# Supplementary material for: Molecular Effects of Glucose on MIR503HG-Regulated Genes in Triple-Negative Breast Cancer
Source: Br J Biomed Sci. 2025 Dec 17;82:15206. doi: 10.3389/bjbs.2025.15206 (PMC12753515; doi:10.3389/bjbs.2025.15206)
Supplement: Supplementary file 1 [file Table2.XLSX]

## Sheet: all G5 genes
geneId	logFcValue	logProbValue	probValue	logProbFiniteValue	logFcClampedValue
ENSG00000122877	-7.01927	5.26938	5.37804e-06	5.26938	-7
ENSG00000007312	-6.11969	3.52255	0.000300228	3.52255	-6.11969
ENSG00000101443	-5.71876	0	1	0	-5.71876
ENSG00000106511	-5.71321	0	1	0	-5.71321
ENSG00000147256	-5.69034	4.79602	1.59947e-05	4.79602	-5.69034
ENSG00000121634	-5.61635	0	1	0	-5.61635
ENSG00000287538	-5.55521	0	1	0	-5.55521
ENSG00000162493	-5.38041	0	1	0	-5.38041
ENSG00000277586	-5.30007	0	1	0	-5.30007
ENSG00000250407	-5.0829	0	1	0	-5.0829
ENSG00000106078	-5.03542	2.27032	0.00536634	2.27032	-5.03542
ENSG00000271461	-4.99872	0	1	0	-4.99872
ENSG00000177455	-4.99508	0	1	0	-4.99508
ENSG00000291008	-4.98846	0	1	0	-4.98846
ENSG00000187527	-4.91718	0	1	0	-4.91718
ENSG00000140379	-4.91353	0	1	0	-4.91353
ENSG00000231966	-4.90976	0	1	0	-4.90976
ENSG00000285867	-4.90952	0	1	0	-4.90952
ENSG00000288554	-4.90816	0	1	0	-4.90816
ENSG00000287059	-4.8206	0	1	0	-4.8206
ENSG00000135638	-4.81871	0	1	0	-4.81871
ENSG00000150893	-4.81646	0	1	0	-4.81646
ENSG00000225172	-4.81636	0	1	0	-4.81636
ENSG00000228742	-4.73251	5.96367	1.08726e-06	5.96367	-4.73251
ENSG00000166415	-4.73153	2.89707	0.00126746	2.89707	-4.73153
ENSG00000184302	-4.72376	0	1	0	-4.72376
ENSG00000082397	-4.71867	0	1	0	-4.71867
ENSG00000159387	-4.71751	0	1	0	-4.71751
ENSG00000163235	-4.71337	0	1	0	-4.71337
ENSG00000163673	-4.70111	0	1	0	-4.70111
ENSG00000154127	-4.65456	4.5995	2.5148e-05	4.5995	-4.65456
ENSG00000249867	-4.61634	0	1	0	-4.61634
ENSG00000275208	-4.6151	0	1	0	-4.6151
ENSG00000252827	-4.60527	0	1	0	-4.60527
ENSG00000256463	-4.59283	0	1	0	-4.59283
ENSG00000242540	-4.59048	0	1	0	-4.59048
ENSG00000198088	-4.58846	0	1	0	-4.58846
ENSG00000245080	-4.53059	0	1	0	-4.53059
ENSG00000187258	-4.50005	0	1	0	-4.50005
ENSG00000101134	-4.49646	0	1	0	-4.49646
ENSG00000198597	-4.49646	0	1	0	-4.49646
ENSG00000238260	-4.49125	0	1	0	-4.49125
ENSG00000266304	-4.47517	0	1	0	-4.47517
ENSG00000179300	-4.42295	5.89199	1.28237e-06	5.89199	-4.42295
ENSG00000289582	-4.37829	0	1	0	-4.37829
ENSG00000250673	-4.37672	0	1	0	-4.37672
ENSG00000276770	-4.37396	0	1	0	-4.37396
ENSG00000244681	-4.3738	0	1	0	-4.3738
ENSG00000278921	-4.37114	0	1	0	-4.37114
ENSG00000249785	-4.3686	0	1	0	-4.3686
ENSG00000147606	-4.36108	0	1	0	-4.36108
ENSG00000271208	-4.36089	0	1	0	-4.36089
ENSG00000289247	-4.35777	0	1	0	-4.35777
ENSG00000227372	-4.33922	21.6887	2.0477e-22	21.6887	-4.33922
ENSG00000225706	-4.33787	0	1	0	-4.33787
ENSG00000197935	-4.33245	2.13728	0.00728992	2.13728	-4.33245
ENSG00000263167	-4.29925	5.51688	3.0417e-06	5.51688	-4.29925
ENSG00000287932	-4.23128	0	1	0	-4.23128
ENSG00000275226	-4.23092	0	1	0	-4.23092
ENSG00000133454	-4.22722	0	1	0	-4.22722
ENSG00000228705	-4.22722	0	1	0	-4.22722
ENSG00000259897	-4.22675	0	1	0	-4.22675
ENSG00000267543	-4.22572	0	1	0	-4.22572
ENSG00000133138	-4.21637	0	1	0	-4.21637
ENSG00000279845	-4.21637	0	1	0	-4.21637
ENSG00000072657	-4.13234	3.66694	0.000215309	3.66694	-4.13234
ENSG00000130413	-4.11666	0	1	0	-4.11666
ENSG00000253452	-4.11446	0	1	0	-4.11446
ENSG00000114013	-4.11377	0	1	0	-4.11377
ENSG00000206190	-4.10806	6.57364	2.66905e-07	6.57364	-4.10806
ENSG00000154133	-4.03939	0	1	0	-4.03939
ENSG00000225098	-4.03699	0	1	0	-4.03699
ENSG00000230067	-4.0169	1.78104	0.0165563	1.78104	-4.0169
ENSG00000136275	-3.97141	1.39086	0.0406573	1.39086	-3.97141
ENSG00000139648	-3.9699	1.75581	0.0175466	1.75581	-3.9699
ENSG00000101842	-3.95127	0	1	0	-3.95127
ENSG00000277386	-3.95087	0	1	0	-3.95087
ENSG00000251563	-3.94623	0	1	0	-3.94623
ENSG00000165409	-3.93985	0	1	0	-3.93985
ENSG00000251636	-3.93816	0	1	0	-3.93816
ENSG00000091879	-3.9034	4.46001	3.46729e-05	4.46001	-3.9034
ENSG00000289566	-3.90012	3.19843	0.000633237	3.19843	-3.90012
ENSG00000230647	-3.88338	1.20911	0.061786	1.20911	-3.88338
ENSG00000166035	-3.87968	4.84744	1.42088e-05	4.84744	-3.87968
ENSG00000285205	-3.86482	1.52348	0.0299583	1.52348	-3.86482
ENSG00000286153	-3.85566	0	1	0	-3.85566
ENSG00000231711	-3.85317	0	1	0	-3.85317
ENSG00000232810	-3.85111	0	1	0	-3.85111
ENSG00000287235	-3.84755	0	1	0	-3.84755
ENSG00000261183	-3.83777	2.01506	0.00965917	2.01506	-3.83777
ENSG00000243650	-3.7497	0	1	0	-3.7497
ENSG00000010932	-3.74449	0	1	0	-3.74449
ENSG00000147234	-3.72931	0	1	0	-3.72931
ENSG00000160185	-3.71794	2.4736	0.0033605	2.4736	-3.71794
ENSG00000260342	-3.658	0	1	0	-3.658
ENSG00000172867	-3.65293	0	1	0	-3.65293
ENSG00000130222	-3.64957	0	1	0	-3.64957
ENSG00000028277	-3.64654	0	1	0	-3.64654
ENSG00000167588	-3.64036	0	1	0	-3.64036
ENSG00000189223	-3.57748	1.74003	0.0181957	1.74003	-3.57748
ENSG00000163508	-3.54068	0	1	0	-3.54068
ENSG00000254295	-3.54068	0	1	0	-3.54068
ENSG00000265010	-3.53127	0	1	0	-3.53127
ENSG00000224825	-3.52661	0	1	0	-3.52661
ENSG00000290883	-3.5171	0	1	0	-3.5171
ENSG00000286970	-3.51592	0	1	0	-3.51592
ENSG00000174951	-3.42607	3.76113	0.000173329	3.76113	-3.42607
ENSG00000250102	-3.42353	6.3288	4.69032e-07	6.3288	-3.42353
ENSG00000102837	-3.41772	0	1	0	-3.41772
ENSG00000204161	-3.41334	11.2599	5.49623e-12	11.2599	-3.41334
ENSG00000232355	-3.41051	0	1	0	-3.41051
ENSG00000163568	-3.40909	0	1	0	-3.40909
ENSG00000184731	-3.40831	0	1	0	-3.40831
ENSG00000167780	-3.40789	0	1	0	-3.40789
ENSG00000237887	-3.40773	0	1	0	-3.40773
ENSG00000207371	-3.40659	0	1	0	-3.40659
ENSG00000260823	-3.40582	0	1	0	-3.40582
ENSG00000147145	-3.40549	9.48928	3.24129e-10	9.48928	-3.40549
ENSG00000170801	-3.40528	0	1	0	-3.40528
ENSG00000287544	-3.40462	0	1	0	-3.40462
ENSG00000133640	-3.40304	0	1	0	-3.40304
ENSG00000228404	-3.40191	0	1	0	-3.40191
ENSG00000265690	-3.39932	0	1	0	-3.39932
ENSG00000185860	-3.39873	3.16008	0.00069171	3.16008	-3.39873
ENSG00000272563	-3.39368	0	1	0	-3.39368
ENSG00000005108	-3.38866	0	1	0	-3.38866
ENSG00000106123	-3.37697	3.41472	0.000384843	3.41472	-3.37697
ENSG00000117152	-3.36514	4.34021	4.56871e-05	4.34021	-3.36514
ENSG00000205129	-3.31447	0	1	0	-3.31447
ENSG00000073282	-3.29897	4.71541	1.9257e-05	4.71541	-3.29897
ENSG00000291022	-3.29797	1.44282	0.0360727	1.44282	-3.29797
ENSG00000166396	-3.29247	1.55948	0.0275753	1.55948	-3.29247
ENSG00000165633	-3.29223	33.6258	2.36717e-34	33.6258	-3.29223
ENSG00000118729	-3.28815	1.57158	0.0268177	1.57158	-3.28815
ENSG00000169429	-3.2871	1.68801	0.0205111	1.68801	-3.2871
ENSG00000007314	-3.28597	4.85438	1.39837e-05	4.85438	-3.28597
ENSG00000169245	-3.28405	0	1	0	-3.28405
ENSG00000131737	-3.28022	0	1	0	-3.28022
ENSG00000188124	-3.27791	0	1	0	-3.27791
ENSG00000237013	-3.27342	0	1	0	-3.27342
ENSG00000118308	-3.27239	0	1	0	-3.27239
ENSG00000081138	-3.27085	0	1	0	-3.27085
ENSG00000185198	-3.26924	0	1	0	-3.26924
ENSG00000267313	-3.26924	0	1	0	-3.26924
ENSG00000215866	-3.2682	0	1	0	-3.2682
ENSG00000255487	-3.2682	0	1	0	-3.2682
ENSG00000206203	-3.2682	0	1	0	-3.2682
ENSG00000236263	-3.26801	0	1	0	-3.26801
ENSG00000187094	-3.26679	0	1	0	-3.26679
ENSG00000162543	-3.26658	0	1	0	-3.26658
ENSG00000272799	-3.26658	0	1	0	-3.26658
ENSG00000183960	-3.26554	0	1	0	-3.26554
ENSG00000240244	-3.26258	0	1	0	-3.26258
ENSG00000279423	-3.26257	0	1	0	-3.26257
ENSG00000250562	-3.26127	0	1	0	-3.26127
ENSG00000196460	-3.25634	4.33402	4.63428e-05	4.33402	-3.25634
ENSG00000290523	-3.25421	2.66763	0.00214965	2.66763	-3.25421
ENSG00000164400	-3.24761	4.81949	1.51536e-05	4.81949	-3.24761
ENSG00000186377	-3.24163	1.63397	0.0232289	1.63397	-3.24163
ENSG00000109321	-3.23681	0	1	0	-3.23681
ENSG00000184486	-3.2152	1.53755	0.0290032	1.53755	-3.2152
ENSG00000069482	-3.19569	0	1	0	-3.19569
ENSG00000022355	-3.15164	0	1	0	-3.15164
ENSG00000174473	-3.15103	2.50468	0.00312838	2.50468	-3.15103
ENSG00000236333	-3.15072	0	1	0	-3.15072
ENSG00000243370	-3.14518	0	1	0	-3.14518
ENSG00000146374	-3.13526	0	1	0	-3.13526
ENSG00000155974	-3.133	7.42182	3.78598e-08	7.42182	-3.133
ENSG00000243978	-3.12788	2.71826	0.00191312	2.71826	-3.12788
ENSG00000200428	-3.12559	0	1	0	-3.12559
ENSG00000286863	-3.1212	0	1	0	-3.1212
ENSG00000269883	-3.11763	0	1	0	-3.11763
ENSG00000226979	-3.11607	0	1	0	-3.11607
ENSG00000289204	-3.11607	0	1	0	-3.11607
ENSG00000176970	-3.11533	0	1	0	-3.11533
ENSG00000182050	-3.11385	27.144	7.17844e-28	27.144	-3.11385
ENSG00000237220	-3.11286	0	1	0	-3.11286
ENSG00000069431	-3.11224	1.69263	0.0202942	1.69263	-3.11224
ENSG00000232724	-3.11175	0	1	0	-3.11175
ENSG00000269600	-3.11173	0	1	0	-3.11173
ENSG00000135333	-3.11095	0	1	0	-3.11095
ENSG00000129682	-3.11023	0	1	0	-3.11023
ENSG00000256966	-3.11008	0	1	0	-3.11008
ENSG00000229876	-3.10948	0	1	0	-3.10948
ENSG00000179148	-3.10859	0	1	0	-3.10859
ENSG00000288074	-3.10492	0	1	0	-3.10492
ENSG00000198626	-3.10273	15.7071	1.96295e-16	15.7071	-3.10273
ENSG00000147036	-3.09855	8.28342	5.20685e-09	8.28342	-3.09855
ENSG00000137975	-3.07202	1.93269	0.0116765	1.93269	-3.07202
ENSG00000160505	-3.07164	0	1	0	-3.07164
ENSG00000288538	-3.06577	0	1	0	-3.06577
ENSG00000138675	-3.05946	0.786057	0.16366	0.786057	-3.05946
ENSG00000197849	-3.05943	0	1	0	-3.05943
ENSG00000188643	-3.04183	13.426	3.74997e-14	13.426	-3.04183
ENSG00000290551	-3.02846	0	1	0	-3.02846
ENSG00000169418	-3.0259	0	1	0	-3.0259
ENSG00000287054	-3.02418	1.87102	0.0134581	1.87102	-3.02418
ENSG00000198502	-3.02231	1.32044	0.047815	1.32044	-3.02231
ENSG00000134955	-3.02006	1.43082	0.0370835	1.43082	-3.02006
ENSG00000204179	-3.01461	5.25123	5.60753e-06	5.25123	-3.01461
ENSG00000147202	-3.00578	7.95143	1.11832e-08	7.95143	-3.00578
ENSG00000156009	-3.00153	1.50988	0.0309114	1.50988	-3.00153
ENSG00000225548	-3.00017	4.56936	2.69553e-05	4.56936	-3.00017
ENSG00000225092	-2.9814	0	1	0	-2.9814
ENSG00000286039	-2.9723	1.32382	0.047444	1.32382	-2.9723
ENSG00000085276	-2.96965	3.03944	0.000913194	3.03944	-2.96965
ENSG00000214612	-2.96886	1.48963	0.032387	1.48963	-2.96886
ENSG00000167815	-2.95397	12.6364	2.30998e-13	12.6364	-2.95397
ENSG00000149050	-2.95194	2.63029	0.00234264	2.63029	-2.95194
ENSG00000101311	-2.94493	1.73902	0.0182381	1.73902	-2.94493
ENSG00000172260	-2.94333	9.24511	5.68707e-10	9.24511	-2.94333
ENSG00000285253	-2.93107	0	1	0	-2.93107
ENSG00000172543	-2.92722	0	1	0	-2.92722
ENSG00000278626	-2.92622	0	1	0	-2.92622
ENSG00000261122	-2.92414	0	1	0	-2.92414
ENSG00000162692	-2.91328	6.82553	1.49441e-07	6.82553	-2.91328
ENSG00000197565	-2.90274	2.11579	0.00765968	2.11579	-2.90274
ENSG00000225756	-2.89148	1.86324	0.0137014	1.86324	-2.89148
ENSG00000229344	-2.87603	0	1	0	-2.87603
ENSG00000099139	-2.87124	0	1	0	-2.87124
ENSG00000116157	-2.86277	14.277	5.28438e-15	14.277	-2.86277
ENSG00000170775	-2.85552	2.07012	0.00850913	2.07012	-2.85552
ENSG00000170989	-2.85514	3.28552	0.000518177	3.28552	-2.85514
ENSG00000272375	-2.84944	0	1	0	-2.84944
ENSG00000169306	-2.84815	6.00919	9.79067e-07	6.00919	-2.84815
ENSG00000137440	-2.83638	0	1	0	-2.83638
ENSG00000287360	-2.83602	3.6465	0.000225684	3.6465	-2.83602
ENSG00000253161	-2.8335	1.91896	0.0120515	1.91896	-2.8335
ENSG00000248515	-2.82885	0	1	0	-2.82885
ENSG00000230992	-2.82469	0	1	0	-2.82469
ENSG00000286846	-2.82466	0	1	0	-2.82466
ENSG00000283415	-2.82393	1.06488	0.0861234	1.06488	-2.82393
ENSG00000131831	-2.82255	0	1	0	-2.82255
ENSG00000283378	-2.82042	0	1	0	-2.82042
ENSG00000279739	-2.81889	0	1	0	-2.81889
ENSG00000144583	-2.81684	0	1	0	-2.81684
ENSG00000165325	-2.79722	4.10836	7.79193e-05	4.10836	-2.79722
ENSG00000186417	-2.78963	0	1	0	-2.78963
ENSG00000134716	-2.78628	0	1	0	-2.78628
ENSG00000251450	-2.78174	0	1	0	-2.78174
ENSG00000155849	-2.77734	0	1	0	-2.77734
ENSG00000226806	-2.77482	1.10934	0.0777434	1.10934	-2.77482
ENSG00000100055	-2.76655	1.28056	0.0524137	1.28056	-2.76655
ENSG00000169760	-2.76249	13.9224	1.19554e-14	13.9224	-2.76249
ENSG00000235070	-2.75168	1.05034	0.0890562	1.05034	-2.75168
ENSG00000226868	-2.74748	2.26283	0.00545977	2.26283	-2.74748
ENSG00000285041	-2.74256	0	1	0	-2.74256
ENSG00000117479	-2.73884	2.87422	0.00133591	2.87422	-2.73884
ENSG00000162551	-2.73311	5.76326	1.72481e-06	5.76326	-2.73311
ENSG00000156486	-2.73168	0	1	0	-2.73168
ENSG00000173200	-2.72663	0	1	0	-2.72663
ENSG00000254486	-2.72604	0	1	0	-2.72604
ENSG00000178394	-2.7234	0	1	0	-2.7234
ENSG00000273387	-2.721	0	1	0	-2.721
ENSG00000145113	-2.7191	0	1	0	-2.7191
ENSG00000236393	-2.71675	0	1	0	-2.71675
ENSG00000283204	-2.71311	0	1	0	-2.71311
ENSG00000153707	-2.70145	2.07012	0.00850913	2.07012	-2.70145
ENSG00000158220	-2.689	0	1	0	-2.689
ENSG00000279406	-2.68731	0	1	0	-2.68731
ENSG00000018236	-2.67641	1.75575	0.0175489	1.75575	-2.67641
ENSG00000107104	-2.67594	5.81807	1.52029e-06	5.81807	-2.67594
ENSG00000249738	-2.67143	1.07101	0.0849161	1.07101	-2.67143
ENSG00000119771	-2.66805	10.9637	1.08719e-11	10.9637	-2.66805
ENSG00000169297	-2.66516	7.63834	2.29962e-08	7.63834	-2.66516
ENSG00000111058	-2.65451	7.49867	3.17199e-08	7.49867	-2.65451
ENSG00000180284	-2.65289	0	1	0	-2.65289
ENSG00000164197	-2.6508	2.46139	0.00345632	2.46139	-2.6508
ENSG00000263675	-2.64871	0	1	0	-2.64871
ENSG00000250284	-2.64647	0	1	0	-2.64647
ENSG00000208018	-2.64489	0	1	0	-2.64489
ENSG00000142619	-2.64467	1.7158	0.0192398	1.7158	-2.64467
ENSG00000228107	-2.63576	0	1	0	-2.63576
ENSG00000170323	-2.63243	0.972568	0.10652	0.972568	-2.63243
ENSG00000254733	-2.63118	0	1	0	-2.63118
ENSG00000175728	-2.62583	1.18753	0.0649331	1.18753	-2.62583
ENSG00000234520	-2.62549	0.559323	0.275852	0.559323	-2.62549
ENSG00000288088	-2.6218	0	1	0	-2.6218
ENSG00000234776	-2.61121	1.36952	0.0427052	1.36952	-2.61121
ENSG00000254665	-2.60882	0	1	0	-2.60882
ENSG00000280378	-2.60805	0	1	0	-2.60805
ENSG00000143125	-2.60509	0	1	0	-2.60509
ENSG00000132746	-2.60298	0	1	0	-2.60298
ENSG00000101333	-2.60281	3.16008	0.00069171	3.16008	-2.60281
ENSG00000251643	-2.60084	0	1	0	-2.60084
ENSG00000259353	-2.59847	0	1	0	-2.59847
ENSG00000113083	-2.5953	9.47299	3.36523e-10	9.47299	-2.5953
ENSG00000102445	-2.59229	0	1	0	-2.59229
ENSG00000236963	-2.59045	0	1	0	-2.59045
ENSG00000250891	-2.58911	1.43422	0.036794	1.43422	-2.58911
ENSG00000164283	-2.58813	0	1	0	-2.58813
ENSG00000180061	-2.58419	0	1	0	-2.58419
ENSG00000265345	-2.58043	0	1	0	-2.58043
ENSG00000175899	-2.57283	1.10085	0.0792773	1.10085	-2.57283
ENSG00000124103	-2.55925	0	1	0	-2.55925
ENSG00000256128	-2.55851	2.34371	0.00453203	2.34371	-2.55851
ENSG00000175084	-2.55319	3.55076	0.000281344	3.55076	-2.55319
ENSG00000103313	-2.5511	2.15712	0.00696429	2.15712	-2.5511
ENSG00000175806	-2.54892	0	1	0	-2.54892
ENSG00000236453	-2.54843	2.61224	0.00244207	2.61224	-2.54843
ENSG00000269729	-2.54754	0.865242	0.136382	0.865242	-2.54754
ENSG00000251138	-2.54412	8.24487	5.69024e-09	8.24487	-2.54412
ENSG00000182836	-2.54048	0	1	0	-2.54048
ENSG00000258545	-2.53868	2.06524	0.00860514	2.06524	-2.53868
ENSG00000138347	-2.53619	7.76867	1.70346e-08	7.76867	-2.53619
ENSG00000265843	-2.53337	0	1	0	-2.53337
ENSG00000077616	-2.53322	1.4216	0.037879	1.4216	-2.53322
ENSG00000157103	-2.53087	0	1	0	-2.53087
ENSG00000279379	-2.52942	0	1	0	-2.52942
ENSG00000235847	-2.52781	0	1	0	-2.52781
ENSG00000289307	-2.52763	0	1	0	-2.52763
ENSG00000251321	-2.52743	0.633421	0.232583	0.633421	-2.52743
ENSG00000133488	-2.52533	0	1	0	-2.52533
ENSG00000250612	-2.5253	0	1	0	-2.5253
ENSG00000171049	-2.52291	0	1	0	-2.52291
ENSG00000112299	-2.52169	1.29504	0.0506944	1.29504	-2.52169
ENSG00000249096	-2.51878	0	1	0	-2.51878
ENSG00000224939	-2.51172	0	1	0	-2.51172
ENSG00000269583	-2.50901	0	1	0	-2.50901
ENSG00000204941	-2.50238	1.61835	0.0240796	1.61835	-2.50238
ENSG00000077984	-2.49654	1.97453	0.010604	1.97453	-2.49654
ENSG00000260454	-2.48996	1.56597	0.0271661	1.56597	-2.48996
ENSG00000165606	-2.48991	0	1	0	-2.48991
ENSG00000226708	-2.48524	1.30597	0.0494348	1.30597	-2.48524
ENSG00000277702	-2.48158	0	1	0	-2.48158
ENSG00000261392	-2.48012	0	1	0	-2.48012
ENSG00000183199	-2.47942	0	1	0	-2.47942
ENSG00000273272	-2.47752	0	1	0	-2.47752
ENSG00000231296	-2.47745	0	1	0	-2.47745
ENSG00000138100	-2.47608	0	1	0	-2.47608
ENSG00000274330	-2.47026	0	1	0	-2.47026
ENSG00000198759	-2.46951	0	1	0	-2.46951
ENSG00000238228	-2.46817	0	1	0	-2.46817
ENSG00000286237	-2.46795	0	1	0	-2.46795
ENSG00000143156	-2.46613	3.03092	0.000931275	3.03092	-2.46613
ENSG00000230310	-2.46427	0	1	0	-2.46427
ENSG00000279973	-2.46332	0	1	0	-2.46332
ENSG00000289256	-2.46328	0	1	0	-2.46328
ENSG00000237505	-2.46295	3.40752	0.000391275	3.40752	-2.46295
ENSG00000134548	-2.46167	0	1	0	-2.46167
ENSG00000197249	-2.45973	0	1	0	-2.45973
ENSG00000221184	-2.4547	0	1	0	-2.4547
ENSG00000168672	-2.45207	16.4755	3.3456e-17	16.4755	-2.45207
ENSG00000203663	-2.44678	0	1	0	-2.44678
ENSG00000259969	-2.44591	0	1	0	-2.44591
ENSG00000172940	-2.44572	0	1	0	-2.44572
ENSG00000198964	-2.44495	11.4013	3.96918e-12	11.4013	-2.44495
ENSG00000171488	-2.44065	15.5948	2.54196e-16	15.5948	-2.44065
ENSG00000162595	-2.43711	11.364	4.32487e-12	11.364	-2.43711
ENSG00000153779	-2.4371	3.84526	0.000142805	3.84526	-2.4371
ENSG00000143153	-2.43636	1.11531	0.0766814	1.11531	-2.43636
ENSG00000229563	-2.43139	1.44909	0.035556	1.44909	-2.43139
ENSG00000165072	-2.42818	4.93501	1.16142e-05	4.93501	-2.42818
ENSG00000144868	-2.42747	3.03356	0.000925625	3.03356	-2.42747
ENSG00000262296	-2.42487	0.827712	0.148692	0.827712	-2.42487
ENSG00000116141	-2.4233	9.49788	3.17773e-10	9.49788	-2.4233
ENSG00000154485	-2.41897	0	1	0	-2.41897
ENSG00000237978	-2.41824	0	1	0	-2.41824
ENSG00000136574	-2.41451	2.41184	0.00387402	2.41184	-2.41451
ENSG00000289109	-2.40946	0	1	0	-2.40946
ENSG00000135549	-2.40843	1.06428	0.0862424	1.06428	-2.40843
ENSG00000165966	-2.40699	0	1	0	-2.40699
ENSG00000272006	-2.40555	0	1	0	-2.40555
ENSG00000173918	-2.40131	3.56606	0.000271604	3.56606	-2.40131
ENSG00000139946	-2.4003	1.62022	0.0239762	1.62022	-2.4003
ENSG00000227234	-2.39839	8.89886	1.26224e-09	8.89886	-2.39839
ENSG00000255491	-2.39765	0.944036	0.113753	0.944036	-2.39765
ENSG00000203805	-2.39727	3.66474	0.000216401	3.66474	-2.39727
ENSG00000122787	-2.39695	0	1	0	-2.39695
ENSG00000227376	-2.39582	0	1	0	-2.39582
ENSG00000105877	-2.39572	1.72446	0.01886	1.72446	-2.39572
ENSG00000110002	-2.39524	3.32325	0.000475061	3.32325	-2.39524
ENSG00000266667	-2.39463	0	1	0	-2.39463
ENSG00000226329	-2.39453	0	1	0	-2.39453
ENSG00000269296	-2.39335	0	1	0	-2.39335
ENSG00000233672	-2.39171	0	1	0	-2.39171
ENSG00000288787	-2.39169	0	1	0	-2.39169
ENSG00000181227	-2.38972	0	1	0	-2.38972
ENSG00000188624	-2.3895	0	1	0	-2.3895
ENSG00000248490	-2.38902	0	1	0	-2.38902
ENSG00000167578	-2.38848	0	1	0	-2.38848
ENSG00000249392	-2.38396	0	1	0	-2.38396
ENSG00000259520	-2.38123	0	1	0	-2.38123
ENSG00000227203	-2.38007	0	1	0	-2.38007
ENSG00000230417	-2.37457	1.22396	0.0597084	1.22396	-2.37457
ENSG00000120217	-2.37296	9.27544	5.30345e-10	9.27544	-2.37296
ENSG00000139915	-2.36988	2.07456	0.00842253	2.07456	-2.36988
ENSG00000146530	-2.36969	0	1	0	-2.36969
ENSG00000156687	-2.3682	3.49794	0.000317731	3.49794	-2.3682
ENSG00000255425	-2.35835	0.960114	0.109619	0.960114	-2.35835
ENSG00000280836	-2.35652	0	1	0	-2.35652
ENSG00000226530	-2.3563	0	1	0	-2.3563
ENSG00000136160	-2.35527	0	1	0	-2.35527
ENSG00000112238	-2.35225	2.14793	0.00711322	2.14793	-2.35225
ENSG00000149054	-2.34805	7.22235	5.99303e-08	7.22235	-2.34805
ENSG00000115138	-2.34667	2.47571	0.0033442	2.47571	-2.34667
ENSG00000180176	-2.34644	0	1	0	-2.34644
ENSG00000214336	-2.34358	0	1	0	-2.34358
ENSG00000284906	-2.34269	0	1	0	-2.34269
ENSG00000255094	-2.34198	0	1	0	-2.34198
ENSG00000164520	-2.33495	0	1	0	-2.33495
ENSG00000186081	-2.33445	1.12672	0.0746929	1.12672	-2.33445
ENSG00000286791	-2.33301	0	1	0	-2.33301
ENSG00000185684	-2.33239	0	1	0	-2.33239
ENSG00000277883	-2.3321	0	1	0	-2.3321
ENSG00000170423	-2.33161	0	1	0	-2.33161
ENSG00000168754	-2.32731	0	1	0	-2.32731
ENSG00000290047	-2.32667	0	1	0	-2.32667
ENSG00000286349	-2.32618	0	1	0	-2.32618
ENSG00000275236	-2.3246	0	1	0	-2.3246
ENSG00000164604	-2.32191	0	1	0	-2.32191
ENSG00000178343	-2.3218	4.32107	4.77455e-05	4.32107	-2.3218
ENSG00000279778	-2.31537	4.19467	6.38752e-05	4.19467	-2.31537
ENSG00000241280	-2.31351	1.46949	0.0339242	1.46949	-2.31351
ENSG00000183615	-2.31032	1.08293	0.0826174	1.08293	-2.31032
ENSG00000261618	-2.31005	1.13824	0.0727374	1.13824	-2.31005
ENSG00000166292	-2.30891	0	1	0	-2.30891
ENSG00000273014	-2.30706	0	1	0	-2.30706
ENSG00000263051	-2.30532	0	1	0	-2.30532
ENSG00000164649	-2.30107	7.24112	5.73952e-08	7.24112	-2.30107
ENSG00000123342	-2.2992	0	1	0	-2.2992
ENSG00000167011	-2.29758	2.64704	0.00225405	2.64704	-2.29758
ENSG00000165092	-2.29617	0	1	0	-2.29617
ENSG00000151623	-2.28778	2.26466	0.00543674	2.26466	-2.28778
ENSG00000286288	-2.28702	0	1	0	-2.28702
ENSG00000176887	-2.28649	5.6918	2.0333e-06	5.6918	-2.28649
ENSG00000118007	-2.28542	1.25373	0.0557533	1.25373	-2.28542
ENSG00000175471	-2.28473	17.1907	6.44666e-18	17.1907	-2.28473
ENSG00000130176	-2.28348	1.74458	0.0180059	1.74458	-2.28348
ENSG00000198573	-2.28145	3.4525	0.000352775	3.4525	-2.28145
ENSG00000078549	-2.27804	3.29112	0.000511541	3.29112	-2.27804
ENSG00000073737	-2.27721	0	1	0	-2.27721
ENSG00000123570	-2.27437	3.12372	0.000752104	3.12372	-2.27437
ENSG00000286015	-2.27392	1.80583	0.0156376	1.80583	-2.27392
ENSG00000256596	-2.27243	0	1	0	-2.27243
ENSG00000126970	-2.27192	3.40752	0.000391275	3.40752	-2.27192
ENSG00000144406	-2.27161	0	1	0	-2.27161
ENSG00000110811	-2.26978	5.88318	1.30863e-06	5.88318	-2.26978
ENSG00000286886	-2.26653	0	1	0	-2.26653
ENSG00000182896	-2.26357	0	1	0	-2.26357
ENSG00000258646	-2.26343	1.36295	0.0433564	1.36295	-2.26343
ENSG00000242193	-2.25986	2.07651	0.00838481	2.07651	-2.25986
ENSG00000267882	-2.25514	0	1	0	-2.25514
ENSG00000279254	-2.25238	0	1	0	-2.25238
ENSG00000179796	-2.25194	1.20871	0.0618423	1.20871	-2.25194
ENSG00000230960	-2.2516	0	1	0	-2.2516
ENSG00000265752	-2.25024	0	1	0	-2.25024
ENSG00000289526	-2.25011	1.79581	0.0160024	1.79581	-2.25011
ENSG00000261010	-2.24979	1.90678	0.0123943	1.90678	-2.24979
ENSG00000108702	-2.24923	0	1	0	-2.24923
ENSG00000260186	-2.24253	1.06369	0.08636	1.06369	-2.24253
ENSG00000128709	-2.24058	0	1	0	-2.24058
ENSG00000154764	-2.24058	0	1	0	-2.24058
ENSG00000117407	-2.23781	1.76117	0.0173313	1.76117	-2.23781
ENSG00000279670	-2.23712	0	1	0	-2.23712
ENSG00000158321	-2.23701	1.85444	0.0139816	1.85444	-2.23701
ENSG00000159618	-2.22942	0	1	0	-2.22942
ENSG00000176406	-2.22878	3.97014	0.000107118	3.97014	-2.22878
ENSG00000133083	-2.22394	1.82797	0.0148605	1.82797	-2.22394
ENSG00000240898	-2.22078	0	1	0	-2.22078
ENSG00000254777	-2.22042	5.61652	2.41812e-06	5.61652	-2.22042
ENSG00000189190	-2.21326	0	1	0	-2.21326
ENSG00000204792	-2.21149	7.75382	1.7627e-08	7.75382	-2.21149
ENSG00000048462	-2.21109	0	1	0	-2.21109
ENSG00000236750	-2.20527	2.49679	0.00318572	2.49679	-2.20527
ENSG00000228573	-2.20355	0	1	0	-2.20355
ENSG00000176753	-2.20192	0	1	0	-2.20192
ENSG00000215183	-2.19897	0	1	0	-2.19897
ENSG00000229677	-2.1929	0	1	0	-2.1929
ENSG00000237943	-2.19274	0	1	0	-2.19274
ENSG00000179542	-2.1906	1.13157	0.0738633	1.13157	-2.1906
ENSG00000271237	-2.18868	0	1	0	-2.18868
ENSG00000153789	-2.1886	0	1	0	-2.1886
ENSG00000254266	-2.18553	1.28638	0.0517157	1.28638	-2.18553
ENSG00000096996	-2.18521	0	1	0	-2.18521
ENSG00000287069	-2.18511	1.11899	0.0760348	1.11899	-2.18511
ENSG00000283380	-2.18485	0	1	0	-2.18485
ENSG00000234500	-2.18242	0	1	0	-2.18242
ENSG00000274297	-2.18222	0	1	0	-2.18222
ENSG00000125538	-2.17837	1.31719	0.0481731	1.31719	-2.17837
ENSG00000103472	-2.17827	0	1	0	-2.17827
ENSG00000233885	-2.17827	0	1	0	-2.17827
ENSG00000149926	-2.17789	1.07447	0.0842415	1.07447	-2.17789
ENSG00000265728	-2.17777	0	1	0	-2.17777
ENSG00000241935	-2.17663	3.76072	0.000173492	3.76072	-2.17663
ENSG00000060718	-2.17663	1.28267	0.0521586	1.28267	-2.17663
ENSG00000231210	-2.17429	2.31588	0.00483195	2.31588	-2.17429
ENSG00000151150	-2.17414	4.04876	8.93806e-05	4.04876	-2.17414
ENSG00000228189	-2.17349	0	1	0	-2.17349
ENSG00000127252	-2.16869	5.14819	7.10907e-06	5.14819	-2.16869
ENSG00000258183	-2.16851	2.38251	0.00414468	2.38251	-2.16851
ENSG00000250081	-2.16659	0	1	0	-2.16659
ENSG00000232713	-2.16519	0	1	0	-2.16519
ENSG00000138835	-2.15848	54.9885	1.0269e-55	54.9885	-2.15848
ENSG00000231083	-2.1566	0	1	0	-2.1566
ENSG00000236345	-2.15487	1.26175	0.0547334	1.26175	-2.15487
ENSG00000049249	-2.15277	2.43484	0.00367415	2.43484	-2.15277
ENSG00000278962	-2.15253	0	1	0	-2.15253
ENSG00000118971	-2.15025	0	1	0	-2.15025
ENSG00000158941	-2.14937	34.7948	1.6039e-35	34.7948	-2.14937
ENSG00000243295	-2.14915	0	1	0	-2.14915
ENSG00000198771	-2.14615	0	1	0	-2.14615
ENSG00000152270	-2.14226	3.26328	0.000545412	3.26328	-2.14226
ENSG00000169314	-2.14156	1.14131	0.0722252	1.14131	-2.14156
ENSG00000114487	-2.14114	0	1	0	-2.14114
ENSG00000290124	-2.13763	0	1	0	-2.13763
ENSG00000200350	-2.13666	0	1	0	-2.13666
ENSG00000287467	-2.13631	0	1	0	-2.13631
ENSG00000271584	-2.13483	0.744929	0.179917	0.744929	-2.13483
ENSG00000219023	-2.13253	0	1	0	-2.13253
ENSG00000274749	-2.13145	0	1	0	-2.13145
ENSG00000187243	-2.12966	0	1	0	-2.12966
ENSG00000285016	-2.12878	0	1	0	-2.12878
ENSG00000237181	-2.12829	0	1	0	-2.12829
ENSG00000232233	-2.12773	0	1	0	-2.12773
ENSG00000124785	-2.12649	1.95552	0.0110785	1.95552	-2.12649
ENSG00000169758	-2.12557	0	1	0	-2.12557
ENSG00000162407	-2.1255	7.10521	7.84852e-08	7.10521	-2.1255
ENSG00000273213	-2.12422	0.774761	0.167973	0.774761	-2.12422
ENSG00000104237	-2.12385	2.16024	0.00691446	2.16024	-2.12385
ENSG00000138792	-2.12234	2.07456	0.00842253	2.07456	-2.12234
ENSG00000273056	-2.12058	0	1	0	-2.12058
ENSG00000284633	-2.11749	0	1	0	-2.11749
ENSG00000117475	-2.11749	0.462496	0.34475	0.462496	-2.11749
ENSG00000253509	-2.11624	0	1	0	-2.11624
ENSG00000263637	-2.11541	1.24302	0.057145	1.24302	-2.11541
ENSG00000230836	-2.11425	8.0855	8.21289e-09	8.0855	-2.11425
ENSG00000164220	-2.11294	0.969007	0.107397	0.969007	-2.11294
ENSG00000278598	-2.11022	0.634023	0.232261	0.634023	-2.11022
ENSG00000183454	-2.10277	0.984889	0.103541	0.984889	-2.10277
ENSG00000162892	-2.10228	0	1	0	-2.10228
ENSG00000267302	-2.10123	0	1	0	-2.10123
ENSG00000290594	-2.09756	0	1	0	-2.09756
ENSG00000234819	-2.09687	0	1	0	-2.09687
ENSG00000248762	-2.09424	0	1	0	-2.09424
ENSG00000213949	-2.08776	7.72216	1.89602e-08	7.72216	-2.08776
ENSG00000277639	-2.08568	1.0931	0.0807048	1.0931	-2.08568
ENSG00000275016	-2.08547	1.84566	0.0142673	1.84566	-2.08547
ENSG00000241278	-2.08492	0	1	0	-2.08492
ENSG00000236917	-2.08335	0	1	0	-2.08335
ENSG00000290807	-2.0799	0	1	0	-2.0799
ENSG00000290919	-2.07892	0	1	0	-2.07892
ENSG00000267138	-2.07819	0	1	0	-2.07819
ENSG00000282164	-2.07757	0	1	0	-2.07757
ENSG00000119508	-2.07734	4.53215	2.93661e-05	4.53215	-2.07734
ENSG00000101307	-2.07733	0.738758	0.182491	0.738758	-2.07733
ENSG00000105641	-2.07455	6.24093	5.74209e-07	6.24093	-2.07455
ENSG00000227347	-2.07313	0	1	0	-2.07313
ENSG00000253706	-2.07165	1.31327	0.0486106	1.31327	-2.07165
ENSG00000124935	-2.07115	0	1	0	-2.07115
ENSG00000237167	-2.06933	0	1	0	-2.06933
ENSG00000260123	-2.06912	5.97075	1.06968e-06	5.97075	-2.06912
ENSG00000231970	-2.06759	0	1	0	-2.06759
ENSG00000184860	-2.06628	0.796312	0.159841	0.796312	-2.06628
ENSG00000268747	-2.06616	0	1	0	-2.06616
ENSG00000137707	-2.0651	0.843978	0.143226	0.843978	-2.0651
ENSG00000146592	-2.06304	11.5335	2.92778e-12	11.5335	-2.06304
ENSG00000184374	-2.06211	0	1	0	-2.06211
ENSG00000169994	-2.06172	8.20736	6.20349e-09	8.20736	-2.06172
ENSG00000285722	-2.06169	1.12886	0.0743259	1.12886	-2.06169
ENSG00000166394	-2.06102	7.49867	3.17199e-08	7.49867	-2.06102
ENSG00000016391	-2.05976	0	1	0	-2.05976
ENSG00000056558	-2.05956	1.72095	0.0190129	1.72095	-2.05956
ENSG00000255248	-2.05837	2.20752	0.00620127	2.20752	-2.05837
ENSG00000167554	-2.05724	2.48781	0.00325226	2.48781	-2.05724
ENSG00000288013	-2.05213	3.41194	0.000387308	3.41194	-2.05213
ENSG00000241333	-2.05183	0.802564	0.157557	0.802564	-2.05183
ENSG00000179388	-2.05176	1.1633	0.068659	1.1633	-2.05176
ENSG00000169067	-2.05054	1.32402	0.0474223	1.32402	-2.05054
ENSG00000201451	-2.04926	0	1	0	-2.04926
ENSG00000106714	-2.04855	1.29504	0.0506944	1.29504	-2.04855
ENSG00000157766	-2.04468	1.36527	0.0431248	1.36527	-2.04468
ENSG00000198732	-2.04345	1.64112	0.0228495	1.64112	-2.04345
ENSG00000119714	-2.04067	1.88218	0.0131166	1.88218	-2.04067
ENSG00000290427	-2.04055	1.71274	0.0193756	1.71274	-2.04055
ENSG00000136244	-2.03801	0.945107	0.113473	0.945107	-2.03801
ENSG00000158352	-2.0321	0.808395	0.155455	0.808395	-2.0321
ENSG00000281327	-2.03116	0	1	0	-2.03116
ENSG00000109107	-2.03098	8.70647	1.96578e-09	8.70647	-2.03098
ENSG00000268686	-2.02957	4.78589	1.63724e-05	4.78589	-2.02957
ENSG00000077063	-2.0284	0	1	0	-2.0284
ENSG00000227292	-2.026	0.783091	0.164782	0.783091	-2.026
ENSG00000179674	-2.02483	0	1	0	-2.02483
ENSG00000236700	-2.02156	0	1	0	-2.02156
ENSG00000290418	-2.02073	4.55843	2.76421e-05	4.55843	-2.02073
ENSG00000122176	-2.0184	0	1	0	-2.0184
ENSG00000235351	-2.01788	0	1	0	-2.01788
ENSG00000252206	-2.0177	0	1	0	-2.0177
ENSG00000233435	-2.01758	0	1	0	-2.01758
ENSG00000231007	-2.01662	0	1	0	-2.01662
ENSG00000113249	-2.01615	0	1	0	-2.01615
ENSG00000237742	-2.01524	2.27	0.00537034	2.27	-2.01524
ENSG00000144057	-2.01517	0	1	0	-2.01517
ENSG00000225062	-2.01455	0	1	0	-2.01455
ENSG00000262312	-2.01213	0	1	0	-2.01213
ENSG00000289687	-2.01186	0	1	0	-2.01186
ENSG00000237470	-2.01159	0	1	0	-2.01159
ENSG00000267905	-2.01032	0	1	0	-2.01032
ENSG00000290894	-2.00954	0	1	0	-2.00954
ENSG00000226193	-2.00888	0.800618	0.158264	0.800618	-2.00888
ENSG00000151572	-2.00752	2.71888	0.00191039	2.71888	-2.00752
ENSG00000235959	-2.00695	0.942848	0.114065	0.942848	-2.00695
ENSG00000183778	-2.00693	2.69476	0.00201948	2.69476	-2.00693
ENSG00000253172	-2.00592	0	1	0	-2.00592
ENSG00000156269	-2.00564	13.7587	1.74303e-14	13.7587	-2.00564
ENSG00000273300	-2.00513	0	1	0	-2.00513
ENSG00000129038	-2.00447	26.46	3.46771e-27	26.46	-2.00447
ENSG00000213401	-2.00342	5.48237	3.29332e-06	5.48237	-2.00342
ENSG00000164796	-2.00234	2.00815	0.00981398	2.00815	-2.00234
ENSG00000184304	-2.00222	2.53526	0.00291569	2.53526	-2.00222
ENSG00000224549	-2.00218	0.464594	0.343088	0.464594	-2.00218
ENSG00000163347	-2.00066	5.61349	2.43504e-06	5.61349	-2.00066
ENSG00000171051	-1.99988	2.3039	0.00496702	2.3039	-1.99988
ENSG00000167614	-1.99972	3.36752	0.000429025	3.36752	-1.99972
ENSG00000254221	-1.99958	0	1	0	-1.99958
ENSG00000196169	-1.99886	0	1	0	-1.99886
ENSG00000274717	-1.99824	0.741753	0.181237	0.741753	-1.99824
ENSG00000268105	-1.99805	0	1	0	-1.99805
ENSG00000253802	-1.99748	3.45333	0.000352105	3.45333	-1.99748
ENSG00000091482	-1.99281	1.52927	0.0295615	1.52927	-1.99281
ENSG00000287619	-1.9892	0	1	0	-1.9892
ENSG00000131409	-1.98219	8.43572	3.66673e-09	8.43572	-1.98219
ENSG00000242559	-1.98215	0	1	0	-1.98215
ENSG00000272217	-1.98184	0.962135	0.10911	0.962135	-1.98184
ENSG00000289228	-1.9808	0	1	0	-1.9808
ENSG00000167080	-1.98031	0	1	0	-1.98031
ENSG00000231747	-1.97642	0	1	0	-1.97642
ENSG00000270062	-1.97387	0	1	0	-1.97387
ENSG00000269986	-1.97227	0	1	0	-1.97227
ENSG00000282840	-1.97212	0	1	0	-1.97212
ENSG00000279044	-1.96814	0	1	0	-1.96814
ENSG00000196126	-1.96747	1.44461	0.0359241	1.44461	-1.96747
ENSG00000196653	-1.96326	14.0443	9.03087e-15	14.0443	-1.96326
ENSG00000290816	-1.96256	0	1	0	-1.96256
ENSG00000196482	-1.96013	0	1	0	-1.96013
ENSG00000234593	-1.96004	1.07879	0.0834085	1.07879	-1.96004
ENSG00000249624	-1.9595	0	1	0	-1.9595
ENSG00000169432	-1.95918	1.36687	0.0429669	1.36687	-1.95918
ENSG00000135547	-1.95713	4.86483	1.36513e-05	4.86483	-1.95713
ENSG00000258674	-1.9566	1.1625	0.0687861	1.1625	-1.9566
ENSG00000217825	-1.95596	0.713652	0.193352	0.713652	-1.95596
ENSG00000287005	-1.95541	1.06694	0.0857166	1.06694	-1.95541
ENSG00000286695	-1.95454	1.20447	0.0624493	1.20447	-1.95454
ENSG00000272825	-1.95248	0	1	0	-1.95248
ENSG00000229832	-1.95225	0	1	0	-1.95225
ENSG00000226846	-1.95222	0	1	0	-1.95222
ENSG00000236384	-1.94855	0	1	0	-1.94855
ENSG00000289885	-1.94839	0	1	0	-1.94839
ENSG00000272969	-1.94641	0	1	0	-1.94641
ENSG00000189221	-1.94597	2.41504	0.00384554	2.41504	-1.94597		MAOA
ENSG00000279484	-1.94172	0	1	0	-1.94172
ENSG00000254693	-1.93589	0.766193	0.171319	0.766193	-1.93589
ENSG00000250539	-1.93498	0	1	0	-1.93498
ENSG00000165272	-1.93497	2.48594	0.00326634	2.48594	-1.93497
ENSG00000234155	-1.93491	0	1	0	-1.93491
ENSG00000171346	-1.93072	0.865242	0.136382	0.865242	-1.93072
ENSG00000267013	-1.92684	8.94315	1.13985e-09	8.94315	-1.92684
ENSG00000156510	-1.9257	14.349	4.47679e-15	14.349	-1.9257
ENSG00000274093	-1.92262	0	1	0	-1.92262
ENSG00000145888	-1.92075	0	1	0	-1.92075
ENSG00000170516	-1.91903	9.59835	2.52144e-10	9.59835	-1.91903
ENSG00000158089	-1.91843	4.86483	1.36513e-05	4.86483	-1.91843
ENSG00000260097	-1.91675	0	1	0	-1.91675
ENSG00000143416	-1.91592	0	1	0	-1.91592
ENSG00000270617	-1.91436	0	1	0	-1.91436
ENSG00000184828	-1.91037	2.28083	0.00523801	2.28083	-1.91037
ENSG00000151276	-1.90983	1.37183	0.042479	1.37183	-1.90983
ENSG00000106025	-1.9086	0	1	0	-1.9086
ENSG00000150275	-1.90812	0	1	0	-1.90812
ENSG00000179869	-1.90628	0.553417	0.279629	0.553417	-1.90628
ENSG00000072041	-1.9058	8.97219	1.06612e-09	8.97219	-1.9058
ENSG00000092421	-1.90374	0	1	0	-1.90374
ENSG00000101680	-1.90339	0.893376	0.127827	0.893376	-1.90339
ENSG00000258082	-1.8974	1.43078	0.0370866	1.43078	-1.8974
ENSG00000287777	-1.89336	0	1	0	-1.89336
ENSG00000235726	-1.89273	2.43556	0.00366812	2.43556	-1.89273
ENSG00000235750	-1.89191	3.1286	0.000743704	3.1286	-1.89191
ENSG00000286542	-1.89174	1.00957	0.0978209	1.00957	-1.89174
ENSG00000161912	-1.89172	0.799794	0.158564	0.799794	-1.89172
ENSG00000273305	-1.88975	1.75575	0.0175489	1.75575	-1.88975
ENSG00000183674	-1.88957	0	1	0	-1.88957
ENSG00000175264	-1.88845	2.44826	0.00356236	2.44826	-1.88845
ENSG00000134070	-1.88828	13.7151	1.92707e-14	13.7151	-1.88828
ENSG00000258592	-1.88826	0	1	0	-1.88826
ENSG00000250481	-1.88511	0	1	0	-1.88511
ENSG00000166148	-1.88418	1.57306	0.0267264	1.57306	-1.88418
ENSG00000285894	-1.88269	0	1	0	-1.88269
ENSG00000260192	-1.88244	0.892731	0.128017	0.892731	-1.88244
ENSG00000230490	-1.8821	0	1	0	-1.8821
ENSG00000249082	-1.88171	0.91548	0.121484	0.91548	-1.88171
ENSG00000233299	-1.88005	0	1	0	-1.88005
ENSG00000156475	-1.8792	0	1	0	-1.8792
ENSG00000030419	-1.87912	1.39557	0.0402184	1.39557	-1.87912
ENSG00000248821	-1.87816	0	1	0	-1.87816
ENSG00000287064	-1.87781	0.781917	0.165228	0.781917	-1.87781
ENSG00000166401	-1.87727	10.4578	3.48469e-11	10.4578	-1.87727
ENSG00000157087	-1.8726	4.14189	7.21297e-05	4.14189	-1.8726
ENSG00000279464	-1.87122	0	1	0	-1.87122
ENSG00000158639	-1.86948	0.562648	0.273749	0.562648	-1.86948
ENSG00000287791	-1.86729	0.809426	0.155087	0.809426	-1.86729
ENSG00000166446	-1.86653	1.03002	0.0933219	1.03002	-1.86653
ENSG00000136696	-1.86604	0.867212	0.135765	0.867212	-1.86604
ENSG00000159167	-1.86602	4.56959	2.69409e-05	4.56959	-1.86602
ENSG00000023445	-1.86451	1.04888	0.0893543	1.04888	-1.86451
ENSG00000259354	-1.86049	0	1	0	-1.86049
ENSG00000152217	-1.86042	0.877822	0.132488	0.877822	-1.86042
ENSG00000170421	-1.86015	2.95024	0.00112139	2.95024	-1.86015
ENSG00000231131	-1.85873	0	1	0	-1.85873
ENSG00000198691	-1.85814	1.40383	0.0394616	1.40383	-1.85814
ENSG00000187210	-1.85667	1.09337	0.0806557	1.09337	-1.85667
ENSG00000274051	-1.85642	0	1	0	-1.85642
ENSG00000197646	-1.85467	7.78231	1.65078e-08	7.78231	-1.85467
ENSG00000252947	-1.85411	0	1	0	-1.85411
ENSG00000111344	-1.84806	0	1	0	-1.84806
ENSG00000254288	-1.84672	0	1	0	-1.84672
ENSG00000047936	-1.84516	10.4777	3.32917e-11	10.4777	-1.84516
ENSG00000140678	-1.8447	0.649824	0.223963	0.649824	-1.8447
ENSG00000166689	-1.84366	0	1	0	-1.84366
ENSG00000250764	-1.84086	0.704774	0.197345	0.704774	-1.84086
ENSG00000046653	-1.83908	4.41232	3.86977e-05	4.41232	-1.83908
ENSG00000099937	-1.83569	0	1	0	-1.83569
ENSG00000290727	-1.83502	0	1	0	-1.83502
ENSG00000259663	-1.83379	0	1	0	-1.83379
ENSG00000149488	-1.83375	0	1	0	-1.83375
ENSG00000019582	-1.83084	0	1	0	-1.83084
ENSG00000278769	-1.83058	0	1	0	-1.83058
ENSG00000229847	-1.82924	1.36094	0.043557	1.36094	-1.82924
ENSG00000290808	-1.82797	2.4512	0.00353838	2.4512	-1.82797
ENSG00000285382	-1.82778	0	1	0	-1.82778
ENSG00000228643	-1.82529	0	1	0	-1.82529
ENSG00000240758	-1.82427	0	1	0	-1.82427
ENSG00000237836	-1.82409	4.8262	1.49211e-05	4.8262	-1.82409
ENSG00000253746	-1.82061	0	1	0	-1.82061
ENSG00000217275	-1.81841	0	1	0	-1.81841
ENSG00000185739	-1.81219	0	1	0	-1.81219
ENSG00000157423	-1.81131	0.872667	0.13407	0.872667	-1.81131
ENSG00000255028	-1.8092	0.614434	0.242978	0.614434	-1.8092
ENSG00000273204	-1.80835	1.87448	0.0133512	1.87448	-1.80835
ENSG00000102385	-1.80719	1.03134	0.0930388	1.03134	-1.80719
ENSG00000123453	-1.80675	7.19742	6.34719e-08	7.19742	-1.80675
ENSG00000128564	-1.80559	11.0511	8.8903e-12	11.0511	-1.80559
ENSG00000198208	-1.80541	0	1	0	-1.80541
ENSG00000254328	-1.80528	0.809561	0.155038	0.809561	-1.80528
ENSG00000245552	-1.80136	0	1	0	-1.80136
ENSG00000012124	-1.7988	0.913375	0.122075	0.913375	-1.7988
ENSG00000087303	-1.79819	6.39798	3.99962e-07	6.39798	-1.79819
ENSG00000197332	-1.79725	1.43616	0.0366299	1.43616	-1.79725
ENSG00000257159	-1.79604	0	1	0	-1.79604
ENSG00000241544	-1.79385	0.753237	0.176508	0.753237	-1.79385
ENSG00000196420	-1.79287	0	1	0	-1.79287
ENSG00000116701	-1.79268	3.15435	0.00070089	3.15435	-1.79268
ENSG00000289331	-1.79263	0	1	0	-1.79263
ENSG00000141655	-1.79256	0	1	0	-1.79256
ENSG00000138670	-1.79114	0	1	0	-1.79114
ENSG00000138356	-1.78811	9.03067	9.31816e-10	9.03067	-1.78811
ENSG00000145416	-1.78775	0.804063	0.157013	0.804063	-1.78775
ENSG00000247993	-1.78601	0	1	0	-1.78601
ENSG00000259396	-1.78571	0	1	0	-1.78571
ENSG00000272682	-1.78508	0	1	0	-1.78508
ENSG00000287510	-1.78502	0	1	0	-1.78502
ENSG00000124406	-1.78447	2.60034	0.00250991	2.60034	-1.78447
ENSG00000234772	-1.784	0	1	0	-1.784
ENSG00000261220	-1.78334	3.08877	0.000815129	3.08877	-1.78334
ENSG00000179776	-1.783	0	1	0	-1.783
ENSG00000261997	-1.78199	0	1	0	-1.78199
ENSG00000154319	-1.78089	2.99361	0.00101481	2.99361	-1.78089
ENSG00000226835	-1.78062	1.3645	0.0432013	1.3645	-1.78062
ENSG00000134769	-1.77994	1.62241	0.0238553	1.62241	-1.77994
ENSG00000235449	-1.77893	0	1	0	-1.77893
ENSG00000184408	-1.77727	0.472546	0.336864	0.472546	-1.77727
ENSG00000224459	-1.77647	9.12579	7.48534e-10	9.12579	-1.77647
ENSG00000248505	-1.77554	0	1	0	-1.77554
ENSG00000175592	-1.77242	7.05848	8.74013e-08	7.05848	-1.77242
ENSG00000288838	-1.77192	0.618439	0.240747	0.618439	-1.77192
ENSG00000169896	-1.76906	0	1	0	-1.76906
ENSG00000204790	-1.76775	0	1	0	-1.76775
ENSG00000261096	-1.76695	0	1	0	-1.76695
ENSG00000289839	-1.76674	0	1	0	-1.76674
ENSG00000113209	-1.76603	0.887262	0.12964	0.887262	-1.76603
ENSG00000106066	-1.76536	0.545113	0.285028	0.545113	-1.76536
ENSG00000233309	-1.76454	1.38732	0.04099	1.38732	-1.76454
ENSG00000177757	-1.76339	1.00715	0.098368	1.00715	-1.76339
ENSG00000279748	-1.76257	0	1	0	-1.76257
ENSG00000217624	-1.75846	0	1	0	-1.75846
ENSG00000106366	-1.75736	5.08928	8.14177e-06	5.08928	-1.75736
ENSG00000278981	-1.75696	3.12683	0.000746747	3.12683	-1.75696
ENSG00000163293	-1.75255	10.0273	9.39103e-11	10.0273	-1.75255
ENSG00000111859	-1.75138	5.976	1.05681e-06	5.976	-1.75138
ENSG00000176387	-1.74887	1.26147	0.0547686	1.26147	-1.74887
ENSG00000113555	-1.74771	0.737133	0.183175	0.737133	-1.74771
ENSG00000187068	-1.7475	4.15288	7.03273e-05	4.15288	-1.7475
ENSG00000291132	-1.74728	0	1	0	-1.74728
ENSG00000276740	-1.74611	1.05101	0.0889176	1.05101	-1.74611
ENSG00000204442	-1.74588	1.17856	0.0662892	1.17856	-1.74588
ENSG00000255872	-1.74564	0	1	0	-1.74564
ENSG00000184613	-1.74434	1.11816	0.0761792	1.11816	-1.74434
ENSG00000215267	-1.74413	0	1	0	-1.74413
ENSG00000013725	-1.74343	0	1	0	-1.74343
ENSG00000279927	-1.74297	0	1	0	-1.74297
ENSG00000124610	-1.7419	3.04305	0.000905629	3.04305	-1.7419
ENSG00000277938	-1.74128	0.785318	0.163939	0.785318	-1.74128
ENSG00000185839	-1.74071	0	1	0	-1.74071
ENSG00000280171	-1.7403	0	1	0	-1.7403
ENSG00000276600	-1.74	4.84283	1.43607e-05	4.84283	-1.74
ENSG00000181449	-1.73878	0	1	0	-1.73878
ENSG00000289881	-1.73725	0.986129	0.103246	0.986129	-1.73725
ENSG00000145040	-1.73612	0.980299	0.104641	0.980299	-1.73612
ENSG00000183780	-1.73478	5.01721	9.61139e-06	5.01721	-1.73478
ENSG00000115009	-1.73414	0	1	0	-1.73414
ENSG00000176049	-1.73238	0	1	0	-1.73238
ENSG00000204287	-1.73208	1.40448	0.0394024	1.40448	-1.73208
ENSG00000120738	-1.73059	5.06971	8.51708e-06	5.06971	-1.73059
ENSG00000143632	-1.73033	0	1	0	-1.73033
ENSG00000102575	-1.72658	1.09159	0.0809868	1.09159	-1.72658
ENSG00000155066	-1.72338	3.63822	0.000230027	3.63822	-1.72338
ENSG00000184378	-1.72335	0.715838	0.192381	0.715838	-1.72335
ENSG00000271743	-1.72058	0.766571	0.171171	0.766571	-1.72058
ENSG00000047597	-1.72001	0.654762	0.221431	0.654762	-1.72001
ENSG00000231999	-1.71325	0	1	0	-1.71325
ENSG00000145423	-1.71322	1.21042	0.0616	1.21042	-1.71322
ENSG00000060558	-1.71289	0.939707	0.114893	0.939707	-1.71289
ENSG00000283128	-1.71219	0	1	0	-1.71219
ENSG00000291316	-1.71178	0.509006	0.309737	0.509006	-1.71178
ENSG00000237073	-1.71132	0	1	0	-1.71132
ENSG00000239713	-1.7093	0.618229	0.240864	0.618229	-1.7093
ENSG00000236677	-1.70903	0	1	0	-1.70903
ENSG00000273137	-1.70824	0	1	0	-1.70824
ENSG00000290199	-1.70615	0.908524	0.123446	0.908524	-1.70615
ENSG00000106483	-1.70501	0	1	0	-1.70501
ENSG00000174600	-1.70399	1.83501	0.0146214	1.83501	-1.70399
ENSG00000133937	-1.70289	1.4342	0.0367964	1.4342	-1.70289
ENSG00000065618	-1.70231	0.741397	0.181386	0.741397	-1.70231
ENSG00000091986	-1.70192	8.95971	1.09721e-09	8.95971	-1.70192
ENSG00000253130	-1.70109	0	1	0	-1.70109
ENSG00000157017	-1.70079	0	1	0	-1.70079
ENSG00000172296	-1.70062	4.09343	8.06443e-05	4.09343	-1.70062
ENSG00000254821	-1.69936	0.649246	0.224261	0.649246	-1.69936
ENSG00000178429	-1.69629	0.654762	0.221431	0.654762	-1.69629
ENSG00000011083	-1.69447	0	1	0	-1.69447
ENSG00000206127	-1.69145	0	1	0	-1.69145
ENSG00000162631	-1.69128	1.56187	0.0274238	1.56187	-1.69128
ENSG00000086289	-1.68789	6.82113	1.50963e-07	6.82113	-1.68789
ENSG00000147027	-1.68747	2.49401	0.00320623	2.49401	-1.68747
ENSG00000236098	-1.6872	0.64752	0.225154	0.64752	-1.6872
ENSG00000252274	-1.68642	0.606634	0.247381	0.606634	-1.68642
ENSG00000143369	-1.68571	2.21232	0.0061331	2.21232	-1.68571
ENSG00000228718	-1.68495	1.52348	0.0299583	1.52348	-1.68495
ENSG00000249306	-1.68465	0.952153	0.111647	0.952153	-1.68465
ENSG00000286602	-1.68409	0	1	0	-1.68409
ENSG00000264548	-1.6834	0.615738	0.242249	0.615738	-1.6834
ENSG00000102174	-1.68195	1.52602	0.0297841	1.52602	-1.68195
ENSG00000151789	-1.6797	7.43495	3.67321e-08	7.43495	-1.6797
ENSG00000231817	-1.67916	0	1	0	-1.67916
ENSG00000198930	-1.67753	3.03714	0.000918027	3.03714	-1.67753
ENSG00000136267	-1.67728	0	1	0	-1.67728
ENSG00000271605	-1.67646	0	1	0	-1.67646
ENSG00000050628	-1.67627	1.07198	0.0847266	1.07198	-1.67627
ENSG00000164736	-1.6753	0.690412	0.20398	0.690412	-1.6753
ENSG00000080493	-1.67443	1.94563	0.0113337	1.94563	-1.67443
ENSG00000290009	-1.67315	0	1	0	-1.67315
ENSG00000241556	-1.67223	0	1	0	-1.67223
ENSG00000240270	-1.67174	0	1	0	-1.67174
ENSG00000104894	-1.67118	0.634188	0.232173	0.634188	-1.67118
ENSG00000021300	-1.66985	1.18386	0.0654852	1.18386	-1.66985
ENSG00000244260	-1.66979	0	1	0	-1.66979
ENSG00000181085	-1.66964	0.470198	0.33869	0.470198	-1.66964
ENSG00000221845	-1.66699	1.34612	0.0450697	1.34612	-1.66699
ENSG00000231290	-1.66668	5.8905	1.28677e-06	5.8905	-1.66668
ENSG00000258910	-1.66525	4.90224	1.25244e-05	4.90224	-1.66525
ENSG00000163823	-1.66368	0	1	0	-1.66368
ENSG00000100739	-1.6613	2.78399	0.00164441	2.78399	-1.6613
ENSG00000278963	-1.66044	0	1	0	-1.66044
ENSG00000270757	-1.65775	0.622099	0.238727	0.622099	-1.65775
ENSG00000125089	-1.6572	0.933654	0.116505	0.933654	-1.6572
ENSG00000157306	-1.6531	0	1	0	-1.6531
ENSG00000254303	-1.65071	0	1	0	-1.65071
ENSG00000261634	-1.65047	0.681575	0.208173	0.681575	-1.65047
ENSG00000262576	-1.65041	3.75888	0.000174229	3.75888	-1.65041
ENSG00000086696	-1.65032	0.490937	0.322897	0.490937	-1.65032
ENSG00000133107	-1.65002	2.12056	0.00757595	2.12056	-1.65002
ENSG00000261222	-1.64956	0	1	0	-1.64956
ENSG00000255150	-1.64895	0	1	0	-1.64895
ENSG00000285744	-1.64559	0.727587	0.187246	0.727587	-1.64559
ENSG00000162706	-1.64406	0.558235	0.276545	0.558235	-1.64406
ENSG00000165949	-1.6427	1.37438	0.0422303	1.37438	-1.6427
ENSG00000246130	-1.64244	0	1	0	-1.64244
ENSG00000105369	-1.64203	0	1	0	-1.64203
ENSG00000231298	-1.64136	3.3747	0.000421993	3.3747	-1.64136
ENSG00000007908	-1.64128	0.739286	0.18227	0.739286	-1.64128
ENSG00000139318	-1.64121	5.71304	1.93626e-06	5.71304	-1.64121
ENSG00000261103	-1.64096	0.73056	0.185969	0.73056	-1.64096
ENSG00000289870	-1.64074	0	1	0	-1.64074
ENSG00000256971	-1.6405	0	1	0	-1.6405
ENSG00000286556	-1.6403	0	1	0	-1.6403
ENSG00000252367	-1.63896	0	1	0	-1.63896
ENSG00000285051	-1.63896	0	1	0	-1.63896
ENSG00000133863	-1.63874	2.02329	0.00947793	2.02329	-1.63874
ENSG00000042062	-1.63806	0	1	0	-1.63806
ENSG00000288579	-1.63784	0.747956	0.178667	0.747956	-1.63784
ENSG00000196220	-1.63751	13.8884	1.29307e-14	13.8884	-1.63751
ENSG00000127152	-1.63736	0.795692	0.160069	0.795692	-1.63736
ENSG00000144749	-1.63559	2.87127	0.00134501	2.87127	-1.63559
ENSG00000233922	-1.63432	1.96449	0.010852	1.96449	-1.63432
ENSG00000254485	-1.63386	1.07166	0.0847884	1.07166	-1.63386
ENSG00000124107	-1.63312	1.38876	0.0408541	1.38876	-1.63312
ENSG00000289005	-1.63307	0	1	0	-1.63307
ENSG00000232906	-1.63146	0	1	0	-1.63146
ENSG00000164509	-1.63137	5.58002	2.63017e-06	5.58002	-1.63137
ENSG00000253174	-1.63129	0.51519	0.305359	0.51519	-1.63129
ENSG00000288781	-1.63099	1.346	0.045082	1.346	-1.63099
ENSG00000286262	-1.6303	0	1	0	-1.6303
ENSG00000174611	-1.62858	0	1	0	-1.62858
ENSG00000008513	-1.62819	6.39697	4.0089e-07	6.39697	-1.62819
ENSG00000178235	-1.62772	0.508787	0.309894	0.508787	-1.62772
ENSG00000243742	-1.62705	2.50503	0.00312588	2.50503	-1.62705
ENSG00000164175	-1.62643	0	1	0	-1.62643
ENSG00000285970	-1.62621	0	1	0	-1.62621
ENSG00000286826	-1.6261	0	1	0	-1.6261
ENSG00000236501	-1.62397	0	1	0	-1.62397
ENSG00000257298	-1.62328	0.637347	0.23049	0.637347	-1.62328
ENSG00000240350	-1.62272	0	1	0	-1.62272
ENSG00000198216	-1.62095	0	1	0	-1.62095
ENSG00000099994	-1.62032	1.86251	0.0137243	1.86251	-1.62032
ENSG00000091536	-1.61905	1.02591	0.0942078	1.02591	-1.61905
ENSG00000266498	-1.61828	0.435533	0.366832	0.435533	-1.61828
ENSG00000286492	-1.61792	0	1	0	-1.61792
ENSG00000162511	-1.61614	2.77967	0.00166085	2.77967	-1.61614
ENSG00000291127	-1.61558	0.770644	0.169573	0.770644	-1.61558
ENSG00000138623	-1.61542	23.2181	6.05239e-24	23.2181	-1.61542
ENSG00000113657	-1.61313	2.7204	0.0019037	2.7204	-1.61313
ENSG00000276724	-1.61028	0	1	0	-1.61028
ENSG00000166145	-1.60944	1.24249	0.0572151	1.24249	-1.60944
ENSG00000148798	-1.6085	5.31971	4.78949e-06	5.31971	-1.6085
ENSG00000168621	-1.60774	4.17662	6.65853e-05	4.17662	-1.60774
ENSG00000252965	-1.60298	0.64244	0.227803	0.64244	-1.60298
ENSG00000228509	-1.60191	2.48114	0.00330263	2.48114	-1.60191
ENSG00000140600	-1.60005	5.57336	2.6708e-06	5.57336	-1.60005
ENSG00000263859	-1.59828	0	1	0	-1.59828
ENSG00000156959	-1.598	3.96606	0.000108129	3.96606	-1.598
ENSG00000278621	-1.59729	0	1	0	-1.59729
ENSG00000121068	-1.59702	25.3761	4.20595e-26	25.3761	-1.59702
ENSG00000185201	-1.5966	2.8084	0.00155452	2.8084	-1.5966
ENSG00000276972	-1.59482	0.503159	0.313936	0.503159	-1.59482
ENSG00000265190	-1.5943	3.62508	0.000237096	3.62508	-1.5943
ENSG00000157399	-1.59261	1.22778	0.0591867	1.22778	-1.59261
ENSG00000175785	-1.59228	0	1	0	-1.59228
ENSG00000088538	-1.59221	0.779401	0.166188	0.779401	-1.59221
ENSG00000223692	-1.59196	0	1	0	-1.59196
ENSG00000285601	-1.59057	0	1	0	-1.59057
ENSG00000223485	-1.58996	10.891	1.2853e-11	10.891	-1.58996
ENSG00000197172	-1.58979	3.5156	0.000305068	3.5156	-1.58979
ENSG00000021826	-1.58964	0.733538	0.184698	0.733538	-1.58964
ENSG00000231050	-1.58777	0.694255	0.202183	0.694255	-1.58777
ENSG00000255298	-1.58776	0.550626	0.281432	0.550626	-1.58776
ENSG00000260868	-1.58692	0.48115	0.330255	0.48115	-1.58692
ENSG00000119121	-1.58511	0.603715	0.249049	0.603715	-1.58511
ENSG00000235958	-1.58433	0	1	0	-1.58433
ENSG00000120051	-1.58332	1.12186	0.075533	1.12186	-1.58332
ENSG00000206579	-1.58216	0.604375	0.248671	0.604375	-1.58216
ENSG00000248587	-1.58193	1.44727	0.0357047	1.44727	-1.58193
ENSG00000148483	-1.58129	0	1	0	-1.58129
ENSG00000170262	-1.58127	0	1	0	-1.58127
ENSG00000238243	-1.57922	1.31977	0.0478878	1.31977	-1.57922
ENSG00000233560	-1.57702	0.642068	0.227999	0.642068	-1.57702
ENSG00000229102	-1.57576	0	1	0	-1.57576
ENSG00000182749	-1.57545	1.43268	0.0369254	1.43268	-1.57545
ENSG00000163435	-1.57528	1.06686	0.0857318	1.06686	-1.57528
ENSG00000234464	-1.57427	0.639869	0.229156	0.639869	-1.57427
ENSG00000205696	-1.57288	0	1	0	-1.57288
ENSG00000286314	-1.57232	0	1	0	-1.57232
ENSG00000278202	-1.57192	0	1	0	-1.57192
ENSG00000139970	-1.57139	0.592173	0.255757	0.592173	-1.57139
ENSG00000259607	-1.57104	0	1	0	-1.57104
ENSG00000230289	-1.57044	0	1	0	-1.57044
ENSG00000256083	-1.5692	0.585524	0.259702	0.585524	-1.5692
ENSG00000174482	-1.56823	0.477072	0.333371	0.477072	-1.56823
ENSG00000125966	-1.56652	7.27835	5.2681e-08	7.27835	-1.56652
ENSG00000172794	-1.56593	0	1	0	-1.56593
ENSG00000287403	-1.56374	0.423635	0.377021	0.423635	-1.56374
ENSG00000164362	-1.56298	0	1	0	-1.56298
ENSG00000287407	-1.56174	0	1	0	-1.56174
ENSG00000162711	-1.56142	0	1	0	-1.56142
ENSG00000198168	-1.56123	1.2847	0.0519156	1.2847	-1.56123
ENSG00000180385	-1.55844	0	1	0	-1.55844
ENSG00000109072	-1.55199	1.30327	0.0497433	1.30327	-1.55199
ENSG00000142185	-1.55143	12.162	6.88608e-13	12.162	-1.55143
ENSG00000196581	-1.54926	5.87462	1.33468e-06	5.87462	-1.54926
ENSG00000273784	-1.54866	0	1	0	-1.54866
ENSG00000130377	-1.5464	0	1	0	-1.5464
ENSG00000214140	-1.54616	2.71539	0.00192578	2.71539	-1.54616
ENSG00000239445	-1.54593	3.14943	0.000708882	3.14943	-1.54593
ENSG00000274698	-1.54414	0	1	0	-1.54414
ENSG00000240038	-1.54308	0	1	0	-1.54308
ENSG00000143110	-1.54185	0.651456	0.223123	0.651456	-1.54185
ENSG00000100024	-1.53955	0.530916	0.294499	0.530916	-1.53955
ENSG00000185640	-1.53803	1.89898	0.0126188	1.89898	-1.53803
ENSG00000105464	-1.53775	1.5582	0.0276564	1.5582	-1.53775
ENSG00000226548	-1.53731	0.391309	0.406154	0.391309	-1.53731
ENSG00000003987	-1.53548	0	1	0	-1.53548
ENSG00000163377	-1.5307	0	1	0	-1.5307
ENSG00000133477	-1.53016	0	1	0	-1.53016
ENSG00000290576	-1.53005	0	1	0	-1.53005
ENSG00000137960	-1.5288	0.588335	0.258027	0.588335	-1.5288
ENSG00000169248	-1.52735	0.489586	0.323902	0.489586	-1.52735
ENSG00000171345	-1.52683	0	1	0	-1.52683
ENSG00000281406	-1.52611	0.451465	0.353619	0.451465	-1.52611
ENSG00000128242	-1.52466	0	1	0	-1.52466
ENSG00000225093	-1.52463	0	1	0	-1.52463
ENSG00000224865	-1.52454	0.838297	0.145112	0.838297	-1.52454
ENSG00000183032	-1.52453	0	1	0	-1.52453
ENSG00000132026	-1.52408	0.584545	0.260288	0.584545	-1.52408
ENSG00000182752	-1.52388	7.94726	1.12911e-08	7.94726	-1.52388
ENSG00000138622	-1.5225	1.76804	0.0170592	1.76804	-1.5225
ENSG00000221676	-1.52236	0	1	0	-1.52236
ENSG00000159708	-1.52174	0	1	0	-1.52174
ENSG00000286853	-1.52161	0	1	0	-1.52161
ENSG00000274010	-1.52068	0	1	0	-1.52068
ENSG00000159674	-1.52048	1.02321	0.0947956	1.02321	-1.52048
ENSG00000213144	-1.5201	0	1	0	-1.5201
ENSG00000172137	-1.51826	0.956447	0.110548	0.956447	-1.51826
ENSG00000287125	-1.51541	0	1	0	-1.51541
ENSG00000169064	-1.5147	0.356078	0.440475	0.356078	-1.5147
ENSG00000101955	-1.51343	8.97219	1.06612e-09	8.97219	-1.51343
ENSG00000279141	-1.51328	0.806339	0.156193	0.806339	-1.51328
ENSG00000241157	-1.51302	0	1	0	-1.51302
ENSG00000286147	-1.51285	0	1	0	-1.51285
ENSG00000243429	-1.51166	0.48932	0.324101	0.48932	-1.51166
ENSG00000172824	-1.51104	1.60423	0.0248756	1.60423	-1.51104
ENSG00000287394	-1.51076	0	1	0	-1.51076
ENSG00000102128	-1.51057	0	1	0	-1.51057
ENSG00000222035	-1.51033	0.550477	0.281529	0.550477	-1.51033
ENSG00000188511	-1.51023	0	1	0	-1.51023
ENSG00000270060	-1.5102	0	1	0	-1.5102
ENSG00000227262	-1.50995	0	1	0	-1.50995
ENSG00000154099	-1.5096	0	1	0	-1.5096
ENSG00000281026	-1.50913	0	1	0	-1.50913
ENSG00000204428	-1.5087	0.546787	0.283931	0.546787	-1.5087
ENSG00000280241	-1.50714	2.93187	0.00116986	2.93187	-1.50714
ENSG00000290784	-1.50651	0	1	0	-1.50651
ENSG00000246095	-1.50584	0.567745	0.270555	0.567745	-1.50584
ENSG00000189334	-1.50558	0.422331	0.378155	0.422331	-1.50558
ENSG00000186235	-1.50438	0.977744	0.105258	0.977744	-1.50438
ENSG00000258819	-1.50422	0.717172	0.191791	0.717172	-1.50422
ENSG00000235086	-1.50273	0	1	0	-1.50273
ENSG00000042781	-1.50186	0	1	0	-1.50186
ENSG00000273188	-1.50102	0	1	0	-1.50102
ENSG00000108679	-1.49894	0.933277	0.116607	0.933277	-1.49894
ENSG00000280311	-1.49765	0	1	0	-1.49765
ENSG00000211448	-1.49696	3.15435	0.00070089	3.15435	-1.49696
ENSG00000137699	-1.49538	1.05928	0.0872414	1.05928	-1.49538
ENSG00000224769	-1.4931	0	1	0	-1.4931
ENSG00000259005	-1.49298	0	1	0	-1.49298
ENSG00000110076	-1.49178	5.30337	4.97314e-06	5.30337	-1.49178
ENSG00000215210	-1.49162	0	1	0	-1.49162
ENSG00000176177	-1.49061	0.583353	0.261004	0.583353	-1.49061
ENSG00000169594	-1.4904	11.907	1.23881e-12	11.907	-1.4904
ENSG00000075340	-1.48961	0	1	0	-1.48961
ENSG00000271503	-1.48764	1.74071	0.0181674	1.74071	-1.48764
ENSG00000260328	-1.48695	0	1	0	-1.48695
ENSG00000200090	-1.48618	0	1	0	-1.48618
ENSG00000171385	-1.48272	1.16952	0.0676832	1.16952	-1.48272
ENSG00000231638	-1.48207	0.429933	0.371593	0.429933	-1.48207
ENSG00000128965	-1.48123	2.56164	0.00274383	2.56164	-1.48123
ENSG00000287550	-1.47814	1.34552	0.0451313	1.34552	-1.47814
ENSG00000212283	-1.47796	0	1	0	-1.47796
ENSG00000168546	-1.47704	1.52918	0.0295682	1.52918	-1.47704
ENSG00000163501	-1.476	0	1	0	-1.476
ENSG00000287630	-1.47576	0.398126	0.399829	0.398126	-1.47576
ENSG00000280219	-1.47557	0.926427	0.11846	0.926427	-1.47557
ENSG00000204065	-1.47545	0	1	0	-1.47545
ENSG00000243426	-1.47468	0	1	0	-1.47468
ENSG00000235749	-1.47423	0.414458	0.385072	0.414458	-1.47423
ENSG00000250103	-1.47226	0	1	0	-1.47226
ENSG00000288863	-1.47173	0	1	0	-1.47173
ENSG00000261560	-1.47127	0.430025	0.371514	0.430025	-1.47127
ENSG00000255680	-1.47091	0	1	0	-1.47091
ENSG00000121440	-1.47016	0.493755	0.320808	0.493755	-1.47016
ENSG00000110723	-1.47006	1.08031	0.0831161	1.08031	-1.47006
ENSG00000242593	-1.46893	0	1	0	-1.46893
ENSG00000260877	-1.46753	0.969167	0.107358	0.969167	-1.46753
ENSG00000254995	-1.46695	0	1	0	-1.46695
ENSG00000287865	-1.46688	0	1	0	-1.46688
ENSG00000289829	-1.46608	0	1	0	-1.46608
ENSG00000258793	-1.46587	0	1	0	-1.46587
ENSG00000290923	-1.46587	0	1	0	-1.46587
ENSG00000237506	-1.46489	0	1	0	-1.46489
ENSG00000225269	-1.46458	1.40883	0.0390096	1.40883	-1.46458
ENSG00000259783	-1.46419	0	1	0	-1.46419
ENSG00000233589	-1.46386	0	1	0	-1.46386
ENSG00000144152	-1.46364	1.812	0.0154169	1.812	-1.46364
ENSG00000290937	-1.46348	0	1	0	-1.46348
ENSG00000105996	-1.46209	0	1	0	-1.46209
ENSG00000184530	-1.46172	1.09863	0.0796833	1.09863	-1.46172
ENSG00000240476	-1.46074	4.41383	3.85626e-05	4.41383	-1.46074
ENSG00000081041	-1.45915	2.60308	0.00249415	2.60308	-1.45915
ENSG00000223786	-1.45853	0	1	0	-1.45853
ENSG00000107984	-1.45841	0.799579	0.158643	0.799579	-1.45841
ENSG00000245864	-1.45807	0	1	0	-1.45807
ENSG00000270332	-1.45801	0	1	0	-1.45801
ENSG00000198883	-1.45774	0	1	0	-1.45774
ENSG00000263986	-1.45714	1.37606	0.0420664	1.37606	-1.45714
ENSG00000124102	-1.45636	4.02726	9.39165e-05	4.02726	-1.45636
ENSG00000222898	-1.4561	0	1	0	-1.4561
ENSG00000109943	-1.45599	0.498926	0.31701	0.498926	-1.45599
ENSG00000253359	-1.45442	0	1	0	-1.45442
ENSG00000233559	-1.45187	0.813689	0.153572	0.813689	-1.45187
ENSG00000100385	-1.45095	0	1	0	-1.45095
ENSG00000286900	-1.45055	0	1	0	-1.45055
ENSG00000243107	-1.4497	0	1	0	-1.4497
ENSG00000152822	-1.44825	0.452148	0.353063	0.452148	-1.44825
ENSG00000251209	-1.44598	0	1	0	-1.44598
ENSG00000169860	-1.44335	0.709042	0.195415	0.709042	-1.44335
ENSG00000135114	-1.43992	2.46957	0.00339183	2.46957	-1.43992
ENSG00000118503	-1.43939	4.86115	1.37674e-05	4.86115	-1.43939
ENSG00000102359	-1.4389	0.771873	0.169094	0.771873	-1.4389
ENSG00000091129	-1.43707	0.300758	0.500314	0.300758	-1.43707
ENSG00000228917	-1.43667	0	1	0	-1.43667
ENSG00000226007	-1.43463	0	1	0	-1.43463
ENSG00000234902	-1.43443	0.473673	0.33599	0.473673	-1.43443
ENSG00000145087	-1.43431	1.99957	0.0100099	1.99957	-1.43431
ENSG00000269473	-1.43426	0.543408	0.286149	0.543408	-1.43426
ENSG00000260853	-1.43408	0	1	0	-1.43408
ENSG00000169083	-1.43233	1.06428	0.0862424	1.06428	-1.43233
ENSG00000277595	-1.43154	0	1	0	-1.43154
ENSG00000137875	-1.43022	0	1	0	-1.43022
ENSG00000189186	-1.429	0.353113	0.443493	0.353113	-1.429
ENSG00000259828	-1.42868	0.42134	0.379018	0.42134	-1.42868
ENSG00000188293	-1.4284	0.417604	0.382293	0.417604	-1.4284
ENSG00000105371	-1.42767	0.563168	0.273421	0.563168	-1.42767
ENSG00000213842	-1.42571	0	1	0	-1.42571
ENSG00000117009	-1.4243	1.30707	0.049309	1.30707	-1.4243
ENSG00000278266	-1.42323	0	1	0	-1.42323
ENSG00000230641	-1.42285	0	1	0	-1.42285
ENSG00000247775	-1.42121	0	1	0	-1.42121
ENSG00000239739	-1.4211	0	1	0	-1.4211
ENSG00000273265	-1.4211	0	1	0	-1.4211
ENSG00000267264	-1.41945	0.851656	0.140716	0.851656	-1.41945
ENSG00000088756	-1.41941	1.10928	0.077754	1.10928	-1.41941
ENSG00000287242	-1.41841	0	1	0	-1.41841
ENSG00000170370	-1.41746	1.06304	0.0864881	1.06304	-1.41746
ENSG00000286134	-1.41715	0	1	0	-1.41715
ENSG00000198053	-1.41658	6.5728	2.67424e-07	6.5728	-1.41658
ENSG00000253476	-1.41604	0	1	0	-1.41604
ENSG00000264402	-1.41558	0	1	0	-1.41558
ENSG00000133424	-1.41525	7.23093	5.87582e-08	7.23093	-1.41525
ENSG00000289555	-1.41516	0	1	0	-1.41516
ENSG00000218418	-1.41453	0	1	0	-1.41453
ENSG00000167244	-1.41295	0.508258	0.310271	0.508258	-1.41295
ENSG00000225383	-1.41239	2.00336	0.00992285	2.00336	-1.41239
ENSG00000164647	-1.41143	2.88907	0.00129101	2.88907	-1.41143
ENSG00000157150	-1.41057	2.79411	0.00160652	2.79411	-1.41057
ENSG00000225492	-1.41005	0.399939	0.398163	0.399939	-1.41005
ENSG00000042832	-1.40948	0.781917	0.165228	0.781917	-1.40948
ENSG00000274213	-1.40918	8.53571	2.91264e-09	8.53571	-1.40918
ENSG00000139914	-1.40862	0	1	0	-1.40862
ENSG00000227050	-1.40812	0	1	0	-1.40812
ENSG00000132003	-1.40786	8.46672	3.41415e-09	8.46672	-1.40786
ENSG00000158104	-1.40707	1.68801	0.0205111	1.68801	-1.40707
ENSG00000286741	-1.40697	0	1	0	-1.40697
ENSG00000139173	-1.40584	3.12753	0.000745531	3.12753	-1.40584
ENSG00000198768	-1.40568	3.2656	0.000542498	3.2656	-1.40568
ENSG00000145536	-1.40515	4.21177	6.14093e-05	4.21177	-1.40515
ENSG00000261775	-1.40444	0	1	0	-1.40444
ENSG00000273769	-1.40398	0	1	0	-1.40398
ENSG00000174059	-1.40288	5.61441	2.42993e-06	5.61441	-1.40288
ENSG00000255374	-1.40175	0	1	0	-1.40175
ENSG00000255201	-1.40126	0	1	0	-1.40126
ENSG00000283345	-1.39958	0	1	0	-1.39958
ENSG00000164082	-1.39881	0	1	0	-1.39881
ENSG00000214429	-1.39824	0	1	0	-1.39824
ENSG00000182912	-1.39789	0.470845	0.338186	0.470845	-1.39789
ENSG00000149212	-1.39768	2.29815	0.00503327	2.29815	-1.39768
ENSG00000248150	-1.39697	0	1	0	-1.39697
ENSG00000157680	-1.39663	0.562648	0.273749	0.562648	-1.39663
ENSG00000214100	-1.39657	0	1	0	-1.39657
ENSG00000147894	-1.39628	0.906592	0.123996	0.906592	-1.39628
ENSG00000248964	-1.39598	0	1	0	-1.39598
ENSG00000258919	-1.39563	0	1	0	-1.39563
ENSG00000232907	-1.39459	0	1	0	-1.39459
ENSG00000250192	-1.39451	0.349071	0.44764	0.349071	-1.39451
ENSG00000185736	-1.39314	0.473227	0.336335	0.473227	-1.39314
ENSG00000174950	-1.39225	0	1	0	-1.39225
ENSG00000140945	-1.39182	8.98142	1.0437e-09	8.98142	-1.39182
ENSG00000169548	-1.3918	0.980299	0.104641	0.980299	-1.3918
ENSG00000111335	-1.38933	5.94052	1.14679e-06	5.94052	-1.38933
ENSG00000171435	-1.38919	0	1	0	-1.38919
ENSG00000291076	-1.38894	0	1	0	-1.38894
ENSG00000255921	-1.38868	0.508258	0.310271	0.508258	-1.38868
ENSG00000163909	-1.38845	5.49179	3.22263e-06	5.49179	-1.38845
ENSG00000105988	-1.38829	0	1	0	-1.38829
ENSG00000181524	-1.38671	1.11927	0.0759847	1.11927	-1.38671
ENSG00000103522	-1.38626	0.992667	0.101703	0.992667	-1.38626
ENSG00000205683	-1.38623	3.20698	0.0006209	3.20698	-1.38623
ENSG00000264895	-1.38604	0	1	0	-1.38604
ENSG00000177462	-1.38492	0	1	0	-1.38492
ENSG00000226057	-1.3847	0	1	0	-1.3847
ENSG00000220472	-1.38434	0	1	0	-1.38434
ENSG00000288767	-1.3841	0	1	0	-1.3841
ENSG00000170689	-1.38397	0.727315	0.187363	0.727315	-1.38397
ENSG00000219433	-1.38395	0	1	0	-1.38395
ENSG00000243944	-1.38378	0.393216	0.404375	0.393216	-1.38378
ENSG00000255710	-1.38374	0	1	0	-1.38374
ENSG00000233968	-1.38313	0.425933	0.375031	0.425933	-1.38313
ENSG00000268573	-1.38301	0.402996	0.395371	0.402996	-1.38301
ENSG00000228216	-1.38053	0	1	0	-1.38053
ENSG00000287766	-1.37967	0	1	0	-1.37967
ENSG00000239763	-1.37965	0	1	0	-1.37965
ENSG00000134242	-1.37877	2.45582	0.00350094	2.45582	-1.37877
ENSG00000221643	-1.37838	0.588123	0.258153	0.588123	-1.37838
ENSG00000259529	-1.37751	0.901987	0.125318	0.901987	-1.37751
ENSG00000089127	-1.377	4.91897	1.20513e-05	4.91897	-1.377
ENSG00000260911	-1.37682	0	1	0	-1.37682
ENSG00000274849	-1.37606	0	1	0	-1.37606
ENSG00000172061	-1.37575	0.92684	0.118348	0.92684	-1.37575
ENSG00000111052	-1.37485	0.757559	0.17476	0.757559	-1.37485
ENSG00000183691	-1.37404	0.612482	0.244072	0.612482	-1.37404
ENSG00000272468	-1.37353	1.34478	0.045208	1.34478	-1.37353
ENSG00000049759	-1.37331	5.72142	1.89923e-06	5.72142	-1.37331
ENSG00000087237	-1.37314	0	1	0	-1.37314
ENSG00000197859	-1.37293	0	1	0	-1.37293
ENSG00000234869	-1.37191	0.490937	0.322897	0.490937	-1.37191
ENSG00000165509	-1.37185	0.778415	0.166565	0.778415	-1.37185
ENSG00000256591	-1.36938	0.870474	0.134749	0.870474	-1.36938
ENSG00000172426	-1.368	2.97658	0.0010554	2.97658	-1.368
ENSG00000067141	-1.36776	3.43863	0.000364228	3.43863	-1.36776
ENSG00000278599	-1.36737	0.795604	0.160102	0.795604	-1.36737
ENSG00000261273	-1.36658	0	1	0	-1.36658
ENSG00000183840	-1.36644	3.61206	0.000244307	3.61206	-1.36644
ENSG00000175161	-1.36596	0	1	0	-1.36596
ENSG00000182568	-1.36588	0.400815	0.397361	0.400815	-1.36588
ENSG00000235641	-1.36587	0	1	0	-1.36587
ENSG00000140254	-1.36583	0	1	0	-1.36583
ENSG00000172716	-1.36353	1.06573	0.0859551	1.06573	-1.36353
ENSG00000129514	-1.36183	0	1	0	-1.36183
ENSG00000179104	-1.36109	2.3333	0.00464195	2.3333	-1.36109
ENSG00000153495	-1.36006	0	1	0	-1.36006
ENSG00000235448	-1.35995	3.66512	0.00021621	3.66512	-1.35995
ENSG00000244363	-1.35899	0.366598	0.429934	0.366598	-1.35899
ENSG00000290943	-1.35863	0.355387	0.441177	0.355387	-1.35863
ENSG00000185527	-1.3586	1.04647	0.0898518	1.04647	-1.3586
ENSG00000231307	-1.35803	0	1	0	-1.35803
ENSG00000270069	-1.35794	2.8493	0.00141482	2.8493	-1.35794
ENSG00000144959	-1.35772	1.11827	0.0761609	1.11827	-1.35772
ENSG00000256546	-1.35677	0.913645	0.121999	0.913645	-1.35677
ENSG00000261732	-1.35674	0	1	0	-1.35674
ENSG00000023171	-1.35522	3.26523	0.000542957	3.26523	-1.35522
ENSG00000286305	-1.35467	0	1	0	-1.35467
ENSG00000253200	-1.35365	2.53526	0.00291569	2.53526	-1.35365
ENSG00000253522	-1.35347	0.5268	0.297303	0.5268	-1.35347
ENSG00000163053	-1.35011	0	1	0	-1.35011
ENSG00000131435	-1.34954	0.347826	0.448925	0.347826	-1.34954
ENSG00000119138	-1.34926	4.50198	3.1479e-05	4.50198	-1.34926
ENSG00000139737	-1.34868	0	1	0	-1.34868
ENSG00000289110	-1.34818	0	1	0	-1.34818
ENSG00000273343	-1.3478	0	1	0	-1.3478
ENSG00000056736	-1.34775	0.579445	0.263363	0.579445	-1.34775
ENSG00000279691	-1.34742	0.548693	0.282688	0.548693	-1.34742
ENSG00000279491	-1.347	0	1	0	-1.347
ENSG00000269444	-1.34631	0.479121	0.331802	0.479121	-1.34631
ENSG00000161031	-1.34552	0	1	0	-1.34552
ENSG00000235927	-1.34432	0.900343	0.125793	0.900343	-1.34432
ENSG00000286975	-1.34424	0	1	0	-1.34424
ENSG00000287179	-1.34366	0	1	0	-1.34366
ENSG00000204228	-1.34362	0.903869	0.124776	0.903869	-1.34362
ENSG00000183876	-1.34302	6.80671	1.56059e-07	6.80671	-1.34302
ENSG00000185862	-1.34188	1.05065	0.0889924	1.05065	-1.34188
ENSG00000268041	-1.34154	0	1	0	-1.34154
ENSG00000146038	-1.34102	1.39524	0.0402494	1.39524	-1.34102
ENSG00000168306	-1.34096	1.43224	0.0369625	1.43224	-1.34096		ACOX2
ENSG00000240616	-1.34078	0.596632	0.253144	0.596632	-1.34078
ENSG00000232325	-1.33987	0.503159	0.313936	0.503159	-1.33987
ENSG00000185955	-1.33622	0.412797	0.386548	0.412797	-1.33622
ENSG00000287806	-1.33562	0	1	0	-1.33562
ENSG00000164171	-1.33372	1.17308	0.0671298	1.17308	-1.33372
ENSG00000278231	-1.33273	0	1	0	-1.33273
ENSG00000256813	-1.33239	0	1	0	-1.33239
ENSG00000258539	-1.33181	0.350159	0.44652	0.350159	-1.33181
ENSG00000151632	-1.33068	3.85825	0.000138596	3.85825	-1.33068
ENSG00000287437	-1.3283	0	1	0	-1.3283
ENSG00000213062	-1.32759	0	1	0	-1.32759
ENSG00000163739	-1.32668	2.18614	0.00651412	2.18614	-1.32668
ENSG00000187135	-1.32617	0	1	0	-1.32617
ENSG00000258210	-1.32528	0	1	0	-1.32528
ENSG00000265145	-1.32194	0.362935	0.433576	0.362935	-1.32194
ENSG00000008517	-1.32172	5.30885	4.9108e-06	5.30885	-1.32172
ENSG00000204482	-1.32124	0.407006	0.391737	0.407006	-1.32124
ENSG00000231858	-1.32107	0	1	0	-1.32107
ENSG00000285491	-1.32088	0	1	0	-1.32088
ENSG00000054356	-1.32074	0.592199	0.255742	0.592199	-1.32074
ENSG00000289305	-1.32036	0.747925	0.178679	0.747925	-1.32036
ENSG00000260604	-1.32035	4.4963	3.18937e-05	4.4963	-1.32035
ENSG00000186104	-1.31992	3.36752	0.000429025	3.36752	-1.31992
ENSG00000207392	-1.31961	0	1	0	-1.31961
ENSG00000166387	-1.31907	0.390786	0.406644	0.390786	-1.31907
ENSG00000138083	-1.3186	0	1	0	-1.3186
ENSG00000252192	-1.3186	0	1	0	-1.3186
ENSG00000274128	-1.31791	0	1	0	-1.31791
ENSG00000157303	-1.31781	5.4251	3.75755e-06	5.4251	-1.31781
ENSG00000289367	-1.31657	0	1	0	-1.31657
ENSG00000280248	-1.31613	0	1	0	-1.31613
ENSG00000228737	-1.3153	0.466811	0.341341	0.466811	-1.3153
ENSG00000253438	-1.31459	0.637924	0.230185	0.637924	-1.31459
ENSG00000198729	-1.3145	1.49213	0.0322008	1.49213	-1.3145
ENSG00000259746	-1.31369	0	1	0	-1.31369
ENSG00000237424	-1.31308	0.328252	0.469622	0.328252	-1.31308
ENSG00000087589	-1.31296	0.304235	0.496324	0.304235	-1.31296
ENSG00000181847	-1.31274	0	1	0	-1.31274
ENSG00000125337	-1.31213	0	1	0	-1.31213
ENSG00000115461	-1.31154	0.584503	0.260314	0.584503	-1.31154
ENSG00000238269	-1.3108	0.937766	0.115408	0.937766	-1.3108
ENSG00000232303	-1.30857	0.366598	0.429934	0.366598	-1.30857
ENSG00000229299	-1.30808	0.462932	0.344404	0.462932	-1.30808
ENSG00000272425	-1.30759	0	1	0	-1.30759
ENSG00000205978	-1.30732	0.508258	0.310271	0.508258	-1.30732
ENSG00000287023	-1.30706	0.637347	0.23049	0.637347	-1.30706
ENSG00000162777	-1.30671	1.23553	0.0581388	1.23553	-1.30671
ENSG00000197971	-1.30456	0.604706	0.248482	0.604706	-1.30456
ENSG00000112599	-1.3037	0.40845	0.390436	0.40845	-1.3037
ENSG00000278861	-1.30338	0.405488	0.393108	0.405488	-1.30338
ENSG00000236423	-1.30328	1.78119	0.0165503	1.78119	-1.30328
ENSG00000235209	-1.30321	0	1	0	-1.30321
ENSG00000267232	-1.3021	0	1	0	-1.3021
ENSG00000276573	-1.30115	0	1	0	-1.30115
ENSG00000259712	-1.30037	0.494411	0.320324	0.494411	-1.30037
ENSG00000082074	-1.30007	0	1	0	-1.30007
ENSG00000178860	-1.2992	3.53482	0.000291867	3.53482	-1.2992
ENSG00000239653	-1.29879	0.458487	0.347947	0.458487	-1.29879
ENSG00000081803	-1.2987	1.09418	0.0805041	1.09418	-1.2987
ENSG00000276533	-1.29822	0.414207	0.385295	0.414207	-1.29822
ENSG00000262898	-1.29796	1.21343	0.0611743	1.21343	-1.29796
ENSG00000163083	-1.29575	9.9517	1.11764e-10	9.9517	-1.29575
ENSG00000187957	-1.29562	4.42799	3.73263e-05	4.42799	-1.29562
ENSG00000105852	-1.29551	0.505648	0.312142	0.505648	-1.29551
ENSG00000237214	-1.2946	0	1	0	-1.2946
ENSG00000233470	-1.29458	0	1	0	-1.29458
ENSG00000214407	-1.29447	0.592579	0.255518	0.592579	-1.29447
ENSG00000156711	-1.29426	0.341612	0.455394	0.341612	-1.29426
ENSG00000160188	-1.29326	0	1	0	-1.29326
ENSG00000266850	-1.29272	0	1	0	-1.29272
ENSG00000256588	-1.29207	0	1	0	-1.29207
ENSG00000164181	-1.29199	3.72978	0.000186302	3.72978	-1.29199
ENSG00000164309	-1.29179	0	1	0	-1.29179
ENSG00000170439	-1.29143	0.939999	0.114816	0.939999	-1.29143
ENSG00000248752	-1.28862	0	1	0	-1.28862
ENSG00000253347	-1.28862	0	1	0	-1.28862
ENSG00000101280	-1.28844	0	1	0	-1.28844
ENSG00000286538	-1.28675	0.688857	0.204712	0.688857	-1.28675
ENSG00000289224	-1.28392	0.65546	0.221075	0.65546	-1.28392
ENSG00000230838	-1.28388	2.25125	0.0056073	2.25125	-1.28388
ENSG00000289377	-1.28325	0.362935	0.433576	0.362935	-1.28325
ENSG00000261045	-1.28185	0	1	0	-1.28185
ENSG00000137727	-1.28099	0	1	0	-1.28099
ENSG00000255187	-1.28083	0	1	0	-1.28083
ENSG00000273674	-1.27772	0	1	0	-1.27772
ENSG00000111837	-1.27768	0	1	0	-1.27768
ENSG00000232912	-1.27768	0	1	0	-1.27768
ENSG00000148357	-1.27726	0.358195	0.438334	0.358195	-1.27726
ENSG00000254872	-1.27721	0	1	0	-1.27721
ENSG00000174792	-1.27633	0.986913	0.103059	0.986913	-1.27633
ENSG00000286342	-1.27628	0	1	0	-1.27628
ENSG00000238024	-1.27617	0	1	0	-1.27617
ENSG00000184809	-1.27479	0.558593	0.276317	0.558593	-1.27479
ENSG00000235545	-1.27451	0	1	0	-1.27451
ENSG00000256210	-1.27285	0	1	0	-1.27285
ENSG00000170442	-1.27208	0.542708	0.28661	0.542708	-1.27208
ENSG00000262343	-1.27133	0	1	0	-1.27133
ENSG00000261502	-1.27123	0.466811	0.341341	0.466811	-1.27123
ENSG00000258086	-1.27091	0.368514	0.428042	0.368514	-1.27091
ENSG00000288995	-1.27056	0	1	0	-1.27056
ENSG00000160408	-1.27042	0.766711	0.171115	0.766711	-1.27042
ENSG00000258987	-1.26948	0	1	0	-1.26948
ENSG00000243560	-1.26935	0	1	0	-1.26935
ENSG00000249803	-1.26888	0.483619	0.328383	0.483619	-1.26888
ENSG00000116667	-1.26849	7.71171	1.94219e-08	7.71171	-1.26849
ENSG00000257150	-1.26838	0	1	0	-1.26838
ENSG00000177627	-1.26715	0.585949	0.259448	0.585949	-1.26715
ENSG00000244389	-1.26711	0	1	0	-1.26711
ENSG00000130052	-1.26695	4.09343	8.06443e-05	4.09343	-1.26695
ENSG00000133110	-1.26486	3.71835	0.000191271	3.71835	-1.26486
ENSG00000200120	-1.262	0.403632	0.394792	0.403632	-1.262
ENSG00000291123	-1.26174	0	1	0	-1.26174
ENSG00000230581	-1.26004	0	1	0	-1.26004
ENSG00000235313	-1.26001	0.520839	0.301412	0.520839	-1.26001
ENSG00000181885	-1.2596	0.518646	0.302938	0.518646	-1.2596
ENSG00000136327	-1.25878	0	1	0	-1.25878
ENSG00000217027	-1.25716	0	1	0	-1.25716
ENSG00000112218	-1.25697	0.615074	0.242619	0.615074	-1.25697
ENSG00000140839	-1.25656	0.706709	0.196468	0.706709	-1.25656
ENSG00000113263	-1.25639	0	1	0	-1.25639
ENSG00000134802	-1.25585	6.3998	3.9829e-07	6.3998	-1.25585
ENSG00000289123	-1.25515	1.26745	0.0540192	1.26745	-1.25515
ENSG00000196104	-1.25487	0.544381	0.285509	0.544381	-1.25487
ENSG00000197467	-1.25385	1.95622	0.0110606	1.95622	-1.25385
ENSG00000291116	-1.25335	1.69361	0.0202482	1.69361	-1.25335
ENSG00000283265	-1.25329	0.361529	0.434981	0.361529	-1.25329
ENSG00000174844	-1.2528	0.939707	0.114893	0.939707	-1.2528
ENSG00000224861	-1.25221	0.366598	0.429934	0.366598	-1.25221
ENSG00000151948	-1.25133	0	1	0	-1.25133
ENSG00000281005	-1.2501	0.70684	0.196409	0.70684	-1.2501
ENSG00000163520	-1.24986	5.08038	8.31041e-06	5.08038	-1.24986
ENSG00000275167	-1.24938	0	1	0	-1.24938
ENSG00000231047	-1.24919	0	1	0	-1.24919
ENSG00000253390	-1.2487	0	1	0	-1.2487
ENSG00000260103	-1.24809	0.480195	0.330982	0.480195	-1.24809
ENSG00000122986	-1.24806	0	1	0	-1.24806
ENSG00000273373	-1.24745	0.558593	0.276317	0.558593	-1.24745
ENSG00000160801	-1.24652	1.89259	0.0128058	1.89259	-1.24652
ENSG00000197696	-1.24416	0.715838	0.192381	0.715838	-1.24416
ENSG00000287421	-1.24282	0	1	0	-1.24282
ENSG00000277382	-1.24228	0.393216	0.404375	0.393216	-1.24228
ENSG00000206612	-1.24208	0	1	0	-1.24208
ENSG00000253163	-1.24104	1.48972	0.0323805	1.48972	-1.24104
ENSG00000256007	-1.24095	0	1	0	-1.24095
ENSG00000277634	-1.24035	0	1	0	-1.24035
ENSG00000124875	-1.23916	2.84714	0.00142187	2.84714	-1.23916
ENSG00000267279	-1.23894	0	1	0	-1.23894
ENSG00000188676	-1.23767	0.457554	0.348695	0.457554	-1.23767
ENSG00000168386	-1.23765	5.01901	9.57175e-06	5.01901	-1.23765
ENSG00000206633	-1.2367	0	1	0	-1.2367
ENSG00000235358	-1.23544	0	1	0	-1.23544
ENSG00000229953	-1.23543	0	1	0	-1.23543
ENSG00000224184	-1.23507	0.900297	0.125806	0.900297	-1.23507
ENSG00000216077	-1.23453	0	1	0	-1.23453
ENSG00000175093	-1.23357	1.36775	0.042879	1.36775	-1.23357
ENSG00000259774	-1.2331	0	1	0	-1.2331
ENSG00000269902	-1.23229	0	1	0	-1.23229
ENSG00000289831	-1.2319	0	1	0	-1.2319
ENSG00000277039	-1.23179	0	1	0	-1.23179
ENSG00000113070	-1.23163	5.74906	1.78212e-06	5.74906	-1.23163
ENSG00000265939	-1.23111	0	1	0	-1.23111
ENSG00000236268	-1.2307	0	1	0	-1.2307
ENSG00000200394	-1.23045	0	1	0	-1.23045
ENSG00000189409	-1.23019	0.297518	0.50406	0.297518	-1.23019
ENSG00000229751	-1.22999	0	1	0	-1.22999
ENSG00000162618	-1.2293	0.52927	0.295617	0.52927	-1.2293
ENSG00000138068	-1.22904	0	1	0	-1.22904
ENSG00000137968	-1.22839	0.315733	0.483356	0.315733	-1.22839
ENSG00000078596	-1.2282	0.920808	0.120003	0.920808	-1.2282
ENSG00000231955	-1.22759	0	1	0	-1.22759
ENSG00000234377	-1.22735	0	1	0	-1.22735
ENSG00000270659	-1.22624	0	1	0	-1.22624
ENSG00000196406	-1.22529	1.74901	0.0178236	1.74901	-1.22529
ENSG00000137561	-1.22484	2.68487	0.00206601	2.68487	-1.22484		TTPA
ENSG00000242147	-1.22479	1.62851	0.0235227	1.62851	-1.22479
ENSG00000185101	-1.2247	0	1	0	-1.2247
ENSG00000224992	-1.22441	0	1	0	-1.22441
ENSG00000228741	-1.2241	0	1	0	-1.2241
ENSG00000254300	-1.22292	0	1	0	-1.22292
ENSG00000168685	-1.22251	0.770303	0.169706	0.770303	-1.22251
ENSG00000102349	-1.22251	0.559375	0.27582	0.559375	-1.22251
ENSG00000260942	-1.22217	1.19233	0.0642206	1.19233	-1.22217
ENSG00000090339	-1.22189	6.0108	9.75428e-07	6.0108	-1.22189
ENSG00000130598	-1.22182	0	1	0	-1.22182
ENSG00000189292	-1.22182	0.704844	0.197313	0.704844	-1.22182
ENSG00000207205	-1.22144	0.314359	0.484888	0.314359	-1.22144
ENSG00000155926	-1.22088	0.252021	0.55973	0.252021	-1.22088
ENSG00000224728	-1.22077	0	1	0	-1.22077
ENSG00000226580	-1.22072	0.828192	0.148528	0.828192	-1.22072
ENSG00000254109	-1.22058	0	1	0	-1.22058
ENSG00000225914	-1.21909	0.649246	0.224261	0.649246	-1.21909
ENSG00000109846	-1.21816	0.395206	0.402526	0.395206	-1.21816
ENSG00000253366	-1.2175	0	1	0	-1.2175
ENSG00000233684	-1.2174	0.464839	0.342895	0.464839	-1.2174
ENSG00000249061	-1.21703	0	1	0	-1.21703
ENSG00000258807	-1.21698	0	1	0	-1.21698
ENSG00000054179	-1.21603	0	1	0	-1.21603
ENSG00000254507	-1.21603	0	1	0	-1.21603
ENSG00000272360	-1.21594	0	1	0	-1.21594
ENSG00000274985	-1.21508	0.348937	0.447778	0.348937	-1.21508
ENSG00000229261	-1.21426	0.450028	0.354791	0.450028	-1.21426
ENSG00000230082	-1.21336	2.64052	0.00228812	2.64052	-1.21336
ENSG00000162804	-1.21249	3.6465	0.000225684	3.6465	-1.21249
ENSG00000269938	-1.21246	0	1	0	-1.21246
ENSG00000122420	-1.21192	5.13357	7.35246e-06	5.13357	-1.21192
ENSG00000289159	-1.21139	0	1	0	-1.21139
ENSG00000154734	-1.21122	5.16929	6.77184e-06	5.16929	-1.21122
ENSG00000181722	-1.21055	4.49676	3.18598e-05	4.49676	-1.21055
ENSG00000167653	-1.21	1.32311	0.0475216	1.32311	-1.21
ENSG00000182742	-1.20973	0	1	0	-1.20973
ENSG00000278040	-1.20926	0	1	0	-1.20926
ENSG00000277425	-1.20917	0	1	0	-1.20917
ENSG00000198125	-1.20895	0.436065	0.366383	0.436065	-1.20895
ENSG00000276509	-1.20888	0	1	0	-1.20888
ENSG00000176826	-1.20839	0	1	0	-1.20839
ENSG00000207759	-1.20828	0	1	0	-1.20828
ENSG00000286652	-1.20777	0.470198	0.33869	0.470198	-1.20777
ENSG00000224093	-1.20752	0	1	0	-1.20752
ENSG00000154134	-1.2075	3.13197	0.00073795	3.13197	-1.2075
ENSG00000242948	-1.20676	0.806038	0.156301	0.806038	-1.20676
ENSG00000164434	-1.20654	0.351468	0.445177	0.351468	-1.20654
ENSG00000130600	-1.20648	1.65902	0.0219269	1.65902	-1.20648
ENSG00000163734	-1.20638	0.865392	0.136335	0.865392	-1.20638
ENSG00000290525	-1.20514	0	1	0	-1.20514
ENSG00000080947	-1.20499	0	1	0	-1.20499
ENSG00000233058	-1.20476	2.44729	0.00357031	2.44729	-1.20476
ENSG00000126895	-1.20414	1.30727	0.0492867	1.30727	-1.20414
ENSG00000212719	-1.20393	7.88262	1.31032e-08	7.88262	-1.20393
ENSG00000078295	-1.20379	0	1	0	-1.20379
ENSG00000231256	-1.20353	0	1	0	-1.20353
ENSG00000118777	-1.20171	1.67001	0.0213792	1.67001	-1.20171
ENSG00000279720	-1.20142	0.412125	0.387146	0.412125	-1.20142
ENSG00000269834	-1.20112	0.559323	0.275852	0.559323	-1.20112
ENSG00000105825	-1.20098	2.0281	0.00937353	2.0281	-1.20098
ENSG00000228218	-1.19981	0	1	0	-1.19981
ENSG00000085117	-1.19909	10.6143	2.43026e-11	10.6143	-1.19909
ENSG00000130766	-1.19795	7.93727	1.15539e-08	7.93727	-1.19795
ENSG00000265112	-1.19794	0.413332	0.386071	0.413332	-1.19794
ENSG00000157873	-1.19648	0.67957	0.209137	0.67957	-1.19648
ENSG00000182747	-1.19597	0	1	0	-1.19597
ENSG00000139910	-1.19596	0	1	0	-1.19596
ENSG00000256056	-1.19584	0	1	0	-1.19584
ENSG00000200742	-1.19396	0	1	0	-1.19396
ENSG00000280587	-1.1938	0	1	0	-1.1938
ENSG00000106328	-1.19315	0.430025	0.371514	0.430025	-1.19315
ENSG00000234997	-1.19303	0.878144	0.13239	0.878144	-1.19303
ENSG00000104419	-1.19268	3.33599	0.000461324	3.33599	-1.19268
ENSG00000111331	-1.19266	4.2441	5.70036e-05	4.2441	-1.19266
ENSG00000211459	-1.192	5.80179	1.57837e-06	5.80179	-1.192
ENSG00000092529	-1.19193	0	1	0	-1.19193
ENSG00000205571	-1.1916	0	1	0	-1.1916
ENSG00000236337	-1.19136	0	1	0	-1.19136
ENSG00000184500	-1.19093	3.89625	0.000126984	3.89625	-1.19093		PROS1
ENSG00000131379	-1.19077	0	1	0	-1.19077
ENSG00000041982	-1.19062	20.7313	1.85665e-21	20.7313	-1.19062
ENSG00000267127	-1.19054	0	1	0	-1.19054
ENSG00000224097	-1.19004	0	1	0	-1.19004
ENSG00000124657	-1.18979	0	1	0	-1.18979
ENSG00000279667	-1.18964	0.309216	0.490664	0.309216	-1.18964
ENSG00000145147	-1.18935	0.986953	0.10305	0.986953	-1.18935
ENSG00000211644	-1.18912	0	1	0	-1.18912
ENSG00000105650	-1.18645	0	1	0	-1.18645
ENSG00000249417	-1.18571	0	1	0	-1.18571
ENSG00000291217	-1.18526	0	1	0	-1.18526
ENSG00000186567	-1.18501	0.498491	0.317328	0.498491	-1.18501
ENSG00000214954	-1.18493	1.09929	0.0795621	1.09929	-1.18493
ENSG00000172159	-1.18427	0.888156	0.129373	0.888156	-1.18427
ENSG00000266401	-1.18291	0.392726	0.404831	0.392726	-1.18291
ENSG00000222009	-1.18244	1.90729	0.0123797	1.90729	-1.18244
ENSG00000149564	-1.18244	0.377801	0.418986	0.377801	-1.18244
ENSG00000166492	-1.18077	0	1	0	-1.18077
ENSG00000213654	-1.18028	2.93944	0.00114964	2.93944	-1.18028
ENSG00000219470	-1.17932	0.453933	0.351615	0.453933	-1.17932
ENSG00000288528	-1.17892	0	1	0	-1.17892
ENSG00000155893	-1.17825	2.78449	0.00164251	2.78449	-1.17825
ENSG00000285856	-1.17648	0	1	0	-1.17648
ENSG00000235875	-1.17644	1.12983	0.0741594	1.12983	-1.17644
ENSG00000153253	-1.17609	2.21115	0.00614963	2.21115	-1.17609
ENSG00000172264	-1.17579	0.304864	0.495606	0.304864	-1.17579
ENSG00000269533	-1.17569	0	1	0	-1.17569
ENSG00000158258	-1.17537	0.629543	0.23467	0.629543	-1.17537
ENSG00000234068	-1.17536	4.60202	2.50025e-05	4.60202	-1.17536
ENSG00000230914	-1.17502	0	1	0	-1.17502
ENSG00000238042	-1.17489	0.62457	0.237372	0.62457	-1.17489
ENSG00000133392	-1.17414	0	1	0	-1.17414
ENSG00000261040	-1.17351	3.66694	0.000215309	3.66694	-1.17351
ENSG00000163040	-1.17315	4.6147	2.4283e-05	4.6147	-1.17315
ENSG00000236194	-1.173	0	1	0	-1.173
ENSG00000272248	-1.1729	0	1	0	-1.1729
ENSG00000158856	-1.17203	0	1	0	-1.17203
ENSG00000288923	-1.17183	0	1	0	-1.17183
ENSG00000118137	-1.17152	0.373459	0.423195	0.373459	-1.17152
ENSG00000289152	-1.17126	0	1	0	-1.17126
ENSG00000129654	-1.1705	0.352281	0.444343	0.352281	-1.1705
ENSG00000114279	-1.17011	2.00849	0.00980644	2.00849	-1.17011
ENSG00000235554	-1.16992	0	1	0	-1.16992
ENSG00000257612	-1.16907	0	1	0	-1.16907
ENSG00000281133	-1.16904	0	1	0	-1.16904
ENSG00000261024	-1.1688	0	1	0	-1.1688
ENSG00000238282	-1.16768	0	1	0	-1.16768
ENSG00000251072	-1.16701	0	1	0	-1.16701
ENSG00000272114	-1.1662	0.403774	0.394662	0.403774	-1.1662
ENSG00000259420	-1.1659	0	1	0	-1.1659
ENSG00000103067	-1.16566	0.267072	0.540665	0.267072	-1.16566
ENSG00000286659	-1.16544	0	1	0	-1.16544
ENSG00000244588	-1.164	0.634599	0.231954	0.634599	-1.164
ENSG00000269951	-1.16388	0.568204	0.270269	0.568204	-1.16388
ENSG00000272189	-1.16369	0	1	0	-1.16369
ENSG00000128340	-1.16366	0.344945	0.451913	0.344945	-1.16366
ENSG00000123329	-1.16352	0.328736	0.469098	0.328736	-1.16352
ENSG00000280327	-1.16334	0	1	0	-1.16334
ENSG00000291126	-1.16331	6.57395	2.66716e-07	6.57395	-1.16331
ENSG00000227431	-1.16317	0	1	0	-1.16317
ENSG00000286782	-1.16141	0	1	0	-1.16141
ENSG00000161638	-1.16103	18.0055	9.8732e-19	18.0055	-1.16103
ENSG00000241014	-1.16068	0	1	0	-1.16068
ENSG00000248483	-1.16038	0.367019	0.429517	0.367019	-1.16038
ENSG00000245025	-1.16025	0.696062	0.201344	0.696062	-1.16025
ENSG00000233275	-1.15985	0.354959	0.441612	0.354959	-1.15985
ENSG00000196431	-1.15973	0	1	0	-1.15973
ENSG00000254783	-1.15949	0	1	0	-1.15949
ENSG00000225125	-1.15645	0	1	0	-1.15645
ENSG00000232133	-1.15536	0.531254	0.29427	0.531254	-1.15536
ENSG00000048052	-1.15523	4.86543	1.36323e-05	4.86543	-1.15523
ENSG00000277310	-1.15518	0	1	0	-1.15518
ENSG00000284697	-1.15514	0	1	0	-1.15514
ENSG00000090530	-1.15489	4.23616	5.80546e-05	4.23616	-1.15489
ENSG00000263535	-1.15437	1.44574	0.0358314	1.44574	-1.15437
ENSG00000188921	-1.15395	2.3118	0.00487752	2.3118	-1.15395
ENSG00000244264	-1.15341	0.309538	0.4903	0.309538	-1.15341
ENSG00000173210	-1.15232	2.28435	0.00519572	2.28435	-1.15232
ENSG00000228636	-1.14928	0.389483	0.407865	0.389483	-1.14928
ENSG00000233847	-1.14729	0	1	0	-1.14729
ENSG00000229962	-1.14725	0.399959	0.398145	0.399959	-1.14725
ENSG00000176165	-1.14662	0	1	0	-1.14662
ENSG00000127824	-1.1456	1.36775	0.042879	1.36775	-1.1456
ENSG00000154217	-1.14536	8.53157	2.94058e-09	8.53157	-1.14536
ENSG00000156466	-1.14196	1.77045	0.016965	1.77045	-1.14196
ENSG00000121577	-1.14048	1.22278	0.0598709	1.22278	-1.14048
ENSG00000236554	-1.13899	0	1	0	-1.13899
ENSG00000133805	-1.13811	0.461692	0.345389	0.461692	-1.13811
ENSG00000120889	-1.13724	5.25994	5.49613e-06	5.25994	-1.13724
ENSG00000138678	-1.1372	1.40991	0.0389127	1.40991	-1.1372
ENSG00000244479	-1.13685	0.539594	0.288673	0.539594	-1.13685
ENSG00000226124	-1.13672	0.747223	0.178969	0.747223	-1.13672
ENSG00000279456	-1.13584	0	1	0	-1.13584
ENSG00000264425	-1.13574	0	1	0	-1.13574
ENSG00000068120	-1.13372	6.15833	6.945e-07	6.15833	-1.13372
ENSG00000287637	-1.13268	0.536066	0.291027	0.536066	-1.13268
ENSG00000142549	-1.13238	0	1	0	-1.13238
ENSG00000081051	-1.13225	2.15369	0.00701952	2.15369	-1.13225
ENSG00000239415	-1.13167	0.314177	0.48509	0.314177	-1.13167
ENSG00000143196	-1.13124	1.05901	0.0872948	1.05901	-1.13124
ENSG00000182612	-1.13075	6.81556	1.52911e-07	6.81556	-1.13075
ENSG00000290671	-1.12946	0.297692	0.503858	0.297692	-1.12946
ENSG00000188729	-1.12939	0.259232	0.550513	0.259232	-1.12939
ENSG00000173926	-1.12839	2.72426	0.00188688	2.72426	-1.12839
ENSG00000285424	-1.12773	0.319104	0.479619	0.319104	-1.12773
ENSG00000204959	-1.12732	0.642315	0.227869	0.642315	-1.12732
ENSG00000286909	-1.12697	0	1	0	-1.12697
ENSG00000227702	-1.12696	0	1	0	-1.12696
ENSG00000272081	-1.12672	0.361438	0.435072	0.361438	-1.12672
ENSG00000154646	-1.12551	0	1	0	-1.12551
ENSG00000234019	-1.12477	0	1	0	-1.12477
ENSG00000255145	-1.12434	0	1	0	-1.12434
ENSG00000247134	-1.12376	0	1	0	-1.12376
ENSG00000235508	-1.12374	0	1	0	-1.12374
ENSG00000254394	-1.12333	0	1	0	-1.12333
ENSG00000198133	-1.12285	1.28267	0.0521586	1.28267	-1.12285
ENSG00000223612	-1.12194	0.872667	0.13407	0.872667	-1.12194
ENSG00000220583	-1.12186	0	1	0	-1.12186
ENSG00000184735	-1.1205	1.48132	0.0330124	1.48132	-1.1205
ENSG00000260316	-1.12043	0	1	0	-1.12043
ENSG00000260235	-1.12034	0	1	0	-1.12034
ENSG00000290560	-1.12009	0	1	0	-1.12009
ENSG00000257225	-1.11971	0.338535	0.458633	0.338535	-1.11971
ENSG00000177144	-1.11941	0	1	0	-1.11941
ENSG00000235912	-1.11932	0	1	0	-1.11932
ENSG00000290445	-1.11876	2.14145	0.0072203	2.14145	-1.11876
ENSG00000154263	-1.1179	0.858958	0.13837	0.858958	-1.1179
ENSG00000120328	-1.11782	0.973697	0.106244	0.973697	-1.11782
ENSG00000286879	-1.11694	0	1	0	-1.11694
ENSG00000254154	-1.11585	0	1	0	-1.11585
ENSG00000162722	-1.11499	7.87179	1.34342e-08	7.87179	-1.11499
ENSG00000268651	-1.11488	0.416414	0.383341	0.416414	-1.11488
ENSG00000140015	-1.11447	0.900297	0.125806	0.900297	-1.11447
ENSG00000167311	-1.11348	1.07399	0.0843351	1.07399	-1.11348
ENSG00000183230	-1.11203	0.525511	0.298187	0.525511	-1.11203
ENSG00000131203	-1.11164	1.89259	0.0128058	1.89259	-1.11164
ENSG00000207870	-1.11058	0	1	0	-1.11058
ENSG00000234841	-1.11052	0	1	0	-1.11052
ENSG00000198929	-1.11032	0	1	0	-1.11032
ENSG00000184845	-1.10928	2.09823	0.00797564	2.09823	-1.10928
ENSG00000229647	-1.10921	7.19742	6.34719e-08	7.19742	-1.10921
ENSG00000119283	-1.10906	1.11927	0.0759847	1.11927	-1.10906
ENSG00000284747	-1.10805	0.306265	0.494009	0.306265	-1.10805
ENSG00000165555	-1.10778	0	1	0	-1.10778
ENSG00000248837	-1.1063	1.6754	0.0211153	1.6754	-1.1063
ENSG00000286544	-1.10549	0.355387	0.441177	0.355387	-1.10549
ENSG00000249898	-1.10548	1.72128	0.0189985	1.72128	-1.10548
ENSG00000178125	-1.10521	0.436633	0.365904	0.436633	-1.10521
ENSG00000232633	-1.10501	0	1	0	-1.10501
ENSG00000249328	-1.105	0.543311	0.286213	0.543311	-1.105
ENSG00000154274	-1.1035	1.00649	0.0985178	1.00649	-1.1035
ENSG00000171889	-1.1032	1.16219	0.0688357	1.16219	-1.1032
ENSG00000241163	-1.10267	0	1	0	-1.10267
ENSG00000145451	-1.1006	0.912525	0.122314	0.912525	-1.1006
ENSG00000235689	-1.10048	0	1	0	-1.10048
ENSG00000008118	-1.10001	0.28912	0.513902	0.28912	-1.10001
ENSG00000226468	-1.0995	0	1	0	-1.0995
ENSG00000079263	-1.09945	1.10478	0.0785642	1.10478	-1.09945
ENSG00000272973	-1.09701	0.232965	0.584837	0.232965	-1.09701
ENSG00000107295	-1.09621	0	1	0	-1.09621
ENSG00000265542	-1.09482	0.425535	0.375375	0.425535	-1.09482
ENSG00000221303	-1.09457	0	1	0	-1.09457
ENSG00000275993	-1.09438	1.62693	0.0236088	1.62693	-1.09438
ENSG00000285448	-1.09431	0	1	0	-1.09431
ENSG00000124762	-1.09418	7.77041	1.69666e-08	7.77041	-1.09418
ENSG00000104951	-1.09391	1.69558	0.0201568	1.69558	-1.09391
ENSG00000215869	-1.09282	0.671026	0.213292	0.671026	-1.09282
ENSG00000196990	-1.09215	2.36796	0.00428591	2.36796	-1.09215
ENSG00000118514	-1.09194	0.340626	0.45643	0.340626	-1.09194
ENSG00000110427	-1.09174	2.47496	0.00334997	2.47496	-1.09174
ENSG00000243746	-1.0914	0	1	0	-1.0914
ENSG00000261801	-1.09094	8.17054	6.75249e-09	8.17054	-1.09094
ENSG00000182985	-1.09059	0.446702	0.357518	0.446702	-1.09059
ENSG00000105675	-1.09007	0	1	0	-1.09007
ENSG00000225546	-1.08993	0	1	0	-1.08993
ENSG00000120820	-1.08991	2.23092	0.00587592	2.23092	-1.08991
ENSG00000267107	-1.08878	0.311932	0.487605	0.311932	-1.08878
ENSG00000264116	-1.08715	0.411657	0.387563	0.411657	-1.08715
ENSG00000269906	-1.08692	0.279497	0.525415	0.279497	-1.08692
ENSG00000227630	-1.08662	0.589128	0.257556	0.589128	-1.08662
ENSG00000248323	-1.08632	0.446676	0.35754	0.446676	-1.08632
ENSG00000251307	-1.08618	0.273918	0.532209	0.273918	-1.08618
ENSG00000163536	-1.08588	1.10296	0.078893	1.10296	-1.08588
ENSG00000086570	-1.0858	0.589071	0.25759	0.589071	-1.0858
ENSG00000164304	-1.08552	1.11639	0.0764905	1.11639	-1.08552
ENSG00000226191	-1.08552	0	1	0	-1.08552
ENSG00000286940	-1.08537	0.542965	0.286441	0.542965	-1.08537
ENSG00000227471	-1.08515	0	1	0	-1.08515
ENSG00000260926	-1.08493	0	1	0	-1.08493
ENSG00000236206	-1.08469	0	1	0	-1.08469
ENSG00000270140	-1.08438	0	1	0	-1.08438
ENSG00000279500	-1.08307	0.297518	0.50406	0.297518	-1.08307
ENSG00000273483	-1.08304	0	1	0	-1.08304
ENSG00000015520	-1.08282	0	1	0	-1.08282
ENSG00000206914	-1.08263	0	1	0	-1.08263
ENSG00000281344	-1.0824	2.2665	0.00541378	2.2665	-1.0824
ENSG00000254991	-1.0821	0	1	0	-1.0821
ENSG00000271367	-1.08169	0.460046	0.3467	0.460046	-1.08169
ENSG00000143867	-1.08116	0.491344	0.322594	0.491344	-1.08116
ENSG00000281404	-1.08116	0.353462	0.443137	0.353462	-1.08116
ENSG00000262873	-1.08075	0	1	0	-1.08075
ENSG00000284700	-1.08063	0.274346	0.531685	0.274346	-1.08063
ENSG00000174448	-1.08013	0	1	0	-1.08013
ENSG00000239908	-1.07961	0	1	0	-1.07961
ENSG00000273132	-1.07901	0	1	0	-1.07901
ENSG00000288857	-1.07885	0	1	0	-1.07885
ENSG00000166473	-1.07857	0.347826	0.448925	0.347826	-1.07857
ENSG00000266777	-1.07844	0	1	0	-1.07844
ENSG00000111834	-1.07731	0	1	0	-1.07731
ENSG00000180537	-1.07667	8.85291	1.40311e-09	8.85291	-1.07667
ENSG00000251600	-1.07637	0	1	0	-1.07637
ENSG00000241489	-1.07547	0	1	0	-1.07547
ENSG00000197627	-1.07468	0	1	0	-1.07468
ENSG00000273176	-1.07468	0	1	0	-1.07468
ENSG00000288842	-1.07395	0.441759	0.361611	0.441759	-1.07395
ENSG00000224812	-1.07391	0	1	0	-1.07391
ENSG00000071242	-1.07388	1.05222	0.0886705	1.05222	-1.07388
ENSG00000244708	-1.07282	0	1	0	-1.07282
ENSG00000148482	-1.0726	0.234262	0.583093	0.234262	-1.0726
ENSG00000225674	-1.07225	0	1	0	-1.07225
ENSG00000188257	-1.07164	0.305236	0.495181	0.305236	-1.07164
ENSG00000256338	-1.0714	0.291023	0.511655	0.291023	-1.0714
ENSG00000186832	-1.07131	0.594139	0.254602	0.594139	-1.07131
ENSG00000290710	-1.07125	0	1	0	-1.07125
ENSG00000233117	-1.07042	12.5684	2.70173e-13	12.5684	-1.07042
ENSG00000249252	-1.07009	0.293383	0.508882	0.293383	-1.07009
ENSG00000274092	-1.06901	0.267072	0.540665	0.267072	-1.06901
ENSG00000137673	-1.06856	0	1	0	-1.06856
ENSG00000232517	-1.0678	0.276986	0.528462	0.276986	-1.0678
ENSG00000150594	-1.06762	0.647611	0.225107	0.647611	-1.06762
ENSG00000072163	-1.06695	0.921839	0.119718	0.921839	-1.06695
ENSG00000289845	-1.06679	0	1	0	-1.06679
ENSG00000221955	-1.06676	4.16502	6.83881e-05	4.16502	-1.06676
ENSG00000186094	-1.06606	0.697422	0.200714	0.697422	-1.06606
ENSG00000163898	-1.06598	0.447212	0.357098	0.447212	-1.06598
ENSG00000116285	-1.06514	6.14511	7.15965e-07	6.14511	-1.06514
ENSG00000290876	-1.06483	0	1	0	-1.06483
ENSG00000235180	-1.06423	1.25644	0.055406	1.25644	-1.06423
ENSG00000183747	-1.06419	0	1	0	-1.06419
ENSG00000262117	-1.06419	0	1	0	-1.06419
ENSG00000164949	-1.06413	4.57456	2.66341e-05	4.57456	-1.06413
ENSG00000136881	-1.06351	0.445969	0.358122	0.445969	-1.06351
ENSG00000255498	-1.06332	0.588396	0.25799	0.588396	-1.06332
ENSG00000255197	-1.06322	0.309216	0.490664	0.309216	-1.06322
ENSG00000267665	-1.06194	0.387299	0.409922	0.387299	-1.06194
ENSG00000261678	-1.06103	0	1	0	-1.06103
ENSG00000287738	-1.06091	0	1	0	-1.06091
ENSG00000121361	-1.06006	0.508258	0.310271	0.508258	-1.06006
ENSG00000235605	-1.05955	0	1	0	-1.05955
ENSG00000255276	-1.05945	0	1	0	-1.05945
ENSG00000257732	-1.0585	0.273351	0.532905	0.273351	-1.0585
ENSG00000253376	-1.05837	0.342675	0.454281	0.342675	-1.05837
ENSG00000204323	-1.05739	0	1	0	-1.05739
ENSG00000268916	-1.05712	0.317694	0.481178	0.317694	-1.05712
ENSG00000135480	-1.05706	0.563936	0.272938	0.563936	-1.05706
ENSG00000248955	-1.05664	0.352992	0.443617	0.352992	-1.05664
ENSG00000256673	-1.05656	0	1	0	-1.05656
ENSG00000183087	-1.05464	4.39559	4.0217e-05	4.39559	-1.05464
ENSG00000253607	-1.0541	0	1	0	-1.0541
ENSG00000272465	-1.05399	0	1	0	-1.05399
ENSG00000220925	-1.05389	0	1	0	-1.05389
ENSG00000167034	-1.05386	4.56988	2.69227e-05	4.56988	-1.05386
ENSG00000170745	-1.05296	0	1	0	-1.05296
ENSG00000111846	-1.05293	3.14675	0.00071326	3.14675	-1.05293
ENSG00000258717	-1.05198	0	1	0	-1.05198
ENSG00000198542	-1.05023	0.380006	0.416864	0.380006	-1.05023
ENSG00000170684	-1.05011	0.230174	0.588608	0.230174	-1.05011
ENSG00000175344	-1.04985	0.264756	0.543556	0.264756	-1.04985
ENSG00000273183	-1.04898	0	1	0	-1.04898
ENSG00000280445	-1.04883	0.388611	0.408686	0.388611	-1.04883
ENSG00000254349	-1.04871	1.03002	0.0933219	1.03002	-1.04871
ENSG00000231967	-1.04549	0	1	0	-1.04549
ENSG00000204962	-1.04481	0.55392	0.279306	0.55392	-1.04481
ENSG00000154914	-1.04419	1.981	0.0104472	1.981	-1.04419
ENSG00000105289	-1.04367	0	1	0	-1.04367
ENSG00000165929	-1.04367	1.74407	0.0180273	1.74407	-1.04367
ENSG00000246763	-1.04351	0.286805	0.516648	0.286805	-1.04351
ENSG00000216490	-1.04266	0.913645	0.121999	0.913645	-1.04266
ENSG00000120129	-1.04254	2.66657	0.00215492	2.66657	-1.04254
ENSG00000234337	-1.04223	0	1	0	-1.04223
ENSG00000187904	-1.04186	0	1	0	-1.04186
ENSG00000228124	-1.04171	0.29827	0.503187	0.29827	-1.04171
ENSG00000229558	-1.04028	0	1	0	-1.04028
ENSG00000223461	-1.04016	0	1	0	-1.04016
ENSG00000250608	-1.03834	0	1	0	-1.03834
ENSG00000079308	-1.03823	0.575724	0.26563	0.575724	-1.03823
ENSG00000133980	-1.03801	0	1	0	-1.03801
ENSG00000266844	-1.03787	0	1	0	-1.03787
ENSG00000258346	-1.0375	0.584503	0.260314	0.584503	-1.0375
ENSG00000248309	-1.03737	0.194109	0.639575	0.194109	-1.03737
ENSG00000183287	-1.0373	1.83093	0.0147595	1.83093	-1.0373
ENSG00000283064	-1.0366	0	1	0	-1.0366
ENSG00000081148	-1.03601	0.919643	0.120325	0.919643	-1.03601
ENSG00000267452	-1.03547	0	1	0	-1.03547
ENSG00000272832	-1.03547	0	1	0	-1.03547
ENSG00000260060	-1.03514	0	1	0	-1.03514
ENSG00000121297	-1.03473	0.439962	0.36311	0.439962	-1.03473
ENSG00000231419	-1.03471	0.286618	0.516871	0.286618	-1.03471
ENSG00000125637	-1.0346	1.38706	0.0410152	1.38706	-1.0346
ENSG00000264947	-1.03446	0	1	0	-1.03446
ENSG00000168758	-1.03425	6.62493	2.37176e-07	6.62493	-1.03425
ENSG00000280233	-1.03405	0.335257	0.462107	0.335257	-1.03405
ENSG00000234945	-1.03319	0.318846	0.479903	0.318846	-1.03319
ENSG00000197442	-1.03245	4.46394	3.43608e-05	4.46394	-1.03245
ENSG00000275734	-1.03136	0.268148	0.539326	0.268148	-1.03136
ENSG00000270977	-1.03135	0	1	0	-1.03135
ENSG00000232944	-1.03107	0	1	0	-1.03107
ENSG00000157110	-1.03082	1.36636	0.0430166	1.36636	-1.03082
ENSG00000237786	-1.03081	0	1	0	-1.03081
ENSG00000290112	-1.03035	0.26576	0.5423	0.26576	-1.03035
ENSG00000109511	-1.03	0.292768	0.509603	0.292768	-1.03
ENSG00000233723	-1.02981	0	1	0	-1.02981
ENSG00000235649	-1.02881	0.338279	0.458903	0.338279	-1.02881
ENSG00000103534	-1.02861	0	1	0	-1.02861
ENSG00000243181	-1.02824	0	1	0	-1.02824
ENSG00000108352	-1.02756	1.28213	0.0522239	1.28213	-1.02756
ENSG00000104369	-1.02747	1.93611	0.0115849	1.93611	-1.02747
ENSG00000253554	-1.02682	0	1	0	-1.02682
ENSG00000264595	-1.02662	0	1	0	-1.02662
ENSG00000232053	-1.02656	0.205768	0.622633	0.205768	-1.02656
ENSG00000188859	-1.02651	0	1	0	-1.02651
ENSG00000127666	-1.0264	3.40031	0.000397824	3.40031	-1.0264
ENSG00000137745	-1.026	0.285181	0.518584	0.285181	-1.026
ENSG00000262580	-1.02558	0.945107	0.113473	0.945107	-1.02558
ENSG00000140323	-1.02365	2.84176	0.0014396	2.84176	-1.02365
ENSG00000178803	-1.02327	0	1	0	-1.02327
ENSG00000284431	-1.02267	0	1	0	-1.02267
ENSG00000258938	-1.02244	0.269759	0.53733	0.269759	-1.02244
ENSG00000176571	-1.0224	0.677213	0.210275	0.677213	-1.0224
ENSG00000291041	-1.02238	0	1	0	-1.02238
ENSG00000267053	-1.02196	0.533238	0.292929	0.533238	-1.02196
ENSG00000180113	-1.02185	0	1	0	-1.02185
ENSG00000239112	-1.02123	0	1	0	-1.02123
ENSG00000254605	-1.0212	0	1	0	-1.0212
ENSG00000276250	-1.02044	0	1	0	-1.02044
ENSG00000185885	-1.02043	2.82963	0.00148038	2.82963	-1.02043
ENSG00000244176	-1.01953	0	1	0	-1.01953
ENSG00000279573	-1.01895	0	1	0	-1.01895
ENSG00000106991	-1.01882	3.35484	0.000441736	3.35484	-1.01882
ENSG00000223508	-1.01875	1.09093	0.0811089	1.09093	-1.01875
ENSG00000241679	-1.0185	0	1	0	-1.0185
ENSG00000160255	-1.01842	1.49213	0.0322008	1.49213	-1.01842
ENSG00000286580	-1.01692	0.14719	0.712541	0.14719	-1.01692
ENSG00000286503	-1.01655	0	1	0	-1.01655
ENSG00000269058	-1.01655	0.247778	0.565225	0.247778	-1.01655
ENSG00000261371	-1.01628	0.37537	0.421337	0.37537	-1.01628
ENSG00000223117	-1.01529	0	1	0	-1.01529
ENSG00000135318	-1.01527	4.81621	1.52684e-05	4.81621	-1.01527
ENSG00000230483	-1.01526	0	1	0	-1.01526
ENSG00000136826	-1.01488	3.07253	0.000846199	3.07253	-1.01488
ENSG00000250072	-1.01369	0	1	0	-1.01369
ENSG00000196664	-1.01296	0	1	0	-1.01296
ENSG00000260193	-1.01243	1.60289	0.0249522	1.60289	-1.01243
ENSG00000060656	-1.01191	3.53475	0.000291913	3.53475	-1.01191
ENSG00000157613	-1.01183	0.190161	0.645415	0.190161	-1.01183
ENSG00000230366	-1.01143	0.369277	0.42729	0.369277	-1.01143
ENSG00000184515	-1.0108	0.341351	0.455668	0.341351	-1.0108
ENSG00000130558	-1.00993	5.96274	1.08957e-06	5.96274	-1.00993
ENSG00000268583	-1.00974	0	1	0	-1.00974
ENSG00000260910	-1.00923	3.01474	0.000966635	3.01474	-1.00923
ENSG00000291298	-1.00846	0	1	0	-1.00846
ENSG00000088826	-1.00843	7.43347	3.6858e-08	7.43347	-1.00843		SMOX
ENSG00000227744	-1.00825	0.302182	0.498676	0.302182	-1.00825
ENSG00000285676	-1.00794	0	1	0	-1.00794
ENSG00000170075	-1.00775	0.697702	0.200585	0.697702	-1.00775
ENSG00000232949	-1.00757	0.646969	0.22544	0.646969	-1.00757
ENSG00000244198	-1.00669	0.272246	0.534262	0.272246	-1.00669
ENSG00000279879	-1.00669	0.427817	0.373407	0.427817	-1.00669
ENSG00000164733	-1.00665	3.02022	0.000954515	3.02022	-1.00665
ENSG00000255308	-1.00639	0	1	0	-1.00639
ENSG00000009694	-1.00581	0.660721	0.218413	0.660721	-1.00581
ENSG00000152463	-1.00578	0.402329	0.395978	0.402329	-1.00578
ENSG00000289560	-1.00524	0	1	0	-1.00524
ENSG00000115085	-1.0049	0	1	0	-1.0049
ENSG00000288753	-1.00446	0.239418	0.576212	0.239418	-1.00446
ENSG00000250961	-1.00351	0	1	0	-1.00351
ENSG00000126860	-1.00306	1.93372	0.0116489	1.93372	-1.00306
ENSG00000226698	-1.00299	0	1	0	-1.00299
ENSG00000266439	-1.00274	0	1	0	-1.00274
ENSG00000007062	-1.00239	0	1	0	-1.00239
ENSG00000254912	-1.00236	0.605579	0.247983	0.605579	-1.00236
ENSG00000271828	-1.00236	0.666268	0.215642	0.666268	-1.00236
ENSG00000272630	-1.00171	0.336896	0.460367	0.336896	-1.00171
ENSG00000135248	-1.0017	0	1	0	-1.0017
ENSG00000089101	-1.0015	0	1	0	-1.0015
ENSG00000274718	-1.00119	0	1	0	-1.00119
ENSG00000278530	-1.00108	0	1	0	-1.00108
ENSG00000149548	-1.00096	1.74952	0.0178023	1.74952	-1.00096
ENSG00000289478	-1.00078	0	1	0	-1.00078
ENSG00000124466	-0.999998	0.425933	0.375031	0.425933	-0.999998
ENSG00000234883	-0.999913	0.783655	0.164568	0.783655	-0.999913
ENSG00000271590	-0.998663	0	1	0	-0.998663
ENSG00000205267	-0.998298	0	1	0	-0.998298
ENSG00000142233	-0.997998	0	1	0	-0.997998
ENSG00000273010	-0.997736	0	1	0	-0.997736
ENSG00000259366	-0.997439	0.48604	0.326557	0.48604	-0.997439
ENSG00000241255	-0.996845	0	1	0	-0.996845
ENSG00000163701	-0.996788	0.307902	0.49215	0.307902	-0.996788
ENSG00000229728	-0.996532	0.259494	0.550181	0.259494	-0.996532
ENSG00000204876	-0.996421	0.453715	0.351791	0.453715	-0.996421
ENSG00000142867	-0.996004	7.81188	1.54214e-08	7.81188	-0.996004
ENSG00000119042	-0.995913	3.14119	0.000722459	3.14119	-0.995913
ENSG00000136158	-0.995102	2.29487	0.00507147	2.29487	-0.995102
ENSG00000213398	-0.994691	1.88045	0.0131689	1.88045	-0.994691
ENSG00000165084	-0.994411	0.403947	0.394505	0.403947	-0.994411
ENSG00000244300	-0.992367	0.628791	0.235076	0.628791	-0.992367
ENSG00000186086	-0.991861	0.314534	0.484693	0.314534	-0.991861
ENSG00000119574	-0.991675	0.468087	0.34034	0.468087	-0.991675
ENSG00000246363	-0.991561	0.229031	0.590159	0.229031	-0.991561
ENSG00000007933	-0.99142	2.28821	0.00514978	2.28821	-0.99142
ENSG00000229036	-0.991097	0.280549	0.524144	0.280549	-0.991097
ENSG00000278467	-0.990751	0.418712	0.381318	0.418712	-0.990751
ENSG00000183160	-0.990181	2.39934	0.00398717	2.39934	-0.990181
ENSG00000290025	-0.989854	0	1	0	-0.989854
ENSG00000120549	-0.988848	1.76138	0.017323	1.76138	-0.988848
ENSG00000248968	-0.987736	0	1	0	-0.987736
ENSG00000183873	-0.987318	1.94727	0.011291	1.94727	-0.987318
ENSG00000077238	-0.986865	10.193	6.41247e-11	10.193	-0.986865
ENSG00000165379	-0.986833	1.01238	0.0971894	1.01238	-0.986833
ENSG00000122136	-0.9865	0	1	0	-0.9865
ENSG00000259295	-0.986181	0.455684	0.3502	0.455684	-0.986181
ENSG00000130303	-0.985641	2.15005	0.00707865	2.15005	-0.985641
ENSG00000141371	-0.984887	0	1	0	-0.984887
ENSG00000235029	-0.984887	0	1	0	-0.984887
ENSG00000267179	-0.984887	0	1	0	-0.984887
ENSG00000109339	-0.983542	2.27703	0.00528409	2.27703	-0.983542
ENSG00000279159	-0.983092	0.479634	0.33141	0.479634	-0.983092
ENSG00000188897	-0.981339	0	1	0	-0.981339
ENSG00000205853	-0.980914	0.490403	0.323293	0.490403	-0.980914
ENSG00000183682	-0.980753	0.980299	0.104641	0.980299	-0.980753
ENSG00000207973	-0.980395	0	1	0	-0.980395
ENSG00000267682	-0.980326	0	1	0	-0.980326
ENSG00000103316	-0.979267	0.508787	0.309894	0.508787	-0.979267
ENSG00000185022	-0.977712	0.661659	0.217942	0.661659	-0.977712
ENSG00000123095	-0.977618	0.276986	0.528462	0.276986	-0.977618
ENSG00000156140	-0.976993	2.41871	0.00381316	2.41871	-0.976993
ENSG00000187773	-0.976779	0	1	0	-0.976779
ENSG00000175097	-0.976524	0	1	0	-0.976524
ENSG00000137411	-0.976476	0.428147	0.373124	0.428147	-0.976476
ENSG00000169918	-0.976164	0	1	0	-0.976164
ENSG00000033867	-0.975775	7.58139	2.62184e-08	7.58139	-0.975775
ENSG00000289365	-0.975518	3.37917	0.000417665	3.37917	-0.975518
ENSG00000122432	-0.975358	0.904646	0.124553	0.904646	-0.975358
ENSG00000186453	-0.975013	0	1	0	-0.975013
ENSG00000259560	-0.97447	0	1	0	-0.97447
ENSG00000139574	-0.974006	0	1	0	-0.974006
ENSG00000174776	-0.973505	0	1	0	-0.973505
ENSG00000137962	-0.972783	0.742721	0.180834	0.742721	-0.972783
ENSG00000267092	-0.972753	0	1	0	-0.972753
ENSG00000287378	-0.972752	0.366871	0.429664	0.366871	-0.972752
ENSG00000214894	-0.97259	0	1	0	-0.97259
ENSG00000135346	-0.972458	0	1	0	-0.972458
ENSG00000104055	-0.9718	0.248985	0.563658	0.248985	-0.9718
ENSG00000178445	-0.97115	1.30784	0.0492223	1.30784	-0.97115
ENSG00000250629	-0.970861	0.24678	0.566526	0.24678	-0.970861
ENSG00000005981	-0.970488	0	1	0	-0.970488
ENSG00000264408	-0.970488	0	1	0	-0.970488
ENSG00000282914	-0.969741	0	1	0	-0.969741
ENSG00000233247	-0.969699	0	1	0	-0.969699
ENSG00000233673	-0.969426	0	1	0	-0.969426
ENSG00000240405	-0.968164	0	1	0	-0.968164
ENSG00000211958	-0.967813	0	1	0	-0.967813
ENSG00000112139	-0.967782	1.85444	0.0139816	1.85444	-0.967782
ENSG00000167106	-0.966474	2.29139	0.0051122	2.29139	-0.966474
ENSG00000242516	-0.964213	2.79328	0.00160961	2.79328	-0.964213
ENSG00000289544	-0.964155	0.415336	0.384295	0.415336	-0.964155
ENSG00000267980	-0.963908	0.272807	0.533572	0.272807	-0.963908
ENSG00000261742	-0.963624	0.762668	0.172716	0.762668	-0.963624
ENSG00000174021	-0.962123	7.74032	1.81838e-08	7.74032	-0.962123
ENSG00000255624	-0.960817	0.917935	0.120799	0.917935	-0.960817
ENSG00000168453	-0.959868	1.17733	0.0664769	1.17733	-0.959868
ENSG00000184979	-0.959607	2.37874	0.00418085	2.37874	-0.959607
ENSG00000233509	-0.9583	0	1	0	-0.9583
ENSG00000154545	-0.958192	0	1	0	-0.958192
ENSG00000128284	-0.957864	2.59168	0.00256048	2.59168	-0.957864
ENSG00000266885	-0.957765	0.224878	0.59583	0.224878	-0.957765
ENSG00000188906	-0.957606	0.235613	0.581282	0.235613	-0.957606
[truncated: 21,685 more rows]

## Sheet: G5-specific_up only
ABCA8
ABCB7
ABHD18
ACBD6
ACP6
ADAMTSL3
ADAP2
ADGRF2
AFG3L2
AGTPBP1
AK3
AKT3
ALDH6A1
ALOX15B
ALX4
ANP32E
ARHGAP5
ARL3
ARL9
ARPC5
ARV1
ASCL5
ATG4A
ATP5F1C
ATP5F1E
ATP6V1G3
ATXN3
AZIN2
BANK1
BATF3
BCKDHB
BOLA3-DT
BPHL
BPNT1
BTNL12P
C11orf96
C1orf131
C1orf53
C1QBP
CA5B
CALM1
CARMN
CASP8AP2
CCDC106
CCDC121
CD27-AS1
CD46
CD55
CENPV
CERS1
CERS6
CHASERR
CHCHD1
CHN1
CISD1
CLEC2B
CNPY2
CNTD1
CNTN2
COA6
COMMD8
COX20
COX20P1
COX7A2
COX7C
CPSF2
CRIM1-DT
CRISPLD1
CSRP1-AS1
CYP1B1-AS1
DAAM1
DACH1
DAPK2
DDAH1
DDHD2
DDT
DDX59
DENND1B
DENND5B
DERA
DERL2
DICER1
DMKN
DNAL1
DNM3
DNM3OS
DOK7
DPY19L1P1
DSE
DUSP12
DYNLT3
ECPAS
EFNA3
EHBP1
EIF2A
ELL2P1
ELOVL4
EMB
EMP1
ENSG00000225721
ENSG00000229848
ENSG00000235281
ENSG00000244953
ENSG00000245869
ENSG00000248479
ENSG00000255847
ENSG00000262429
ENSG00000266397
ENSG00000266954
ENSG00000271380
ENSG00000272173
ENSG00000272768
ENSG00000273711
ENSG00000273748
ENSG00000277351
ENSG00000278291
ENSG00000283839
ENSG00000285090
ENSG00000285677
ENSG00000285696
ENSG00000286931
ENSG00000286938
ENSG00000287647
ENSG00000288886
ENSG00000288903
ENSG00000288907
ENSG00000289294
ENSG00000289493
ENSG00000289592
ENSG00000290901
ENSG00000291018
EPGN
EPHA5-AS1
EPS8
ERG28
ERGIC2
ERO1B
ETFRF1
EXO5-DT
FAAH
FAM133A
FAM149B1
FAM169A
FAM217B
FAM66C
FBXO22
FBXO4
FBXO41
FGFR1OP2
FLVCR1-DT
FMO6P
FRAS1
FRG1JP
GALNT1
GALNT12
GCNT4
GDI2
GJB2
GJD3
GMPS
GOLPH3-DT
GOLT1B
GPCPD1
GPM6A
GPR160
GPR180
GPR27
GPR88
GRASLND
GREM1
GSG1L
GTF2H3
GTF2IRD1P1
GTF2IRD2B
GUSBP5
GYG1
HACD1
HIBADH
HLTF
HMGCLL1
HOPX
HOXA13
HYKK
IDI1
IDNK
IFT52
IFT57
IFT80
IMPACT
INKA1
INPP5A
INSIG1
INSYN1-AS1
INTS13
ITGAE
ITGAV
JAM2
JTB-DT
KBTBD4
KCNJ6
KCTD3
KIAA0753
KIN
KLHDC2
KLHL4
KLRF1
LAMA5
LEPR
LGALSL
LIMK2
LIN7B
LINC02994
LIX1L
LMNTD2-AS1
LPAR6
LRIG3
LRRCC1
LY6E-DT
LYPLAL1-DT
MAGI2
MAP1LC3A
MAP2K4
MAP3K7
MBNL1-AS1
MBOAT2
MC1R
MDH1B
ME2
MED21
MEGF6
METTL18
METTL5
MFSD8
MGST3
MIF4GD
MIR3171HG
MIR4458HG
MIR503HG
MIR9-1HG
MLF1
MORN2
MRPL1
MT-TC
MT-TN
MTERF2
MTLN
MUC15
MYL12-AS1
MYL12B
MYO6
NADK2
NAP1L2
NAPG
NBPF3
NDRG2
NDUFA5
NDUFS4
NDUFV2P1
NECAP1
NEURL2
NKX2-3
NLRP11
NMRAL1
NOSTRIN
NPL
NSL1
NUCKS1
NUDT12
NUDT5
ODR4
OPTN
ORC3
OST4
OSTM1
OXCT1
PABPC4L
PAM
PAQR9
PCSK2
PDCD6-DT
PDE10A
PDE7B
PDGFD
PELP1-DT
PEPD
PEX7
PFDN4
PFN2
PHF20
PHF3
PIGP
PIK3CG
PLA2G7
PLPP1
PLS3
PLXNC1
POLR3GL
PPA2
PPCS
PPEF1
PPFIA4
PPP1R3C
PRDX6
PRELID3B
PRKAB2
PRKAR2B
PRPF40B
PSPHP1
PXMP2
RAB12
RAB4A
RANBP17
RANBP6
RASSF8
RASSF8-AS1
RECQL
RERG
RESF1
RFLNB
RHOU
RHPN1-AS1
RHPN2
RILP
RNGTT
RNVU1-26
RNVU1-29
RO60
RPA1
RPGRIP1L
RPL26
RPS29
RRP15
RUSC1
RWDD2A
SAMD11
SAT1
SAT2
SC5D
SCCPDH
SCFD1
SCT
SCYL3
SEC23A
SELENOT
SEMA4D
SEMA5A
SEPHS1
SFT2D3
SGCA
SH3BGRL
SH3D21
SINHCAF
SLC1A1
SLC22A3
SLC37A3
SLC40A1
SLC43A2
SLC46A3
SLC9A9
SLFN12L
SMAP1
SMIM26
SMIM8
SMYD2
SNAI1
SNAPC5
SNHG18
SNORD114-21
SOCS2
SPAG16
SPINT2
SRSF6
STRAP
STX6
SUV39H2-DT
SYNCRIP
SYT14
SYT6
TATDN1
TATDN3
TCEAL8
TCEANC
TDRKH-AS1
THAP9-AS1
THNSL1
TIMM9
TINAGL1
TIPRL
TMCO1
TMEM126B
TMEM183A
TMEM30A
TMEM38A
TMEM65
TMSB4X
TNFRSF11B
TPRG1-AS2
TRAC
TRIM9
TRMT1L
TSEN15
TSNAX
TUBGCP5
TXNDC17
UBE2G1
UCHL5
UCP2
UFC1
UGGT2
UPK1A-AS1
USP14
USP3-AS1
VAMP4
VAV3
VPS45
WWTR1
YES1
YPEL3
YPEL3-DT
YWHAE
ZBTB41
ZBTB8B
ZC3H6
ZFAND2A-DT
ZFHX4-AS1
ZFP30
ZFYVE21
ZMYND11
ZNF181
ZNF232
ZNF292
ZNF397
ZNF436
ZNF540
ZNF573
ZNF607
ZNF790
ZNF8-DT
ZNG1A
ZNG1B

## Sheet: G5-specific_down only_top 500
EGR2
CD79B
WDR72
TRHDE
HSPD1P6
C7orf69
KRT71
AL121612.2
SPINT1-AS1
PAX8-AS1
ENSG00000291022
SERPINB7
CASQ2
CXCL8
GALNTL6
CLCA2
ENSG00000287054
HLA-DRB5
SLC37A2
MAGEA8
ENSG00000286039
ZNF214
FERMT1
COL4A6
GPR37
LINC01605
C11orf94
LINC02208
MEFV
RHOXF1-AS1
NAALAD2
PSG5
AC073409.1
TMEM108
GATA4
PELI2
MDGA2
AC106712.1
CNN1
ENSG00000286015
AL049780.1
ENSG00000289526
RP1
NR4A3
ACTBL2
ACAN
SMOC1
AL365259.1
B3GALT5
CSMD3
PRKD1
SMPX
MAGI1
AL391832.3
KIAA0040
AC009237.15
AC104506.1
AC008543.1
ATP8A1
FAM167A
RPS6P12
LINC02521
PHEX
C7orf65
LINC01694
SLPI
ENSG00000288781
LAPTM5
DPYSL3
GDNF-AS1
VTN
ST3GAL6-AS1
CCL5
CHAC1
CXCL2
AC087393.2
KMO
SFTA1P
TIMP4
NEO1
AC037459.3
ACOX2
AL590004.4
LINC01134
DNER
LINC01614
COL13A1
PSCA
ABCG2
MT-RNR1
SCN3A
FGF12
GDF6
GPAT3
DDX53
AC097512.1
SIK1B
IL4I1
FAM163B
GLT8D2
USP43
CCBE1
PSD4
JPH1
TICAM1
IFITM1
ITGB2
AL138781.1
PTPRU
CCDC15
LCAT
KIAA1217
SCN5A
BST2
GLDC
FAM102A
APOL3
AC092368.3
LINC01138
ATXN7L2
U91328.1
SHROOM2
TMEM63B
PTPRH
F3
COL6A2
LRP4
IKBKE
IL3RA
PLEKHG4
SNHG25
DCLRE1B
MT1E
AP000569.1
EDNRA
TPK1
C17orf82
GCH1
ARHGAP31
NFKB2
KCNK5
DTX2
SLC16A1-AS1
VEPH1
NOTCH4
LINC00240
TTC4
LAMB3
DNMBP
NR6A1
GPC5
ADGRG1
IL11
USP54
GOLGA7B
ABL1
FLT4
SPATA13
HSPB8
ABTB2
RNF19B
SMAD3
DUSP8
AP001505.1
REEP4
RHBDF2
IRF7
ZBTB11-AS1
HLA-H
LRRC10B
STAT5A
CTBS
MYH9
RPS10
ZNF808
SSBP3
ANK1
DTYMK
ANTXR2
CAMK1
RNPEPL1
PTPRM
SLC15A3
KIFC1
CD14
SORBS3
MT-RNR2
SPATA2
MICB
ITPRIP
GTPBP2
DEPDC1
TFAP2A
GYS1
HPCAL1
AC083799.1
CARM1
POLH
SAMD4B
KLF10
IL17RC
EEF2
PKP3
SMTN
TMEM255B
PLXND1
TNFAIP2
SYNE1
NFKB1
SAMD4A
TAP2
MAPKAPK3
NLRC5
VEGFA
MAGEH1
NINJ1
SNORD46
ELF4
LRCH4
PPARD
ENSG00000291237
TBX20
MAFG
RNF122
ATP13A1
TRIM21
VSIR
CCDC144NL-AS1
SLC38A10
MT-ND2
NUP188
CAPN5
NUP153
EPHA2
FPGS
CAPN1
IFT122
TSKU
AARS2
PRKCSH
TEPSIN
ATP1A1
NSUN3
RTKN
TBX3
VGLL4
MEN1
INCENP
ADAMTSL1
TMEM164
TCOF1
MARK2
ZNF717
MOB3C
ARHGDIA
OSBPL10
MOCS1
SLC37A1
TAPBP
HGS
MCM3
DRAP1
KDM7A
PLEKHO2
TRAF6
NRM
TIAM1
RELB
TTF2
MED26
ELL
SLC2A6
ZNF702P
ARHGEF2
ABCF3
POLR3D
SLC7A5
CLK3
PKNOX1
MATK
RNASEH2C
SIN3A
PPT2
RAD54L2
SPATC1L
BIN3
SLC35E4
IER3
PRRC2A
FAM129B
OGG1
COL27A1
AFAP1L2
C11orf24
BRPF3
PLEKHM2
TBCCD1
TBC1D13
HCFC1
CSF1
BOK
BYSL
TRIM8
REXO4
ALDOA
CYTH2
FBRS
CCDC86
INPP5E
VPS37C
MFHAS1
GPRIN1
JARID2
ZBTB40
TBCD
EHD1
NDN
DOT1L
WBP2
INTS9
C11orf95
SNX33
HNRNPUL1
CRYBG1
IGFBP4
BAG6
GPSM1
HMBOX1
FASN
MEST
TUBB2B
SF3B2
ITPR3
MED27
RIPK4
KLF7
CAPS
PPP2R5D
ZER1
ARHGEF7
SAFB
HLA-E
ACOT7
BHLHE40
PPP1R26
ABCF1
ENSG00000288947
PLPPR2
EHBP1L1
TJAP1
NPC1
TRIM32
ZNFX1
MCOLN1
LRRC49
CAVIN3
MAP2K2
KAT5
DNMT1
NARF
LRIG2
H1FX
TTLL4
ENSG00000288701
E2F3
AGPAT2
RBM22
ANKRD52
TMEM115
UBE2O
ZNF217
LDLRAP1
EXTL3
ETV5
USB1
HELZ2
SH3BP4
PRPF19
DOCK10
PPP1R18
PARP14
MIS18BP1
CDC14B
AP5B1
D2HGDH
TUBB2A
BCL2L1
CIZ1
WDR77
CCND3
SMARCD2
TMEM41A
FANCC
SRP68
EFNB2
CRISPLD2
PSMC5
SRFBP1
UBR2
RPTOR
DAPK3
UPF1
JMJD6
ZNF518B
PRPF38A
TUBB
AKAP1
GFOD1
DNM2
FYN
TPM3
RHOG
FTSJ3
LSS
VAV2
ARSJ
TACO1
ZNF550
MAP4K4
IFI6
PLIN3
DDX31
GLE1
SIPA1
LIMD2
SEC13
EFHD2
VANGL1
PFKL
CXXC1
C6orf106
B3GNTL1
MAP4
ARRDC1-AS1
EIF2D
PRMT6
STK40
RAPGEF1
IRF1
BAIAP2
PLAT
SRF
MSN
ZNF282
PHRF1
GPATCH2L
FLNC
RCC2
NELFB
CSNK1D
HOMER3
UBA1
RAB1B
RXRA
DDX49
ENSG00000289293
PCTP
CUEDC1
CAVIN1
RBM14
SYNJ2
ETS2
NEU3
PTPN1
APOL1
SMARCD1
KDM5C
XXYLT1
INTS10
FURIN
ZNF559
GTF3C5
RNF220
MAST2
EYA3
RAPGEF2
ARHGEF18
TLE4
SLC25A32
SMC1A
CLIC1
SLC35A4
CDC37
SCAMP2
PTRH2
MRPL58
DPP9
PHLDB2
SLC39A7
PGS1
CD81
SBNO2
OTUD4
TMEM39A
IER2
USP19
IFRD2
APEH
URM1
CCNQ
