# Supplementary material for: Molecular Effects of Glucose on MIR503HG-Regulated Genes in Triple-Negative Breast Cancer
Source: Br J Biomed Sci. 2025 Dec 17;82:15206. doi: 10.3389/bjbs.2025.15206 (PMC12753515; doi:10.3389/bjbs.2025.15206)
Supplement: Supplementary file 2 [file Table14.XLSX]

## Sheet: TableS9_Suppl.Fig7_CGP_G1_down
Overlap Results
Collection(s):	CGP
# overlaps shown:	6
# genesets in collections:	3494
# genes in comparison (n):	43
# genes in universe (N):	42577
Gene Set Name	# Genes in Gene Set (K)	Description	# Genes in Overlap (k)	k/K	p-value	FDR q-value	log p-val
LIU_OVARIAN_CANCER_TUMORS_AND_XENOGRAFTS_XDGS_DN	1714	Genes differentially expressed between PDX and donor tumor samples from nine ovarian cancer patients.	12	0.007	8.38E-8	2.93E-4	-7.07676
KATSANOU_ELAVL1_TARGETS_UP	173	Genes up-regulated in MEF cells (embryonic fibroblast) with ELAVL1 [GeneID=1994] knocked out.	4	0.0231	2.87E-5	2.58E-2	-4.54212
LEE_LIVER_CANCER_CIPROFIBRATE_UP	60	Genes up-regulated in hepatocellular carcinoma (HCC) induced by ciprofibrate [PubChem=2763].	3	0.05	3.15E-5	2.58E-2	-4.50169
LEE_LIVER_CANCER_E2F1_UP	63	Genes up-regulated in hepatocellular carcinoma (HCC) induced by overexpression of E2F1 [GeneID=1869].	3	0.0476	3.65E-5	2.58E-2	-4.43771
LEE_LIVER_CANCER_ACOX1_UP	65	Genes up-regulated in hepatocellular carcinoma of ACOX1 [GeneID=51] knockout mice.	3	0.0462	4.01E-5	2.58E-2	-4.39686
HAN_SATB1_TARGETS_DN	388	Genes down-regulated in MDA-MB-231 cells (breast cancer) after knockdown of SATB1 [GeneID=6304] by RNAi.	5	0.0129	4.43E-5	2.58E-2	-4.3536
Gene/Gene Set Overlap Matrix
Entrez Gene Id	Gene Symbol	Gene Description	LIU_OVARIAN_CANCER_TUMORS_AND_XENOGRAFTS_XDGS_DN	KATSANOU_ELAVL1_TARGETS_UP	LEE_LIVER_CANCER_CIPROFIBRATE_UP	LEE_LIVER_CANCER_E2F1_UP	LEE_LIVER_CANCER_ACOX1_UP	HAN_SATB1_TARGETS_DN
10417	SPON2	spondin 2 [Source:HGNC Symbol;Acc:HGNC:11253]	LIU_OVARIAN_CANCER_TUMORS_AND_XENOGRAFTS_XDGS_DN	KATSANOU_ELAVL1_TARGETS_UP	LEE_LIVER_CANCER_CIPROFIBRATE_UP	LEE_LIVER_CANCER_E2F1_UP	LEE_LIVER_CANCER_ACOX1_UP
8876	VNN1	vanin 1 [Source:HGNC Symbol;Acc:HGNC:12705]	LIU_OVARIAN_CANCER_TUMORS_AND_XENOGRAFTS_XDGS_DN	KATSANOU_ELAVL1_TARGETS_UP	LEE_LIVER_CANCER_CIPROFIBRATE_UP
1301	COL11A1	collagen type XI alpha 1 chain [Source:HGNC Symbol;Acc:HGNC:2186]	LIU_OVARIAN_CANCER_TUMORS_AND_XENOGRAFTS_XDGS_DN	KATSANOU_ELAVL1_TARGETS_UP
2167	FABP4	fatty acid binding protein 4 [Source:HGNC Symbol;Acc:HGNC:3559]	LIU_OVARIAN_CANCER_TUMORS_AND_XENOGRAFTS_XDGS_DN		LEE_LIVER_CANCER_CIPROFIBRATE_UP	LEE_LIVER_CANCER_E2F1_UP	LEE_LIVER_CANCER_ACOX1_UP
6304	SATB1	SATB homeobox 1 [Source:HGNC Symbol;Acc:HGNC:10541]	LIU_OVARIAN_CANCER_TUMORS_AND_XENOGRAFTS_XDGS_DN					HAN_SATB1_TARGETS_DN
3437	IFIT3	interferon induced protein with tetratricopeptide repeats 3 [Source:HGNC Symbol;Acc:HGNC:5411]	LIU_OVARIAN_CANCER_TUMORS_AND_XENOGRAFTS_XDGS_DN					HAN_SATB1_TARGETS_DN
3752	KCND3	potassium voltage-gated channel subfamily D member 3 [Source:HGNC Symbol;Acc:HGNC:6239]	LIU_OVARIAN_CANCER_TUMORS_AND_XENOGRAFTS_XDGS_DN
10630	PDPN	podoplanin [Source:HGNC Symbol;Acc:HGNC:29602]	LIU_OVARIAN_CANCER_TUMORS_AND_XENOGRAFTS_XDGS_DN
117248	GALNT15	polypeptide N-acetylgalactosaminyltransferase 15 [Source:HGNC Symbol;Acc:HGNC:21531]	LIU_OVARIAN_CANCER_TUMORS_AND_XENOGRAFTS_XDGS_DN
170685	NUDT10	nudix hydrolase 10 [Source:HGNC Symbol;Acc:HGNC:17621]	LIU_OVARIAN_CANCER_TUMORS_AND_XENOGRAFTS_XDGS_DN
6693	SPN	sialophorin [Source:HGNC Symbol;Acc:HGNC:11249]	LIU_OVARIAN_CANCER_TUMORS_AND_XENOGRAFTS_XDGS_DN
650669	GAS6-AS1	GAS6 antisense RNA 1 [Source:HGNC Symbol;Acc:HGNC:39826]	LIU_OVARIAN_CANCER_TUMORS_AND_XENOGRAFTS_XDGS_DN
54873	PALMD	palmdelphin [Source:HGNC Symbol;Acc:HGNC:15846]		KATSANOU_ELAVL1_TARGETS_UP		LEE_LIVER_CANCER_E2F1_UP	LEE_LIVER_CANCER_ACOX1_UP
9656	MDC1	mediator of DNA damage checkpoint 1 [Source:HGNC Symbol;Acc:HGNC:21163]						HAN_SATB1_TARGETS_DN
7923	HSD17B8	hydroxysteroid 17-beta dehydrogenase 8 [Source:HGNC Symbol;Acc:HGNC:3554]						HAN_SATB1_TARGETS_DN
79832	QSER1	glutamine and serine rich 1 [Source:HGNC Symbol;Acc:HGNC:26154]						HAN_SATB1_TARGETS_DN
4223	MEOX2	mesenchyme homeobox 2 [Source:HGNC Symbol;Acc:HGNC:7014]
23013	SPEN	spen family transcriptional repressor [Source:HGNC Symbol;Acc:HGNC:17575]
4288	MKI67	marker of proliferation Ki-67 [Source:HGNC Symbol;Acc:HGNC:7107]
1491	CTH	cystathionine gamma-lyase [Source:HGNC Symbol;Acc:HGNC:2501]
51083	GAL	galanin and GMAP prepropeptide [Source:HGNC Symbol;Acc:HGNC:4114]
11278	KLF12	KLF transcription factor 12 [Source:HGNC Symbol;Acc:HGNC:6346]
867	CBL	Cbl proto-oncogene [Source:HGNC Symbol;Acc:HGNC:1541]
65059	RAPH1	Ras association (RalGDS/AF-6) and pleckstrin homology domains 1 [Source:HGNC Symbol;Acc:HGNC:14436]
23024	PDZRN3	PDZ domain containing ring finger 3 [Source:HGNC Symbol;Acc:HGNC:17704]
29123	ANKRD11	ankyrin repeat domain containing 11 [Source:HGNC Symbol;Acc:HGNC:21316]
285782	CAGE1	cancer antigen 1 [Source:HGNC Symbol;Acc:HGNC:21622]
90362	FAM110B	family with sequence similarity 110 member B [Source:HGNC Symbol;Acc:HGNC:28587]
6692	SPINT1	serine peptidase inhibitor, Kunitz type 1 [Source:HGNC Symbol;Acc:HGNC:11246]
203228	C9orf72	C9orf72-SMCR8 complex subunit [Source:HGNC Symbol;Acc:HGNC:28337]
100506895	LUARIS	lncRNA upregulator of antiviral response interferon signaling [Source:HGNC Symbol;Acc:HGNC:40992]
101669762	BLACAT1	BLACAT1 overlapping LEMD1 locus [Source:HGNC Symbol;Acc:HGNC:48597]
159686	CFAP58	cilia and flagella associated protein 58 [Source:HGNC Symbol;Acc:HGNC:26676]
5148	PDE6G	phosphodiesterase 6G [Source:HGNC Symbol;Acc:HGNC:8789]
254122	SNX32	sorting nexin 32 [Source:HGNC Symbol;Acc:HGNC:26423]
114043	TSPEAR-AS2	TSPEAR antisense RNA 2 [Source:HGNC Symbol;Acc:HGNC:16428]
246704	LINC00315	long intergenic non-protein coding RNA 315 [Source:HGNC Symbol;Acc:HGNC:16621]
102724200	ENSG00000280433	novel protein, similar to trafficking protein particle complex 10 TRAPPC10
110806276	LINC02474	long intergenic non-protein coding RNA 2474 [Source:HGNC Symbol;Acc:HGNC:53417]
124905143	ENSG00000285722	novel transcript
150135	LINC00479	long intergenic non-protein coding RNA 479 [Source:HGNC Symbol;Acc:HGNC:19727]
55380	EPS15P1	epidermal growth factor receptor pathway substrate 15 pseudogene 1 [Source:HGNC Symbol;Acc:HGNC:18166]
84443	FRMPD3	FERM and PDZ domain containing 3 [Source:HGNC Symbol;Acc:HGNC:29382]
