# Supplementary material for: Molecular Effects of Glucose on MIR503HG-Regulated Genes in Triple-Negative Breast Cancer
Source: Br J Biomed Sci. 2025 Dec 17;82:15206. doi: 10.3389/bjbs.2025.15206 (PMC12753515; doi:10.3389/bjbs.2025.15206)
Supplement: Supplementary file 3 [file Table3.XLSX]

## Sheet: all G15 genes
geneId	logFcValue	logProbValue	probValue	logProbFiniteValue	logFcClampedValue
ENSG00000214612	-6.77517	4.5563	2.77778e-05	4.5563	-6.77517
ENSG00000206190	-6.32278	3.60865	0.000246234	3.60865	-6.32278
ENSG00000147234	-5.97279	0	1	0	-5.97279
ENSG00000073737	-5.41009	0	1	0	-5.41009
ENSG00000228742	-5.40722	4.06605	8.58916e-05	4.06605	-5.40722
ENSG00000147256	-5.39809	3.46122	0.000345765	3.46122	-5.39809
ENSG00000250102	-5.17963	5.33067	4.67014e-06	5.33067	-5.17963
ENSG00000096996	-5.16175	0	1	0	-5.16175
ENSG00000164400	-5.15371	3.09865	0.000796809	3.09865	-5.15371
ENSG00000122877	-5.11848	0	1	0	-5.11848
ENSG00000198088	-5.09086	0	1	0	-5.09086
ENSG00000162493	-4.99948	0	1	0	-4.99948
ENSG00000144406	-4.97059	0	1	0	-4.97059
ENSG00000166396	-4.93291	0	1	0	-4.93291
ENSG00000271584	-4.88818	0	1	0	-4.88818
ENSG00000236963	-4.87824	0	1	0	-4.87824
ENSG00000162543	-4.87496	0	1	0	-4.87496
ENSG00000197935	-4.86564	0	1	0	-4.86564
ENSG00000188906	-4.76894	0	1	0	-4.76894
ENSG00000176753	-4.75876	0	1	0	-4.75876
ENSG00000289621	-4.73696	0	1	0	-4.73696
ENSG00000226409	-4.68422	0	1	0	-4.68422
ENSG00000112299	-4.66792	0	1	0	-4.66792
ENSG00000088386	-4.64413	0	1	0	-4.64413
ENSG00000225106	-4.633	0	1	0	-4.633
ENSG00000176510	-4.58257	0	1	0	-4.58257
ENSG00000269583	-4.57845	0	1	0	-4.57845
ENSG00000256971	-4.49241	0	1	0	-4.49241
ENSG00000249738	-4.48712	0	1	0	-4.48712
ENSG00000177455	-4.47201	0	1	0	-4.47201
ENSG00000158220	-4.47171	0	1	0	-4.47171
ENSG00000245105	-4.46959	0	1	0	-4.46959
ENSG00000248491	-4.46418	0	1	0	-4.46418
ENSG00000291144	-4.4277	0	1	0	-4.4277
ENSG00000229373	-4.40524	0	1	0	-4.40524
ENSG00000228348	-4.38673	0	1	0	-4.38673
ENSG00000285867	-4.36979	0	1	0	-4.36979
ENSG00000229839	-4.35855	0	1	0	-4.35855
ENSG00000237897	-4.33305	0	1	0	-4.33305
ENSG00000109956	-4.27864	0	1	0	-4.27864
ENSG00000290551	-4.26494	0	1	0	-4.26494
ENSG00000250007	-4.25487	0	1	0	-4.25487
ENSG00000013725	-4.25045	0	1	0	-4.25045
ENSG00000213062	-4.24391	0	1	0	-4.24391
ENSG00000132746	-4.22469	0	1	0	-4.22469
ENSG00000267301	-4.19323	0	1	0	-4.19323
ENSG00000283554	-4.18864	0	1	0	-4.18864
ENSG00000250090	-4.16975	0	1	0	-4.16975
ENSG00000237101	-4.1637	0	1	0	-4.1637
ENSG00000178394	-4.1628	0	1	0	-4.1628
ENSG00000227115	-4.14734	0	1	0	-4.14734
ENSG00000158352	-4.14642	0	1	0	-4.14642
ENSG00000123454	-4.14121	0	1	0	-4.14121
ENSG00000267799	-4.14121	0	1	0	-4.14121
ENSG00000185198	-4.1206	0	1	0	-4.1206
ENSG00000263718	-4.09992	0	1	0	-4.09992
ENSG00000186007	-4.09949	0	1	0	-4.09949
ENSG00000188959	-4.09777	0	1	0	-4.09777
ENSG00000289269	-4.09667	0	1	0	-4.09667
ENSG00000163568	-4.09351	0	1	0	-4.09351
ENSG00000182261	-4.09092	0	1	0	-4.09092
ENSG00000165606	-4.08915	0	1	0	-4.08915
ENSG00000158813	-4.08644	0	1	0	-4.08644
ENSG00000010932	-4.08482	0	1	0	-4.08482
ENSG00000104043	-4.0802	0	1	0	-4.0802
ENSG00000226250	-4.0802	0	1	0	-4.0802
ENSG00000214978	-4.07727	0	1	0	-4.07727
ENSG00000236064	-4.07566	0	1	0	-4.07566
ENSG00000207525	-4.0719	0	1	0	-4.0719
ENSG00000250407	-4.06927	0	1	0	-4.06927
ENSG00000287167	-4.06302	0	1	0	-4.06302
ENSG00000101842	-4.05874	0	1	0	-4.05874
ENSG00000227640	-4.05693	0	1	0	-4.05693
ENSG00000289545	-4.03827	0	1	0	-4.03827
ENSG00000077984	-4.01998	2.02261	0.00949273	2.02261	-4.01998
ENSG00000233069	-4.00995	0	1	0	-4.00995
ENSG00000167780	-3.99945	0	1	0	-3.99945
ENSG00000291166	-3.97632	0	1	0	-3.97632
ENSG00000169429	-3.96911	1.2866	0.0516891	1.2866	-3.96911
ENSG00000204161	-3.93311	7.74028	1.81852e-08	7.74028	-3.93311
ENSG00000288951	-3.92575	0	1	0	-3.92575
ENSG00000154127	-3.92115	3.1034	0.000788133	3.1034	-3.92115
ENSG00000285894	-3.90453	0	1	0	-3.90453
ENSG00000237181	-3.90128	0	1	0	-3.90128
ENSG00000228613	-3.82414	0	1	0	-3.82414
ENSG00000279973	-3.80766	0	1	0	-3.80766
ENSG00000167851	-3.80652	0	1	0	-3.80652
ENSG00000226652	-3.78322	0	1	0	-3.78322
ENSG00000164604	-3.7709	0	1	0	-3.7709
ENSG00000147647	-3.74929	0	1	0	-3.74929
ENSG00000188124	-3.745	0	1	0	-3.745
ENSG00000240350	-3.73155	0	1	0	-3.73155
ENSG00000239739	-3.72608	0	1	0	-3.72608
ENSG00000106078	-3.72412	2.78071	0.00165689	2.78071	-3.72412
ENSG00000179300	-3.7123	5.10375	7.87507e-06	5.10375	-3.7123
ENSG00000288056	-3.68292	0	1	0	-3.68292
ENSG00000290807	-3.67088	0	1	0	-3.67088
ENSG00000143156	-3.66193	9.56178	2.74294e-10	9.56178	-3.66193
ENSG00000147145	-3.65391	9.78967	1.62304e-10	9.78967	-3.65391
ENSG00000245080	-3.645	0	1	0	-3.645
ENSG00000186377	-3.63649	2.24589	0.00567695	2.24589	-3.63649
ENSG00000283122	-3.62782	0	1	0	-3.62782
ENSG00000253522	-3.61959	2.05981	0.00871345	2.05981	-3.61959
ENSG00000260452	-3.61693	0	1	0	-3.61693
ENSG00000270659	-3.60756	0	1	0	-3.60756
ENSG00000256646	-3.60344	0	1	0	-3.60344
ENSG00000287069	-3.59173	2.0428	0.00906145	2.0428	-3.59173
ENSG00000257910	-3.5679	0	1	0	-3.5679
ENSG00000171435	-3.56279	0	1	0	-3.56279
ENSG00000225756	-3.53858	3.17977	0.000661045	3.17977	-3.53858
ENSG00000287368	-3.53255	0	1	0	-3.53255
ENSG00000197475	-3.53008	0	1	0	-3.53008
ENSG00000130413	-3.5224	0	1	0	-3.5224
ENSG00000250562	-3.51928	0	1	0	-3.51928
ENSG00000205129	-3.51824	0	1	0	-3.51824
ENSG00000197506	-3.51823	0	1	0	-3.51823
ENSG00000162383	-3.51749	0	1	0	-3.51749
ENSG00000182050	-3.51282	18.6972	2.00838e-19	18.6972	-3.51282
ENSG00000228573	-3.51156	0	1	0	-3.51156
ENSG00000261122	-3.50296	0	1	0	-3.50296
ENSG00000147202	-3.49721	13.7538	1.76271e-14	13.7538	-3.49721
ENSG00000092850	-3.49279	0	1	0	-3.49279
ENSG00000180532	-3.44114	0	1	0	-3.44114
ENSG00000283338	-3.4398	0	1	0	-3.4398
ENSG00000165325	-3.43616	3.2851	0.000518684	3.2851	-3.43616
ENSG00000279778	-3.43166	9.32467	4.7351e-10	9.32467	-3.43166
ENSG00000234155	-3.42266	0	1	0	-3.42266
ENSG00000274124	-3.40772	0	1	0	-3.40772
ENSG00000165633	-3.40742	24.1521	7.04588e-25	24.1521	-3.40742
ENSG00000175899	-3.40449	0	1	0	-3.40449
ENSG00000280198	-3.39692	0	1	0	-3.39692
ENSG00000287448	-3.39692	0	1	0	-3.39692
ENSG00000258461	-3.39308	0	1	0	-3.39308
ENSG00000144583	-3.39305	0	1	0	-3.39305
ENSG00000289455	-3.3896	0	1	0	-3.3896
ENSG00000231131	-3.38806	0	1	0	-3.38806
ENSG00000156486	-3.38417	0	1	0	-3.38417
ENSG00000184486	-3.38057	1.94174	0.0114356	1.94174	-3.38057
ENSG00000274718	-3.37521	0	1	0	-3.37521
ENSG00000156475	-3.35764	0	1	0	-3.35764
ENSG00000160185	-3.35729	0	1	0	-3.35729
ENSG00000117152	-3.34475	17.9446	1.13596e-18	17.9446	-3.34475
ENSG00000136267	-3.31172	0	1	0	-3.31172
ENSG00000267606	-3.30138	0	1	0	-3.30138
ENSG00000081138	-3.28889	0	1	0	-3.28889
ENSG00000278266	-3.28576	0	1	0	-3.28576
ENSG00000236453	-3.28135	3.66724	0.00021516	3.66724	-3.28135
ENSG00000290883	-3.27682	0	1	0	-3.27682
ENSG00000237940	-3.27635	0	1	0	-3.27635
ENSG00000005108	-3.27235	0	1	0	-3.27235
ENSG00000285791	-3.27235	0	1	0	-3.27235
ENSG00000073282	-3.27148	5.42395	3.76744e-06	5.42395	-3.27148
ENSG00000118729	-3.26543	0	1	0	-3.26543
ENSG00000231882	-3.26302	0	1	0	-3.26302
ENSG00000169752	-3.2569	0	1	0	-3.2569
ENSG00000183454	-3.25279	1.57852	0.0263923	1.57852	-3.25279
ENSG00000272945	-3.2448	0	1	0	-3.2448
ENSG00000175084	-3.24068	4.46644	3.41631e-05	4.46644	-3.24068
ENSG00000287791	-3.2347	0	1	0	-3.2347
ENSG00000180284	-3.23293	0	1	0	-3.23293
ENSG00000160883	-3.23077	0	1	0	-3.23077
ENSG00000185860	-3.22564	3.00702	0.000983962	3.00702	-3.22564
ENSG00000226806	-3.22384	0	1	0	-3.22384
ENSG00000147606	-3.2154	0	1	0	-3.2154
ENSG00000155974	-3.21142	8.93509	1.16121e-09	8.93509	-3.21142
ENSG00000135549	-3.20264	13.8839	1.3065e-14	13.8839	-3.20264
ENSG00000243368	-3.19912	0	1	0	-3.19912
ENSG00000286288	-3.19729	0	1	0	-3.19729
ENSG00000237220	-3.19664	0	1	0	-3.19664
ENSG00000174951	-3.19378	2.54487	0.00285189	2.54487	-3.19378
ENSG00000164197	-3.18644	2.03892	0.00914276	2.03892	-3.18644
ENSG00000234520	-3.1864	11.36	4.3656e-12	11.36	-3.1864
ENSG00000129167	-3.18448	0	1	0	-3.18448
ENSG00000227372	-3.17926	16.7516	1.77167e-17	16.7516	-3.17926
ENSG00000226193	-3.17143	1.52936	0.0295559	1.52936	-3.17143
ENSG00000241935	-3.17138	4.24127	5.73757e-05	4.24127	-3.17138
ENSG00000136352	-3.15793	0	1	0	-3.15793
ENSG00000166035	-3.15746	3.45194	0.000353229	3.45194	-3.15746
ENSG00000289109	-3.1547	0	1	0	-3.1547
ENSG00000068985	-3.15323	0	1	0	-3.15323
ENSG00000249274	-3.14887	0	1	0	-3.14887
ENSG00000251194	-3.14886	0	1	0	-3.14886
ENSG00000182674	-3.14362	0	1	0	-3.14362
ENSG00000237775	-3.13817	0	1	0	-3.13817
ENSG00000286028	-3.13504	0	1	0	-3.13504
ENSG00000285205	-3.13307	0	1	0	-3.13307
ENSG00000254221	-3.13071	0	1	0	-3.13071
ENSG00000259746	-3.1307	0	1	0	-3.1307
ENSG00000141441	-3.13037	0	1	0	-3.13037
ENSG00000256546	-3.12987	2.9685	0.00107522	2.9685	-3.12987
ENSG00000267452	-3.12959	0	1	0	-3.12959
ENSG00000164283	-3.12781	0	1	0	-3.12781
ENSG00000110777	-3.12608	0	1	0	-3.12608
ENSG00000253557	-3.12608	0	1	0	-3.12608
ENSG00000214300	-3.12533	0	1	0	-3.12533
ENSG00000286886	-3.12311	0	1	0	-3.12311
ENSG00000198626	-3.12099	17.617	2.41548e-18	17.617	-3.12099
ENSG00000278338	-3.12095	0	1	0	-3.12095
ENSG00000189068	-3.12029	0	1	0	-3.12029
ENSG00000288927	-3.11933	0	1	0	-3.11933
ENSG00000291022	-3.11816	0	1	0	-3.11816
ENSG00000109944	-3.11181	0	1	0	-3.11181
ENSG00000251185	-3.11058	0	1	0	-3.11058
ENSG00000238160	-3.10673	0	1	0	-3.10673
ENSG00000283415	-3.10673	0	1	0	-3.10673
ENSG00000289174	-3.10493	0	1	0	-3.10493
ENSG00000171051	-3.10455	5.48756	3.25416e-06	5.48756	-3.10455
ENSG00000288835	-3.10275	0	1	0	-3.10275
ENSG00000278829	-3.10102	0	1	0	-3.10102
ENSG00000125538	-3.09863	1.87777	0.0132503	1.87777	-3.09863
ENSG00000235927	-3.09728	2.37263	0.00424003	2.37263	-3.09728
ENSG00000149054	-3.09068	12.1849	6.53356e-13	12.1849	-3.09068
ENSG00000176406	-3.08993	5.70942	1.95247e-06	5.70942	-3.08993
ENSG00000185247	-3.08442	0	1	0	-3.08442
ENSG00000166689	-3.08255	0	1	0	-3.08255
ENSG00000117475	-3.08025	5.17532	6.67852e-06	5.17532	-3.08025
ENSG00000169432	-3.07774	1.78093	0.0165604	1.78093	-3.07774
ENSG00000018236	-3.07572	8.18958	6.46274e-09	8.18958	-3.07572
ENSG00000248749	-3.05825	0	1	0	-3.05825
ENSG00000184809	-3.05739	0	1	0	-3.05739
ENSG00000272896	-3.05082	0	1	0	-3.05082
ENSG00000226868	-3.04692	1.54498	0.0285115	1.54498	-3.04692
ENSG00000232810	-3.04687	0	1	0	-3.04687
ENSG00000179141	-3.04205	0	1	0	-3.04205
ENSG00000225548	-3.03048	4.30857	4.91397e-05	4.30857	-3.03048
ENSG00000286039	-3.02862	0	1	0	-3.02862
ENSG00000251504	-3.02351	0	1	0	-3.02351
ENSG00000241280	-3.02336	0	1	0	-3.02336
ENSG00000073756	-3.01609	0	1	0	-3.01609
ENSG00000289566	-3.01573	2.16191	0.00688797	2.16191	-3.01573
ENSG00000225706	-3.01339	0	1	0	-3.01339
ENSG00000164220	-3.0061	1.8347	0.0146318	1.8347	-3.0061
ENSG00000174016	-3.00466	0	1	0	-3.00466
ENSG00000181449	-3.00466	0	1	0	-3.00466
ENSG00000288602	-3.00441	0	1	0	-3.00441
ENSG00000205579	-3.0044	0	1	0	-3.0044
ENSG00000164082	-2.99882	0	1	0	-2.99882
ENSG00000007908	-2.99141	1.34429	0.0452594	1.34429	-2.99141
ENSG00000274422	-2.99073	0	1	0	-2.99073
ENSG00000237919	-2.98791	0	1	0	-2.98791
ENSG00000110002	-2.97705	6.89941	1.26065e-07	6.89941	-2.97705
ENSG00000207016	-2.9766	0	1	0	-2.9766
ENSG00000268743	-2.97627	0	1	0	-2.97627
ENSG00000109511	-2.9738	0	1	0	-2.9738
ENSG00000172260	-2.96849	4.18057	6.59833e-05	4.18057	-2.96849
ENSG00000235641	-2.96717	0	1	0	-2.96717
ENSG00000264408	-2.96333	0	1	0	-2.96333
ENSG00000207988	-2.96329	0	1	0	-2.96329
ENSG00000242593	-2.96241	0	1	0	-2.96241
ENSG00000226530	-2.96236	0	1	0	-2.96236
ENSG00000141655	-2.96138	0	1	0	-2.96138
ENSG00000260454	-2.9579	2.18482	0.00653407	2.18482	-2.9579
ENSG00000236008	-2.95737	0	1	0	-2.95737
ENSG00000290427	-2.95661	2.90609	0.0012414	2.90609	-2.95661
ENSG00000254985	-2.94896	0	1	0	-2.94896
ENSG00000256463	-2.9458	0	1	0	-2.9458
ENSG00000069431	-2.93966	0	1	0	-2.93966
ENSG00000223353	-2.93872	0	1	0	-2.93872
ENSG00000142619	-2.93547	2.06512	0.00860747	2.06512	-2.93547
ENSG00000284697	-2.93255	0	1	0	-2.93255
ENSG00000060558	-2.92833	1.87195	0.0134293	1.87195	-2.92833
ENSG00000225039	-2.92253	0	1	0	-2.92253
ENSG00000126970	-2.92189	6.70522	1.97144e-07	6.70522	-2.92189
ENSG00000151150	-2.92158	13.1055	7.84362e-14	13.1055	-2.92158
ENSG00000182836	-2.92141	0	1	0	-2.92141
ENSG00000227234	-2.91892	5.9769	1.05463e-06	5.9769	-2.91892
ENSG00000267243	-2.91815	0	1	0	-2.91815
ENSG00000254486	-2.91665	0	1	0	-2.91665
ENSG00000269986	-2.91337	0	1	0	-2.91337
ENSG00000137869	-2.91117	0	1	0	-2.91117
ENSG00000105371	-2.90668	1.82216	0.0150604	1.82216	-2.90668
ENSG00000169860	-2.90193	2.03879	0.00914553	2.03879	-2.90193
ENSG00000170370	-2.89028	2.60351	0.00249167	2.60351	-2.89028
ENSG00000286349	-2.88702	0	1	0	-2.88702
ENSG00000106123	-2.88467	2.54716	0.00283688	2.54716	-2.88467
ENSG00000270482	-2.88297	0	1	0	-2.88297
ENSG00000253698	-2.87921	0	1	0	-2.87921
ENSG00000167815	-2.87502	2.40597	0.00392668	2.40597	-2.87502
ENSG00000162551	-2.86546	2.86723	0.00135758	2.86723	-2.86546
ENSG00000286695	-2.85884	1.98758	0.01029	1.98758	-2.85884
ENSG00000237505	-2.85213	3.49692	0.000318481	3.49692	-2.85213
ENSG00000258807	-2.85208	0	1	0	-2.85208
ENSG00000266560	-2.85071	0	1	0	-2.85071
ENSG00000103313	-2.85002	0	1	0	-2.85002
ENSG00000169083	-2.84847	2.72535	0.00188214	2.72535	-2.84847
ENSG00000133083	-2.84517	10.4369	3.65708e-11	10.4369	-2.84517
ENSG00000184530	-2.84284	1.77364	0.0168407	1.77364	-2.84284
ENSG00000268530	-2.83957	0	1	0	-2.83957
ENSG00000238290	-2.8368	0	1	0	-2.8368
ENSG00000261447	-2.83005	0	1	0	-2.83005
ENSG00000113083	-2.82809	13.4623	3.44921e-14	13.4623	-2.82809
ENSG00000203635	-2.81815	0	1	0	-2.81815
ENSG00000263167	-2.81648	3.15188	0.000704882	3.15188	-2.81648
ENSG00000161544	-2.81188	0	1	0	-2.81188
ENSG00000187546	-2.80708	0	1	0	-2.80708
ENSG00000139648	-2.80511	0	1	0	-2.80511
ENSG00000284862	-2.8001	0	1	0	-2.8001
ENSG00000243944	-2.78833	1.73656	0.0183417	1.73656	-2.78833
ENSG00000154133	-2.7795	0	1	0	-2.7795
ENSG00000101333	-2.77694	3.01861	0.000958055	3.01861	-2.77694
ENSG00000056558	-2.7613	1.33348	0.0464004	1.33348	-2.7613
ENSG00000278981	-2.76085	2.54799	0.00283146	2.54799	-2.76085
ENSG00000111058	-2.75996	7.03141	9.30238e-08	7.03141	-2.75996
ENSG00000116157	-2.75591	7.42811	3.73156e-08	7.42811	-2.75591
ENSG00000197471	-2.74871	0	1	0	-2.74871
ENSG00000236714	-2.7483	0	1	0	-2.7483
ENSG00000120217	-2.74034	4.1987	6.32844e-05	4.1987	-2.74034
ENSG00000231776	-2.7366	1.48243	0.0329281	1.48243	-2.7366
ENSG00000285122	-2.72873	0	1	0	-2.72873
ENSG00000236662	-2.72569	0	1	0	-2.72569
ENSG00000198964	-2.72274	7.59196	2.55879e-08	7.59196	-2.72274
ENSG00000268186	-2.71979	0	1	0	-2.71979
ENSG00000100739	-2.71907	4.06605	8.58916e-05	4.06605	-2.71907
ENSG00000276831	-2.71824	0	1	0	-2.71824
ENSG00000007312	-2.71712	0	1	0	-2.71712
ENSG00000169548	-2.71131	0	1	0	-2.71131
ENSG00000164649	-2.71078	13.0673	8.56388e-14	13.0673	-2.71078
ENSG00000271914	-2.70866	0	1	0	-2.70866
ENSG00000150275	-2.70618	0	1	0	-2.70618
ENSG00000169064	-2.70519	1.74284	0.0180783	1.74284	-2.70519
ENSG00000286314	-2.70477	0	1	0	-2.70477
ENSG00000224960	-2.69719	0	1	0	-2.69719
ENSG00000285664	-2.68373	0	1	0	-2.68373
ENSG00000179921	-2.68093	0	1	0	-2.68093
ENSG00000166148	-2.68072	2.67071	0.00213449	2.67071	-2.68072
ENSG00000287158	-2.68053	0	1	0	-2.68053
ENSG00000107104	-2.67675	3.29458	0.000507478	3.29458	-2.67675
ENSG00000146352	-2.67379	0	1	0	-2.67379
ENSG00000169760	-2.67295	12.5965	2.53197e-13	12.5965	-2.67295
ENSG00000285827	-2.66147	0	1	0	-2.66147
ENSG00000100351	-2.65586	0	1	0	-2.65586
ENSG00000146530	-2.65448	0	1	0	-2.65448
ENSG00000273353	-2.65021	0	1	0	-2.65021
ENSG00000111052	-2.64561	3.31268	0.000486761	3.31268	-2.64561
ENSG00000242193	-2.6426	1.6003	0.0251017	1.6003	-2.6426
ENSG00000269883	-2.64018	0	1	0	-2.64018
ENSG00000022355	-2.63693	0	1	0	-2.63693
ENSG00000169306	-2.63349	7.33559	4.61757e-08	7.33559	-2.63349
ENSG00000235743	-2.62966	0	1	0	-2.62966
ENSG00000179104	-2.62518	5.56226	2.73993e-06	5.56226	-2.62518
ENSG00000175471	-2.62199	12.0035	9.91912e-13	12.0035	-2.62199
ENSG00000265843	-2.61916	0	1	0	-2.61916
ENSG00000231977	-2.61759	0	1	0	-2.61759
ENSG00000030419	-2.61747	2.52602	0.00297836	2.52602	-2.61747
ENSG00000188643	-2.60251	7.08451	8.23177e-08	7.08451	-2.60251
ENSG00000235959	-2.60126	1.96444	0.0108532	1.96444	-2.60126
ENSG00000278630	-2.596	0	1	0	-2.596
ENSG00000236333	-2.59291	0	1	0	-2.59291
ENSG00000271204	-2.59216	0	1	0	-2.59216
ENSG00000124406	-2.58903	1.02475	0.0944604	1.02475	-2.58903
ENSG00000253452	-2.58359	0	1	0	-2.58359
ENSG00000136696	-2.58299	1.19316	0.0640978	1.19316	-2.58299
ENSG00000168672	-2.5822	13.4623	3.44921e-14	13.4623	-2.5822
ENSG00000141371	-2.57909	0	1	0	-2.57909
ENSG00000224658	-2.57842	0	1	0	-2.57842
ENSG00000291127	-2.56786	0	1	0	-2.56786
ENSG00000170989	-2.55719	2.78992	0.00162211	2.78992	-2.55719
ENSG00000224939	-2.55266	0	1	0	-2.55266
ENSG00000138347	-2.54417	5.85653	1.39146e-06	5.85653	-2.54417
ENSG00000105877	-2.54312	7.05539	8.80263e-08	7.05539	-2.54312
ENSG00000261502	-2.54137	0	1	0	-2.54137
ENSG00000230453	-2.53806	0	1	0	-2.53806
ENSG00000162595	-2.53739	13.4623	3.44921e-14	13.4623	-2.53739
ENSG00000204179	-2.53645	4.5373	2.90203e-05	4.5373	-2.53645
ENSG00000229847	-2.53505	1.94658	0.011309	1.94658	-2.53505
ENSG00000290808	-2.53077	2.57644	0.0026519	2.57644	-2.53077
ENSG00000047597	-2.53061	0	1	0	-2.53061
ENSG00000279317	-2.53033	0	1	0	-2.53033
ENSG00000232555	-2.5302	0	1	0	-2.5302
ENSG00000123570	-2.52133	2.89013	0.00128785	2.89013	-2.52133
ENSG00000248752	-2.51889	0	1	0	-2.51889
ENSG00000154274	-2.51621	2.71026	0.00194869	2.71026	-2.51621
ENSG00000153707	-2.51501	1.56802	0.0270384	1.56802	-2.51501
ENSG00000280587	-2.51419	0	1	0	-2.51419
ENSG00000240038	-2.51342	0	1	0	-2.51342
ENSG00000290523	-2.51033	1.71109	0.0194497	1.71109	-2.51033
ENSG00000228536	-2.50928	0	1	0	-2.50928
ENSG00000224164	-2.50787	0	1	0	-2.50787
ENSG00000155066	-2.50671	7.66925	2.14167e-08	7.66925	-2.50671
ENSG00000277425	-2.49712	0	1	0	-2.49712
ENSG00000185433	-2.49173	0	1	0	-2.49173
ENSG00000233644	-2.49038	0	1	0	-2.49038
ENSG00000258086	-2.4902	0	1	0	-2.4902
ENSG00000104848	-2.48892	0	1	0	-2.48892
ENSG00000270562	-2.48828	0	1	0	-2.48828
ENSG00000125740	-2.48795	1.52372	0.029942	1.52372	-2.48795
ENSG00000255298	-2.48744	1.29829	0.0503161	1.29829	-2.48744
ENSG00000232803	-2.4828	0	1	0	-2.4828
ENSG00000226312	-2.47921	2.39433	0.00403341	2.39433	-2.47921
ENSG00000256013	-2.4732	0	1	0	-2.4732
ENSG00000197565	-2.46745	1.24903	0.0563596	1.24903	-2.46745
ENSG00000262410	-2.46623	0	1	0	-2.46623
ENSG00000251521	-2.46116	0	1	0	-2.46116
ENSG00000254433	-2.46111	0	1	0	-2.46111
ENSG00000042832	-2.46016	3.21912	0.000603787	3.21912	-2.46016
ENSG00000215866	-2.45805	0	1	0	-2.45805
ENSG00000268686	-2.45419	5.22526	5.95306e-06	5.22526	-2.45419
ENSG00000285041	-2.44201	0	1	0	-2.44201
ENSG00000110675	-2.43667	0	1	0	-2.43667
ENSG00000205755	-2.43616	2.77891	0.00166376	2.77891	-2.43616
ENSG00000107295	-2.43208	0	1	0	-2.43208
ENSG00000251361	-2.43136	0	1	0	-2.43136
ENSG00000287360	-2.4243	2.03711	0.00918092	2.03711	-2.4243
ENSG00000235663	-2.42235	0	1	0	-2.42235
ENSG00000287932	-2.42227	0	1	0	-2.42227
ENSG00000163347	-2.42001	1.52214	0.0300512	1.52214	-2.42001
ENSG00000169297	-2.41977	5.95622	1.10606e-06	5.95622	-2.41977
ENSG00000133863	-2.41707	3.07094	0.0008493	3.07094	-2.41707
ENSG00000134955	-2.41322	0	1	0	-2.41322
ENSG00000143153	-2.40774	1.56802	0.0270384	1.56802	-2.40774
ENSG00000167554	-2.40094	2.11593	0.00765717	2.11593	-2.40094
ENSG00000230836	-2.39851	9.61837	2.40783e-10	9.61837	-2.39851
ENSG00000189221	-2.39731	4.13059	7.40303e-05	4.13059	-2.39731		MAOA
ENSG00000085276	-2.39555	2.08824	0.00816137	2.08824	-2.39555
ENSG00000165072	-2.38696	4.95634	1.10577e-05	4.95634	-2.38696
ENSG00000228705	-2.38677	0	1	0	-2.38677
ENSG00000163673	-2.3866	0	1	0	-2.3866
ENSG00000112238	-2.38536	1.11422	0.0768733	1.11422	-2.38536
ENSG00000023445	-2.38309	1.09951	0.0795219	1.09951	-2.38309
ENSG00000077063	-2.37969	0	1	0	-2.37969
ENSG00000265345	-2.37461	0	1	0	-2.37461
ENSG00000050628	-2.37368	2.16764	0.00679766	2.16764	-2.37368
ENSG00000224999	-2.37029	0	1	0	-2.37029
ENSG00000266088	-2.37029	0	1	0	-2.37029
ENSG00000166446	-2.36907	0	1	0	-2.36907
ENSG00000245059	-2.36854	0	1	0	-2.36854
ENSG00000252503	-2.36479	0	1	0	-2.36479
ENSG00000175161	-2.36407	0.83294	0.146913	0.83294	-2.36407
ENSG00000267325	-2.36267	0	1	0	-2.36267
ENSG00000065618	-2.3624	0	1	0	-2.3624
ENSG00000249961	-2.35569	0	1	0	-2.35569
ENSG00000172794	-2.3489	0	1	0	-2.3489
ENSG00000286791	-2.34636	0	1	0	-2.34636
ENSG00000255248	-2.34499	4.72346	1.89032e-05	4.72346	-2.34499
ENSG00000091879	-2.34423	2.48615	0.00326475	2.48615	-2.34423
ENSG00000147027	-2.34298	4.0669	8.57233e-05	4.0669	-2.34298
ENSG00000127325	-2.34233	0	1	0	-2.34233
ENSG00000188822	-2.33984	0	1	0	-2.33984
ENSG00000007314	-2.33928	1.7642	0.0172109	1.7642	-2.33928
ENSG00000265218	-2.3374	0	1	0	-2.3374
ENSG00000137561	-2.33645	6.56966	2.69366e-07	6.56966	-2.33645		TTPA
ENSG00000166394	-2.32903	2.32782	0.00470092	2.32782	-2.32903
ENSG00000187268	-2.32483	0	1	0	-2.32483
ENSG00000130377	-2.32132	0	1	0	-2.32132
ENSG00000231298	-2.3165	7.53119	2.94316e-08	7.53119	-2.3165
ENSG00000171488	-2.31649	4.81371	1.53566e-05	4.81371	-2.31649
ENSG00000085465	-2.31567	2.49766	0.0031794	2.49766	-2.31567
ENSG00000179344	-2.31478	0	1	0	-2.31478
ENSG00000263637	-2.31248	0	1	0	-2.31248
ENSG00000287477	-2.31125	0	1	0	-2.31125
ENSG00000287027	-2.31026	0	1	0	-2.31026
ENSG00000258183	-2.3097	1.42207	0.0378384	1.42207	-2.3097
ENSG00000175728	-2.30626	0	1	0	-2.30626
ENSG00000231466	-2.3032	0	1	0	-2.3032
ENSG00000213949	-2.30315	15.1026	7.89661e-16	15.1026	-2.30315
ENSG00000216901	-2.30272	0	1	0	-2.30272
ENSG00000265394	-2.29739	0	1	0	-2.29739
ENSG00000279845	-2.29658	0	1	0	-2.29658
ENSG00000134769	-2.29609	3.16621	0.000682013	3.16621	-2.29609
ENSG00000243716	-2.29479	0	1	0	-2.29479
ENSG00000289839	-2.29146	0	1	0	-2.29146
ENSG00000174482	-2.29106	0	1	0	-2.29106
ENSG00000162631	-2.28917	0.938516	0.115208	0.938516	-2.28917
ENSG00000128422	-2.28726	0	1	0	-2.28726
ENSG00000254266	-2.28484	0	1	0	-2.28484
ENSG00000214429	-2.28311	0	1	0	-2.28311
ENSG00000198798	-2.283	0	1	0	-2.283
ENSG00000197748	-2.28046	0	1	0	-2.28046
ENSG00000234247	-2.27927	0	1	0	-2.27927
ENSG00000236750	-2.27616	3.59016	0.000256945	3.59016	-2.27616
ENSG00000272159	-2.27153	0	1	0	-2.27153
ENSG00000149050	-2.26976	0	1	0	-2.26976
ENSG00000170323	-2.2653	0	1	0	-2.2653
ENSG00000138792	-2.26474	2.43557	0.00366803	2.43557	-2.26474
ENSG00000233470	-2.26436	0	1	0	-2.26436
ENSG00000289159	-2.26239	0	1	0	-2.26239
ENSG00000166415	-2.25587	0	1	0	-2.25587
ENSG00000235066	-2.25502	0	1	0	-2.25502
ENSG00000198883	-2.25479	0	1	0	-2.25479
ENSG00000257449	-2.25464	0	1	0	-2.25464
ENSG00000261010	-2.2515	2.26192	0.00547115	2.26192	-2.2515
ENSG00000275294	-2.24882	0	1	0	-2.24882
ENSG00000166866	-2.24779	0	1	0	-2.24779
ENSG00000177272	-2.24176	0	1	0	-2.24176
ENSG00000213706	-2.24024	0	1	0	-2.24024
ENSG00000064886	-2.23861	0	1	0	-2.23861
ENSG00000196460	-2.23818	2.21524	0.00609205	2.21524	-2.23818
ENSG00000075073	-2.23675	0	1	0	-2.23675
ENSG00000151623	-2.23656	2.24174	0.00573137	2.24174	-2.23656
ENSG00000251138	-2.23281	5.75548	1.75596e-06	5.75548	-2.23281
ENSG00000133488	-2.23198	0	1	0	-2.23198
ENSG00000279409	-2.23145	0	1	0	-2.23145
ENSG00000289497	-2.23145	0	1	0	-2.23145
ENSG00000287483	-2.22963	0	1	0	-2.22963
ENSG00000174521	-2.22815	0	1	0	-2.22815
ENSG00000277945	-2.22657	0	1	0	-2.22657
ENSG00000012124	-2.22536	0	1	0	-2.22536
ENSG00000290816	-2.22479	0	1	0	-2.22479
ENSG00000187944	-2.22459	0	1	0	-2.22459
ENSG00000197696	-2.21916	1.46263	0.0344642	1.46263	-2.21916
ENSG00000273687	-2.21885	0	1	0	-2.21885
ENSG00000287419	-2.21885	0	1	0	-2.21885
ENSG00000285269	-2.21766	0	1	0	-2.21766
ENSG00000119771	-2.21622	5.58332	2.61021e-06	5.58332	-2.21622
ENSG00000152270	-2.21506	2.7679	0.00170647	2.7679	-2.21506
ENSG00000049249	-2.2135	1.45423	0.0351374	1.45423	-2.2135
ENSG00000187288	-2.21271	0	1	0	-2.21271
ENSG00000230216	-2.21029	0	1	0	-2.21029
ENSG00000271461	-2.20585	0	1	0	-2.20585
ENSG00000179796	-2.20363	1.03344	0.0925892	1.03344	-2.20363
ENSG00000204287	-2.20352	1.91554	0.0121469	1.91554	-2.20352
ENSG00000118137	-2.19973	1.15352	0.0702226	1.15352	-2.19973
ENSG00000016391	-2.19581	0	1	0	-2.19581
ENSG00000274038	-2.19567	0	1	0	-2.19567
ENSG00000159167	-2.19441	5.22526	5.95306e-06	5.22526	-2.19441
ENSG00000288714	-2.19436	0	1	0	-2.19436
ENSG00000260648	-2.18603	0	1	0	-2.18603
ENSG00000171346	-2.18073	0	1	0	-2.18073
ENSG00000070808	-2.17933	1.63556	0.0231441	1.63556	-2.17933
ENSG00000200502	-2.17898	0	1	0	-2.17898
ENSG00000234819	-2.17875	0	1	0	-2.17875
ENSG00000106483	-2.17149	0	1	0	-2.17149
ENSG00000260228	-2.16868	0	1	0	-2.16868
ENSG00000072041	-2.16832	1.59979	0.0251311	1.59979	-2.16832
ENSG00000290418	-2.16822	4.89836	1.26368e-05	4.89836	-2.16822
ENSG00000213401	-2.16716	6.02657	9.4066e-07	6.02657	-2.16716
ENSG00000267313	-2.16654	0	1	0	-2.16654
ENSG00000117479	-2.16384	2.27198	0.0053459	2.27198	-2.16384
ENSG00000187672	-2.16034	0	1	0	-2.16034
ENSG00000289526	-2.15625	1.06817	0.0854735	1.06817	-2.15625
ENSG00000275016	-2.15509	2.27003	0.00536999	2.27003	-2.15509
ENSG00000256128	-2.15351	1.19181	0.0642965	1.19181	-2.15351
ENSG00000230825	-2.15068	0	1	0	-2.15068
ENSG00000288762	-2.15062	0	1	0	-2.15062
ENSG00000229447	-2.15044	0	1	0	-2.15044
ENSG00000042781	-2.14457	0	1	0	-2.14457
ENSG00000162692	-2.14288	3.39339	0.000404214	3.39339	-2.14288
ENSG00000131831	-2.13988	0	1	0	-2.13988
ENSG00000113749	-2.13783	0	1	0	-2.13783
ENSG00000124610	-2.13725	2.96382	0.00108687	2.96382	-2.13725
ENSG00000144290	-2.13567	0	1	0	-2.13567
ENSG00000289017	-2.13399	0	1	0	-2.13399
ENSG00000268080	-2.13392	1.71831	0.019129	1.71831	-2.13392
ENSG00000287023	-2.13249	1.57852	0.0263923	1.57852	-2.13249
ENSG00000273493	-2.13213	0	1	0	-2.13213
ENSG00000228817	-2.13212	1.19135	0.0643657	1.19135	-2.13212
ENSG00000281026	-2.13005	0	1	0	-2.13005
ENSG00000235262	-2.12999	0	1	0	-2.12999
ENSG00000136244	-2.12979	0.487735	0.325285	0.487735	-2.12979
ENSG00000160505	-2.12809	0	1	0	-2.12809
ENSG00000169067	-2.12487	0.893418	0.127815	0.893418	-2.12487
ENSG00000231817	-2.12446	0	1	0	-2.12446
ENSG00000227938	-2.12422	0	1	0	-2.12422
ENSG00000124103	-2.12311	0	1	0	-2.12311
ENSG00000186417	-2.1217	0	1	0	-2.1217
ENSG00000268509	-2.12047	0	1	0	-2.12047
ENSG00000250410	-2.12025	0	1	0	-2.12025
ENSG00000201376	-2.11971	0	1	0	-2.11971
ENSG00000054356	-2.11937	1.25637	0.0554153	1.25637	-2.11937
ENSG00000237836	-2.11769	7.49997	3.16251e-08	7.49997	-2.11769
ENSG00000238243	-2.11597	2.29357	0.00508657	2.29357	-2.11597
ENSG00000155495	-2.11474	0	1	0	-2.11474
ENSG00000250259	-2.11458	0	1	0	-2.11458
ENSG00000250337	-2.11097	0	1	0	-2.11097
ENSG00000164841	-2.11038	2.30819	0.00491823	2.30819	-2.11038
ENSG00000231966	-2.10994	1.03549	0.0921537	1.03549	-2.10994
ENSG00000122136	-2.10886	0	1	0	-2.10886
ENSG00000167874	-2.10786	1.21372	0.0611335	1.21372	-2.10786
ENSG00000279048	-2.09996	0	1	0	-2.09996
ENSG00000289050	-2.0999	0	1	0	-2.0999
ENSG00000184408	-2.09621	0	1	0	-2.09621
ENSG00000092529	-2.09467	0	1	0	-2.09467
ENSG00000124785	-2.09372	1.71806	0.0191399	1.71806	-2.09372
ENSG00000134548	-2.09355	0	1	0	-2.09355
ENSG00000278934	-2.09027	0	1	0	-2.09027
ENSG00000250961	-2.08982	0	1	0	-2.08982
ENSG00000157399	-2.08909	1.57984	0.0263122	1.57984	-2.08909
ENSG00000136160	-2.08733	0	1	0	-2.08733
ENSG00000105988	-2.08704	0	1	0	-2.08704
ENSG00000288031	-2.08696	0	1	0	-2.08696
ENSG00000286365	-2.0862	0	1	0	-2.0862
ENSG00000187258	-2.08444	0	1	0	-2.08444
ENSG00000171116	-2.0835	0	1	0	-2.0835
ENSG00000176887	-2.08241	7.046	8.99494e-08	7.046	-2.08241
ENSG00000287421	-2.08193	0	1	0	-2.08193
ENSG00000250397	-2.08089	0	1	0	-2.08089
ENSG00000129514	-2.07932	0	1	0	-2.07932
ENSG00000182912	-2.0769	0.766622	0.17115	0.766622	-2.0769
ENSG00000287799	-2.0762	0	1	0	-2.0762
ENSG00000263624	-2.07014	0	1	0	-2.07014
ENSG00000138356	-2.0677	10.956	1.10672e-11	10.956	-2.0677		AOX1
ENSG00000264843	-2.0652	0	1	0	-2.0652
ENSG00000187094	-2.06452	0	1	0	-2.06452
ENSG00000253898	-2.06303	1.50267	0.0314292	1.50267	-2.06303
ENSG00000165949	-2.06183	4.94098	1.14558e-05	4.94098	-2.06183
ENSG00000197646	-2.06132	5.8305	1.4774e-06	5.8305	-2.06132
ENSG00000225125	-2.06013	0	1	0	-2.06013
ENSG00000147036	-2.05917	1.68123	0.0208338	1.68123	-2.05917
ENSG00000170516	-2.05863	11.3715	4.25116e-12	11.3715	-2.05863
ENSG00000288088	-2.05502	0	1	0	-2.05502
ENSG00000278530	-2.05379	0	1	0	-2.05379
ENSG00000236384	-2.05301	0	1	0	-2.05301
ENSG00000289171	-2.05273	0	1	0	-2.05273
ENSG00000187210	-2.05123	0	1	0	-2.05123
ENSG00000106511	-2.05042	0	1	0	-2.05042
ENSG00000287235	-2.04864	0	1	0	-2.04864
ENSG00000137727	-2.04309	0	1	0	-2.04309
ENSG00000184613	-2.04301	1.05919	0.0872586	1.05919	-2.04301
ENSG00000121440	-2.03991	1.16048	0.0691072	1.16048	-2.03991
ENSG00000099139	-2.03725	0	1	0	-2.03725
ENSG00000204385	-2.03725	0	1	0	-2.03725
ENSG00000169862	-2.03677	0	1	0	-2.03677
ENSG00000149488	-2.03604	0	1	0	-2.03604
ENSG00000125508	-2.03506	0	1	0	-2.03506
ENSG00000285471	-2.03298	0	1	0	-2.03298
ENSG00000237080	-2.0315	0	1	0	-2.0315
ENSG00000230090	-2.03125	0	1	0	-2.03125
ENSG00000196104	-2.02793	1.49643	0.0318839	1.49643	-2.02793
ENSG00000230417	-2.02723	0	1	0	-2.02723
ENSG00000146592	-2.02682	6.7228	1.89321e-07	6.7228	-2.02682
ENSG00000174600	-2.026	1.525	0.029854	1.525	-2.026
ENSG00000164736	-2.02578	0	1	0	-2.02578
ENSG00000173918	-2.02212	5.14141	7.22091e-06	5.14141	-2.02212
ENSG00000134160	-2.02147	0	1	0	-2.02147
ENSG00000264916	-2.02069	0	1	0	-2.02069
ENSG00000078295	-2.01728	0	1	0	-2.01728
ENSG00000130176	-2.01626	0.944737	0.11357	0.944737	-2.01626
ENSG00000290040	-2.01212	0	1	0	-2.01212
ENSG00000289307	-2.01087	0	1	0	-2.01087
ENSG00000290862	-2.01041	0	1	0	-2.01041
ENSG00000172867	-2.00523	0	1	0	-2.00523
ENSG00000117407	-2.00429	2.82789	0.00148633	2.82789	-2.00429
ENSG00000178429	-2.00314	1.09877	0.0796589	1.09877	-2.00314
ENSG00000276851	-2.00267	0	1	0	-2.00267
ENSG00000131409	-2.00168	8.18958	6.46274e-09	8.18958	-2.00168
ENSG00000170775	-2.00023	0	1	0	-2.00023
ENSG00000138675	-1.99913	1.96005	0.0109635	1.96005	-1.99913
ENSG00000156076	-1.9988	0	1	0	-1.9988
ENSG00000279534	-1.99659	0	1	0	-1.99659
ENSG00000156269	-1.99489	10.8659	1.36177e-11	10.8659	-1.99489
ENSG00000253802	-1.99439	3.04584	0.000899825	3.04584	-1.99439
ENSG00000231210	-1.99407	0.983897	0.103777	0.983897	-1.99407
ENSG00000182749	-1.99327	1.8187	0.0151811	1.8187	-1.99327
ENSG00000235749	-1.99298	0	1	0	-1.99298
ENSG00000258303	-1.99185	0	1	0	-1.99185
ENSG00000240720	-1.99094	0	1	0	-1.99094
ENSG00000100055	-1.9896	0	1	0	-1.9896
ENSG00000251692	-1.98908	0	1	0	-1.98908
ENSG00000255425	-1.98853	0	1	0	-1.98853
ENSG00000056736	-1.98751	0.980823	0.104515	0.980823	-1.98751
ENSG00000261103	-1.98456	0	1	0	-1.98456
ENSG00000267013	-1.98409	4.4344	3.67794e-05	4.4344	-1.98409
ENSG00000114757	-1.98324	0	1	0	-1.98324
ENSG00000165194	-1.98302	0	1	0	-1.98302
ENSG00000272979	-1.98145	0	1	0	-1.98145
ENSG00000124657	-1.98026	0	1	0	-1.98026
ENSG00000227082	-1.97854	0	1	0	-1.97854
ENSG00000271579	-1.97704	0	1	0	-1.97704
ENSG00000138835	-1.9769	25.8313	1.47459e-26	25.8313	-1.9769
ENSG00000151572	-1.97616	2.35201	0.00444619	2.35201	-1.97616
ENSG00000163293	-1.97418	8.41748	3.82406e-09	8.41748	-1.97418
ENSG00000289272	-1.97365	0	1	0	-1.97365
ENSG00000241612	-1.97138	0	1	0	-1.97138
ENSG00000187068	-1.97064	2.45175	0.0035339	2.45175	-1.97064
ENSG00000127252	-1.96893	3.08338	0.000825309	3.08338	-1.96893
ENSG00000272489	-1.96823	0	1	0	-1.96823
ENSG00000072657	-1.96783	0.993361	0.10154	0.993361	-1.96783
ENSG00000269902	-1.96431	0	1	0	-1.96431
ENSG00000008118	-1.96346	0	1	0	-1.96346
ENSG00000272037	-1.96219	0	1	0	-1.96219
ENSG00000287097	-1.95779	0	1	0	-1.95779
ENSG00000224220	-1.95709	0	1	0	-1.95709
ENSG00000157087	-1.95645	5.89371	1.2773e-06	5.89371	-1.95645
ENSG00000170421	-1.95462	7.15219	7.04387e-08	7.15219	-1.95462
ENSG00000285752	-1.95334	1.05386	0.0883372	1.05386	-1.95334
ENSG00000134602	-1.95095	0	1	0	-1.95095
ENSG00000290146	-1.94965	0	1	0	-1.94965
ENSG00000213412	-1.94952	0	1	0	-1.94952
ENSG00000224048	-1.9493	0	1	0	-1.9493
ENSG00000105641	-1.94921	3.64263	0.000227702	3.64263	-1.94921
ENSG00000233690	-1.94514	0	1	0	-1.94514
ENSG00000165985	-1.94407	0	1	0	-1.94407
ENSG00000279964	-1.94348	0	1	0	-1.94348
ENSG00000138161	-1.94293	0	1	0	-1.94293
ENSG00000258526	-1.94178	0	1	0	-1.94178
ENSG00000266306	-1.93947	0	1	0	-1.93947
ENSG00000235369	-1.9379	0	1	0	-1.9379
ENSG00000280029	-1.93718	0	1	0	-1.93718
ENSG00000267581	-1.93695	0	1	0	-1.93695
ENSG00000148798	-1.93614	8.18958	6.46274e-09	8.18958	-1.93614
ENSG00000168546	-1.93529	1.90361	0.012485	1.90361	-1.93529
ENSG00000152785	-1.93379	0	1	0	-1.93379
ENSG00000158806	-1.9332	0	1	0	-1.9332
ENSG00000286773	-1.9332	0	1	0	-1.9332
ENSG00000252206	-1.93253	0	1	0	-1.93253
ENSG00000259926	-1.9325	0	1	0	-1.9325
ENSG00000136535	-1.92985	0	1	0	-1.92985
ENSG00000169282	-1.92895	0	1	0	-1.92895
ENSG00000237731	-1.92895	0	1	0	-1.92895
ENSG00000282393	-1.92856	0	1	0	-1.92856
ENSG00000272085	-1.92759	0	1	0	-1.92759
ENSG00000273155	-1.9271	0	1	0	-1.9271
ENSG00000139737	-1.92703	0	1	0	-1.92703
ENSG00000227262	-1.92574	0	1	0	-1.92574
ENSG00000255710	-1.92084	0	1	0	-1.92084
ENSG00000228392	-1.92061	0	1	0	-1.92061
ENSG00000224459	-1.91925	12.8408	1.44265e-13	12.8408	-1.91925
ENSG00000196126	-1.91763	1.47024	0.0338656	1.47024	-1.91763
ENSG00000186704	-1.91698	0	1	0	-1.91698
ENSG00000166401	-1.91645	4.4344	3.67794e-05	4.4344	-1.91645
ENSG00000290009	-1.91509	0	1	0	-1.91509
ENSG00000252859	-1.91186	0	1	0	-1.91186
ENSG00000213621	-1.91132	0	1	0	-1.91132
ENSG00000236091	-1.91019	0	1	0	-1.91019
ENSG00000287012	-1.9078	0	1	0	-1.9078
ENSG00000233684	-1.90672	0.897038	0.126754	0.897038	-1.90672
ENSG00000260328	-1.90541	0	1	0	-1.90541
ENSG00000223387	-1.90498	0	1	0	-1.90498
ENSG00000287895	-1.90321	0	1	0	-1.90321
ENSG00000276390	-1.89969	0	1	0	-1.89969
ENSG00000158077	-1.89932	0	1	0	-1.89932
ENSG00000288919	-1.89876	0	1	0	-1.89876
ENSG00000234663	-1.89712	0	1	0	-1.89712
ENSG00000184012	-1.89711	1.94658	0.011309	1.94658	-1.89711
ENSG00000204475	-1.89609	0	1	0	-1.89609
ENSG00000266885	-1.89543	0	1	0	-1.89543
ENSG00000116141	-1.89402	6.16862	6.78242e-07	6.16862	-1.89402
ENSG00000261183	-1.89388	0	1	0	-1.89388
ENSG00000158941	-1.89305	11.6586	2.19463e-12	11.6586	-1.89305
ENSG00000271099	-1.89273	0	1	0	-1.89273
ENSG00000272977	-1.89249	0.586032	0.259399	0.586032	-1.89249
ENSG00000271344	-1.89243	0	1	0	-1.89243
ENSG00000112706	-1.89107	0	1	0	-1.89107
ENSG00000206859	-1.89048	0	1	0	-1.89048
ENSG00000251503	-1.8885	0	1	0	-1.8885
ENSG00000135077	-1.88784	0	1	0	-1.88784
ENSG00000254300	-1.88508	0	1	0	-1.88508
ENSG00000141748	-1.88504	0	1	0	-1.88504
ENSG00000101134	-1.88344	0	1	0	-1.88344
ENSG00000262296	-1.88247	0	1	0	-1.88247
ENSG00000281469	-1.88168	0	1	0	-1.88168
ENSG00000280241	-1.88092	3.55214	0.00028045	3.55214	-1.88092
ENSG00000080493	-1.87842	1.81159	0.0154315	1.81159	-1.87842
ENSG00000270640	-1.87617	0	1	0	-1.87617
ENSG00000224367	-1.87558	0	1	0	-1.87558
ENSG00000227001	-1.8753	0	1	0	-1.8753
ENSG00000290457	-1.87529	0	1	0	-1.87529
ENSG00000222046	-1.87433	0	1	0	-1.87433
ENSG00000268916	-1.87408	0	1	0	-1.87408
ENSG00000215186	-1.87378	0	1	0	-1.87378
ENSG00000203805	-1.87086	1.44219	0.0361248	1.44219	-1.87086
ENSG00000270095	-1.87046	0	1	0	-1.87046
ENSG00000158321	-1.86721	0.696503	0.201139	0.696503	-1.86721
ENSG00000143333	-1.86635	0	1	0	-1.86635
ENSG00000276600	-1.86314	12.4507	3.54238e-13	12.4507	-1.86314
ENSG00000167080	-1.85981	0	1	0	-1.85981
ENSG00000124721	-1.85913	0	1	0	-1.85913
ENSG00000249785	-1.85876	0	1	0	-1.85876
ENSG00000129038	-1.85866	23.9607	1.09467e-24	23.9607	-1.85866
ENSG00000284882	-1.85739	0	1	0	-1.85739
ENSG00000233968	-1.85708	0.975348	0.10584	0.975348	-1.85708
ENSG00000047936	-1.85178	9.98059	1.0457e-10	9.98059	-1.85178
ENSG00000265750	-1.85165	0	1	0	-1.85165
ENSG00000109321	-1.84996	0	1	0	-1.84996
ENSG00000266498	-1.84905	1.08924	0.0814263	1.08924	-1.84905
ENSG00000254777	-1.84805	3.54323	0.000286266	3.54323	-1.84805
ENSG00000188779	-1.84523	0	1	0	-1.84523
ENSG00000111859	-1.84494	3.39512	0.00040261	3.39512	-1.84494
ENSG00000276740	-1.84309	1.26489	0.0543391	1.26489	-1.84309
ENSG00000268199	-1.8415	0	1	0	-1.8415
ENSG00000087303	-1.84071	6.26277	5.46045e-07	6.26277	-1.84071
ENSG00000286853	-1.84025	0	1	0	-1.84025
ENSG00000109107	-1.83356	5.14162	7.21733e-06	5.14162	-1.83356
ENSG00000137960	-1.83253	0	1	0	-1.83253
ENSG00000263535	-1.83216	2.09827	0.00797503	2.09827	-1.83216
ENSG00000088992	-1.83152	0	1	0	-1.83152
ENSG00000189223	-1.82868	0.97566	0.105764	0.97566	-1.82868
ENSG00000288695	-1.82694	0	1	0	-1.82694
ENSG00000290697	-1.8269	0	1	0	-1.8269
ENSG00000260777	-1.82426	0	1	0	-1.82426
ENSG00000164175	-1.82345	0	1	0	-1.82345
ENSG00000176387	-1.82335	0.765539	0.171578	0.765539	-1.82335
ENSG00000249096	-1.82286	0	1	0	-1.82286
ENSG00000287229	-1.82267	0	1	0	-1.82267
ENSG00000204709	-1.82196	0	1	0	-1.82196
ENSG00000229273	-1.8217	0	1	0	-1.8217
ENSG00000230262	-1.82089	0	1	0	-1.82089
ENSG00000273213	-1.82083	0	1	0	-1.82083
ENSG00000189186	-1.8196	0	1	0	-1.8196
ENSG00000259969	-1.81949	0	1	0	-1.81949
ENSG00000038945	-1.81791	7.19585	6.37019e-08	7.19585	-1.81791
ENSG00000273481	-1.81691	0	1	0	-1.81691
ENSG00000204792	-1.8167	4.10536	7.84578e-05	4.10536	-1.8167
ENSG00000149212	-1.81538	2.43647	0.00366037	2.43647	-1.81538
ENSG00000238269	-1.81478	2.00114	0.00997385	2.00114	-1.81478
ENSG00000231638	-1.81425	0.663109	0.217216	0.663109	-1.81425
ENSG00000289698	-1.8133	0	1	0	-1.8133
ENSG00000244479	-1.81143	0	1	0	-1.81143
ENSG00000140470	-1.81039	0	1	0	-1.81039
ENSG00000104237	-1.80831	1.0176	0.096029	1.0176	-1.80831
ENSG00000140876	-1.80649	0	1	0	-1.80649
ENSG00000273137	-1.80623	0	1	0	-1.80623
ENSG00000100227	-1.80575	0	1	0	-1.80575
ENSG00000231290	-1.80422	5.77844	1.66554e-06	5.77844	-1.80422
ENSG00000198691	-1.80417	1.40223	0.0396066	1.40223	-1.80417
ENSG00000235989	-1.80395	0	1	0	-1.80395
ENSG00000146374	-1.80106	0	1	0	-1.80106
ENSG00000239713	-1.80006	0	1	0	-1.80006
ENSG00000230067	-1.79961	0	1	0	-1.79961
ENSG00000180316	-1.79909	0	1	0	-1.79909
ENSG00000214946	-1.79839	0	1	0	-1.79839
ENSG00000287905	-1.79839	0	1	0	-1.79839
ENSG00000274653	-1.79835	0	1	0	-1.79835
ENSG00000262445	-1.79783	0	1	0	-1.79783
ENSG00000250072	-1.79774	0	1	0	-1.79774
ENSG00000139351	-1.79468	0	1	0	-1.79468
ENSG00000214407	-1.7938	0.697348	0.200748	0.697348	-1.7938
ENSG00000185862	-1.7935	1.57852	0.0263923	1.57852	-1.7935
ENSG00000156510	-1.79336	5.11256	7.71687e-06	5.11256	-1.79336
ENSG00000091129	-1.79041	0	1	0	-1.79041
ENSG00000272405	-1.78667	0	1	0	-1.78667
ENSG00000291185	-1.7852	0	1	0	-1.7852
ENSG00000139155	-1.78509	0	1	0	-1.78509
ENSG00000145147	-1.78403	2.39738	0.00400519	2.39738	-1.78403
ENSG00000128564	-1.78122	10.4085	3.90387e-11	10.4085	-1.78122
ENSG00000183054	-1.78097	0	1	0	-1.78097
ENSG00000165272	-1.77926	2.12959	0.00742004	2.12959	-1.77926
ENSG00000279039	-1.77715	0.80209	0.157728	0.80209	-1.77715
ENSG00000179869	-1.77504	1.13765	0.0728362	1.13765	-1.77504
ENSG00000175202	-1.77473	0	1	0	-1.77473
ENSG00000183780	-1.77469	4.1965	6.3606e-05	4.1965	-1.77469
ENSG00000288013	-1.77392	1.89495	0.0127364	1.89495	-1.77392
ENSG00000275453	-1.77235	0	1	0	-1.77235
ENSG00000215386	-1.76941	1.92538	0.0118746	1.92538	-1.76941
ENSG00000285744	-1.76825	0	1	0	-1.76825
ENSG00000175264	-1.76802	2.00147	0.00996612	2.00147	-1.76802
ENSG00000163508	-1.76714	0	1	0	-1.76714
ENSG00000016082	-1.76665	0	1	0	-1.76665
ENSG00000172296	-1.76306	1.82742	0.0148792	1.82742	-1.76306
ENSG00000261159	-1.76229	0	1	0	-1.76229
ENSG00000272625	-1.76147	0	1	0	-1.76147
ENSG00000242659	-1.76111	0	1	0	-1.76111
ENSG00000208028	-1.75996	0	1	0	-1.75996
ENSG00000201451	-1.75993	0	1	0	-1.75993
ENSG00000229751	-1.7571	0	1	0	-1.7571
ENSG00000211448	-1.75641	9.94588	1.13272e-10	9.94588	-1.75641
ENSG00000225670	-1.75292	0	1	0	-1.75292
ENSG00000273345	-1.7523	0	1	0	-1.7523
ENSG00000253746	-1.75192	0	1	0	-1.75192
ENSG00000290943	-1.74915	0	1	0	-1.74915
ENSG00000233354	-1.74872	0	1	0	-1.74872
ENSG00000188338	-1.747	0	1	0	-1.747
ENSG00000279623	-1.74567	0	1	0	-1.74567
ENSG00000286689	-1.74446	0	1	0	-1.74446
ENSG00000228703	-1.74365	0	1	0	-1.74365
ENSG00000233175	-1.73914	0	1	0	-1.73914
ENSG00000164181	-1.73894	8.85135	1.40814e-09	8.85135	-1.73894
ENSG00000269533	-1.73829	0	1	0	-1.73829
ENSG00000134070	-1.73714	7.73442	1.84325e-08	7.73442	-1.73714
ENSG00000224259	-1.73643	0.898652	0.126284	0.898652	-1.73643
ENSG00000198732	-1.73633	1.25075	0.0561376	1.25075	-1.73633
ENSG00000171843	-1.73568	2.24174	0.00573137	2.24174	-1.73568
ENSG00000163631	-1.73564	0	1	0	-1.73564
ENSG00000198028	-1.73456	0	1	0	-1.73456
ENSG00000198542	-1.73274	0	1	0	-1.73274
ENSG00000254733	-1.73196	0	1	0	-1.73196
ENSG00000237978	-1.7303	0	1	0	-1.7303
ENSG00000278879	-1.72781	0	1	0	-1.72781
ENSG00000268628	-1.72734	0.760823	0.173451	0.760823	-1.72734
ENSG00000164509	-1.72694	6.70908	1.954e-07	6.70908	-1.72694
ENSG00000189045	-1.72574	0	1	0	-1.72574
ENSG00000249417	-1.72573	0	1	0	-1.72573
ENSG00000157613	-1.7253	0	1	0	-1.7253
ENSG00000164434	-1.72173	0	1	0	-1.72173
ENSG00000156687	-1.72161	1.32502	0.0473126	1.32502	-1.72161
ENSG00000180245	-1.71924	0.660011	0.218771	0.660011	-1.71924
ENSG00000226609	-1.71881	0	1	0	-1.71881
ENSG00000249306	-1.71678	0	1	0	-1.71678
ENSG00000267607	-1.71675	0.959099	0.109876	0.959099	-1.71675
ENSG00000137975	-1.7163	0	1	0	-1.7163
ENSG00000228636	-1.71485	0.725641	0.188087	0.725641	-1.71485
ENSG00000139318	-1.7142	4.9062	1.24109e-05	4.9062	-1.7142
ENSG00000196581	-1.71096	5.8305	1.4774e-06	5.8305	-1.71096
ENSG00000081803	-1.71023	2.07812	0.00835373	2.07812	-1.71023
ENSG00000266401	-1.71001	0.503366	0.313786	0.503366	-1.71001
ENSG00000232850	-1.70751	0	1	0	-1.70751
ENSG00000224865	-1.70751	0.819067	0.151682	0.819067	-1.70751
ENSG00000172426	-1.70613	3.13378	0.000734889	3.13378	-1.70613
ENSG00000287054	-1.70611	0.964119	0.108613	0.964119	-1.70611
ENSG00000107984	-1.70562	0.866893	0.135865	0.866893	-1.70562
ENSG00000213013	-1.70561	0	1	0	-1.70561
ENSG00000243284	-1.70407	0	1	0	-1.70407
ENSG00000271105	-1.70391	0	1	0	-1.70391
ENSG00000287303	-1.70348	0	1	0	-1.70348
ENSG00000169218	-1.70278	3.06594	0.000859125	3.06594	-1.70278
ENSG00000255099	-1.70193	0	1	0	-1.70193
ENSG00000222004	-1.70134	0	1	0	-1.70134
ENSG00000120328	-1.70037	2.06994	0.00851257	2.06994	-1.70037
ENSG00000260123	-1.70035	3.2851	0.000518684	3.2851	-1.70035
ENSG00000231795	-1.70005	0	1	0	-1.70005
ENSG00000106714	-1.69832	0	1	0	-1.69832
ENSG00000110811	-1.69623	3.25332	0.000558053	3.25332	-1.69623
ENSG00000136881	-1.69547	1.40037	0.0397768	1.40037	-1.69547
ENSG00000236098	-1.69504	0.580335	0.262824	0.580335	-1.69504
ENSG00000258788	-1.69276	0.477419	0.333105	0.477419	-1.69276
ENSG00000138622	-1.69212	2.02828	0.00936958	2.02828	-1.69212
ENSG00000091986	-1.6906	10.4106	3.88477e-11	10.4106	-1.6906
ENSG00000197172	-1.68517	2.70384	0.00197768	2.70384	-1.68517
ENSG00000256673	-1.68467	0	1	0	-1.68467
ENSG00000239473	-1.68378	0	1	0	-1.68378
ENSG00000060718	-1.68093	0.638126	0.230078	0.638126	-1.68093
ENSG00000131379	-1.68066	0	1	0	-1.68066
ENSG00000225675	-1.68	0	1	0	-1.68
ENSG00000175793	-1.67988	0	1	0	-1.67988
ENSG00000198502	-1.67984	0.702808	0.19824	0.702808	-1.67984
ENSG00000228251	-1.67965	0	1	0	-1.67965
ENSG00000248821	-1.67891	0	1	0	-1.67891
ENSG00000134242	-1.67882	2.09679	0.00800221	2.09679	-1.67882
ENSG00000261242	-1.67782	0	1	0	-1.67782
ENSG00000286380	-1.67756	0	1	0	-1.67756
ENSG00000213492	-1.67753	0	1	0	-1.67753
ENSG00000169994	-1.67704	2.50685	0.0031128	2.50685	-1.67704
ENSG00000260742	-1.67604	0	1	0	-1.67604
ENSG00000279382	-1.67559	0.768544	0.170395	0.768544	-1.67559
ENSG00000224715	-1.67465	0	1	0	-1.67465
ENSG00000133107	-1.67449	2.6464	0.00225735	2.6464	-1.67449
ENSG00000237026	-1.6704	0	1	0	-1.6704
ENSG00000270061	-1.67026	0	1	0	-1.67026
ENSG00000236337	-1.66969	0	1	0	-1.66969
ENSG00000237742	-1.66914	1.16137	0.068966	1.16137	-1.66914
ENSG00000203356	-1.66795	0	1	0	-1.66795
ENSG00000287345	-1.66716	1.10869	0.0778584	1.10869	-1.66716
ENSG00000174776	-1.66686	0.72114	0.190047	0.72114	-1.66686
ENSG00000186081	-1.66562	0	1	0	-1.66562
ENSG00000271992	-1.66135	0	1	0	-1.66135
ENSG00000204228	-1.66073	1.29829	0.0503161	1.29829	-1.66073
ENSG00000144671	-1.66058	0	1	0	-1.66058
ENSG00000222035	-1.66045	0	1	0	-1.66045
ENSG00000287394	-1.66045	0	1	0	-1.66045
ENSG00000278626	-1.66026	0	1	0	-1.66026
ENSG00000286544	-1.66025	0	1	0	-1.66025
ENSG00000279119	-1.65991	0	1	0	-1.65991
ENSG00000129595	-1.65932	1.04481	0.090196	1.04481	-1.65932
ENSG00000277728	-1.65893	0	1	0	-1.65893
ENSG00000234465	-1.65892	0.458839	0.347665	0.458839	-1.65892
ENSG00000290876	-1.65721	0	1	0	-1.65721
ENSG00000166682	-1.65457	0	1	0	-1.65457
ENSG00000289919	-1.65356	0	1	0	-1.65356
ENSG00000287515	-1.65125	0.984505	0.103632	0.984505	-1.65125
ENSG00000164171	-1.65025	1.50844	0.0310138	1.50844	-1.65025
ENSG00000227431	-1.65018	0	1	0	-1.65018
ENSG00000163536	-1.64841	2.94996	0.00112211	2.94996	-1.64841
ENSG00000277999	-1.64812	0	1	0	-1.64812
ENSG00000253554	-1.6475	0	1	0	-1.6475
ENSG00000213057	-1.64641	0	1	0	-1.64641
ENSG00000231083	-1.64482	0	1	0	-1.64482
ENSG00000176177	-1.64187	0	1	0	-1.64187
ENSG00000112218	-1.6408	1.02028	0.0954383	1.02028	-1.6408
ENSG00000259887	-1.64051	0	1	0	-1.64051
ENSG00000173406	-1.64009	1.00082	0.0998109	1.00082	-1.64009
ENSG00000253706	-1.63888	1.28918	0.0513835	1.28918	-1.63888
ENSG00000185739	-1.63819	0	1	0	-1.63819
ENSG00000261302	-1.63798	0	1	0	-1.63798
ENSG00000284734	-1.63796	0	1	0	-1.63796
ENSG00000106366	-1.63463	1.53313	0.0293004	1.53313	-1.63463
ENSG00000168621	-1.63074	3.99501	0.000101156	3.99501	-1.63074
ENSG00000138623	-1.63044	7.78373	1.64541e-08	7.78373	-1.63044
ENSG00000243650	-1.6302	0	1	0	-1.6302
ENSG00000213394	-1.62974	0	1	0	-1.62974
ENSG00000144959	-1.62885	1.16385	0.0685726	1.16385	-1.62885
ENSG00000204962	-1.62795	1.36842	0.0428132	1.36842	-1.62795
ENSG00000196220	-1.62782	7.50392	3.13383e-08	7.50392	-1.62782
ENSG00000286064	-1.62731	0	1	0	-1.62731
ENSG00000185201	-1.62699	3.52619	0.000297719	3.52619	-1.62699
ENSG00000243978	-1.62615	0.862623	0.137207	0.862623	-1.62615
ENSG00000224167	-1.62409	4.94098	1.14558e-05	4.94098	-1.62409
ENSG00000289745	-1.62381	0.656369	0.220613	0.656369	-1.62381
ENSG00000237862	-1.62353	0.499102	0.316882	0.499102	-1.62353
ENSG00000265967	-1.62326	0	1	0	-1.62326
ENSG00000186086	-1.62148	0.758929	0.174209	0.758929	-1.62148
ENSG00000229994	-1.6214	0	1	0	-1.6214
ENSG00000101680	-1.62078	0.966028	0.108136	0.966028	-1.62078
ENSG00000286710	-1.61953	0	1	0	-1.61953
ENSG00000238178	-1.61879	0	1	0	-1.61879
ENSG00000188783	-1.61846	0	1	0	-1.61846
ENSG00000273654	-1.61803	0.560315	0.275223	0.560315	-1.61803
ENSG00000007350	-1.61774	0	1	0	-1.61774
ENSG00000290462	-1.61774	0	1	0	-1.61774
ENSG00000204941	-1.61716	0	1	0	-1.61716
ENSG00000260750	-1.61368	0	1	0	-1.61368
ENSG00000188996	-1.61334	0	1	0	-1.61334
ENSG00000231711	-1.61333	0	1	0	-1.61333
ENSG00000196420	-1.61321	0	1	0	-1.61321
ENSG00000215817	-1.61128	0	1	0	-1.61128
ENSG00000286732	-1.61037	0	1	0	-1.61037
ENSG00000228189	-1.60815	0	1	0	-1.60815
ENSG00000078549	-1.60705	1.73656	0.0183417	1.73656	-1.60705
ENSG00000205267	-1.60578	0	1	0	-1.60578
ENSG00000150394	-1.60557	0	1	0	-1.60557
ENSG00000279500	-1.60546	0	1	0	-1.60546
ENSG00000289123	-1.60406	1.38748	0.0409755	1.38748	-1.60406
ENSG00000275582	-1.60389	0	1	0	-1.60389
ENSG00000155893	-1.60266	4.35843	4.38097e-05	4.35843	-1.60266
ENSG00000287550	-1.60136	2.05646	0.0087809	2.05646	-1.60136
ENSG00000224080	-1.60117	2.99887	0.0010026	2.99887	-1.60117
ENSG00000224858	-1.59968	0	1	0	-1.59968
ENSG00000167614	-1.59755	2.22184	0.0060001	2.22184	-1.59755
ENSG00000272114	-1.59712	0	1	0	-1.59712
ENSG00000165140	-1.59678	0	1	0	-1.59678
ENSG00000164796	-1.59527	1.25078	0.0561327	1.25078	-1.59527
ENSG00000099994	-1.59485	2.38327	0.00413743	2.38327	-1.59485
ENSG00000169946	-1.59345	0	1	0	-1.59345
ENSG00000286153	-1.59246	0	1	0	-1.59246
ENSG00000283761	-1.59135	0.980483	0.104597	0.980483	-1.59135
ENSG00000249476	-1.58784	0	1	0	-1.58784
ENSG00000238282	-1.58626	0	1	0	-1.58626
ENSG00000155926	-1.58616	0	1	0	-1.58616
ENSG00000196406	-1.58385	6.67119	2.13213e-07	6.67119	-1.58385
ENSG00000238517	-1.58231	0	1	0	-1.58231
ENSG00000199731	-1.58174	0	1	0	-1.58174
ENSG00000267195	-1.58168	0	1	0	-1.58168
ENSG00000286134	-1.58137	0	1	0	-1.58137
ENSG00000104055	-1.58079	0	1	0	-1.58079
ENSG00000289001	-1.57776	0	1	0	-1.57776
ENSG00000243797	-1.57693	0	1	0	-1.57693
ENSG00000196653	-1.57627	3.31332	0.000486054	3.31332	-1.57627
ENSG00000169583	-1.5761	0	1	0	-1.5761
ENSG00000281406	-1.57591	0	1	0	-1.57591
ENSG00000261392	-1.57548	0	1	0	-1.57548
ENSG00000276007	-1.57428	0	1	0	-1.57428
ENSG00000200063	-1.57409	0	1	0	-1.57409
ENSG00000283475	-1.57409	0	1	0	-1.57409
ENSG00000104177	-1.57342	1.39302	0.040456	1.39302	-1.57342
ENSG00000139970	-1.5722	0	1	0	-1.5722
ENSG00000277342	-1.57209	0	1	0	-1.57209
ENSG00000213030	-1.57188	0	1	0	-1.57188
ENSG00000236345	-1.57125	0.614207	0.243105	0.614207	-1.57125
ENSG00000120471	-1.57064	0	1	0	-1.57064
ENSG00000251537	-1.56804	0	1	0	-1.56804
ENSG00000159197	-1.56724	0	1	0	-1.56724
ENSG00000123453	-1.56676	3.15987	0.000692046	3.15987	-1.56676
ENSG00000007933	-1.56626	4.23572	5.81143e-05	4.23572	-1.56626
ENSG00000267062	-1.56484	0	1	0	-1.56484
ENSG00000278075	-1.56428	0	1	0	-1.56428
ENSG00000244300	-1.56381	1.15241	0.070403	1.15241	-1.56381
ENSG00000290737	-1.56323	0.736324	0.183517	0.736324	-1.56323
ENSG00000183615	-1.5614	0	1	0	-1.5614
ENSG00000188729	-1.55838	0	1	0	-1.55838
ENSG00000143369	-1.55752	2.36148	0.00435029	2.36148	-1.55752
ENSG00000239636	-1.55539	0	1	0	-1.55539
ENSG00000145087	-1.55381	3.21656	0.000607349	3.21656	-1.55381
ENSG00000151892	-1.55356	0	1	0	-1.55356
ENSG00000151789	-1.55337	5.89734	1.26665e-06	5.89734	-1.55337
ENSG00000170745	-1.55326	0	1	0	-1.55326
ENSG00000234648	-1.55189	0	1	0	-1.55189
ENSG00000164647	-1.55155	2.90973	0.00123104	2.90973	-1.55155
ENSG00000171931	-1.55054	0.709663	0.195136	0.709663	-1.55054
ENSG00000140465	-1.54989	3.82394	0.00014999	3.82394	-1.54989		CYP1A1
ENSG00000137745	-1.54964	0.489354	0.324075	0.489354	-1.54964
ENSG00000234019	-1.54863	0	1	0	-1.54863
ENSG00000289939	-1.54791	0.945028	0.113494	0.945028	-1.54791
ENSG00000131797	-1.54597	0	1	0	-1.54597
ENSG00000183395	-1.54597	0	1	0	-1.54597
ENSG00000271367	-1.54538	0.583806	0.260732	0.583806	-1.54538
ENSG00000232303	-1.54522	0	1	0	-1.54522
ENSG00000121297	-1.54178	0	1	0	-1.54178
ENSG00000177398	-1.54167	0	1	0	-1.54167
ENSG00000269729	-1.54144	0	1	0	-1.54144
ENSG00000259751	-1.54084	0	1	0	-1.54084
ENSG00000102575	-1.54039	0.790464	0.162008	0.790464	-1.54039
ENSG00000182752	-1.53946	5.89371	1.2773e-06	5.89371	-1.53946
ENSG00000196277	-1.53875	0	1	0	-1.53875
ENSG00000125089	-1.53729	0.600134	0.251111	0.600134	-1.53729
ENSG00000163701	-1.5371	0.851607	0.140732	0.851607	-1.5371
ENSG00000250081	-1.53664	0	1	0	-1.53664
ENSG00000215296	-1.53615	0	1	0	-1.53615
ENSG00000169508	-1.53602	0	1	0	-1.53602
ENSG00000288537	-1.53598	0	1	0	-1.53598
ENSG00000116690	-1.53352	0	1	0	-1.53352
ENSG00000137752	-1.53344	1.67839	0.0209704	1.67839	-1.53344
ENSG00000162407	-1.53237	1.95819	0.0110106	1.95819	-1.53237
ENSG00000196482	-1.53177	0	1	0	-1.53177
ENSG00000235489	-1.52928	0	1	0	-1.52928
ENSG00000287294	-1.52915	0	1	0	-1.52915
ENSG00000230562	-1.52728	0	1	0	-1.52728
ENSG00000046653	-1.52686	3.22187	0.000599974	3.22187	-1.52686
ENSG00000280378	-1.52431	0	1	0	-1.52431
ENSG00000147894	-1.52429	1.11901	0.0760305	1.11901	-1.52429
ENSG00000168754	-1.52415	0	1	0	-1.52415
ENSG00000139173	-1.52371	3.62819	0.000235403	3.62819	-1.52371
ENSG00000229382	-1.52347	0	1	0	-1.52347
ENSG00000260381	-1.52196	0	1	0	-1.52196
ENSG00000188293	-1.52119	0	1	0	-1.52119
ENSG00000231305	-1.52096	1.31201	0.0487518	1.31201	-1.52096
ENSG00000235790	-1.52068	0	1	0	-1.52068
ENSG00000283052	-1.5203	0	1	0	-1.5203
ENSG00000230043	-1.52023	0	1	0	-1.52023
ENSG00000278763	-1.51959	0	1	0	-1.51959
ENSG00000115138	-1.51952	1.06222	0.0866516	1.06222	-1.51952
ENSG00000229227	-1.51948	0	1	0	-1.51948
ENSG00000105825	-1.51919	2.96256	0.00109004	2.96256	-1.51919
ENSG00000277423	-1.51876	0	1	0	-1.51876
ENSG00000269834	-1.51794	0	1	0	-1.51794
ENSG00000088538	-1.51681	0.724143	0.188737	0.724143	-1.51681
ENSG00000140678	-1.51663	0.790031	0.16217	0.790031	-1.51663
ENSG00000241563	-1.51556	0	1	0	-1.51556
ENSG00000167244	-1.51546	0.428299	0.372993	0.428299	-1.51546
ENSG00000272558	-1.51509	0	1	0	-1.51509
ENSG00000289301	-1.51355	0	1	0	-1.51355
ENSG00000223786	-1.51302	0	1	0	-1.51302
ENSG00000267065	-1.51294	0	1	0	-1.51294
ENSG00000286879	-1.51286	0	1	0	-1.51286
ENSG00000233936	-1.5116	0	1	0	-1.5116
ENSG00000095303	-1.51146	0	1	0	-1.51146
ENSG00000102854	-1.51075	0	1	0	-1.51075
ENSG00000234883	-1.51067	0.792755	0.161155	0.792755	-1.51067
ENSG00000291088	-1.51061	0	1	0	-1.51061
ENSG00000266304	-1.51004	0	1	0	-1.51004
ENSG00000287549	-1.50979	0	1	0	-1.50979
ENSG00000198573	-1.50884	1.65314	0.0222261	1.65314	-1.50884
ENSG00000162706	-1.50853	1.66962	0.0213983	1.66962	-1.50853
ENSG00000272468	-1.50839	1.32135	0.0477146	1.32135	-1.50839
ENSG00000143226	-1.50835	0.650947	0.223384	0.650947	-1.50835
ENSG00000286262	-1.50646	0	1	0	-1.50646
ENSG00000087589	-1.50585	0.65196	0.222864	0.65196	-1.50585
ENSG00000272056	-1.5055	0	1	0	-1.5055
ENSG00000268896	-1.50532	0	1	0	-1.50532
ENSG00000286591	-1.50513	0	1	0	-1.50513
ENSG00000183778	-1.50504	1.14057	0.0723489	1.14057	-1.50504
ENSG00000255145	-1.50407	0	1	0	-1.50407
ENSG00000198768	-1.50397	3.88795	0.000129434	3.88795	-1.50397
ENSG00000225362	-1.50394	0	1	0	-1.50394
ENSG00000142233	-1.5013	0	1	0	-1.5013
ENSG00000272791	-1.50104	0	1	0	-1.50104
ENSG00000174015	-1.50076	0	1	0	-1.50076
ENSG00000253833	-1.5004	0	1	0	-1.5004
ENSG00000248514	-1.49969	0	1	0	-1.49969
ENSG00000233589	-1.49839	0	1	0	-1.49839
ENSG00000121552	-1.49791	0	1	0	-1.49791
ENSG00000160408	-1.49739	0.901414	0.125483	0.901414	-1.49739
ENSG00000278991	-1.49731	0	1	0	-1.49731
ENSG00000267107	-1.49637	0	1	0	-1.49637
ENSG00000287005	-1.49613	0.791314	0.161691	0.791314	-1.49613
ENSG00000138964	-1.49448	0	1	0	-1.49448
ENSG00000259436	-1.49411	0	1	0	-1.49411
ENSG00000230131	-1.49351	0	1	0	-1.49351
ENSG00000275266	-1.49293	0	1	0	-1.49293
ENSG00000273340	-1.49133	0	1	0	-1.49133
ENSG00000291076	-1.48875	0	1	0	-1.48875
ENSG00000008513	-1.48799	3.02636	0.000941099	3.02636	-1.48799
ENSG00000276399	-1.48698	0.672139	0.212746	0.672139	-1.48698
ENSG00000278040	-1.48684	0	1	0	-1.48684
ENSG00000252577	-1.48679	0	1	0	-1.48679
ENSG00000198729	-1.48538	1.15338	0.0702462	1.15338	-1.48538
ENSG00000272223	-1.48528	0	1	0	-1.48528
ENSG00000267940	-1.48458	0	1	0	-1.48458
ENSG00000199787	-1.48424	0	1	0	-1.48424
ENSG00000270248	-1.48396	0	1	0	-1.48396
ENSG00000267007	-1.48392	0	1	0	-1.48392
ENSG00000204876	-1.48246	0.934367	0.116314	0.934367	-1.48246
ENSG00000269972	-1.48141	0	1	0	-1.48141
ENSG00000286692	-1.48019	0	1	0	-1.48019
ENSG00000231007	-1.48016	0	1	0	-1.48016
ENSG00000229563	-1.47839	0.388051	0.409213	0.388051	-1.47839
ENSG00000158089	-1.47836	1.70968	0.0195128	1.70968	-1.47836
ENSG00000269954	-1.4771	0	1	0	-1.4771
ENSG00000154263	-1.47698	1.30894	0.0490976	1.30894	-1.47698
ENSG00000245025	-1.47325	1.82514	0.0149576	1.82514	-1.47325
ENSG00000119714	-1.47194	0	1	0	-1.47194
ENSG00000206775	-1.47131	0	1	0	-1.47131
ENSG00000113209	-1.47027	0.658695	0.219434	0.658695	-1.47027
ENSG00000143416	-1.4696	0	1	0	-1.4696
ENSG00000224157	-1.46937	0.632605	0.233021	0.632605	-1.46937
ENSG00000288781	-1.46912	1.18412	0.0654452	1.18412	-1.46912
ENSG00000243746	-1.46897	0	1	0	-1.46897
ENSG00000237870	-1.46841	0	1	0	-1.46841
ENSG00000280367	-1.46663	0	1	0	-1.46663
ENSG00000263745	-1.4642	0.74354	0.180493	0.74354	-1.4642
ENSG00000169896	-1.46369	0	1	0	-1.46369
ENSG00000198168	-1.46332	1.20938	0.0617483	1.20938	-1.46332
ENSG00000148357	-1.46318	0	1	0	-1.46318
ENSG00000163814	-1.46259	0.662046	0.217748	0.662046	-1.46259
ENSG00000221866	-1.46171	0	1	0	-1.46171
ENSG00000188676	-1.46133	0.466631	0.341483	0.466631	-1.46133
ENSG00000241520	-1.46131	0	1	0	-1.46131
ENSG00000286086	-1.45934	0	1	0	-1.45934
ENSG00000149926	-1.45918	0.536178	0.290953	0.536178	-1.45918
ENSG00000243742	-1.45854	1.77552	0.0167681	1.77552	-1.45854
ENSG00000086289	-1.45769	6.02463	9.44862e-07	6.02463	-1.45769
ENSG00000214140	-1.45742	2.90965	0.00123126	2.90965	-1.45742
ENSG00000101307	-1.45645	0	1	0	-1.45645
ENSG00000184515	-1.45383	0.643835	0.227073	0.643835	-1.45383
ENSG00000286741	-1.45204	0	1	0	-1.45204
ENSG00000259712	-1.45152	0.560726	0.274963	0.560726	-1.45152
ENSG00000164972	-1.45117	0	1	0	-1.45117
ENSG00000236385	-1.45012	0	1	0	-1.45012
ENSG00000175592	-1.44957	0.788558	0.16272	0.788558	-1.44957
ENSG00000267128	-1.44896	0.602751	0.249603	0.602751	-1.44896
ENSG00000270069	-1.44891	1.89498	0.0127356	1.89498	-1.44891
ENSG00000206579	-1.44805	1.61269	0.0243954	1.61269	-1.44805
ENSG00000185133	-1.4472	1.10582	0.0783756	1.10582	-1.4472
ENSG00000267255	-1.44663	0	1	0	-1.44663
ENSG00000124875	-1.44629	3.70474	0.000197362	3.70474	-1.44629
ENSG00000186104	-1.44448	5.04042	9.11133e-06	5.04042	-1.44448
ENSG00000224950	-1.44445	0	1	0	-1.44445
ENSG00000168685	-1.44428	0.712045	0.194069	0.712045	-1.44428
ENSG00000232949	-1.44399	0.756161	0.175323	0.756161	-1.44399
ENSG00000118777	-1.44166	1.28285	0.0521379	1.28285	-1.44166
ENSG00000226698	-1.44126	0	1	0	-1.44126
ENSG00000290554	-1.43969	0.611872	0.244415	0.611872	-1.43969
ENSG00000248898	-1.43838	0.674251	0.211714	0.674251	-1.43838
ENSG00000163739	-1.43777	1.80227	0.0157664	1.80227	-1.43777
ENSG00000213713	-1.43746	0	1	0	-1.43746
ENSG00000115085	-1.43715	0	1	0	-1.43715
ENSG00000145423	-1.43692	0.712091	0.194048	0.712091	-1.43692
ENSG00000280107	-1.43691	0	1	0	-1.43691
ENSG00000135114	-1.43598	1.97099	0.0106908	1.97099	-1.43598
ENSG00000213598	-1.43463	0	1	0	-1.43463
ENSG00000231527	-1.4335	0.675465	0.211123	0.675465	-1.4335
ENSG00000236915	-1.4325	1.09039	0.0812096	1.09039	-1.4325
ENSG00000260572	-1.43203	0	1	0	-1.43203
ENSG00000165899	-1.4312	0.736856	0.183292	0.736856	-1.4312
ENSG00000281332	-1.43009	0	1	0	-1.43009
ENSG00000101443	-1.42976	0	1	0	-1.42976
ENSG00000231863	-1.42976	0	1	0	-1.42976
ENSG00000196542	-1.42848	0	1	0	-1.42848
ENSG00000265190	-1.42835	1.61269	0.0243954	1.61269	-1.42835
ENSG00000260996	-1.42775	0	1	0	-1.42775
ENSG00000167311	-1.42734	1.75319	0.0176527	1.75319	-1.42734
ENSG00000120051	-1.4257	0.653881	0.22188	0.653881	-1.4257
ENSG00000257225	-1.42468	0.679911	0.208972	0.679911	-1.42468
ENSG00000069482	-1.42443	0.543422	0.28614	0.543422	-1.42443
ENSG00000239462	-1.42375	1.50537	0.0312341	1.50537	-1.42375
ENSG00000217825	-1.42346	0	1	0	-1.42346
ENSG00000161958	-1.42345	0	1	0	-1.42345
ENSG00000178343	-1.42302	1.30602	0.049429	1.30602	-1.42302
ENSG00000289588	-1.42293	0.545698	0.284644	0.545698	-1.42293
ENSG00000268047	-1.42283	0	1	0	-1.42283
ENSG00000215914	-1.42214	0	1	0	-1.42214
ENSG00000164675	-1.4209	0	1	0	-1.4209
ENSG00000118503	-1.42045	2.57455	0.00266349	2.57455	-1.42045
ENSG00000158859	-1.42032	0	1	0	-1.42032
ENSG00000140945	-1.41914	6.22748	5.92267e-07	6.22748	-1.41914
ENSG00000109943	-1.41832	0.486634	0.326111	0.486634	-1.41832
ENSG00000116667	-1.41786	9.62813	2.35433e-10	9.62813	-1.41786
ENSG00000226708	-1.41671	0	1	0	-1.41671
ENSG00000291132	-1.41645	0	1	0	-1.41645
ENSG00000260949	-1.41422	0.550364	0.281602	0.550364	-1.41422
ENSG00000189149	-1.41406	0.772189	0.168971	0.772189	-1.41406
ENSG00000078596	-1.41329	0.818744	0.151794	0.818744	-1.41329
ENSG00000183654	-1.41244	0	1	0	-1.41244
ENSG00000289110	-1.41145	0	1	0	-1.41145
ENSG00000122420	-1.41136	3.63804	0.000230124	3.63804	-1.41136
ENSG00000165929	-1.41124	2.89857	0.00126309	2.89857	-1.41124
ENSG00000233178	-1.41105	0	1	0	-1.41105
ENSG00000239911	-1.41092	0	1	0	-1.41092
ENSG00000255028	-1.41074	0	1	0	-1.41074
ENSG00000157423	-1.41066	0.779403	0.166187	0.779403	-1.41066
ENSG00000133138	-1.41033	0	1	0	-1.41033
ENSG00000207088	-1.40968	0	1	0	-1.40968
ENSG00000275056	-1.40917	0	1	0	-1.40917
ENSG00000121068	-1.40887	8.29735	5.04256e-09	8.29735	-1.40887
ENSG00000146205	-1.40868	0.791314	0.161691	0.791314	-1.40868
ENSG00000153779	-1.40799	1.02989	0.0933498	1.02989	-1.40799
ENSG00000290445	-1.40785	2.76914	0.0017016	2.76914	-1.40785
ENSG00000253616	-1.40645	0	1	0	-1.40645
ENSG00000246228	-1.40606	1.22594	0.0594377	1.22594	-1.40606
ENSG00000262481	-1.40597	0	1	0	-1.40597
ENSG00000201208	-1.40557	0	1	0	-1.40557
ENSG00000207468	-1.40505	0	1	0	-1.40505
ENSG00000248515	-1.40489	0	1	0	-1.40489
ENSG00000273599	-1.40467	0.876082	0.13302	0.876082	-1.40467
ENSG00000232133	-1.40403	1.11994	0.0758682	1.11994	-1.40403
ENSG00000284500	-1.40378	1.18133	0.0658677	1.18133	-1.40378
ENSG00000106066	-1.40251	0.520933	0.301347	0.520933	-1.40251
ENSG00000256663	-1.39938	0	1	0	-1.39938
ENSG00000164949	-1.39934	8.17546	6.67631e-09	8.17546	-1.39934
ENSG00000286580	-1.39861	0.582547	0.261489	0.582547	-1.39861
ENSG00000227925	-1.39841	0.620233	0.239755	0.620233	-1.39841
ENSG00000259560	-1.39723	0	1	0	-1.39723
ENSG00000206897	-1.39658	0	1	0	-1.39658
ENSG00000178773	-1.39606	0	1	0	-1.39606
ENSG00000248505	-1.39575	0	1	0	-1.39575
ENSG00000164122	-1.39544	0	1	0	-1.39544
ENSG00000278685	-1.39461	0	1	0	-1.39461
ENSG00000279456	-1.39461	0	1	0	-1.39461
ENSG00000231010	-1.39397	0	1	0	-1.39397
ENSG00000233559	-1.39282	0	1	0	-1.39282
ENSG00000233275	-1.39273	1.23428	0.0583067	1.23428	-1.39273
ENSG00000266643	-1.39255	0	1	0	-1.39255
ENSG00000287470	-1.39228	0	1	0	-1.39228
ENSG00000239705	-1.39075	0	1	0	-1.39075
ENSG00000144749	-1.39025	1.83851	0.0145042	1.83851	-1.39025
ENSG00000289170	-1.39008	0	1	0	-1.39008
ENSG00000254350	-1.38999	0.655942	0.22083	0.655942	-1.38999
ENSG00000196860	-1.38976	0	1	0	-1.38976
ENSG00000139915	-1.3896	0.650149	0.223795	0.650149	-1.3896
ENSG00000235082	-1.38943	0	1	0	-1.38943
ENSG00000235781	-1.38896	0	1	0	-1.38896
ENSG00000160188	-1.38874	0	1	0	-1.38874
ENSG00000124102	-1.38716	2.89013	0.00128785	2.89013	-1.38716
ENSG00000184274	-1.38672	0.64444	0.226757	0.64444	-1.38672
ENSG00000235121	-1.3867	0	1	0	-1.3867
ENSG00000253161	-1.38667	0.568952	0.269804	0.568952	-1.38667
ENSG00000275236	-1.38474	0	1	0	-1.38474
ENSG00000286985	-1.38474	0	1	0	-1.38474
ENSG00000290576	-1.38425	0	1	0	-1.38425
ENSG00000228509	-1.38363	2.08842	0.008158	2.08842	-1.38363
ENSG00000253390	-1.38362	0	1	0	-1.38362
ENSG00000257681	-1.38302	0	1	0	-1.38302
ENSG00000222009	-1.38301	2.35287	0.0044374	2.35287	-1.38301
ENSG00000154734	-1.38297	6.83071	1.4767e-07	6.83071	-1.38297
ENSG00000267767	-1.38157	0	1	0	-1.38157
ENSG00000201555	-1.37949	0	1	0	-1.37949
ENSG00000270133	-1.3787	0	1	0	-1.3787
ENSG00000179542	-1.37867	0	1	0	-1.37867
ENSG00000168386	-1.37804	3.84747	0.000142079	3.84747	-1.37804
ENSG00000234068	-1.3775	5.66223	2.17655e-06	5.66223	-1.3775
ENSG00000182621	-1.37588	0.832442	0.147081	0.832442	-1.37588
ENSG00000120738	-1.37577	1.25987	0.0549706	1.25987	-1.37577
ENSG00000105852	-1.37561	0.596995	0.252933	0.596995	-1.37561
ENSG00000274026	-1.3756	0	1	0	-1.3756
ENSG00000118007	-1.37523	0	1	0	-1.37523
ENSG00000223485	-1.37429	5.33815	4.59044e-06	5.33815	-1.37429
ENSG00000188921	-1.37374	3.31129	0.000488329	3.31129	-1.37374
ENSG00000260394	-1.37359	0	1	0	-1.37359
ENSG00000251388	-1.37346	0	1	0	-1.37346
ENSG00000147485	-1.37234	0	1	0	-1.37234
ENSG00000232479	-1.37077	0	1	0	-1.37077
ENSG00000278112	-1.3706	0	1	0	-1.3706
ENSG00000076716	-1.37018	0	1	0	-1.37018
ENSG00000196576	-1.37007	0.709663	0.195136	0.709663	-1.37007
ENSG00000138641	-1.36957	0	1	0	-1.36957
ENSG00000236411	-1.36899	0	1	0	-1.36899
ENSG00000151632	-1.36897	1.92936	0.0117664	1.92936	-1.36897
ENSG00000225098	-1.36885	0	1	0	-1.36885
ENSG00000273056	-1.36744	0	1	0	-1.36744
ENSG00000048052	-1.36724	8.06988	8.51369e-09	8.06988	-1.36724
ENSG00000153930	-1.36713	0	1	0	-1.36713
ENSG00000184905	-1.36713	0	1	0	-1.36713
ENSG00000177238	-1.36421	0	1	0	-1.36421
ENSG00000166145	-1.36362	0.829238	0.148171	0.829238	-1.36362
ENSG00000236493	-1.36217	0	1	0	-1.36217
ENSG00000233830	-1.36076	0	1	0	-1.36076
ENSG00000235512	-1.36051	0	1	0	-1.36051
ENSG00000289721	-1.36033	0	1	0	-1.36033
ENSG00000200033	-1.36021	0.425421	0.375473	0.425421	-1.36021
ENSG00000204659	-1.35971	0	1	0	-1.35971
ENSG00000255374	-1.35942	0	1	0	-1.35942
ENSG00000184033	-1.35927	0.485558	0.326921	0.485558	-1.35927
ENSG00000287474	-1.35843	0.564784	0.272405	0.564784	-1.35843
ENSG00000226318	-1.35837	0	1	0	-1.35837
ENSG00000049759	-1.35817	2.54551	0.00284767	2.54551	-1.35817
ENSG00000138100	-1.35771	0	1	0	-1.35771
ENSG00000174607	-1.35726	1.78492	0.0164088	1.78492	-1.35726
ENSG00000240476	-1.35681	6.31711	4.81824e-07	6.31711	-1.35681
ENSG00000249014	-1.35528	0	1	0	-1.35528
ENSG00000242147	-1.35452	2.13655	0.0073022	2.13655	-1.35452
ENSG00000100968	-1.35378	0	1	0	-1.35378
ENSG00000266079	-1.35342	0.592087	0.255807	0.592087	-1.35342
ENSG00000259129	-1.35256	0	1	0	-1.35256
ENSG00000154319	-1.35247	0.882362	0.131111	0.882362	-1.35247
ENSG00000170477	-1.35169	0	1	0	-1.35169
ENSG00000279232	-1.35066	0.619658	0.240072	0.619658	-1.35066
ENSG00000274021	-1.34988	0.863021	0.137081	0.863021	-1.34988
ENSG00000259327	-1.34973	0	1	0	-1.34973
ENSG00000174792	-1.34876	0.901104	0.125573	0.901104	-1.34876
ENSG00000249363	-1.34528	0	1	0	-1.34528
ENSG00000229558	-1.34507	0	1	0	-1.34507
ENSG00000144550	-1.34301	0	1	0	-1.34301
ENSG00000156959	-1.34256	3.37057	0.000426018	3.37057	-1.34256
ENSG00000240093	-1.34225	0	1	0	-1.34225
ENSG00000271127	-1.34223	0.545921	0.284498	0.545921	-1.34223
ENSG00000250995	-1.34221	0	1	0	-1.34221
ENSG00000203722	-1.34077	1.13989	0.0724614	1.13989	-1.34077
ENSG00000109743	-1.34077	1.8347	0.0146318	1.8347	-1.34077
ENSG00000179564	-1.33888	0	1	0	-1.33888
ENSG00000152192	-1.33878	0.703757	0.197808	0.703757	-1.33878
ENSG00000075340	-1.33788	0	1	0	-1.33788
ENSG00000265728	-1.33708	0	1	0	-1.33708
ENSG00000235065	-1.33517	0	1	0	-1.33517
ENSG00000168484	-1.33403	0	1	0	-1.33403
ENSG00000124251	-1.33367	0	1	0	-1.33367
ENSG00000206633	-1.33267	0	1	0	-1.33267
ENSG00000255502	-1.33264	0	1	0	-1.33264
ENSG00000237943	-1.33258	0	1	0	-1.33258
ENSG00000255202	-1.33251	0	1	0	-1.33251
ENSG00000088756	-1.33221	0.677585	0.210094	0.677585	-1.33221
ENSG00000204442	-1.33142	0.563275	0.273354	0.563275	-1.33142
ENSG00000287513	-1.32978	0	1	0	-1.32978
ENSG00000169594	-1.32942	8.08849	8.15658e-09	8.08849	-1.32942
ENSG00000169246	-1.32887	0	1	0	-1.32887
ENSG00000289870	-1.32817	0.437507	0.365168	0.437507	-1.32817
ENSG00000287378	-1.32751	0.545266	0.284927	0.545266	-1.32751
ENSG00000132003	-1.32679	3.31268	0.000486761	3.31268	-1.32679
ENSG00000274929	-1.32629	0	1	0	-1.32629
ENSG00000232934	-1.32591	0	1	0	-1.32591
ENSG00000283597	-1.32512	0	1	0	-1.32512
ENSG00000273760	-1.32435	0.476577	0.333752	0.476577	-1.32435
ENSG00000160447	-1.32428	0	1	0	-1.32428
ENSG00000250708	-1.32425	0	1	0	-1.32425
ENSG00000259374	-1.3234	0	1	0	-1.3234
ENSG00000286342	-1.3229	0	1	0	-1.3229
ENSG00000226519	-1.32158	0	1	0	-1.32158
ENSG00000077616	-1.32111	0	1	0	-1.32111
ENSG00000172137	-1.32101	1.58921	0.0257506	1.58921	-1.32101
ENSG00000179935	-1.32048	0	1	0	-1.32048
ENSG00000134802	-1.32014	4.82294	1.50336e-05	4.82294	-1.32014
ENSG00000271754	-1.31942	0.98513	0.103483	0.98513	-1.31942
ENSG00000175093	-1.31796	1.62955	0.0234666	1.62955	-1.31796
ENSG00000280620	-1.31795	0	1	0	-1.31795
ENSG00000284180	-1.31759	0	1	0	-1.31759
ENSG00000101955	-1.31756	5.09426	8.0489e-06	5.09426	-1.31756
ENSG00000241120	-1.31743	0	1	0	-1.31743
ENSG00000258616	-1.31702	0	1	0	-1.31702
ENSG00000273387	-1.31601	0	1	0	-1.31601
ENSG00000259663	-1.31506	0	1	0	-1.31506
ENSG00000228519	-1.315	0	1	0	-1.315
ENSG00000272674	-1.31462	0.552351	0.280317	0.552351	-1.31462
ENSG00000158104	-1.31417	1.22209	0.0599674	1.22209	-1.31417
ENSG00000165092	-1.31409	0	1	0	-1.31409
ENSG00000207493	-1.3136	0	1	0	-1.3136
ENSG00000163040	-1.31249	3.23842	0.000577531	3.23842	-1.31249
ENSG00000226835	-1.31217	0.347465	0.449299	0.347465	-1.31217
ENSG00000143199	-1.31049	0	1	0	-1.31049
ENSG00000207563	-1.31024	0	1	0	-1.31024
ENSG00000289069	-1.31003	0	1	0	-1.31003
ENSG00000125966	-1.30995	4.39211	4.05404e-05	4.39211	-1.30995
ENSG00000272912	-1.30981	0	1	0	-1.30981
ENSG00000286207	-1.30934	0.515017	0.30548	0.515017	-1.30934
ENSG00000236924	-1.30922	0	1	0	-1.30922
ENSG00000260621	-1.30906	0	1	0	-1.30906
ENSG00000251445	-1.30822	0	1	0	-1.30822
ENSG00000145451	-1.30774	1.4376	0.0365091	1.4376	-1.30774
ENSG00000198930	-1.30739	0.966512	0.108016	0.966512	-1.30739
ENSG00000259209	-1.30738	0	1	0	-1.30738
ENSG00000277170	-1.30723	0	1	0	-1.30723
ENSG00000214391	-1.30685	0	1	0	-1.30685
ENSG00000265445	-1.30685	0	1	0	-1.30685
ENSG00000132446	-1.30636	0.860264	0.137954	0.860264	-1.30636
ENSG00000197442	-1.30582	4.99534	1.01079e-05	4.99534	-1.30582
ENSG00000273143	-1.30555	1.1797	0.0661146	1.1797	-1.30555
ENSG00000253895	-1.30366	0	1	0	-1.30366
ENSG00000286984	-1.30338	0	1	0	-1.30338
ENSG00000111664	-1.30221	0	1	0	-1.30221
ENSG00000144821	-1.30153	1.8603	0.0137942	1.8603	-1.30153
ENSG00000260853	-1.29973	0	1	0	-1.29973
ENSG00000163083	-1.29966	7.43106	3.7063e-08	7.43106	-1.29966
ENSG00000142185	-1.2994	6.25778	5.52352e-07	6.25778	-1.2994
ENSG00000272707	-1.29829	0.796909	0.159621	0.796909	-1.29829
ENSG00000289334	-1.29826	0	1	0	-1.29826
ENSG00000110436	-1.29794	0.660287	0.218632	0.660287	-1.29794
ENSG00000224892	-1.29668	0	1	0	-1.29668
ENSG00000237631	-1.29503	0	1	0	-1.29503
ENSG00000286882	-1.29414	0	1	0	-1.29414
ENSG00000259661	-1.29407	0	1	0	-1.29407
ENSG00000270757	-1.29401	0.454855	0.350869	0.454855	-1.29401
ENSG00000220666	-1.29387	0	1	0	-1.29387
ENSG00000264349	-1.29338	0	1	0	-1.29338
ENSG00000279880	-1.28932	0.49894	0.317	0.49894	-1.28932
ENSG00000184156	-1.2893	0	1	0	-1.2893
ENSG00000236754	-1.28891	0	1	0	-1.28891
ENSG00000178445	-1.28876	1.25438	0.0556697	1.25438	-1.28876
ENSG00000215481	-1.28841	0	1	0	-1.28841
ENSG00000184500	-1.28834	2.38626	0.004109	2.38626	-1.28834		PROS1
ENSG00000133424	-1.28766	6.25778	5.52352e-07	6.25778	-1.28766
ENSG00000163864	-1.28716	1.28176	0.052269	1.28176	-1.28716
ENSG00000253190	-1.28602	0.607707	0.24677	0.607707	-1.28602
ENSG00000181722	-1.28531	3.08568	0.000820953	3.08568	-1.28531
ENSG00000090530	-1.28514	3.50105	0.000315467	3.50105	-1.28514
ENSG00000128965	-1.28432	1.09039	0.0812096	1.09039	-1.28432
ENSG00000162616	-1.28431	4.40578	3.92841e-05	4.40578	-1.28431
ENSG00000270804	-1.28227	0	1	0	-1.28227
ENSG00000188681	-1.28215	0	1	0	-1.28215
ENSG00000289851	-1.28171	0	1	0	-1.28171
ENSG00000277977	-1.27966	0	1	0	-1.27966
ENSG00000166387	-1.27869	0	1	0	-1.27869
ENSG00000143850	-1.27803	0	1	0	-1.27803
ENSG00000008517	-1.27754	2.47706	0.00333379	2.47706	-1.27754
ENSG00000115461	-1.27678	1.0123	0.0972069	1.0123	-1.27678
ENSG00000287088	-1.27669	0	1	0	-1.27669
ENSG00000230923	-1.27641	0	1	0	-1.27641
ENSG00000167807	-1.27608	0	1	0	-1.27608
ENSG00000241913	-1.27601	0	1	0	-1.27601
ENSG00000144152	-1.27595	1.83896	0.0144892	1.83896	-1.27595
ENSG00000057468	-1.27589	0.745778	0.179565	0.745778	-1.27589
ENSG00000100918	-1.27473	0.664701	0.216421	0.664701	-1.27473
ENSG00000156009	-1.27317	0	1	0	-1.27317
ENSG00000159588	-1.27302	0.54363	0.286003	0.54363	-1.27302
ENSG00000164304	-1.27265	0.734738	0.184188	0.734738	-1.27265
ENSG00000272682	-1.27239	0	1	0	-1.27239
ENSG00000166349	-1.27196	0.970732	0.106971	0.970732	-1.27196
ENSG00000184828	-1.27196	1.20127	0.0629116	1.20127	-1.27196
ENSG00000229267	-1.27124	0.500785	0.315657	0.500785	-1.27124
ENSG00000251307	-1.2708	0	1	0	-1.2708
ENSG00000174059	-1.27066	2.48615	0.00326475	2.48615	-1.27066
ENSG00000181885	-1.27061	0.857332	0.138889	0.857332	-1.27061
ENSG00000285448	-1.27059	0	1	0	-1.27059
ENSG00000213654	-1.27047	2.86934	0.001351	2.86934	-1.27047
ENSG00000264947	-1.26997	0	1	0	-1.26997
ENSG00000198074	-1.26966	1.22977	0.0589161	1.22977	-1.26966
ENSG00000276547	-1.26901	0	1	0	-1.26901
ENSG00000270933	-1.26868	0	1	0	-1.26868
ENSG00000257884	-1.26648	0	1	0	-1.26648
ENSG00000163435	-1.2659	0.368426	0.428129	0.368426	-1.2659
ENSG00000271590	-1.2656	0	1	0	-1.2656
ENSG00000077522	-1.26433	0	1	0	-1.26433
ENSG00000231437	-1.26373	0	1	0	-1.26373
ENSG00000173267	-1.26309	0.530538	0.294756	0.530538	-1.26309
ENSG00000236268	-1.26287	0	1	0	-1.26287
ENSG00000177483	-1.26261	0	1	0	-1.26261
ENSG00000240288	-1.26167	1.86859	0.0135334	1.86859	-1.26167
ENSG00000221845	-1.2613	0.658258	0.219656	0.658258	-1.2613
ENSG00000180176	-1.26119	0	1	0	-1.26119
ENSG00000276278	-1.25928	0	1	0	-1.25928
ENSG00000256955	-1.25884	0	1	0	-1.25884
ENSG00000261366	-1.25872	0	1	0	-1.25872
ENSG00000023171	-1.25831	2.83407	0.00146533	2.83407	-1.25831
ENSG00000250917	-1.25766	0	1	0	-1.25766
ENSG00000286718	-1.25758	0	1	0	-1.25758
ENSG00000179046	-1.25746	0.443857	0.359868	0.443857	-1.25746
ENSG00000286797	-1.25654	1.72176	0.0189776	1.72176	-1.25654
ENSG00000064787	-1.25557	0	1	0	-1.25557
ENSG00000197181	-1.25515	0.511944	0.307649	0.511944	-1.25515
ENSG00000227959	-1.25492	0	1	0	-1.25492
ENSG00000183876	-1.25485	2.72518	0.00188289	2.72518	-1.25485
ENSG00000227782	-1.25477	0	1	0	-1.25477
ENSG00000229261	-1.25424	0	1	0	-1.25424
ENSG00000111331	-1.25413	2.91983	0.00120275	2.91983	-1.25413
ENSG00000273238	-1.25398	1.11852	0.076117	1.11852	-1.25398
ENSG00000279801	-1.25329	0	1	0	-1.25329
ENSG00000213246	-1.25322	3.99813	0.000100432	3.99813	-1.25322
ENSG00000159674	-1.25165	0.783624	0.16458	0.783624	-1.25165
ENSG00000172061	-1.25122	0.469727	0.339058	0.469727	-1.25122
ENSG00000213901	-1.25023	0	1	0	-1.25023
ENSG00000184731	-1.24973	0	1	0	-1.24973
ENSG00000269226	-1.24938	0	1	0	-1.24938
ENSG00000268818	-1.2488	0	1	0	-1.2488
ENSG00000180537	-1.24835	10.0468	8.97838e-11	10.0468	-1.24835
ENSG00000259925	-1.24827	0	1	0	-1.24827
ENSG00000290105	-1.24619	1.32775	0.0470167	1.32775	-1.24619
ENSG00000140600	-1.24536	1.82216	0.0150604	1.82216	-1.24536
ENSG00000238825	-1.24372	0	1	0	-1.24372
ENSG00000224897	-1.24287	1.15023	0.0707565	1.15023	-1.24287
ENSG00000271882	-1.24248	0	1	0	-1.24248
ENSG00000101445	-1.24204	0	1	0	-1.24204
ENSG00000290107	-1.24114	0.402188	0.396106	0.402188	-1.24114
ENSG00000253305	-1.2409	1.14102	0.0722741	1.14102	-1.2409
ENSG00000262898	-1.24078	0.997859	0.100494	0.997859	-1.24078
ENSG00000289990	-1.24074	0	1	0	-1.24074
ENSG00000287780	-1.24037	0	1	0	-1.24037
ENSG00000229047	-1.24031	0	1	0	-1.24031
ENSG00000274805	-1.24028	0	1	0	-1.24028
ENSG00000139910	-1.24023	0	1	0	-1.24023
ENSG00000136574	-1.23942	0	1	0	-1.23942
ENSG00000260785	-1.23913	0	1	0	-1.23913
ENSG00000000003	-1.2389	1.88885	0.0129166	1.88885	-1.2389
ENSG00000289468	-1.23608	0	1	0	-1.23608
ENSG00000232053	-1.23533	0	1	0	-1.23533
ENSG00000288767	-1.23437	0	1	0	-1.23437
ENSG00000207827	-1.23422	0	1	0	-1.23422
ENSG00000189292	-1.2342	0.542887	0.286493	0.542887	-1.2342
ENSG00000206535	-1.23371	3.65473	0.000221447	3.65473	-1.23371
ENSG00000246211	-1.23314	0	1	0	-1.23314
ENSG00000214814	-1.23281	0	1	0	-1.23281
ENSG00000172716	-1.23267	0.603663	0.249079	0.603663	-1.23267
ENSG00000116771	-1.23232	0	1	0	-1.23232
ENSG00000285077	-1.23173	0.588874	0.257707	0.588874	-1.23173
ENSG00000223508	-1.231	1.42207	0.0378384	1.42207	-1.231
ENSG00000180210	-1.22978	0	1	0	-1.22978
ENSG00000226747	-1.22846	0	1	0	-1.22846
ENSG00000253819	-1.22772	0.97566	0.105764	0.97566	-1.22772
ENSG00000227200	-1.22748	0	1	0	-1.22748
ENSG00000232284	-1.22631	0.943808	0.113813	0.943808	-1.22631
ENSG00000267114	-1.22625	0	1	0	-1.22625
ENSG00000257270	-1.22623	0	1	0	-1.22623
ENSG00000105464	-1.22591	1.32037	0.0478223	1.32037	-1.22591
ENSG00000116701	-1.22558	0.810971	0.154536	0.810971	-1.22558
ENSG00000081051	-1.22558	4.56671	2.71201e-05	4.56671	-1.22558
ENSG00000198523	-1.22435	0	1	0	-1.22435
ENSG00000163734	-1.22383	0.551158	0.281088	0.551158	-1.22383
ENSG00000121634	-1.22383	0	1	0	-1.22383
ENSG00000230647	-1.22183	0	1	0	-1.22183
ENSG00000079435	-1.22089	0	1	0	-1.22089
ENSG00000157303	-1.22025	3.83007	0.000147888	3.83007	-1.22025
ENSG00000240718	-1.22009	0	1	0	-1.22009
ENSG00000233672	-1.21971	0	1	0	-1.21971
ENSG00000260005	-1.21955	0	1	0	-1.21955
ENSG00000243107	-1.21895	0	1	0	-1.21895
ENSG00000289245	-1.21867	0	1	0	-1.21867
ENSG00000214955	-1.21856	0	1	0	-1.21856
ENSG00000269404	-1.21838	0	1	0	-1.21838
ENSG00000135480	-1.21743	0.513891	0.306273	0.513891	-1.21743
ENSG00000250192	-1.21741	0	1	0	-1.21741
ENSG00000116285	-1.21738	4.80954	1.55044e-05	4.80954	-1.21738
ENSG00000189350	-1.21736	0	1	0	-1.21736
ENSG00000207547	-1.21674	0	1	0	-1.21674
ENSG00000146038	-1.21665	1.4123	0.0386993	1.4123	-1.21665
ENSG00000272690	-1.2159	0	1	0	-1.2159
ENSG00000225602	-1.21526	0	1	0	-1.21526
ENSG00000249803	-1.21488	0	1	0	-1.21488
ENSG00000280172	-1.21318	0	1	0	-1.21318
ENSG00000207737	-1.21305	0	1	0	-1.21305
ENSG00000143196	-1.2128	0.815309	0.153	0.815309	-1.2128
ENSG00000213801	-1.2123	0.635153	0.231658	0.635153	-1.2123
ENSG00000158008	-1.21135	0	1	0	-1.21135
ENSG00000138670	-1.20958	0	1	0	-1.20958
ENSG00000173926	-1.20941	3.45922	0.000347364	3.45922	-1.20941
ENSG00000201793	-1.20849	0.523627	0.299483	0.523627	-1.20849
ENSG00000171033	-1.2077	1.32199	0.0476441	1.32199	-1.2077
ENSG00000290531	-1.20666	0.479258	0.331698	0.479258	-1.20666
ENSG00000286015	-1.20623	0	1	0	-1.20623
ENSG00000291116	-1.20522	0.796682	0.159705	0.796682	-1.20522
ENSG00000271743	-1.20476	0	1	0	-1.20476
ENSG00000230753	-1.20439	0	1	0	-1.20439
ENSG00000255400	-1.20363	0	1	0	-1.20363
ENSG00000258088	-1.20266	0	1	0	-1.20266
ENSG00000162804	-1.20247	2.41204	0.00387222	2.41204	-1.20247
ENSG00000233220	-1.2008	0	1	0	-1.2008
ENSG00000260877	-1.20056	0.323698	0.474572	0.323698	-1.20056
ENSG00000271781	-1.19998	0.530919	0.294497	0.530919	-1.19998
ENSG00000254827	-1.19958	0	1	0	-1.19958
ENSG00000131951	-1.19926	0	1	0	-1.19926
ENSG00000247775	-1.19926	0	1	0	-1.19926
ENSG00000128917	-1.19888	0.674683	0.211503	0.674683	-1.19888
ENSG00000152784	-1.19739	1.81254	0.0153979	1.81254	-1.19739
ENSG00000226383	-1.19629	0	1	0	-1.19629
ENSG00000186439	-1.19617	0	1	0	-1.19617
ENSG00000120820	-1.19614	1.11432	0.0768561	1.11432	-1.19614
ENSG00000231324	-1.19594	0	1	0	-1.19594
ENSG00000157110	-1.19442	1.55878	0.0276197	1.55878	-1.19442
ENSG00000284747	-1.19416	0	1	0	-1.19416
ENSG00000237359	-1.19397	0	1	0	-1.19397
ENSG00000283380	-1.19374	0	1	0	-1.19374
ENSG00000286538	-1.1935	0.475199	0.334812	0.475199	-1.1935
ENSG00000260948	-1.19303	0.437429	0.365233	0.437429	-1.19303
ENSG00000165084	-1.19283	0.499102	0.316882	0.499102	-1.19283
ENSG00000233922	-1.19149	0.613341	0.24359	0.613341	-1.19149
ENSG00000198771	-1.19137	0	1	0	-1.19137
ENSG00000228956	-1.19125	0.951429	0.111833	0.951429	-1.19125
ENSG00000290588	-1.191	0	1	0	-1.191
ENSG00000219693	-1.19076	0	1	0	-1.19076
ENSG00000259744	-1.19011	0	1	0	-1.19011
ENSG00000227039	-1.18978	0.504592	0.312902	0.504592	-1.18978
ENSG00000110427	-1.18907	2.33684	0.00460422	2.33684	-1.18907
ENSG00000255462	-1.18895	0	1	0	-1.18895
ENSG00000232487	-1.18833	0	1	0	-1.18833
ENSG00000283515	-1.18788	0	1	0	-1.18788
ENSG00000262576	-1.18785	1.66301	0.0217265	1.66301	-1.18785
ENSG00000288728	-1.18754	0.307492	0.492615	0.307492	-1.18754
ENSG00000170439	-1.18743	0.875636	0.133157	0.875636	-1.18743
ENSG00000277418	-1.18513	0	1	0	-1.18513
ENSG00000184923	-1.18512	0.470819	0.338206	0.470819	-1.18512
ENSG00000048462	-1.185	0	1	0	-1.185
ENSG00000251689	-1.18438	0.398854	0.399159	0.398854	-1.18438
ENSG00000269425	-1.18324	0	1	0	-1.18324
ENSG00000279518	-1.18324	0	1	0	-1.18324
ENSG00000182985	-1.18192	0.42563	0.375293	0.42563	-1.18192
ENSG00000202251	-1.1817	0	1	0	-1.1817
ENSG00000162511	-1.18113	1.05994	0.0871075	1.05994	-1.18113
ENSG00000254186	-1.18093	0	1	0	-1.18093
ENSG00000185839	-1.17802	0	1	0	-1.17802
ENSG00000079841	-1.17714	0	1	0	-1.17714
ENSG00000110076	-1.17669	3.46953	0.000339211	3.46953	-1.17669
ENSG00000086570	-1.17646	0.610964	0.244927	0.610964	-1.17646
ENSG00000232227	-1.17628	0	1	0	-1.17628
ENSG00000253376	-1.17489	0.386118	0.411038	0.386118	-1.17489
ENSG00000260743	-1.17486	0.704462	0.197487	0.704462	-1.17486
ENSG00000103522	-1.17467	0.601209	0.25049	0.601209	-1.17467
ENSG00000158639	-1.17423	0.520153	0.301889	0.520153	-1.17423
ENSG00000241352	-1.17368	0	1	0	-1.17368
ENSG00000236073	-1.17246	0	1	0	-1.17246
ENSG00000112936	-1.17239	1.53155	0.0294069	1.53155	-1.17239
ENSG00000049130	-1.17213	6.99847	1.00353e-07	6.99847	-1.17213
ENSG00000290867	-1.1714	0.450005	0.354809	0.450005	-1.1714
ENSG00000221680	-1.17125	0	1	0	-1.17125
ENSG00000196335	-1.17069	0.657174	0.220204	0.657174	-1.17069
ENSG00000119138	-1.17008	2.23174	0.00586494	2.23174	-1.17008
ENSG00000110723	-1.16965	0.902315	0.125223	0.902315	-1.16965
ENSG00000198053	-1.16771	3.45891	0.000347611	3.45891	-1.16771
ENSG00000253877	-1.16768	0	1	0	-1.16768
ENSG00000179611	-1.16756	0	1	0	-1.16756
ENSG00000095637	-1.16725	1.26487	0.0543407	1.26487	-1.16725
ENSG00000233926	-1.16719	0	1	0	-1.16719
ENSG00000172824	-1.16636	0.999855	0.100033	0.999855	-1.16636
ENSG00000214360	-1.16628	0	1	0	-1.16628
ENSG00000171189	-1.16625	0	1	0	-1.16625
ENSG00000102174	-1.16547	0.720042	0.190528	0.720042	-1.16547
ENSG00000214100	-1.16485	0	1	0	-1.16485
ENSG00000229644	-1.16458	0	1	0	-1.16458
ENSG00000289212	-1.16456	0	1	0	-1.16456
ENSG00000131203	-1.16441	2.00845	0.00980729	2.00845	-1.16441
ENSG00000251584	-1.16385	0	1	0	-1.16385
ENSG00000081041	-1.16293	0.764347	0.172049	0.764347	-1.16293
ENSG00000090339	-1.16215	3.37796	0.000418832	3.37796	-1.16215
ENSG00000253582	-1.16182	0	1	0	-1.16182
ENSG00000214290	-1.16127	0	1	0	-1.16127
ENSG00000287301	-1.16041	0	1	0	-1.16041
ENSG00000165379	-1.15996	0.622389	0.238567	0.622389	-1.15996
ENSG00000267682	-1.15925	0.41167	0.387552	0.41167	-1.15925
ENSG00000230082	-1.15922	1.66982	0.0213886	1.66982	-1.15922
ENSG00000154217	-1.1589	6.09128	8.10442e-07	6.09128	-1.1589
ENSG00000260942	-1.15888	1.0123	0.0972069	1.0123	-1.15888
ENSG00000176571	-1.15845	0.904726	0.12453	0.904726	-1.15845
ENSG00000255320	-1.15735	0	1	0	-1.15735
ENSG00000273745	-1.15719	0	1	0	-1.15719
ENSG00000207725	-1.15709	0	1	0	-1.15709
ENSG00000259215	-1.1564	0	1	0	-1.1564
ENSG00000144230	-1.15635	0.445877	0.358198	0.445877	-1.15635
ENSG00000203859	-1.15555	0	1	0	-1.15555
ENSG00000164106	-1.15548	0	1	0	-1.15548
ENSG00000172000	-1.15548	0	1	0	-1.15548
ENSG00000259075	-1.15548	0	1	0	-1.15548
ENSG00000234337	-1.15477	0	1	0	-1.15477
ENSG00000253968	-1.15333	0	1	0	-1.15333
ENSG00000224769	-1.15257	0	1	0	-1.15257
ENSG00000235209	-1.15251	0	1	0	-1.15251
ENSG00000279199	-1.15139	0	1	0	-1.15139
ENSG00000273388	-1.15136	0.806981	0.155962	0.806981	-1.15136
ENSG00000254988	-1.15099	0	1	0	-1.15099
ENSG00000033867	-1.15061	7.0872	8.18091e-08	7.0872	-1.15061
ENSG00000102349	-1.15036	0.576325	0.265262	0.576325	-1.15036
ENSG00000276148	-1.14979	0	1	0	-1.14979
ENSG00000241255	-1.14946	0	1	0	-1.14946
ENSG00000238221	-1.14912	0.736956	0.18325	0.736956	-1.14912
ENSG00000260186	-1.1491	0	1	0	-1.1491
ENSG00000281691	-1.14896	0	1	0	-1.14896
ENSG00000271816	-1.14817	0	1	0	-1.14817
ENSG00000170959	-1.14816	0.537129	0.290316	0.537129	-1.14816
ENSG00000287234	-1.14721	0.663057	0.217242	0.663057	-1.14721
ENSG00000265096	-1.14715	0.60237	0.249822	0.60237	-1.14715
ENSG00000280422	-1.14682	0	1	0	-1.14682
ENSG00000103375	-1.14666	0	1	0	-1.14666
ENSG00000235720	-1.14666	0	1	0	-1.14666
ENSG00000267105	-1.14612	0	1	0	-1.14612
ENSG00000232325	-1.1452	0.604992	0.248318	0.604992	-1.1452
ENSG00000089101	-1.14516	0	1	0	-1.14516
ENSG00000233817	-1.14505	0	1	0	-1.14505
ENSG00000258390	-1.14504	0	1	0	-1.14504
ENSG00000290464	-1.14475	0	1	0	-1.14475
ENSG00000275345	-1.14431	0	1	0	-1.14431
ENSG00000144057	-1.14315	0	1	0	-1.14315
ENSG00000213185	-1.14305	0.650086	0.223828	0.650086	-1.14305
ENSG00000280414	-1.14244	0	1	0	-1.14244
ENSG00000268536	-1.14242	0.7826	0.164968	0.7826	-1.14242
ENSG00000285978	-1.14159	0	1	0	-1.14159
ENSG00000111335	-1.14132	5.18804	6.48569e-06	5.18804	-1.14132
ENSG00000207134	-1.14057	0	1	0	-1.14057
ENSG00000050730	-1.14048	0.373767	0.422895	0.373767	-1.14048
ENSG00000287493	-1.1404	0	1	0	-1.1404
ENSG00000182798	-1.14037	0	1	0	-1.14037
ENSG00000244036	-1.14025	0	1	0	-1.14025
ENSG00000254501	-1.1401	0.50518	0.312478	0.50518	-1.1401
ENSG00000130962	-1.13909	7.40579	3.92838e-08	7.40579	-1.13909
ENSG00000261393	-1.13892	0	1	0	-1.13892
ENSG00000222365	-1.13831	0	1	0	-1.13831
ENSG00000239702	-1.13786	0	1	0	-1.13786
ENSG00000265916	-1.13784	0	1	0	-1.13784
ENSG00000256139	-1.13776	0	1	0	-1.13776
ENSG00000198914	-1.1376	0	1	0	-1.1376
ENSG00000089127	-1.13692	3.55433	0.000279045	3.55433	-1.13692
ENSG00000234009	-1.13639	0	1	0	-1.13639
ENSG00000147614	-1.13488	0	1	0	-1.13488
ENSG00000233117	-1.13455	8.89056	1.28659e-09	8.89056	-1.13455
ENSG00000139574	-1.1345	0	1	0	-1.1345
ENSG00000177462	-1.13426	0	1	0	-1.13426
ENSG00000132122	-1.1339	1.02046	0.0953981	1.02046	-1.1339
ENSG00000183298	-1.13347	0	1	0	-1.13347
ENSG00000286856	-1.13262	0.776395	0.167342	0.776395	-1.13262
ENSG00000224550	-1.13217	0	1	0	-1.13217
ENSG00000151276	-1.13133	0.494021	0.320611	0.494021	-1.13133
ENSG00000091513	-1.13103	0	1	0	-1.13103
ENSG00000290721	-1.13048	0	1	0	-1.13048
ENSG00000204767	-1.13045	0.581588	0.262067	0.581588	-1.13045
ENSG00000137411	-1.13031	0.601442	0.250356	0.601442	-1.13031
ENSG00000237950	-1.13015	0.491587	0.322413	0.491587	-1.13015
ENSG00000279356	-1.13003	0	1	0	-1.13003
ENSG00000274204	-1.12884	0	1	0	-1.12884
ENSG00000290058	-1.12852	0	1	0	-1.12852
ENSG00000256928	-1.12831	0	1	0	-1.12831
ENSG00000269949	-1.12825	0	1	0	-1.12825
ENSG00000260868	-1.12789	0	1	0	-1.12789
ENSG00000261886	-1.1274	0	1	0	-1.1274
ENSG00000280145	-1.12706	0	1	0	-1.12706
ENSG00000287316	-1.12671	0	1	0	-1.12671
ENSG00000169891	-1.12654	1.37749	0.0419289	1.37749	-1.12654
ENSG00000162461	-1.12647	1.22872	0.0590578	1.22872	-1.12647
ENSG00000285569	-1.12639	0	1	0	-1.12639
ENSG00000263916	-1.12564	0	1	0	-1.12564
ENSG00000266450	-1.12556	0	1	0	-1.12556
ENSG00000264359	-1.12519	0	1	0	-1.12519
ENSG00000258910	-1.12509	1.73527	0.0183964	1.73527	-1.12509
ENSG00000171345	-1.12462	0	1	0	-1.12462
ENSG00000272744	-1.12407	0	1	0	-1.12407
ENSG00000225383	-1.12398	1.17758	0.0664385	1.17758	-1.12398
ENSG00000279331	-1.12396	0	1	0	-1.12396
ENSG00000251805	-1.12347	0	1	0	-1.12347
ENSG00000291126	-1.12311	2.38848	0.00408811	2.38848	-1.12311
ENSG00000163131	-1.1225	4.17494	6.68439e-05	4.17494	-1.1225
ENSG00000248837	-1.12054	0.973235	0.106357	0.973235	-1.12054
ENSG00000009694	-1.12015	0.974387	0.106075	0.974387	-1.12015
ENSG00000120251	-1.11999	0	1	0	-1.11999
ENSG00000178187	-1.11885	0	1	0	-1.11885
ENSG00000279667	-1.11863	0	1	0	-1.11863
ENSG00000219201	-1.11822	0	1	0	-1.11822
ENSG00000182568	-1.11805	0.45604	0.349913	0.45604	-1.11805
ENSG00000278034	-1.118	0	1	0	-1.118
ENSG00000221241	-1.11638	0	1	0	-1.11638
ENSG00000197580	-1.11509	0.415531	0.384122	0.415531	-1.11509
ENSG00000179363	-1.11477	0	1	0	-1.11477
ENSG00000289063	-1.11476	0	1	0	-1.11476
ENSG00000242808	-1.11436	0	1	0	-1.11436
ENSG00000133392	-1.11401	0	1	0	-1.11401
ENSG00000173077	-1.11369	0.448601	0.355958	0.448601	-1.11369
ENSG00000254974	-1.11356	0	1	0	-1.11356
ENSG00000248323	-1.1135	0.414485	0.385048	0.414485	-1.1135
ENSG00000224184	-1.11341	0.584179	0.260508	0.584179	-1.11341
ENSG00000288755	-1.1125	0.406351	0.392328	0.406351	-1.1125
ENSG00000177182	-1.11204	0	1	0	-1.11204
ENSG00000174808	-1.11199	0	1	0	-1.11199
ENSG00000235042	-1.1117	0	1	0	-1.1117
ENSG00000160801	-1.11105	0.944535	0.113623	0.944535	-1.11105
ENSG00000203867	-1.11094	0.568488	0.270092	0.568488	-1.11094
ENSG00000126583	-1.11085	0	1	0	-1.11085
ENSG00000275741	-1.11051	0	1	0	-1.11051
ENSG00000123870	-1.10955	0.497728	0.317886	0.497728	-1.10955
ENSG00000289305	-1.10889	0.361556	0.434955	0.361556	-1.10889
ENSG00000286881	-1.10881	0.370529	0.42606	0.370529	-1.10881
ENSG00000235448	-1.1072	2.82895	0.0014827	2.82895	-1.1072
ENSG00000241180	-1.10707	0	1	0	-1.10707
ENSG00000284491	-1.10688	0	1	0	-1.10688
ENSG00000261028	-1.10609	0	1	0	-1.10609
ENSG00000136250	-1.10599	1.82304	0.01503	1.82304	-1.10599
ENSG00000153234	-1.10575	0.650947	0.223384	0.650947	-1.10575
ENSG00000188375	-1.10498	0	1	0	-1.10498
ENSG00000233384	-1.10433	0.372565	0.424068	0.372565	-1.10433
ENSG00000064763	-1.10401	3.25394	0.000557261	3.25394	-1.10401
ENSG00000283265	-1.10349	0	1	0	-1.10349
ENSG00000183644	-1.10295	0	1	0	-1.10295
ENSG00000198406	-1.10281	0.567339	0.270808	0.567339	-1.10281
ENSG00000215244	-1.10265	0	1	0	-1.10265
ENSG00000255150	-1.1025	0	1	0	-1.1025
ENSG00000259659	-1.10168	0	1	0	-1.10168
ENSG00000207067	-1.10156	3.09811	0.000797791	3.09811	-1.10156
ENSG00000269855	-1.10144	0	1	0	-1.10144
ENSG00000162676	-1.1008	0.472226	0.337112	0.472226	-1.1008
ENSG00000225269	-1.10053	0.651719	0.222988	0.651719	-1.10053
ENSG00000244676	-1.09906	0	1	0	-1.09906
ENSG00000288986	-1.09831	0	1	0	-1.09831
ENSG00000227945	-1.09825	0	1	0	-1.09825
ENSG00000287788	-1.09821	0.760823	0.173451	0.760823	-1.09821
ENSG00000204701	-1.09702	0	1	0	-1.09702
ENSG00000260563	-1.09553	0.372312	0.424315	0.372312	-1.09553
ENSG00000226979	-1.09528	0	1	0	-1.09528
ENSG00000227161	-1.0948	0.360519	0.435994	0.360519	-1.0948
ENSG00000281344	-1.09472	1.56472	0.0272445	1.56472	-1.09472
ENSG00000241644	-1.09424	0	1	0	-1.09424
ENSG00000250673	-1.09406	0	1	0	-1.09406
ENSG00000289045	-1.09388	0.48004	0.331101	0.48004	-1.09388
ENSG00000281756	-1.09359	0	1	0	-1.09359
ENSG00000241889	-1.09194	0	1	0	-1.09194
ENSG00000132702	-1.09088	0	1	0	-1.09088
ENSG00000211644	-1.09043	0	1	0	-1.09043
ENSG00000235726	-1.09038	0.586032	0.259399	0.586032	-1.09038
ENSG00000224034	-1.08963	0	1	0	-1.08963
ENSG00000187140	-1.08934	0.580926	0.262467	0.580926	-1.08934
ENSG00000126860	-1.08875	1.38625	0.0410912	1.38625	-1.08875
ENSG00000233532	-1.08866	4.10665	7.8226e-05	4.10665	-1.08866
ENSG00000224216	-1.08823	0	1	0	-1.08823
ENSG00000204149	-1.08773	0.454324	0.351298	0.454324	-1.08773
ENSG00000261040	-1.08739	4.39227	4.05252e-05	4.39227	-1.08739
ENSG00000197332	-1.08679	0.56279	0.273659	0.56279	-1.08679
ENSG00000286145	-1.08678	0.43328	0.36874	0.43328	-1.08678
ENSG00000064989	-1.08666	1.94594	0.0113256	1.94594	-1.08666
ENSG00000185022	-1.08548	0.555451	0.278323	0.555451	-1.08548
ENSG00000237667	-1.08401	0	1	0	-1.08401
ENSG00000244588	-1.08397	0.265688	0.54239	0.265688	-1.08397
ENSG00000234377	-1.08346	0	1	0	-1.08346
ENSG00000154678	-1.08346	0.341034	0.456002	0.341034	-1.08346
ENSG00000283235	-1.08322	0	1	0	-1.08322
ENSG00000202382	-1.0824	0	1	0	-1.0824
ENSG00000261371	-1.08167	0.583399	0.260976	0.583399	-1.08167
ENSG00000183128	-1.08124	0.339508	0.457606	0.339508	-1.08124
ENSG00000215086	-1.08079	0	1	0	-1.08079
ENSG00000289829	-1.08	0	1	0	-1.08
ENSG00000258922	-1.07977	0	1	0	-1.07977
ENSG00000179520	-1.07839	0	1	0	-1.07839
ENSG00000064201	-1.07764	0.463173	0.344213	0.463173	-1.07764
ENSG00000228404	-1.07727	0	1	0	-1.07727
ENSG00000277688	-1.07673	0	1	0	-1.07673
ENSG00000254139	-1.07658	0.561773	0.274301	0.561773	-1.07658
ENSG00000259705	-1.07608	0	1	0	-1.07608
ENSG00000160401	-1.07527	0	1	0	-1.07527
ENSG00000270104	-1.07394	0	1	0	-1.07394
ENSG00000239763	-1.07355	0	1	0	-1.07355
ENSG00000141738	-1.0733	0	1	0	-1.0733
ENSG00000290845	-1.07278	0	1	0	-1.07278
ENSG00000204010	-1.07255	0	1	0	-1.07255
ENSG00000189120	-1.07235	0.817906	0.152088	0.817906	-1.07235
ENSG00000134716	-1.07206	0	1	0	-1.07206
ENSG00000275202	-1.07181	0.410924	0.388218	0.410924	-1.07181
ENSG00000155657	-1.07162	0.639219	0.229499	0.639219	-1.07162
ENSG00000249786	-1.07132	0.546753	0.283953	0.546753	-1.07132
ENSG00000290046	-1.0706	0	1	0	-1.0706
ENSG00000244268	-1.07036	0	1	0	-1.07036
ENSG00000088053	-1.06975	0	1	0	-1.06975
ENSG00000275854	-1.0697	0	1	0	-1.0697
ENSG00000241104	-1.06931	0	1	0	-1.06931
ENSG00000108759	-1.0682	0	1	0	-1.0682
ENSG00000261618	-1.06801	0	1	0	-1.06801
ENSG00000145536	-1.06728	1.28892	0.0514134	1.28892	-1.06728
ENSG00000232448	-1.06671	0	1	0	-1.06671
ENSG00000235701	-1.06633	0	1	0	-1.06633
ENSG00000113070	-1.0661	1.89413	0.0127607	1.89413	-1.0661
ENSG00000279573	-1.06595	0	1	0	-1.06595
ENSG00000166268	-1.06524	0	1	0	-1.06524
ENSG00000138678	-1.06508	0.729843	0.186276	0.729843	-1.06508
ENSG00000227376	-1.06482	0	1	0	-1.06482
ENSG00000288817	-1.06447	1.0176	0.096029	1.0176	-1.06447
ENSG00000188649	-1.06324	0	1	0	-1.06324
ENSG00000113657	-1.06278	0.983158	0.103954	0.983158	-1.06278
ENSG00000234917	-1.06238	0	1	0	-1.06238
ENSG00000290597	-1.06225	0	1	0	-1.06225
ENSG00000279953	-1.06189	0	1	0	-1.06189
ENSG00000260799	-1.06145	0	1	0	-1.06145
ENSG00000261684	-1.06119	0.557375	0.277093	0.557375	-1.06119
ENSG00000279283	-1.06103	0	1	0	-1.06103
ENSG00000140543	-1.06101	0	1	0	-1.06101
ENSG00000276533	-1.05853	0	1	0	-1.05853
ENSG00000258881	-1.05689	0	1	0	-1.05689
ENSG00000036054	-1.05668	11.7519	1.77063e-12	11.7519	-1.05668
ENSG00000207870	-1.05608	0	1	0	-1.05608
ENSG00000152822	-1.05555	0.310729	0.488958	0.310729	-1.05555
ENSG00000120756	-1.05553	1.39892	0.0399098	1.39892	-1.05553
ENSG00000255624	-1.05533	1.19499	0.063828	1.19499	-1.05533
ENSG00000279342	-1.05499	0.49704	0.318391	0.49704	-1.05499
ENSG00000231793	-1.05494	0	1	0	-1.05494
ENSG00000259007	-1.05447	0	1	0	-1.05447
ENSG00000279277	-1.05318	0	1	0	-1.05318
ENSG00000238042	-1.05291	0.14275	0.719863	0.14275	-1.05291
ENSG00000139890	-1.05263	0.372848	0.423791	0.372848	-1.05263
ENSG00000177688	-1.05112	0	1	0	-1.05112
ENSG00000279203	-1.051	0	1	0	-1.051
ENSG00000099399	-1.05086	0.983189	0.103947	0.983189	-1.05086
ENSG00000291012	-1.05066	0	1	0	-1.05066
ENSG00000270681	-1.05058	0	1	0	-1.05058
ENSG00000078900	-1.05048	0.579817	0.263138	0.579817	-1.05048
ENSG00000144802	-1.05016	6.24125	5.73788e-07	6.24125	-1.05016
ENSG00000234593	-1.04918	0.306991	0.493184	0.306991	-1.04918
ENSG00000185640	-1.04828	0.894843	0.127396	0.894843	-1.04828
ENSG00000234329	-1.04797	0.298414	0.503021	0.298414	-1.04797
ENSG00000168306	-1.04656	0.548441	0.282852	0.548441	-1.04656
ENSG00000228718	-1.04642	0.713089	0.193602	0.713089	-1.04642
ENSG00000133937	-1.04641	0.523931	0.299274	0.523931	-1.04641
ENSG00000133110	-1.04614	1.60165	0.0250238	1.60165	-1.04614
ENSG00000205890	-1.04614	0	1	0	-1.04614
ENSG00000057657	-1.04555	0.304557	0.495956	0.304557	-1.04555
ENSG00000139344	-1.04505	0.299265	0.502037	0.299265	-1.04505
ENSG00000272338	-1.04503	0.298044	0.503449	0.298044	-1.04503
ENSG00000289891	-1.045	0	1	0	-1.045
ENSG00000157680	-1.04489	0.286683	0.516794	0.286683	-1.04489
ENSG00000261126	-1.04453	0	1	0	-1.04453
ENSG00000225264	-1.04434	0.638793	0.229724	0.638793	-1.04434
ENSG00000226548	-1.04344	0	1	0	-1.04344
ENSG00000278952	-1.04311	0	1	0	-1.04311
ENSG00000188603	-1.04278	0.3913	0.406163	0.3913	-1.04278
ENSG00000284512	-1.04214	0	1	0	-1.04214
ENSG00000137962	-1.04198	1.71963	0.019071	1.71963	-1.04198
ENSG00000228079	-1.04197	0	1	0	-1.04197
ENSG00000197635	-1.04152	0	1	0	-1.04152
ENSG00000239605	-1.04117	0.382308	0.41466	0.382308	-1.04117
ENSG00000201573	-1.04005	0	1	0	-1.04005
ENSG00000272627	-1.03981	0	1	0	-1.03981
ENSG00000068120	-1.03844	3.1211	0.000756654	3.1211	-1.03844
ENSG00000235750	-1.03775	0.505734	0.31208	0.505734	-1.03775
ENSG00000011422	-1.03707	4.85012	1.41216e-05	4.85012	-1.03707
ENSG00000178860	-1.03635	1.38283	0.0414165	1.38283	-1.03635
ENSG00000197140	-1.03588	2.29216	0.00510321	2.29216	-1.03588
ENSG00000268117	-1.03557	0	1	0	-1.03557
ENSG00000261801	-1.03496	6.24432	5.69739e-07	6.24432	-1.03496
ENSG00000251179	-1.03459	0	1	0	-1.03459
ENSG00000291054	-1.03356	0.772432	0.168876	0.772432	-1.03356
ENSG00000154134	-1.03342	2.23218	0.00585889	2.23218	-1.03342
ENSG00000234136	-1.03276	0	1	0	-1.03276
ENSG00000111846	-1.03255	2.56356	0.00273176	2.56356	-1.03255
ENSG00000182676	-1.03205	0	1	0	-1.03205
ENSG00000233452	-1.03142	0.875976	0.133053	0.875976	-1.03142
ENSG00000205622	-1.03098	0	1	0	-1.03098
ENSG00000125931	-1.0307	0	1	0	-1.0307
ENSG00000212719	-1.03052	6.75399	1.76202e-07	6.75399	-1.03052
ENSG00000200959	-1.02951	0	1	0	-1.02951
ENSG00000275902	-1.02937	0.818285	0.151955	0.818285	-1.02937
ENSG00000168454	-1.02913	0	1	0	-1.02913
ENSG00000251196	-1.02848	0	1	0	-1.02848
ENSG00000289201	-1.02831	0.562593	0.273784	0.562593	-1.02831
ENSG00000272023	-1.02756	0.380744	0.416156	0.380744	-1.02756
ENSG00000163909	-1.02747	1.67786	0.0209963	1.67786	-1.02747
ENSG00000101311	-1.02719	0	1	0	-1.02719
ENSG00000105143	-1.02712	0	1	0	-1.02712
[truncated: 21,730 more rows]

## Sheet: G15-specific_up only
ABR
ACOT1
ADSS1
AHNAK2
ANKRD63
ANO1
ARID3A
ATP13A2
ATP2A3
B3GNT9
B4GALT7
BHLHE23
BIN1
BMERB1
BRF1
BRSK1
C17orf100
C17orf114
C1orf35
C1R
C2CD4C
C7orf50
CAND2
CBX6
CCDC184
CCS
CD109-AS1
CDX1
CEP68
CHRNB1
CHSY3
CIB2
CKB
CNN2
CNTFR
COL23A1
CORO2B
CPT1C
CTIF
CYB5A
CYS1
CYTH3
DCP1B
DECR2
DIP2C
DNAJB2
DNAJC4
DSTNP2
DTX3
EARS2
ECI1
EFCAB6-DT
EFNA2
EMC6
ENSG00000225555
ENSG00000229191
ENSG00000233223
ENSG00000254973
ENSG00000258711
ENSG00000259370
ENSG00000262227
ENSG00000269887
ENSG00000269968
ENSG00000272688
ENSG00000276075
ENSG00000279026
ENSG00000286198
ENSG00000287516
ENSG00000289161
ENSG00000289562
ENSG00000290803
ENSG00000291107
ERCC2
ETNK2
EXOSC1
F2RL3
FADS2
FADS3
FAM184A
FAM218A
FAM3A
FAS
FBXW4
FGF22
FIZ1
FSCN1
GALE
GAPDH
GBA1
GCAT
GGT7
GHDC
GLI2
GTPBP6
H2BC26
HAAO
HAR1A
HAUS7
HAX1
HCRTR2
HNF4G
HOMEZ
HOXA6
HSPA2
HSPBP1
IL17RA
KCNH1
KCNH3
KDM5A
KHDC1
LARGE2
LEF1
LINC01142
LINC01315
LINC01638
LINC01836
LINC02249
LINC02895
LINC02904
LIPT2
LRRC14
MANEAL
MIDEAS
MNT
MYO1C
MZT2A
NAPRT
NDUFA3
NEURL1
NEURL3
NEURL4
NHLRC1
NIPSNAP1
NRAV
NRP2
NTN1
OBSCN-AS1
PANO1
PARM1
PCBP4
PCDHGA1
PCNX2
PCSK9
PEG3
PIK3R5
PITPNA
PLEKHO1
PLLP
PMM2
PNPLA3
POGK
POU6F2
PRELID3A
PRKCZ
PSMG3
PTGFRN
PYGO2
RAD51D
RARRES1
RELL2
RHBDD2
RORA-AS1
RPH3AL
RPP25L
SAMD14
SCO2
SCRN2
SEMA3E
SGIP1
SHE
SHROOM3
SLC22A17
SLC25A35
SLC37A4
SLC4A2
SLC6A10P
SNAP47
SOCS1
SOCS3-DT
SRI
SSC4D
SSPOP
STX8
SUNO1
SYT17
TBL2
TEX22
THAP7
THBS3
THYN1
TIGD6
TKFC
TMEM141
TMEM198
TMEM25
TMEM276
TMEM37
TNNT1
TPBG
TRAF5
TRIM24
TRIM52-AS1
TRIM62
TTC39B
TTYH3
UGT3A2
USP21
VCX
VIPR1
VLDLR-AS1
VPS28
WDR18
WDR81
WNT6
WSCD1
YBX3
YDJC
ZBTB42
ZBTB47
ZBTB48
ZBTB8OSP2
ZMYM3
ZNF384
ZNF503
ZNF594
ZNF839
ZSWIM5

## Sheet: G15-specific_down only
ABCA10
ABCD3
ABI3BP
ABRACL
ACSL4
AFF4
AHR
ALG13
ANKRD10-IT1
AR
ARAP2
ARHGAP29
ARSL
ART5
ATG12
ATP1B1
ATP6V1B2
ATP6V1C1
BAAT
BEND7
BIRC2
BLOC1S6
BST1
C21orf91
C5orf15
C6orf58
C6orf62
C7
C8orf88
CAB39L
CADM3
CADPS2
CALB2
CAMK2A
CAPZA1
CASK
CASP1
CCDC68
CEP112
CEP43
CEP95
CEPT1
CFLAR-AS1
CHCHD4
CHRM3
CLK4
COQ10B
CRLF2
CRYZ
CSF2RA
CSNK1G3
CSTF3
CTNNAL1
CXADR
DDX39B
DDX5
DHX40
DPY19L4
DUSP28
EIF4A2
ENSG00000226193
ENSG00000231305
ENSG00000235959
ENSG00000239462
ENSG00000245025
ENSG00000268080
ENSG00000279443
ENSG00000286797
ENSG00000287023
ENSG00000289009
ENSG00000289047
ENSG00000289260
ENSG00000290032
ENSG00000290105
ENSG00000291224
EPG5
ERI1
EVI2B
FAM133B
FBXL3
FBXO9
FGGY
FNIP1
FOSB
FZD3
GGH
GHRLOS
GJC1
GLCE
GLRA3
GNA15
GRIN2A
GTF2B
HECA
HERC4
HIPK1
HSPA13
ICAM4
ING1
IRAK4
ITGA2
ITGB3BP
ITPRID2
JAK2
KDM3A
LCOR
LGALS8
LINC01419
LINC01611
LTN1
MATR3
METTL7A
MIR99AHG
MIRLET7A1HG
MORC3
MRPS25
MSI2
MYEF2
MYSM1
NAB1
NAMPT
NEXN-AS1
NMB
OVGP1
PCDHA8
PCDHB12
PDCD6IP
PDP1
PELO
PERP
PHF7
PKIA
PKIB
PKN2
PLS1
POC1B
PPM1L
PPP6C
PRDM8
PRKAR1A
PRKCI
PSMD12
PTRH1
R3HCC1L
RAB27B
RABGAP1
RB1CC1
RBM7
REPS2
RNF6
RNFT1
RORB
RPGR
RPL23AP53
RPS6KB1
RSBN1
SCAMP1
SCARNA7
SEC24A
SELE
SELENOF
SH3BP5-AS1
SKP1
SLC25A16
SLC35A3
SLC36A4
SLC38A2
SLC39A10
SNHG26
SNORA72
SNRNP48
SNX16
SOCS5
SPOCK3
SRSF11
STK17B
STXBP3
TAB3
TAF13
TAF8
TENM2
TG
TGFBR1
TGFBR3
TGS1
TIFA
TMEM123
TMEM74
TMEM87B
TMPRSS2
TRIM33
TRIM37
TSPAN6
TTC14
TUBD1
UBE2E1
UBL7-DT
UGT8
USP16
VCPIP1
WDR48
XKR4
YPEL5
ZBBX
ZBTB34
ZKSCAN8
ZNF143
ZNF670
ZNF736
ZNHIT6
ZZZ3
