# Supplementary material for: Molecular Effects of Glucose on MIR503HG-Regulated Genes in Triple-Negative Breast Cancer
Source: Br J Biomed Sci. 2025 Dec 17;82:15206. doi: 10.3389/bjbs.2025.15206 (PMC12753515; doi:10.3389/bjbs.2025.15206)
Supplement: Supplementary file 4 [file Table9.XLSX]

## Sheet: TableS6a_Fig8a_Hallmark_G5_upr
Overlap Results
Collection(s):	H
# overlaps shown:	8
# genesets in collections:	50
# genes in comparison (n):	413
# genes in universe (N):	42577
Gene Set Name	# Genes in Gene Set (K)	Description	# Genes in Overlap (k)	k/K	p-value	FDR q-value	log p-val
HALLMARK_OXIDATIVE_PHOSPHORYLATION	200	Genes encoding proteins involved in oxidative phosphorylation.	11	0.055	4.73e-06	0.000236	5.32514
HALLMARK_ANDROGEN_RESPONSE	101	Genes defining response to androgens.	6	0.0594	0.000469	0.0081	3.32883
HALLMARK_UV_RESPONSE_DN	144	Genes down-regulated in response to ultraviolet (UV) radiation.	7	0.0486	0.000541	0.0081	3.2668
HALLMARK_HEME_METABOLISM	200	Genes involved in metabolism of heme (a cofactor consisting of iron and porphyrin) and erythroblast differentiation.	8	0.04	0.000802	0.0081	3.09583
HALLMARK_BILE_ACID_METABOLISM	112	Genes involve in metabolism of bile acids and salts.	6	0.0536	0.00081	0.0081	3.09151
HALLMARK_PROTEIN_SECRETION	96	Genes involved in protein secretion pathway.	5	0.0521	0.00249	0.0207	2.6038
HALLMARK_IL2_STAT5_SIGNALING	199	Genes up-regulated by STAT5 in response to IL2 stimulation.	7	0.0352	0.00345	0.0222	2.46218
HALLMARK_GLYCOLYSIS	200	Genes encoding proteins involved in glycolysis and gluconeogenesis.	7	0.035	0.00355	0.0222	2.44977
Gene/Gene Set Overlap Matrix
Entrez Gene Id	Gene Symbol	Gene Description	HALLMARK_OXIDATIVE_PHOSPHORYLATION	HALLMARK_ANDROGEN_RESPONSE	HALLMARK_UV_RESPONSE_DN	HALLMARK_HEME_METABOLISM	HALLMARK_BILE_ACID_METABOLISM	HALLMARK_PROTEIN_SECRETION	HALLMARK_IL2_STAT5_SIGNALING	HALLMARK_GLYCOLYSIS
4259	MGST3	microsomal glutathione S-transferase 3 [Source:HGNC Symbol;Acc:HGNC:7064]	HALLMARK_OXIDATIVE_PHOSPHORYLATION			HALLMARK_HEME_METABOLISM
4329	ALDH6A1	aldehyde dehydrogenase 6 family member A1 [Source:HGNC Symbol;Acc:HGNC:7179]	HALLMARK_OXIDATIVE_PHOSPHORYLATION			HALLMARK_HEME_METABOLISM
4698	NDUFA5	NADH:ubiquinone oxidoreductase subunit A5 [Source:HGNC Symbol;Acc:HGNC:7688]	HALLMARK_OXIDATIVE_PHOSPHORYLATION
10939	AFG3L2	AFG3 like matrix AAA peptidase subunit 2 [Source:HGNC Symbol;Acc:HGNC:315]	HALLMARK_OXIDATIVE_PHOSPHORYLATION
1347	COX7A2	cytochrome c oxidase subunit 7A2 [Source:HGNC Symbol;Acc:HGNC:2288]	HALLMARK_OXIDATIVE_PHOSPHORYLATION
1350	COX7C	cytochrome c oxidase subunit 7C [Source:HGNC Symbol;Acc:HGNC:2292]	HALLMARK_OXIDATIVE_PHOSPHORYLATION
22	ABCB7	ATP binding cassette subfamily B member 7 [Source:HGNC Symbol;Acc:HGNC:48]	HALLMARK_OXIDATIVE_PHOSPHORYLATION
26520	TIMM9	translocase of inner mitochondrial membrane 9 [Source:HGNC Symbol;Acc:HGNC:11819]	HALLMARK_OXIDATIVE_PHOSPHORYLATION
4724	NDUFS4	NADH:ubiquinone oxidoreductase subunit S4 [Source:HGNC Symbol;Acc:HGNC:7711]	HALLMARK_OXIDATIVE_PHOSPHORYLATION
509	ATP5F1C	ATP synthase F1 subunit gamma [Source:HGNC Symbol;Acc:HGNC:833]	HALLMARK_OXIDATIVE_PHOSPHORYLATION
514	ATP5F1E	ATP synthase F1 subunit epsilon [Source:HGNC Symbol;Acc:HGNC:838]	HALLMARK_OXIDATIVE_PHOSPHORYLATION
3638	INSIG1	insulin induced gene 1 [Source:HGNC Symbol;Acc:HGNC:6083]		HALLMARK_ANDROGEN_RESPONSE	HALLMARK_UV_RESPONSE_DN
3422	IDI1	isopentenyl-diphosphate delta isomerase 1 [Source:HGNC Symbol;Acc:HGNC:5387]		HALLMARK_ANDROGEN_RESPONSE			HALLMARK_BILE_ACID_METABOLISM
3685	ITGAV	integrin subunit alpha V [Source:HGNC Symbol;Acc:HGNC:6150]		HALLMARK_ANDROGEN_RESPONSE					HALLMARK_IL2_STAT5_SIGNALING
8611	PLPP1	phospholipid phosphatase 1 [Source:HGNC Symbol;Acc:HGNC:9228]		HALLMARK_ANDROGEN_RESPONSE					HALLMARK_IL2_STAT5_SIGNALING
6303	SAT1	spermidine/spermine N1-acetyltransferase 1 [Source:HGNC Symbol;Acc:HGNC:10540]		HALLMARK_ANDROGEN_RESPONSE
5867	RAB4A	RAB4A, member RAS oncogene family [Source:HGNC Symbol;Acc:HGNC:9781]		HALLMARK_ANDROGEN_RESPONSE
10000	AKT3	AKT serine/threonine kinase 3 [Source:HGNC Symbol;Acc:HGNC:393]			HALLMARK_UV_RESPONSE_DN
594	BCKDHB	branched chain keto acid dehydrogenase E1 subunit beta [Source:HGNC Symbol;Acc:HGNC:987]			HALLMARK_UV_RESPONSE_DN
5577	PRKAR2B	protein kinase cAMP-dependent type II regulatory subunit beta [Source:HGNC Symbol;Acc:HGNC:9392]			HALLMARK_UV_RESPONSE_DN
23469	PHF3	PHD finger protein 3 [Source:HGNC Symbol;Acc:HGNC:8921]			HALLMARK_UV_RESPONSE_DN
23576	DDAH1	dimethylarginine dimethylaminohydrolase 1 [Source:HGNC Symbol;Acc:HGNC:2715]			HALLMARK_UV_RESPONSE_DN
9863	MAGI2	membrane associated guanylate kinase, WW and PDZ domain containing 2 [Source:HGNC Symbol;Acc:HGNC:18957]			HALLMARK_UV_RESPONSE_DN
10133	OPTN	optineurin [Source:HGNC Symbol;Acc:HGNC:17142]				HALLMARK_HEME_METABOLISM	HALLMARK_BILE_ACID_METABOLISM
8833	GMPS	guanine monophosphate synthase [Source:HGNC Symbol;Acc:HGNC:4378]				HALLMARK_HEME_METABOLISM
7351	UCP2	uncoupling protein 2 [Source:HGNC Symbol;Acc:HGNC:12518]				HALLMARK_HEME_METABOLISM
115201	ATG4A	autophagy related 4A cysteine peptidase [Source:HGNC Symbol;Acc:HGNC:16489]				HALLMARK_HEME_METABOLISM
129642	MBOAT2	membrane bound O-acyltransferase domain containing 2 [Source:HGNC Symbol;Acc:HGNC:25193]				HALLMARK_HEME_METABOLISM
23002	DAAM1	dishevelled associated activator of morphogenesis 1 [Source:HGNC Symbol;Acc:HGNC:18142]				HALLMARK_HEME_METABOLISM
10351	ABCA8	ATP binding cassette subfamily A member 8 [Source:HGNC Symbol;Acc:HGNC:38]					HALLMARK_BILE_ACID_METABOLISM
5191	PEX7	peroxisomal biogenesis factor 7 [Source:HGNC Symbol;Acc:HGNC:8860]					HALLMARK_BILE_ACID_METABOLISM
5827	PXMP2	peroxisomal membrane protein 2 [Source:HGNC Symbol;Acc:HGNC:9716]					HALLMARK_BILE_ACID_METABOLISM
83594	NUDT12	nudix hydrolase 12 [Source:HGNC Symbol;Acc:HGNC:18826]					HALLMARK_BILE_ACID_METABOLISM
5066	PAM	peptidylglycine alpha-amidating monooxygenase [Source:HGNC Symbol;Acc:HGNC:8596]						HALLMARK_PROTEIN_SECRETION		HALLMARK_GLYCOLYSIS
81611	ANP32E	acidic nuclear phosphoprotein 32 family member E [Source:HGNC Symbol;Acc:HGNC:16673]						HALLMARK_PROTEIN_SECRETION
11311	VPS45	vacuolar protein sorting 45 homolog [Source:HGNC Symbol;Acc:HGNC:14579]						HALLMARK_PROTEIN_SECRETION
8674	VAMP4	vesicle associated membrane protein 4 [Source:HGNC Symbol;Acc:HGNC:12645]						HALLMARK_PROTEIN_SECRETION
8774	NAPG	NSF attachment protein gamma [Source:HGNC Symbol;Acc:HGNC:7642]						HALLMARK_PROTEIN_SECRETION
2012	EMP1	epithelial membrane protein 1 [Source:HGNC Symbol;Acc:HGNC:3333]							HALLMARK_IL2_STAT5_SIGNALING
3682	ITGAE	integrin subunit alpha E [Source:HGNC Symbol;Acc:HGNC:6147]							HALLMARK_IL2_STAT5_SIGNALING
55509	BATF3	basic leucine zipper ATF-like transcription factor 3 [Source:HGNC Symbol;Acc:HGNC:28915]							HALLMARK_IL2_STAT5_SIGNALING
84525	HOPX	HOP homeobox [Source:HGNC Symbol;Acc:HGNC:24961]							HALLMARK_IL2_STAT5_SIGNALING
8835	SOCS2	suppressor of cytokine signaling 2 [Source:HGNC Symbol;Acc:HGNC:19382]							HALLMARK_IL2_STAT5_SIGNALING
50808	AK3	adenylate kinase 3 [Source:HGNC Symbol;Acc:HGNC:17376]								HALLMARK_GLYCOLYSIS
8497	PPFIA4	PTPRF interacting protein alpha 4 [Source:HGNC Symbol;Acc:HGNC:9248]								HALLMARK_GLYCOLYSIS
1944	EFNA3	ephrin A3 [Source:HGNC Symbol;Acc:HGNC:3223]								HALLMARK_GLYCOLYSIS
23036	ZNF292	zinc finger protein 292 [Source:HGNC Symbol;Acc:HGNC:18410]								HALLMARK_GLYCOLYSIS
10380	BPNT1	3'(2'), 5'-bisphosphate nucleotidase 1 [Source:HGNC Symbol;Acc:HGNC:1096]								HALLMARK_GLYCOLYSIS
4200	ME2	malic enzyme 2 [Source:HGNC Symbol;Acc:HGNC:6984]								HALLMARK_GLYCOLYSIS
1604	CD55	CD55 molecule (Cromer blood group) [Source:HGNC Symbol;Acc:HGNC:2665]
4179	CD46	CD46 molecule [Source:HGNC Symbol;Acc:HGNC:6953]
5294	PIK3CG	phosphatidylinositol-4,5-bisphosphate 3-kinase catalytic subunit gamma [Source:HGNC Symbol;Acc:HGNC:8978]
7941	PLA2G7	phospholipase A2 group VII [Source:HGNC Symbol;Acc:HGNC:9040]
801	CALM1	calmodulin 1 [Source:HGNC Symbol;Acc:HGNC:1442]
9097	USP14	ubiquitin specific peptidase 14 [Source:HGNC Symbol;Acc:HGNC:12612]
6309	SC5D	sterol-C5-desaturase [Source:HGNC Symbol;Acc:HGNC:10547]
6117	RPA1	replication protein A1 [Source:HGNC Symbol;Acc:HGNC:10289]
51377	UCHL5	ubiquitin C-terminal hydrolase L5 [Source:HGNC Symbol;Acc:HGNC:19678]
10302	SNAPC5	small nuclear RNA activating complex polypeptide 5 [Source:HGNC Symbol;Acc:HGNC:15484]
2967	GTF2H3	general transcription factor IIH subunit 3 [Source:HGNC Symbol;Acc:HGNC:4657]
6431	SRSF6	serine and arginine rich splicing factor 6 [Source:HGNC Symbol;Acc:HGNC:10788]
84265	POLR3GL	RNA polymerase III subunit GL [Source:HGNC Symbol;Acc:HGNC:28466]
4982	TNFRSF11B	TNF receptor superfamily member 11b [Source:HGNC Symbol;Acc:HGNC:11909]
247	ALOX15B	arachidonate 15-lipoxygenase type B [Source:HGNC Symbol;Acc:HGNC:434]
103910	MYL12B	myosin light chain 12B [Source:HGNC Symbol;Acc:HGNC:29827]
26585	GREM1	gremlin 1, DAN family BMP antagonist [Source:HGNC Symbol;Acc:HGNC:2001]
5217	PFN2	profilin 2 [Source:HGNC Symbol;Acc:HGNC:8882]
5507	PPP1R3C	protein phosphatase 1 regulatory subunit 3C [Source:HGNC Symbol;Acc:HGNC:9293]
25937	WWTR1	WW domain containing transcription regulator 1 [Source:HGNC Symbol;Acc:HGNC:24042]
23604	DAPK2	death associated protein kinase 2 [Source:HGNC Symbol;Acc:HGNC:2675]
6442	SGCA	sarcoglycan alpha [Source:HGNC Symbol;Acc:HGNC:10805]
670	BPHL	biphenyl hydrolase like [Source:HGNC Symbol;Acc:HGNC:1094]
1652	DDT	D-dopachrome tautomerase [Source:HGNC Symbol;Acc:HGNC:2732]
10653	SPINT2	serine peptidase inhibitor, Kunitz type 2 [Source:HGNC Symbol;Acc:HGNC:11247]
283537	SLC46A3	solute carrier family 46 member 3 [Source:HGNC Symbol;Acc:HGNC:27501]
57447	NDRG2	NDRG family member 2 [Source:HGNC Symbol;Acc:HGNC:14460]
5126	PCSK2	proprotein convertase subtilisin/kexin type 2 [Source:HGNC Symbol;Acc:HGNC:8744]
9588	PRDX6	peroxiredoxin 6 [Source:HGNC Symbol;Acc:HGNC:16753]
6885	MAP3K7	mitogen-activated protein kinase kinase kinase 7 [Source:HGNC Symbol;Acc:HGNC:6859]
26272	FBXO4	F-box protein 4 [Source:HGNC Symbol;Acc:HGNC:13583]
4674	NAP1L2	nucleosome assembly protein 1 like 2 [Source:HGNC Symbol;Acc:HGNC:7638]
51012	PRELID3B	PRELI domain containing 3B [Source:HGNC Symbol;Acc:HGNC:15892]
10451	VAV3	vav guanine nucleotide exchange factor 3 [Source:HGNC Symbol;Acc:HGNC:12659]
7531	YWHAE	tyrosine 3-monooxygenase/tryptophan 5-monooxygenase activation protein epsilon [Source:HGNC Symbol;Acc:HGNC:12851]
114791	TUBGCP5	tubulin gamma complex component 5 [Source:HGNC Symbol;Acc:HGNC:18600]
394	ARHGAP5	Rho GTPase activating protein 5 [Source:HGNC Symbol;Acc:HGNC:675]
10492	SYNCRIP	synaptotagmin binding cytoplasmic RNA interacting protein [Source:HGNC Symbol;Acc:HGNC:16918]
403	ARL3	ADP ribosylation factor like GTPase 3 [Source:HGNC Symbol;Acc:HGNC:694]
6990	DYNLT3	dynein light chain Tctex-type 3 [Source:HGNC Symbol;Acc:HGNC:11694]
6505	SLC1A1	solute carrier family 1 member 1 [Source:HGNC Symbol;Acc:HGNC:10939]
708	C1QBP	complement C1q binding protein [Source:HGNC Symbol;Acc:HGNC:1243]
2589	GALNT1	polypeptide N-acetylgalactosaminyltransferase 1 [Source:HGNC Symbol;Acc:HGNC:4123]
9994	CASP8AP2	caspase 8 associated protein 2 [Source:HGNC Symbol;Acc:HGNC:1510]
10507	SEMA4D	semaphorin 4D [Source:HGNC Symbol;Acc:HGNC:10732]
55024	BANK1	B cell scaffold protein with ankyrin repeats 1 [Source:HGNC Symbol;Acc:HGNC:18233]
29903	CCDC106	coiled-coil domain containing 106 [Source:HGNC Symbol;Acc:HGNC:30181]
4291	MLF1	myeloid leukemia factor 1 [Source:HGNC Symbol;Acc:HGNC:7125]
10161	LPAR6	lysophosphatidic acid receptor 6 [Source:HGNC Symbol;Acc:HGNC:15520]
3953	LEPR	leptin receptor [Source:HGNC Symbol;Acc:HGNC:6554]
100128731	OST4	oligosaccharyltransferase complex subunit 4, non-catalytic [Source:HGNC Symbol;Acc:HGNC:32483]
100129460	DPY19L1P1	DPY19L1 pseudogene 1 [Source:HGNC Symbol;Acc:HGNC:22395]
100130701	BTNL12P	butyrophilin like 12, pseudogene [Source:HGNC Symbol;Acc:HGNC:52935]
100130855	USP3-AS1	USP3 antisense RNA 1 [Source:HGNC Symbol;Acc:HGNC:44140]
100133669	LY6E-DT	LY6E divergent transcript [Source:HGNC Symbol;Acc:HGNC:53728]
100144602	EPHA5-AS1	EPHA5 antisense RNA 1 [Source:HGNC Symbol;Acc:HGNC:50602]
100192378	ZFHX4-AS1	ZFHX4 antisense RNA 1 [Source:HGNC Symbol;Acc:HGNC:44165]
100288911	CRIM1-DT	CRIM1 divergent transcript [Source:HGNC Symbol;Acc:HGNC:54057]
100499177	THAP9-AS1	THAP9 antisense RNA 1 [Source:HGNC Symbol;Acc:HGNC:44172]
100505738	MIR4458HG	MIR4458 host gene [Source:HGNC Symbol;Acc:HGNC:49008]
100505806	SNHG18	small nucleolar RNA host gene 18 [Source:HGNC Symbol;Acc:HGNC:49007]
100506451	RASSF8-AS1	RASSF8 antisense RNA 1 [Source:HGNC Symbol;Acc:HGNC:48637]
100506736	SLFN12L	schlafen family member 12 like [Source:HGNC Symbol;Acc:HGNC:33920]
100507102	COX20P1	COX20 pseudogene 1 [Source:HGNC Symbol;Acc:HGNC:31435]
100507171	BOLA3-DT	BOLA3 divergent transcript [Source:HGNC Symbol;Acc:HGNC:42922]
100507217	CHASERR	CHD2 adjacent suppressive regulatory RNA [Source:HGNC Symbol;Acc:HGNC:48626]
100628315	DNM3OS	DNM3 opposite strand/antisense RNA [Source:HGNC Symbol;Acc:HGNC:41228]
100862728	UPK1A-AS1	UPK1A antisense RNA 1 [Source:HGNC Symbol;Acc:HGNC:40603]
100874027	TPRG1-AS2	TPRG1 antisense RNA 2 [Source:HGNC Symbol;Acc:HGNC:41062]
10092	ARPC5	actin related protein 2/3 complex subunit 5 [Source:HGNC Symbol;Acc:HGNC:708]
10154	PLXNC1	plexin C1 [Source:HGNC Symbol;Acc:HGNC:9106]
101559451	PELP1-DT	PELP1 divergent transcript [Source:HGNC Symbol;Acc:HGNC:55614]
101927021	ZFAND2A-DT	ZFAND2A divergent transcript [Source:HGNC Symbol;Acc:HGNC:41187]
101928120	ENSG00000271380	novel transcript, antisense to SHC1 and PYGO2
101928595	YPEL3-DT	YPEL3 divergent transcript [Source:HGNC Symbol;Acc:HGNC:55547]
101928978	LINC02994	long intergenic non-protein coding RNA 2994 [Source:HGNC Symbol;Acc:HGNC:56109]
101929221	INSYN1-AS1	INSYN1 antisense RNA 1 [Source:HGNC Symbol;Acc:HGNC:51422]
10228	STX6	syntaxin 6 [Source:HGNC Symbol;Acc:HGNC:11441]
102467073	PDCD6-DT	PDCD6 divergent transcript [Source:HGNC Symbol;Acc:HGNC:55580]
10330	CNPY2	canopy FGF signaling regulator 2 [Source:HGNC Symbol;Acc:HGNC:13529]
10484	SEC23A	SEC23 homolog A, COPII coat complex component [Source:HGNC Symbol;Acc:HGNC:10701]
10485	MIR9-1HG	MIR9-1 host gene [Source:HGNC Symbol;Acc:HGNC:30780]
104968399	MYL12-AS1	MYL12A and MYL12B antisense RNA 1 [Source:HGNC Symbol;Acc:HGNC:55331]
105371729	ENSG00000285677	Novel transcript, antisense to SSR2
105372482	ZNF8-DT	ZNF8 divergent transcript [Source:HGNC Symbol;Acc:HGNC:55280]
105373780	ENSG00000283839	novel transcript, antisense to ZNF804A
105376350	ENSG00000235281	novel transcript
105378672	EXO5-DT	EXO5 divergent transcript [Source:HGNC Symbol;Acc:HGNC:55647]
10715	CERS1	ceramide synthase 1 [Source:HGNC Symbol;Acc:HGNC:14253]
10771	ZMYND11	zinc finger MYND-type containing 11 [Source:HGNC Symbol;Acc:HGNC:16966]
107985246	CSRP1-AS1	CSRP1 antisense RNA 1 [Source:HGNC Symbol;Acc:HGNC:55856]
10846	PDE10A	phosphodiesterase 10A [Source:HGNC Symbol;Acc:HGNC:8772]
109729141	TDRKH-AS1	TDRKH antisense RNA 1 [Source:HGNC Symbol;Acc:HGNC:40578]
11112	HIBADH	3-hydroxyisobutyrate dehydrogenase [Source:HGNC Symbol;Acc:HGNC:4907]
11161	ERG28	ergosterol biosynthesis 28 homolog [Source:HGNC Symbol;Acc:HGNC:1187]
11164	NUDT5	nudix hydrolase 5 [Source:HGNC Symbol;Acc:HGNC:8052]
11171	STRAP	serine/threonine kinase receptor associated protein [Source:HGNC Symbol;Acc:HGNC:30796]
11228	RASSF8	Ras association domain family member 8 [Source:HGNC Symbol;Acc:HGNC:13232]
1123	CHN1	chimerin 1 [Source:HGNC Symbol;Acc:HGNC:1943]
11238	CA5B	carbonic anhydrase 5B [Source:HGNC Symbol;Acc:HGNC:1378]
112483	SAT2	spermidine/spermine N1-acetyltransferase family member 2 [Source:HGNC Symbol;Acc:HGNC:23160]
112611	RWDD2A	RWD domain containing 2A [Source:HGNC Symbol;Acc:HGNC:21385]
11266	DUSP12	dual specificity phosphatase 12 [Source:HGNC Symbol;Acc:HGNC:3067]
113451	AZIN2	antizyme inhibitor 2 [Source:HGNC Symbol;Acc:HGNC:29957]
114088	TRIM9	tripartite motif containing 9 [Source:HGNC Symbol;Acc:HGNC:16288]
115409989	RNVU1-29	RNA, variant U1 small nuclear 29 [Source:HGNC Symbol;Acc:HGNC:54433]
115677	NOSTRIN	nitric oxide synthase trafficking [Source:HGNC Symbol;Acc:HGNC:20203]
116228	COX20	cytochrome c oxidase assembly factor COX20 [Source:HGNC Symbol;Acc:HGNC:26970]
116461	TSEN15	tRNA splicing endonuclease subunit 15 [Source:HGNC Symbol;Acc:HGNC:16791]
118487	CHCHD1	coiled-coil-helix-coiled-coil-helix domain containing 1 [Source:HGNC Symbol;Acc:HGNC:23518]
118567325	ENSG00000288907	novel transcript, antisense to CHEK1
118597838	GOLPH3-DT	GOLPH3 divergent transcript [Source:HGNC Symbol;Acc:HGNC:55231]
121227	LRIG3	leucine rich repeats and immunoglobulin like domains 3 [Source:HGNC Symbol;Acc:HGNC:30991]
123688	HYKK	hydroxylysine kinase [Source:HGNC Symbol;Acc:HGNC:34403]
123706540	JTB-DT	JTB divergent transcript [Source:HGNC Symbol;Acc:HGNC:56047]
124817	CNTD1	cyclin N-terminal domain containing 1 [Source:HGNC Symbol;Acc:HGNC:26847]
124902382	SUV39H2-DT	SUV39H2 divergent transcript [Source:HGNC Symbol;Acc:HGNC:55188]
124904624	RNVU1-26	RNA, variant U1 small nuclear 26 [Source:HGNC Symbol;Acc:HGNC:54429]
124935	SLC43A2	solute carrier family 43 member 2 [Source:HGNC Symbol;Acc:HGNC:23087]
125111	GJD3	gap junction protein delta 3 [Source:HGNC Symbol;Acc:HGNC:19147]
126231	ZNF573	zinc finger protein 573 [Source:HGNC Symbol;Acc:HGNC:26420]
127124	ATP6V1G3	ATPase H+ transporting V1 subunit G3 [Source:HGNC Symbol;Acc:HGNC:18265]
128061	C1orf131	chromosome 1 open reading frame 131 [Source:HGNC Symbol;Acc:HGNC:25332]
128077	LIX1L	limb and CNS expressed 1 like [Source:HGNC Symbol;Acc:HGNC:28715]
128387	TATDN3	TatD DNase domain containing 3 [Source:HGNC Symbol;Acc:HGNC:27010]
130752	MDH1B	malate dehydrogenase 1B [Source:HGNC Symbol;Acc:HGNC:17836]
132430	PABPC4L	poly(A) binding protein cytoplasmic 4 like [Source:HGNC Symbol;Acc:HGNC:31955]
132946	ARL9	ADP ribosylation factor like GTPase 9 [Source:HGNC Symbol;Acc:HGNC:23592]
133418	EMB	embigin [Source:HGNC Symbol;Acc:HGNC:30465]
133686	NADK2	NAD kinase 2, mitochondrial [Source:HGNC Symbol;Acc:HGNC:26404]
140825	NEURL2	neuralized E3 ubiquitin protein ligase 2 [Source:HGNC Symbol;Acc:HGNC:16156]
143662	MUC15	mucin 15, cell surface associated [Source:HGNC Symbol;Acc:HGNC:14956]
144363	ETFRF1	electron transfer flavoprotein regulatory factor 1 [Source:HGNC Symbol;Acc:HGNC:27052]
146395	GSG1L	GSG1 like [Source:HGNC Symbol;Acc:HGNC:28283]
148281	SYT6	synaptotagmin 6 [Source:HGNC Symbol;Acc:HGNC:18638]
148398	SAMD11	sterile alpha motif domain containing 11 [Source:HGNC Symbol;Acc:HGNC:28706]
150472	ZNG1B	Zn regulated GTPase metalloprotein activator 1B [Source:HGNC Symbol;Acc:HGNC:17907]
150726	FBXO41	F-box protein 41 [Source:HGNC Symbol;Acc:HGNC:29409]
157378	TMEM65	transmembrane protein 65 [Source:HGNC Symbol;Acc:HGNC:25203]
159296	NKX2-3	NK2 homeobox 3 [Source:HGNC Symbol;Acc:HGNC:7836]
1602	DACH1	dachshund family transcription factor 1 [Source:HGNC Symbol;Acc:HGNC:2663]
160518	DENND5B	DENN domain containing 5B [Source:HGNC Symbol;Acc:HGNC:28338]
160897	GPR180	G protein-coupled receptor 180 [Source:HGNC Symbol;Acc:HGNC:28899]
163255	ZNF540	zinc finger protein 540 [Source:HGNC Symbol;Acc:HGNC:25331]
163486	DENND1B	DENN domain containing 1B [Source:HGNC Symbol;Acc:HGNC:28404]
170082	TCEANC	transcription elongation factor A N-terminal and central domain containing [Source:HGNC Symbol;Acc:HGNC:28277]
1953	MEGF6	multiple EGF like domains 6 [Source:HGNC Symbol;Acc:HGNC:3232]
201161	CENPV	centromere protein V [Source:HGNC Symbol;Acc:HGNC:29920]
201475	RAB12	RAB12, member RAS oncogene family [Source:HGNC Symbol;Acc:HGNC:31332]
204801	NLRP11	NLR family pyrin domain containing 11 [Source:HGNC Symbol;Acc:HGNC:22945]
205251	MTLN	mitoregulin [Source:HGNC Symbol;Acc:HGNC:27339]
2059	EPS8	epidermal growth factor receptor pathway substrate 8 [Source:HGNC Symbol;Acc:HGNC:3420]
2166	FAAH	fatty acid amide hydrolase [Source:HGNC Symbol;Acc:HGNC:3553]
222611	ADGRF2P	adhesion G protein-coupled receptor F2, pseudogene [Source:HGNC Symbol;Acc:HGNC:18991]
22835	ZFP30	ZFP30 zinc finger protein [Source:HGNC Symbol;Acc:HGNC:29555]
22929	SEPHS1	selenophosphate synthetase 1 [Source:HGNC Symbol;Acc:HGNC:19685]
22944	KIN	Kin17 DNA and RNA binding protein [Source:HGNC Symbol;Acc:HGNC:6327]
23256	SCFD1	sec1 family domain containing 1 [Source:HGNC Symbol;Acc:HGNC:20726]
23259	DDHD2	DDHD domain containing 2 [Source:HGNC Symbol;Acc:HGNC:29106]
23287	AGTPBP1	ATP/GTP binding carboxypeptidase 1 [Source:HGNC Symbol;Acc:HGNC:17258]
23301	EHBP1	EH domain binding protein 1 [Source:HGNC Symbol;Acc:HGNC:29144]
23322	RPGRIP1L	RPGRIP1 like [Source:HGNC Symbol;Acc:HGNC:29168]
23392	ECPAS	Ecm29 proteasome adaptor and scaffold [Source:HGNC Symbol;Acc:HGNC:29020]
23405	DICER1	dicer 1, ribonuclease III [Source:HGNC Symbol;Acc:HGNC:17098]
23588	KLHDC2	kelch domain containing 2 [Source:HGNC Symbol;Acc:HGNC:20231]
23595	ORC3	origin recognition complex subunit 3 [Source:HGNC Symbol;Acc:HGNC:8489]
23623	RUSC1	RUN and SH3 domain containing 1 [Source:HGNC Symbol;Acc:HGNC:17153]
253782	CERS6	ceramide synthase 6 [Source:HGNC Symbol;Acc:HGNC:23826]
255324	EPGN	epithelial mitogen [Source:HGNC Symbol;Acc:HGNC:17470]
255928	SYT14	synaptotagmin 14 [Source:HGNC Symbol;Acc:HGNC:23143]
256471	MFSD8	major facilitator superfamily domain containing 8 [Source:HGNC Symbol;Acc:HGNC:28486]
25766	PRPF40B	pre-mRNA processing factor 40 homolog B [Source:HGNC Symbol;Acc:HGNC:25031]
25936	NSL1	NSL1 component of MIS12 kinetochore complex [Source:HGNC Symbol;Acc:HGNC:24548]
25977	NECAP1	NECAP endocytosis associated 1 [Source:HGNC Symbol;Acc:HGNC:24539]
26049	FAM169A	family with sequence similarity 169 member A [Source:HGNC Symbol;Acc:HGNC:29138]
26052	DNM3	dynamin 3 [Source:HGNC Symbol;Acc:HGNC:29125]
26127	FGFR1OP2	FGFR1 oncogene partner 2 [Source:HGNC Symbol;Acc:HGNC:23098]
261726	TIPRL	TOR signaling pathway regulator [Source:HGNC Symbol;Acc:HGNC:30231]
26263	FBXO22	F-box protein 22 [Source:HGNC Symbol;Acc:HGNC:13593]
2665	GDI2	GDP dissociation inhibitor 2 [Source:HGNC Symbol;Acc:HGNC:4227]
26953	RANBP6	RAN binding protein 6 [Source:HGNC Symbol;Acc:HGNC:9851]
26996	GPR160	G protein-coupled receptor 160 [Source:HGNC Symbol;Acc:HGNC:23693]
2706	GJB2	gap junction protein beta 2 [Source:HGNC Symbol;Acc:HGNC:4284]
27068	PPA2	inorganic pyrophosphatase 2 [Source:HGNC Symbol;Acc:HGNC:28883]
27115	PDE7B	phosphodiesterase 7B [Source:HGNC Symbol;Acc:HGNC:8792]
2823	GPM6A	glycoprotein M6A [Source:HGNC Symbol;Acc:HGNC:4460]
2850	GPR27	G protein-coupled receptor 27 [Source:HGNC Symbol;Acc:HGNC:4482]
285154	CYP1B1-AS1	CYP1B1 antisense RNA 1 [Source:HGNC Symbol;Acc:HGNC:28543]
285195	SLC9A9	solute carrier family 9 member A9 [Source:HGNC Symbol;Acc:HGNC:20653]
285489	DOK7	docking protein 7 [Source:HGNC Symbol;Acc:HGNC:26594]
286499	FAM133A	family with sequence similarity 133 member A [Source:HGNC Symbol;Acc:HGNC:26748]
28755	TRAC	T cell receptor alpha constant [Source:HGNC Symbol;Acc:HGNC:12029]
28962	OSTM1	osteoclastogenesis associated transmembrane protein 1 [Source:HGNC Symbol;Acc:HGNC:21652]
29081	METTL5	methyltransferase 5, N6-adenosine [Source:HGNC Symbol;Acc:HGNC:25006]
29094	LGALSL	galectin like [Source:HGNC Symbol;Acc:HGNC:25012]
2992	GYG1	glycogenin 1 [Source:HGNC Symbol;Acc:HGNC:4699]
29940	DSE	dermatan sulfate epimerase [Source:HGNC Symbol;Acc:HGNC:21144]
30061	SLC40A1	solute carrier family 40 member 1 [Source:HGNC Symbol;Acc:HGNC:10909]
317662	FAM149B1	family with sequence similarity 149 member B1 [Source:HGNC Symbol;Acc:HGNC:29162]
3209	HOXA13	homeobox A13 [Source:HGNC Symbol;Acc:HGNC:5102]
339318	ZNF181	zinc finger protein 181 [Source:HGNC Symbol;Acc:HGNC:12971]
344838	PAQR9	progestin and adipoQ receptor family member 9 [Source:HGNC Symbol;Acc:HGNC:30131]
359845	RFLNB	refilin B [Source:HGNC Symbol;Acc:HGNC:28705]
360023	ZBTB41	zinc finger and BTB domain containing 41 [Source:HGNC Symbol;Acc:HGNC:24819]
3632	INPP5A	inositol polyphosphate-5-phosphatase A [Source:HGNC Symbol;Acc:HGNC:6076]
3763	KCNJ6	potassium inwardly rectifying channel subfamily J member 6 [Source:HGNC Symbol;Acc:HGNC:6267]
376940	ZC3H6	zinc finger CCCH-type containing 6 [Source:HGNC Symbol;Acc:HGNC:24762]
386597	GRASLND	glycosaminoglycan regulatory associated long non-coding RNA [Source:HGNC Symbol;Acc:HGNC:30963]
387763	C11orf96	chromosome 11 open reading frame 96 [Source:HGNC Symbol;Acc:HGNC:38675]
388536	ZNF790	zinc finger protein 790 [Source:HGNC Symbol;Acc:HGNC:33114]
388714	FMO6P	flavin containing dimethylaniline monoxygenase 6, pseudogene [Source:HGNC Symbol;Acc:HGNC:24024]
388722	C1orf53	chromosome 1 open reading frame 53 [Source:HGNC Symbol;Acc:HGNC:30003]
388753	COA6	cytochrome c oxidase assembly factor 6 [Source:HGNC Symbol;Acc:HGNC:18025]
388789	SMIM26	small integral membrane protein 26 [Source:HGNC Symbol;Acc:HGNC:43430]
389119	INKA1	inka box actin regulator 1 [Source:HGNC Symbol;Acc:HGNC:32480]
389524	GTF2IRD2B	GTF2I repeat domain containing 2B [Source:HGNC Symbol;Acc:HGNC:33125]
3911	LAMA5	laminin subunit alpha 5 [Source:HGNC Symbol;Acc:HGNC:6485]
3985	LIMK2	LIM domain kinase 2 [Source:HGNC Symbol;Acc:HGNC:6614]
401093	MBNL1-AS1	MBNL1 antisense RNA 1 [Source:HGNC Symbol;Acc:HGNC:44584]
414328	IDNK	IDNK gluconokinase [Source:HGNC Symbol;Acc:HGNC:31367]
4157	MC1R	melanocortin 1 receptor [Source:HGNC Symbol;Acc:HGNC:6929]
4287	ATXN3	ataxin 3 [Source:HGNC Symbol;Acc:HGNC:7106]
440078	FAM66C	family with sequence similarity 66 member C [Source:HGNC Symbol;Acc:HGNC:21644]
441046	GUSBP5	GUSB pseudogene 5 [Source:HGNC Symbol;Acc:HGNC:42319]
4511	MT-TC	mitochondrially encoded tRNA-Cys (UGU/C) [Source:HGNC Symbol;Acc:HGNC:7477]
4570	MT-TN	mitochondrially encoded tRNA-Asn (AAU/C) [Source:HGNC Symbol;Acc:HGNC:7493]
4646	MYO6	myosin VI [Source:HGNC Symbol;Acc:HGNC:7605]
4730	NDUFV2P1	NADH:ubiquinone oxidoreductase core subunit V2 pseudogene 1 [Source:HGNC Symbol;Acc:HGNC:7718]
5019	OXCT1	3-oxoacid CoA-transferase 1 [Source:HGNC Symbol;Acc:HGNC:8527]
51009	DERL2	derlin 2 [Source:HGNC Symbol;Acc:HGNC:17943]
51018	RRP15	ribosomal RNA processing 15 homolog [Source:HGNC Symbol;Acc:HGNC:24255]
51026	GOLT1B	golgi transport 1B [Source:HGNC Symbol;Acc:HGNC:20175]
51071	DERA	deoxyribose-phosphate aldolase [Source:HGNC Symbol;Acc:HGNC:24269]
51097	SCCPDH	saccharopine dehydrogenase (putative) [Source:HGNC Symbol;Acc:HGNC:24275]
51098	IFT52	intraflagellar transport 52 [Source:HGNC Symbol;Acc:HGNC:15901]
51133	KCTD3	potassium channel tetramerization domain containing 3 [Source:HGNC Symbol;Acc:HGNC:21305]
51205	ACP6	acid phosphatase 6, lysophosphatidic [Source:HGNC Symbol;Acc:HGNC:29609]
51227	PIGP	phosphatidylinositol glycan anchor biosynthesis class P [Source:HGNC Symbol;Acc:HGNC:3046]
51230	PHF20	PHD finger protein 20 [Source:HGNC Symbol;Acc:HGNC:16098]
51290	ERGIC2	ERGIC and golgi 2 [Source:HGNC Symbol;Acc:HGNC:30208]
51301	GCNT4	glucosaminyl (N-acetyl) transferase 4 [Source:HGNC Symbol;Acc:HGNC:17973]
51348	KLRF1	killer cell lectin like receptor F1 [Source:HGNC Symbol;Acc:HGNC:13342]
51506	UFC1	ubiquitin-fold modifier conjugating enzyme 1 [Source:HGNC Symbol;Acc:HGNC:26941]
51714	SELENOT	selenoprotein T [Source:HGNC Symbol;Acc:HGNC:18136]
5184	PEPD	peptidase D [Source:HGNC Symbol;Acc:HGNC:8840]
5203	PFDN4	prefoldin subunit 4 [Source:HGNC Symbol;Acc:HGNC:8868]
5358	PLS3	plastin 3 [Source:HGNC Symbol;Acc:HGNC:9091]
53981	CPSF2	cleavage and polyadenylation specific factor 2 [Source:HGNC Symbol;Acc:HGNC:2325]
54112	GPR88	G protein-coupled receptor 88 [Source:HGNC Symbol;Acc:HGNC:4539]
54499	TMCO1	transmembrane and coiled-coil domains 1 [Source:HGNC Symbol;Acc:HGNC:18188]
54511	HMGCLL1	3-hydroxy-3-methylglutaryl-CoA lyase like 1 [Source:HGNC Symbol;Acc:HGNC:21359]
5475	PPEF1	protein phosphatase with EF-hand domain 1 [Source:HGNC Symbol;Acc:HGNC:9243]
54951	COMMD8	COMM domain containing 8 [Source:HGNC Symbol;Acc:HGNC:26036]
54953	ODR4	odr-4 GPCR localization factor homolog [Source:HGNC Symbol;Acc:HGNC:24299]
55081	IFT57	intraflagellar transport 57 [Source:HGNC Symbol;Acc:HGNC:17367]
55196	RESF1	retroelement silencing factor 1 [Source:HGNC Symbol;Acc:HGNC:25559]
55364	IMPACT	impact RWD domain protein [Source:HGNC Symbol;Acc:HGNC:20387]
5565	PRKAB2	protein kinase AMP-activated non-catalytic subunit beta 2 [Source:HGNC Symbol;Acc:HGNC:9379]
55709	KBTBD4	kelch repeat and BTB domain containing 4 [Source:HGNC Symbol;Acc:HGNC:23761]
55726	INTS13	integrator complex subunit 13 [Source:HGNC Symbol;Acc:HGNC:20174]
55754	TMEM30A	transmembrane protein 30A [Source:HGNC Symbol;Acc:HGNC:16667]
55757	UGGT2	UDP-glucose glycoprotein glucosyltransferase 2 [Source:HGNC Symbol;Acc:HGNC:15664]
55803	ADAP2	ArfGAP with dual PH domains 2 [Source:HGNC Symbol;Acc:HGNC:16487]
55847	CISD1	CDGSH iron sulfur domain 1 [Source:HGNC Symbol;Acc:HGNC:30880]
55863	TMEM126B	transmembrane protein 126B [Source:HGNC Symbol;Acc:HGNC:30883]
55871	ZNG1A	Zn regulated GTPase metalloprotein activator 1A [Source:HGNC Symbol;Acc:HGNC:17134]
56062	KLHL4	kelch like family member 4 [Source:HGNC Symbol;Acc:HGNC:6355]
56261	GPCPD1	glycerophosphocholine phosphodiesterase 1 [Source:HGNC Symbol;Acc:HGNC:26957]
56605	ERO1B	endoplasmic reticulum oxidoreductase 1 beta [Source:HGNC Symbol;Acc:HGNC:14355]
56950	SMYD2	SET and MYND domain containing 2 [Source:HGNC Symbol;Acc:HGNC:20982]
57147	SCYL3	SCY1 like pseudokinase 3 [Source:HGNC Symbol;Acc:HGNC:19285]
57150	SMIM8	small integral membrane protein 8 [Source:HGNC Symbol;Acc:HGNC:21401]
57188	ADAMTSL3	ADAMTS like 3 [Source:HGNC Symbol;Acc:HGNC:14633]
57407	NMRAL1	NmrA like redox sensor 1 [Source:HGNC Symbol;Acc:HGNC:24987]
57409	MIF4GD	MIF4G domain containing [Source:HGNC Symbol;Acc:HGNC:24030]
57560	IFT80	intraflagellar transport 80 [Source:HGNC Symbol;Acc:HGNC:29262]
58480	RHOU	ras homolog family member U [Source:HGNC Symbol;Acc:HGNC:17794]
58494	JAM2	junctional adhesion molecule 2 [Source:HGNC Symbol;Acc:HGNC:14686]
58516	SINHCAF	SIN3-HDAC complex associated factor [Source:HGNC Symbol;Acc:HGNC:30702]
5965	RECQL	RecQ like helicase [Source:HGNC Symbol;Acc:HGNC:9948]
60529	ALX4	ALX homeobox 4 [Source:HGNC Symbol;Acc:HGNC:450]
60682	SMAP1	small ArfGAP 1 [Source:HGNC Symbol;Acc:HGNC:19651]
6154	RPL26	ribosomal protein L26 [Source:HGNC Symbol;Acc:HGNC:10327]
6235	RPS29	ribosomal protein S29 [Source:HGNC Symbol;Acc:HGNC:10419]
6343	SCT	secretin [Source:HGNC Symbol;Acc:HGNC:10607]
63939	FAM217B	family with sequence similarity 217 member B [Source:HGNC Symbol;Acc:HGNC:16170]
64129	TINAGL1	tubulointerstitial nephritis antigen like 1 [Source:HGNC Symbol;Acc:HGNC:19168]
64130	LIN7B	lin-7 homolog B, crumbs cell polarity complex component [Source:HGNC Symbol;Acc:HGNC:17788]
6416	MAP2K4	mitogen-activated protein kinase kinase 4 [Source:HGNC Symbol;Acc:HGNC:6844]
642236	FRG1JP	FSHD region gene 1 family member J, pseudogene [Source:HGNC Symbol;Acc:HGNC:51768]
642946	FLVCR1-DT	FLVCR1 divergent transcript [Source:HGNC Symbol;Acc:HGNC:39077]
643723	LYPLAL1-DT	LYPLAL1 divergent transcript [Source:HGNC Symbol;Acc:HGNC:50560]
6451	SH3BGRL	SH3 domain binding glutamate rich protein like [Source:HGNC Symbol;Acc:HGNC:10823]
646270	ELL2P1	elongation factor for RNA polymerase II 2 pseudogene 1 [Source:HGNC Symbol;Acc:HGNC:39343]
64710	NUCKS1	nuclear casein kinase and cyclin dependent kinase substrate 1 [Source:HGNC Symbol;Acc:HGNC:29923]
647219	ASCL5	achaete-scute family bHLH transcription factor 5 [Source:HGNC Symbol;Acc:HGNC:33169]
64801	ARV1	ARV1 homolog, fatty acid homeostasis modulator [Source:HGNC Symbol;Acc:HGNC:29561]
64901	RANBP17	RAN binding protein 17 [Source:HGNC Symbol;Acc:HGNC:14428]
65008	MRPL1	mitochondrial ribosomal protein L1 [Source:HGNC Symbol;Acc:HGNC:14275]
6581	SLC22A3	solute carrier family 22 member 3 [Source:HGNC Symbol;Acc:HGNC:10967]
6596	HLTF	helicase like transcription factor [Source:HGNC Symbol;Acc:HGNC:11099]
6615	SNAI1	snail family transcriptional repressor 1 [Source:HGNC Symbol;Acc:HGNC:11128]
6738	RO60	Ro60, Y RNA binding protein [Source:HGNC Symbol;Acc:HGNC:11313]
6785	ELOVL4	ELOVL fatty acid elongase 4 [Source:HGNC Symbol;Acc:HGNC:14415]
678655	CD27-AS1	CD27 antisense RNA 1 [Source:HGNC Symbol;Acc:HGNC:43896]
6900	CNTN2	contactin 2 [Source:HGNC Symbol;Acc:HGNC:2172]
692247	LMNTD2-AS1	LMNTD2 antisense RNA 1 [Source:HGNC Symbol;Acc:HGNC:41204]
7114	TMSB4X	thymosin beta 4 X-linked [Source:HGNC Symbol;Acc:HGNC:11881]
7257	TSNAX	translin associated factor X [Source:HGNC Symbol;Acc:HGNC:12380]
728116	ZBTB8B	zinc finger and BTB domain containing 8B [Source:HGNC Symbol;Acc:HGNC:37057]
728264	CARMN	cardiac mesoderm enhancer-associated non-coding RNA [Source:HGNC Symbol;Acc:HGNC:42872]
728755	MIR3171HG	MIR3171 host gene [Source:HGNC Symbol;Acc:HGNC:56193]
729156	GTF2IRD1P1	GTF2I repeat domain containing 1 pseudogene 1 [Source:HGNC Symbol;Acc:HGNC:44136]
729967	MORN2	MORN repeat containing 2 [Source:HGNC Symbol;Acc:HGNC:30166]
7326	UBE2G1	ubiquitin conjugating enzyme E2 G1 [Source:HGNC Symbol;Acc:HGNC:12482]
7525	YES1	YES proto-oncogene 1, Src family tyrosine kinase [Source:HGNC Symbol;Acc:HGNC:12841]
767599	SNORD114-21	small nucleolar RNA, C/D box 114-21 [Source:HGNC Symbol;Acc:HGNC:33009]
7775	ZNF232	zinc finger protein 232 [Source:HGNC Symbol;Acc:HGNC:13026]
78998	RHPN1-AS1	RHPN1 antisense RNA 1 (head to head) [Source:HGNC Symbol;Acc:HGNC:28457]
79038	ZFYVE21	zinc finger FYVE-type containing 21 [Source:HGNC Symbol;Acc:HGNC:20760]
79041	TMEM38A	transmembrane protein 38A [Source:HGNC Symbol;Acc:HGNC:28462]
79582	SPAG16	sperm associated antigen 16 [Source:HGNC Symbol;Acc:HGNC:23225]
79635	CCDC121	coiled-coil domain containing 121 [Source:HGNC Symbol;Acc:HGNC:25833]
79695	GALNT12	polypeptide N-acetylgalactosaminyltransferase 12 [Source:HGNC Symbol;Acc:HGNC:19877]
79717	PPCS	phosphopantothenoylcysteine synthetase [Source:HGNC Symbol;Acc:HGNC:25686]
79729	SH3D21	SH3 domain containing 21 [Source:HGNC Symbol;Acc:HGNC:26236]
79896	THNSL1	threonine synthase like 1 [Source:HGNC Symbol;Acc:HGNC:26160]
80144	FRAS1	Fraser extracellular matrix complex subunit 1 [Source:HGNC Symbol;Acc:HGNC:19185]
80167	ABHD18	abhydrolase domain containing 18 [Source:HGNC Symbol;Acc:HGNC:26111]
80298	MTERF2	mitochondrial transcription termination factor 2 [Source:HGNC Symbol;Acc:HGNC:30779]
80310	PDGFD	platelet derived growth factor D [Source:HGNC Symbol;Acc:HGNC:30620]
80818	ZNF436	zinc finger protein 436 [Source:HGNC Symbol;Acc:HGNC:20814]
80896	NPL	N-acetylneuraminate pyruvate lyase [Source:HGNC Symbol;Acc:HGNC:16781]
81627	TRMT1L	tRNA methyltransferase 1 like [Source:HGNC Symbol;Acc:HGNC:16782]
83479	DDX59	DEAD-box helicase 59 [Source:HGNC Symbol;Acc:HGNC:25360]
83544	DNAL1	dynein axonemal light chain 1 [Source:HGNC Symbol;Acc:HGNC:23247]
83547	RILP	Rab interacting lysosomal protein [Source:HGNC Symbol;Acc:HGNC:30266]
83690	CRISPLD1	cysteine rich secretory protein LCCL domain containing 1 [Source:HGNC Symbol;Acc:HGNC:18206]
83719	YPEL3	yippee like 3 [Source:HGNC Symbol;Acc:HGNC:18327]
83939	EIF2A	eukaryotic translation initiation factor 2A [Source:HGNC Symbol;Acc:HGNC:3254]
83940	TATDN1	TatD DNase domain containing 1 [Source:HGNC Symbol;Acc:HGNC:24220]
84224	NBPF3	NBPF member 3 [Source:HGNC Symbol;Acc:HGNC:25076]
84255	SLC37A3	solute carrier family 37 member 3 [Source:HGNC Symbol;Acc:HGNC:20651]
84307	ZNF397	zinc finger protein 397 [Source:HGNC Symbol;Acc:HGNC:18818]
84320	ACBD6	acyl-CoA binding domain containing 6 [Source:HGNC Symbol;Acc:HGNC:23339]
84557	MAP1LC3A	microtubule associated protein 1 light chain 3 alpha [Source:HGNC Symbol;Acc:HGNC:6838]
84775	ZNF607	zinc finger protein 607 [Source:HGNC Symbol;Acc:HGNC:28192]
84817	TXNDC17	thioredoxin domain containing 17 [Source:HGNC Symbol;Acc:HGNC:28218]
84826	SFT2D3	SFT2 domain containing 3 [Source:HGNC Symbol;Acc:HGNC:28767]
84848	MIR503HG	MIR503 host gene [Source:HGNC Symbol;Acc:HGNC:28258]
85004	RERG	RAS like estrogen regulated growth inhibitor [Source:HGNC Symbol;Acc:HGNC:15980]
85415	RHPN2	rhophilin Rho GTPase binding protein 2 [Source:HGNC Symbol;Acc:HGNC:19974]
85444	LRRCC1	leucine rich repeat and coiled-coil centrosomal protein 1 [Source:HGNC Symbol;Acc:HGNC:29373]
8732	RNGTT	RNA guanylyltransferase and 5'-phosphatase [Source:HGNC Symbol;Acc:HGNC:10073]
8781	PSPHP1	phosphoserine phosphatase pseudogene 1 [Source:HGNC Symbol;Acc:HGNC:9578]
9037	SEMA5A	semaphorin 5A [Source:HGNC Symbol;Acc:HGNC:10736]
90843	TCEAL8	transcription elongation factor A like 8 [Source:HGNC Symbol;Acc:HGNC:28683]
9200	HACD1	3-hydroxyacyl-CoA dehydratase 1 [Source:HGNC Symbol;Acc:HGNC:9639]
92342	METTL18	methyltransferase 18, RPL3 N3(tau)-histidine [Source:HGNC Symbol;Acc:HGNC:28793]
92703	TMEM183A	transmembrane protein 183A [Source:HGNC Symbol;Acc:HGNC:20173]
93099	DMKN	dermokine [Source:HGNC Symbol;Acc:HGNC:25063]
9412	MED21	mediator complex subunit 21 [Source:HGNC Symbol;Acc:HGNC:11473]
9851	KIAA0753	KIAA0753 [Source:HGNC Symbol;Acc:HGNC:29110]
9976	CLEC2B	C-type lectin domain family 2 member B [Source:HGNC Symbol;Acc:HGNC:2053]
