# Supplementary material for: Molecular Effects of Glucose on MIR503HG-Regulated Genes in Triple-Negative Breast Cancer
Source: Br J Biomed Sci. 2025 Dec 17;82:15206. doi: 10.3389/bjbs.2025.15206 (PMC12753515; doi:10.3389/bjbs.2025.15206)
Supplement: Supplementary file 5 [file Table6.XLSX]

## Sheet: TableS3_SupplFig5_GOBP_G1_down
Overlap Results
Collection(s):	GO:BP
# overlaps shown:	20
# genesets in collections:	7608
# genes in comparison (n):	199
# genes in universe (N):	42577
Gene Set Name	# Genes in Gene Set (K)	Description	# Genes in Overlap (k)	k/K	p-value	FDR q-value	log p-val
GOBP_REGULATION_OF_CELL_POPULATION_PROLIFERATION	1799	Any process that modulates the frequency, rate or extent of cell proliferation. [GOC:jl]	29	0.0161	6.64e-09	3.04e-05	8.17783
GOBP_POSITIVE_REGULATION_OF_SIGNALING	1828	Any process that activates, maintains or increases the frequency, rate or extent of a signaling process. [GOC:mtg_signal]	29	0.0159	9.44e-09	3.04e-05	8.02503
GOBP_POSITIVE_REGULATION_OF_CELL_POPULATION_PROLIFERATION	1000	Any process that activates or increases the rate or extent of cell proliferation. [GOC:go_curators]	21	0.021	1.2e-08	3.04e-05	7.92082
GOBP_INTRACELLULAR_RECEPTOR_SIGNALING_PATHWAY	379	The series of molecular signals initiated by a ligand binding to a receptor located within a cell. [GOC:bf, GOC:mah]	13	0.0343	3.34e-08	6.36e-05	7.47625
GOBP_CELLULAR_RESPONSE_TO_ORGANIC_SUBSTANCE	1992	Any process that results in a change in state or activity of a cell (in terms of movement, secretion, enzyme production, gene expression, etc.) as a result of an organic substance stimulus. [GOC:mah]	29	0.0146	6.03e-08	9.17e-05	7.21968
GOBP_POST_TRANSLATIONAL_PROTEIN_MODIFICATION	1010	The process of covalently altering one or more amino acids in a protein after the protein has been completely translated and released from the ribosome. [GOC:jsg]	19	0.0188	3.32e-07	0.000421	6.47886
GOBP_REGULATION_OF_IMMUNE_SYSTEM_PROCESS	1626	Any process that modulates the frequency, rate, or extent of an immune system process. [GOC:add]	24	0.0148	7.28e-07	0.000696	6.13787
GOBP_PROTEOLYSIS	1631	The hydrolysis of proteins into smaller polypeptides and/or amino acids by cleavage of their peptide bonds. [GOC:bf, GOC:mah]	24	0.0147	7.68e-07	0.000696	6.11464
GOBP_CELL_CELL_JUNCTION_ORGANIZATION	217	A process that is carried out at the cellular level which results in the assembly, arrangement of constituent parts, or disassembly of a cell-cell junction. A cell-cell junction is a specialized region of connection between two cells. [GOC:ai, GOC:dph, GOC:jl, GOC:mah]	9	0.0415	9.56e-07	0.000696	6.01954
GOBP_BIOLOGICAL_PROCESS_INVOLVED_IN_INTERSPECIES_INTERACTION_BETWEEN_ORGANISMS	1780	Any process evolved to enable an interaction with an organism of a different species. [GOC:cc]	25	0.014	1.03e-06	0.000696	5.98716
GOBP_INNATE_IMMUNE_RESPONSE	987	Innate immune responses are defense responses mediated by germline encoded components that directly recognize components of potential pathogens. [GO_REF:0000022, GOC:add, GOC:ebc, GOC:mtg_sensu]	18	0.0182	1.07e-06	0.000696	5.97062
GOBP_CELL_CELL_SIGNALING	1319	Any process that mediates the transfer of information from one cell to another. This process includes signal transduction in the receiving cell and, where applicable, release of a ligand and any processes that actively facilitate its transport and presentation to the receiving cell. Examples include signaling via soluble ligands, via cell adhesion molecules and via gap junctions. [GOC:dos, GOC:ma…	21	0.0159	1.16e-06	0.000696	5.93554
GOBP_RESPONSE_TO_OXYGEN_CONTAINING_COMPOUND	1678	Any process that results in a change in state or activity of a cell or an organism (in terms of movement, secretion, enzyme production, gene expression, etc.) as a result of an oxygen-containing compound stimulus. [GOC:pr, GOC:TermGenie]	24	0.0143	1.26e-06	0.000696	5.89963
GOBP_RESPONSE_TO_NITROGEN_COMPOUND	1106	Any process that results in a change in state or activity of a cell or an organism (in terms of movement, secretion, enzyme production, gene expression, etc.) as a result of a nitrogen compound stimulus. [GOC:pr, GOC:TermGenie]	19	0.0172	1.28e-06	0.000696	5.89279
GOBP_POSITIVE_REGULATION_OF_IMMUNE_SYSTEM_PROCESS	1120	Any process that activates or increases the frequency, rate, or extent of an immune system process. [GOC:add]	19	0.017	1.54e-06	0.000781	5.81248
GOBP_ESTABLISHMENT_OF_LOCALIZATION_IN_CELL	1966	Any process, occuring in a cell, that localizes a substance or cellular component. This may occur via movement, tethering or selective degradation. [GOC:ai, GOC:dos, GOC:dph, GOC:tb]	26	0.0132	1.87e-06	0.000889	5.72816
GOBP_RESPONSE_TO_ENDOGENOUS_STIMULUS	1735	Any process that results in a change in state or activity of a cell or an organism (in terms of movement, secretion, enzyme production, gene expression, etc.) as a result of a stimulus arising within the organism. [GOC:sm]	24	0.0138	2.25e-06	0.00101	5.64782
GOBP_DEFENSE_RESPONSE_TO_OTHER_ORGANISM	1268	Reactions triggered in response to the presence of another organism that act to protect the cell or organism from damage caused by that organism. [GOC:dos]	20	0.0158	2.43e-06	0.00103	5.61439
GOBP_PHOSPHORYLATION	1394	The process of introducing a phosphate group into a molecule, usually with the formation of a phosphoric ester, a phosphoric anhydride or a phosphoric amide. [ISBN:0198506732]	21	0.0151	2.75e-06	0.00106	5.56067
GOBP_PROTEIN_MODIFICATION_BY_SMALL_PROTEIN_CONJUGATION	847	A protein modification process in which one or more groups of a small protein, such as ubiquitin or a ubiquitin-like protein, are covalently attached to a target protein. [GOC:mah]	16	0.0189	2.78e-06	0.00106	5.55596
Gene/Gene Set Overlap Matrix
Entrez Gene Id	Gene Symbol	Gene Description	GOBP_REGULATION_OF_CELL_POPULATION_PROLIFERATION	GOBP_POSITIVE_REGULATION_OF_SIGNALING	GOBP_POSITIVE_REGULATION_OF_CELL_POPULATION_PROLIFERATION	GOBP_INTRACELLULAR_RECEPTOR_SIGNALING_PATHWAY	GOBP_CELLULAR_RESPONSE_TO_ORGANIC_SUBSTANCE	GOBP_POST_TRANSLATIONAL_PROTEIN_MODIFICATION	GOBP_REGULATION_OF_IMMUNE_SYSTEM_PROCESS	GOBP_PROTEOLYSIS	GOBP_CELL_CELL_JUNCTION_ORGANIZATION	GOBP_BIOLOGICAL_PROCESS_INVOLVED_IN_INTERSPECIES_INTERACTION_BETWEEN_ORGANISMS	GOBP_INNATE_IMMUNE_RESPONSE	GOBP_CELL_CELL_SIGNALING	GOBP_RESPONSE_TO_OXYGEN_CONTAINING_COMPOUND	GOBP_RESPONSE_TO_NITROGEN_COMPOUND	GOBP_POSITIVE_REGULATION_OF_IMMUNE_SYSTEM_PROCESS	GOBP_ESTABLISHMENT_OF_LOCALIZATION_IN_CELL	GOBP_RESPONSE_TO_ENDOGENOUS_STIMULUS	GOBP_DEFENSE_RESPONSE_TO_OTHER_ORGANISM	GOBP_PHOSPHORYLATION	GOBP_PROTEIN_MODIFICATION_BY_SMALL_PROTEIN_CONJUGATION
3717	JAK2	Janus kinase 2 [Source:HGNC Symbol;Acc:HGNC:6192]	GOBP_REGULATION_OF_CELL_POPULATION_PROLIFERATION	GOBP_POSITIVE_REGULATION_OF_SIGNALING	GOBP_POSITIVE_REGULATION_OF_CELL_POPULATION_PROLIFERATION	GOBP_INTRACELLULAR_RECEPTOR_SIGNALING_PATHWAY	GOBP_CELLULAR_RESPONSE_TO_ORGANIC_SUBSTANCE	GOBP_POST_TRANSLATIONAL_PROTEIN_MODIFICATION	GOBP_REGULATION_OF_IMMUNE_SYSTEM_PROCESS	GOBP_PROTEOLYSIS		GOBP_BIOLOGICAL_PROCESS_INVOLVED_IN_INTERSPECIES_INTERACTION_BETWEEN_ORGANISMS	GOBP_INNATE_IMMUNE_RESPONSE	GOBP_CELL_CELL_SIGNALING	GOBP_RESPONSE_TO_OXYGEN_CONTAINING_COMPOUND	GOBP_RESPONSE_TO_NITROGEN_COMPOUND	GOBP_POSITIVE_REGULATION_OF_IMMUNE_SYSTEM_PROCESS	GOBP_ESTABLISHMENT_OF_LOCALIZATION_IN_CELL	GOBP_RESPONSE_TO_ENDOGENOUS_STIMULUS	GOBP_DEFENSE_RESPONSE_TO_OTHER_ORGANISM	GOBP_PHOSPHORYLATION
51135	IRAK4	interleukin 1 receptor associated kinase 4 [Source:HGNC Symbol;Acc:HGNC:17967]	GOBP_REGULATION_OF_CELL_POPULATION_PROLIFERATION	GOBP_POSITIVE_REGULATION_OF_SIGNALING	GOBP_POSITIVE_REGULATION_OF_CELL_POPULATION_PROLIFERATION	GOBP_INTRACELLULAR_RECEPTOR_SIGNALING_PATHWAY	GOBP_CELLULAR_RESPONSE_TO_ORGANIC_SUBSTANCE		GOBP_REGULATION_OF_IMMUNE_SYSTEM_PROCESS			GOBP_BIOLOGICAL_PROCESS_INVOLVED_IN_INTERSPECIES_INTERACTION_BETWEEN_ORGANISMS	GOBP_INNATE_IMMUNE_RESPONSE		GOBP_RESPONSE_TO_OXYGEN_CONTAINING_COMPOUND		GOBP_POSITIVE_REGULATION_OF_IMMUNE_SYSTEM_PROCESS			GOBP_DEFENSE_RESPONSE_TO_OTHER_ORGANISM
367	AR	androgen receptor [Source:HGNC Symbol;Acc:HGNC:644]	GOBP_REGULATION_OF_CELL_POPULATION_PROLIFERATION	GOBP_POSITIVE_REGULATION_OF_SIGNALING	GOBP_POSITIVE_REGULATION_OF_CELL_POPULATION_PROLIFERATION	GOBP_INTRACELLULAR_RECEPTOR_SIGNALING_PATHWAY	GOBP_CELLULAR_RESPONSE_TO_ORGANIC_SUBSTANCE							GOBP_CELL_CELL_SIGNALING	GOBP_RESPONSE_TO_OXYGEN_CONTAINING_COMPOUND				GOBP_RESPONSE_TO_ENDOGENOUS_STIMULUS		GOBP_PHOSPHORYLATION
64109	CRLF2	cytokine receptor like factor 2 [Source:HGNC Symbol;Acc:HGNC:14281]	GOBP_REGULATION_OF_CELL_POPULATION_PROLIFERATION	GOBP_POSITIVE_REGULATION_OF_SIGNALING	GOBP_POSITIVE_REGULATION_OF_CELL_POPULATION_PROLIFERATION		GOBP_CELLULAR_RESPONSE_TO_ORGANIC_SUBSTANCE		GOBP_REGULATION_OF_IMMUNE_SYSTEM_PROCESS								GOBP_POSITIVE_REGULATION_OF_IMMUNE_SYSTEM_PROCESS
5584	PRKCI	protein kinase C iota [Source:HGNC Symbol;Acc:HGNC:9404]	GOBP_REGULATION_OF_CELL_POPULATION_PROLIFERATION	GOBP_POSITIVE_REGULATION_OF_SIGNALING	GOBP_POSITIVE_REGULATION_OF_CELL_POPULATION_PROLIFERATION		GOBP_CELLULAR_RESPONSE_TO_ORGANIC_SUBSTANCE				GOBP_CELL_CELL_JUNCTION_ORGANIZATION				GOBP_RESPONSE_TO_OXYGEN_CONTAINING_COMPOUND	GOBP_RESPONSE_TO_NITROGEN_COMPOUND			GOBP_RESPONSE_TO_ENDOGENOUS_STIMULUS		GOBP_PHOSPHORYLATION
6198	RPS6KB1	ribosomal protein S6 kinase B1 [Source:HGNC Symbol;Acc:HGNC:10436]	GOBP_REGULATION_OF_CELL_POPULATION_PROLIFERATION	GOBP_POSITIVE_REGULATION_OF_SIGNALING	GOBP_POSITIVE_REGULATION_OF_CELL_POPULATION_PROLIFERATION		GOBP_CELLULAR_RESPONSE_TO_ORGANIC_SUBSTANCE					GOBP_BIOLOGICAL_PROCESS_INVOLVED_IN_INTERSPECIES_INTERACTION_BETWEEN_ORGANISMS	GOBP_INNATE_IMMUNE_RESPONSE	GOBP_CELL_CELL_SIGNALING	GOBP_RESPONSE_TO_OXYGEN_CONTAINING_COMPOUND	GOBP_RESPONSE_TO_NITROGEN_COMPOUND			GOBP_RESPONSE_TO_ENDOGENOUS_STIMULUS	GOBP_DEFENSE_RESPONSE_TO_OTHER_ORGANISM	GOBP_PHOSPHORYLATION
7046	TGFBR1	transforming growth factor beta receptor 1 [Source:HGNC Symbol;Acc:HGNC:11772]	GOBP_REGULATION_OF_CELL_POPULATION_PROLIFERATION	GOBP_POSITIVE_REGULATION_OF_SIGNALING	GOBP_POSITIVE_REGULATION_OF_CELL_POPULATION_PROLIFERATION			GOBP_POST_TRANSLATIONAL_PROTEIN_MODIFICATION			GOBP_CELL_CELL_JUNCTION_ORGANIZATION				GOBP_RESPONSE_TO_OXYGEN_CONTAINING_COMPOUND				GOBP_RESPONSE_TO_ENDOGENOUS_STIMULUS		GOBP_PHOSPHORYLATION	GOBP_PROTEIN_MODIFICATION_BY_SMALL_PROTEIN_CONJUGATION
57599	WDR48	WD repeat domain 48 [Source:HGNC Symbol;Acc:HGNC:30914]	GOBP_REGULATION_OF_CELL_POPULATION_PROLIFERATION	GOBP_POSITIVE_REGULATION_OF_SIGNALING	GOBP_POSITIVE_REGULATION_OF_CELL_POPULATION_PROLIFERATION			GOBP_POST_TRANSLATIONAL_PROTEIN_MODIFICATION														GOBP_PROTEIN_MODIFICATION_BY_SMALL_PROTEIN_CONJUGATION
57181	SLC39A10	solute carrier family 39 member 10 [Source:HGNC Symbol;Acc:HGNC:20861]	GOBP_REGULATION_OF_CELL_POPULATION_PROLIFERATION	GOBP_POSITIVE_REGULATION_OF_SIGNALING	GOBP_POSITIVE_REGULATION_OF_CELL_POPULATION_PROLIFERATION				GOBP_REGULATION_OF_IMMUNE_SYSTEM_PROCESS								GOBP_POSITIVE_REGULATION_OF_IMMUNE_SYSTEM_PROCESS
4828	NMB	neuromedin B [Source:HGNC Symbol;Acc:HGNC:7842]	GOBP_REGULATION_OF_CELL_POPULATION_PROLIFERATION	GOBP_POSITIVE_REGULATION_OF_SIGNALING	GOBP_POSITIVE_REGULATION_OF_CELL_POPULATION_PROLIFERATION							GOBP_BIOLOGICAL_PROCESS_INVOLVED_IN_INTERSPECIES_INTERACTION_BETWEEN_ORGANISMS	GOBP_INNATE_IMMUNE_RESPONSE	GOBP_CELL_CELL_SIGNALING						GOBP_DEFENSE_RESPONSE_TO_OTHER_ORGANISM
7049	TGFBR3	transforming growth factor beta receptor 3 [Source:HGNC Symbol;Acc:HGNC:11774]	GOBP_REGULATION_OF_CELL_POPULATION_PROLIFERATION	GOBP_POSITIVE_REGULATION_OF_SIGNALING	GOBP_POSITIVE_REGULATION_OF_CELL_POPULATION_PROLIFERATION										GOBP_RESPONSE_TO_OXYGEN_CONTAINING_COMPOUND	GOBP_RESPONSE_TO_NITROGEN_COMPOUND			GOBP_RESPONSE_TO_ENDOGENOUS_STIMULUS
26035	GLCE	glucuronic acid epimerase [Source:HGNC Symbol;Acc:HGNC:17855]	GOBP_REGULATION_OF_CELL_POPULATION_PROLIFERATION	GOBP_POSITIVE_REGULATION_OF_SIGNALING	GOBP_POSITIVE_REGULATION_OF_CELL_POPULATION_PROLIFERATION
329	BIRC2	baculoviral IAP repeat containing 2 [Source:HGNC Symbol;Acc:HGNC:590]	GOBP_REGULATION_OF_CELL_POPULATION_PROLIFERATION	GOBP_POSITIVE_REGULATION_OF_SIGNALING		GOBP_INTRACELLULAR_RECEPTOR_SIGNALING_PATHWAY	GOBP_CELLULAR_RESPONSE_TO_ORGANIC_SUBSTANCE	GOBP_POST_TRANSLATIONAL_PROTEIN_MODIFICATION	GOBP_REGULATION_OF_IMMUNE_SYSTEM_PROCESS	GOBP_PROTEOLYSIS		GOBP_BIOLOGICAL_PROCESS_INVOLVED_IN_INTERSPECIES_INTERACTION_BETWEEN_ORGANISMS	GOBP_INNATE_IMMUNE_RESPONSE		GOBP_RESPONSE_TO_OXYGEN_CONTAINING_COMPOUND	GOBP_RESPONSE_TO_NITROGEN_COMPOUND	GOBP_POSITIVE_REGULATION_OF_IMMUNE_SYSTEM_PROCESS			GOBP_DEFENSE_RESPONSE_TO_OTHER_ORGANISM		GOBP_PROTEIN_MODIFICATION_BY_SMALL_PROTEIN_CONJUGATION
5573	PRKAR1A	protein kinase cAMP-dependent type I regulatory subunit alpha [Source:HGNC Symbol;Acc:HGNC:9388]	GOBP_REGULATION_OF_CELL_POPULATION_PROLIFERATION	GOBP_POSITIVE_REGULATION_OF_SIGNALING			GOBP_CELLULAR_RESPONSE_TO_ORGANIC_SUBSTANCE		GOBP_REGULATION_OF_IMMUNE_SYSTEM_PROCESS					GOBP_CELL_CELL_SIGNALING	GOBP_RESPONSE_TO_OXYGEN_CONTAINING_COMPOUND	GOBP_RESPONSE_TO_NITROGEN_COMPOUND			GOBP_RESPONSE_TO_ENDOGENOUS_STIMULUS		GOBP_PHOSPHORYLATION
96459	FNIP1	folliculin interacting protein 1 [Source:HGNC Symbol;Acc:HGNC:29418]	GOBP_REGULATION_OF_CELL_POPULATION_PROLIFERATION	GOBP_POSITIVE_REGULATION_OF_SIGNALING						GOBP_PROTEOLYSIS											GOBP_PHOSPHORYLATION
9821	RB1CC1	RB1 inducible coiled-coil 1 [Source:HGNC Symbol;Acc:HGNC:15574]	GOBP_REGULATION_OF_CELL_POPULATION_PROLIFERATION	GOBP_POSITIVE_REGULATION_OF_SIGNALING																	GOBP_PHOSPHORYLATION
3673	ITGA2	integrin subunit alpha 2 [Source:HGNC Symbol;Acc:HGNC:6137]	GOBP_REGULATION_OF_CELL_POPULATION_PROLIFERATION		GOBP_POSITIVE_REGULATION_OF_CELL_POPULATION_PROLIFERATION		GOBP_CELLULAR_RESPONSE_TO_ORGANIC_SUBSTANCE		GOBP_REGULATION_OF_IMMUNE_SYSTEM_PROCESS			GOBP_BIOLOGICAL_PROCESS_INVOLVED_IN_INTERSPECIES_INTERACTION_BETWEEN_ORGANISMS			GOBP_RESPONSE_TO_OXYGEN_CONTAINING_COMPOUND	GOBP_RESPONSE_TO_NITROGEN_COMPOUND	GOBP_POSITIVE_REGULATION_OF_IMMUNE_SYSTEM_PROCESS		GOBP_RESPONSE_TO_ENDOGENOUS_STIMULUS
204851	HIPK1	homeodomain interacting protein kinase 1 [Source:HGNC Symbol;Acc:HGNC:19006]	GOBP_REGULATION_OF_CELL_POPULATION_PROLIFERATION		GOBP_POSITIVE_REGULATION_OF_CELL_POPULATION_PROLIFERATION		GOBP_CELLULAR_RESPONSE_TO_ORGANIC_SUBSTANCE				GOBP_CELL_CELL_JUNCTION_ORGANIZATION										GOBP_PHOSPHORYLATION
10135	NAMPT	nicotinamide phosphoribosyltransferase [Source:HGNC Symbol;Acc:HGNC:30092]	GOBP_REGULATION_OF_CELL_POPULATION_PROLIFERATION		GOBP_POSITIVE_REGULATION_OF_CELL_POPULATION_PROLIFERATION		GOBP_CELLULAR_RESPONSE_TO_ORGANIC_SUBSTANCE							GOBP_CELL_CELL_SIGNALING	GOBP_RESPONSE_TO_OXYGEN_CONTAINING_COMPOUND	GOBP_RESPONSE_TO_NITROGEN_COMPOUND			GOBP_RESPONSE_TO_ENDOGENOUS_STIMULUS
1438	CSF2RA	colony stimulating factor 2 receptor subunit alpha [Source:HGNC Symbol;Acc:HGNC:2435]	GOBP_REGULATION_OF_CELL_POPULATION_PROLIFERATION		GOBP_POSITIVE_REGULATION_OF_CELL_POPULATION_PROLIFERATION		GOBP_CELLULAR_RESPONSE_TO_ORGANIC_SUBSTANCE
683	BST1	bone marrow stromal cell antigen 1 [Source:HGNC Symbol;Acc:HGNC:1118]	GOBP_REGULATION_OF_CELL_POPULATION_PROLIFERATION		GOBP_POSITIVE_REGULATION_OF_CELL_POPULATION_PROLIFERATION				GOBP_REGULATION_OF_IMMUNE_SYSTEM_PROCESS								GOBP_POSITIVE_REGULATION_OF_IMMUNE_SYSTEM_PROCESS				GOBP_PHOSPHORYLATION
11116	CEP43	centrosomal protein 43 [Source:HGNC Symbol;Acc:HGNC:17012]	GOBP_REGULATION_OF_CELL_POPULATION_PROLIFERATION		GOBP_POSITIVE_REGULATION_OF_CELL_POPULATION_PROLIFERATION																GOBP_PHOSPHORYLATION
7702	ZNF143	zinc finger protein 143 [Source:HGNC Symbol;Acc:HGNC:12928]	GOBP_REGULATION_OF_CELL_POPULATION_PROLIFERATION		GOBP_POSITIVE_REGULATION_OF_CELL_POPULATION_PROLIFERATION
23421	ITGB3BP	integrin subunit beta 3 binding protein [Source:HGNC Symbol;Acc:HGNC:6157]	GOBP_REGULATION_OF_CELL_POPULATION_PROLIFERATION		GOBP_POSITIVE_REGULATION_OF_CELL_POPULATION_PROLIFERATION
7976	FZD3	frizzled class receptor 3 [Source:HGNC Symbol;Acc:HGNC:4041]	GOBP_REGULATION_OF_CELL_POPULATION_PROLIFERATION		GOBP_POSITIVE_REGULATION_OF_CELL_POPULATION_PROLIFERATION
196	AHR	aryl hydrocarbon receptor [Source:HGNC Symbol;Acc:HGNC:348]	GOBP_REGULATION_OF_CELL_POPULATION_PROLIFERATION			GOBP_INTRACELLULAR_RECEPTOR_SIGNALING_PATHWAY	GOBP_CELLULAR_RESPONSE_TO_ORGANIC_SUBSTANCE		GOBP_REGULATION_OF_IMMUNE_SYSTEM_PROCESS			GOBP_BIOLOGICAL_PROCESS_INVOLVED_IN_INTERSPECIES_INTERACTION_BETWEEN_ORGANISMS			GOBP_RESPONSE_TO_OXYGEN_CONTAINING_COMPOUND	GOBP_RESPONSE_TO_NITROGEN_COMPOUND			GOBP_RESPONSE_TO_ENDOGENOUS_STIMULUS
23515	MORC3	MORC family CW-type zinc finger 3 [Source:HGNC Symbol;Acc:HGNC:23572]	GOBP_REGULATION_OF_CELL_POPULATION_PROLIFERATION									GOBP_BIOLOGICAL_PROCESS_INVOLVED_IN_INTERSPECIES_INTERACTION_BETWEEN_ORGANISMS	GOBP_INNATE_IMMUNE_RESPONSE							GOBP_DEFENSE_RESPONSE_TO_OTHER_ORGANISM	GOBP_PHOSPHORYLATION
8573	CASK	calcium/calmodulin dependent serine protein kinase [Source:HGNC Symbol;Acc:HGNC:1497]	GOBP_REGULATION_OF_CELL_POPULATION_PROLIFERATION											GOBP_CELL_CELL_SIGNALING				GOBP_ESTABLISHMENT_OF_LOCALIZATION_IN_CELL	GOBP_RESPONSE_TO_ENDOGENOUS_STIMULUS
3621	ING1	inhibitor of growth family member 1 [Source:HGNC Symbol;Acc:HGNC:6062]	GOBP_REGULATION_OF_CELL_POPULATION_PROLIFERATION															GOBP_ESTABLISHMENT_OF_LOCALIZATION_IN_CELL	GOBP_RESPONSE_TO_ENDOGENOUS_STIMULUS
92610	TIFA	TRAF interacting protein with forkhead associated domain [Source:HGNC Symbol;Acc:HGNC:19075]		GOBP_POSITIVE_REGULATION_OF_SIGNALING		GOBP_INTRACELLULAR_RECEPTOR_SIGNALING_PATHWAY	GOBP_CELLULAR_RESPONSE_TO_ORGANIC_SUBSTANCE		GOBP_REGULATION_OF_IMMUNE_SYSTEM_PROCESS			GOBP_BIOLOGICAL_PROCESS_INVOLVED_IN_INTERSPECIES_INTERACTION_BETWEEN_ORGANISMS	GOBP_INNATE_IMMUNE_RESPONSE				GOBP_POSITIVE_REGULATION_OF_IMMUNE_SYSTEM_PROCESS			GOBP_DEFENSE_RESPONSE_TO_OTHER_ORGANISM
1655	DDX5	DEAD-box helicase 5 [Source:HGNC Symbol;Acc:HGNC:2746]		GOBP_POSITIVE_REGULATION_OF_SIGNALING		GOBP_INTRACELLULAR_RECEPTOR_SIGNALING_PATHWAY	GOBP_CELLULAR_RESPONSE_TO_ORGANIC_SUBSTANCE												GOBP_RESPONSE_TO_ENDOGENOUS_STIMULUS
7105	TSPAN6	tetraspanin 6 [Source:HGNC Symbol;Acc:HGNC:11858]		GOBP_POSITIVE_REGULATION_OF_SIGNALING		GOBP_INTRACELLULAR_RECEPTOR_SIGNALING_PATHWAY			GOBP_REGULATION_OF_IMMUNE_SYSTEM_PROCESS			GOBP_BIOLOGICAL_PROCESS_INVOLVED_IN_INTERSPECIES_INTERACTION_BETWEEN_ORGANISMS	GOBP_INNATE_IMMUNE_RESPONSE				GOBP_POSITIVE_REGULATION_OF_IMMUNE_SYSTEM_PROCESS			GOBP_DEFENSE_RESPONSE_TO_OTHER_ORGANISM
834	CASP1	caspase 1 [Source:HGNC Symbol;Acc:HGNC:1499]		GOBP_POSITIVE_REGULATION_OF_SIGNALING			GOBP_CELLULAR_RESPONSE_TO_ORGANIC_SUBSTANCE		GOBP_REGULATION_OF_IMMUNE_SYSTEM_PROCESS	GOBP_PROTEOLYSIS		GOBP_BIOLOGICAL_PROCESS_INVOLVED_IN_INTERSPECIES_INTERACTION_BETWEEN_ORGANISMS	GOBP_INNATE_IMMUNE_RESPONSE		GOBP_RESPONSE_TO_OXYGEN_CONTAINING_COMPOUND		GOBP_POSITIVE_REGULATION_OF_IMMUNE_SYSTEM_PROCESS			GOBP_DEFENSE_RESPONSE_TO_OTHER_ORGANISM
2903	GRIN2A	glutamate ionotropic receptor NMDA type subunit 2A [Source:HGNC Symbol;Acc:HGNC:4585]		GOBP_POSITIVE_REGULATION_OF_SIGNALING			GOBP_CELLULAR_RESPONSE_TO_ORGANIC_SUBSTANCE			GOBP_PROTEOLYSIS				GOBP_CELL_CELL_SIGNALING	GOBP_RESPONSE_TO_OXYGEN_CONTAINING_COMPOUND	GOBP_RESPONSE_TO_NITROGEN_COMPOUND			GOBP_RESPONSE_TO_ENDOGENOUS_STIMULUS
815	CAMK2A	calcium/calmodulin dependent protein kinase II alpha [Source:HGNC Symbol;Acc:HGNC:1460]		GOBP_POSITIVE_REGULATION_OF_SIGNALING			GOBP_CELLULAR_RESPONSE_TO_ORGANIC_SUBSTANCE					GOBP_BIOLOGICAL_PROCESS_INVOLVED_IN_INTERSPECIES_INTERACTION_BETWEEN_ORGANISMS	GOBP_INNATE_IMMUNE_RESPONSE	GOBP_CELL_CELL_SIGNALING	GOBP_RESPONSE_TO_OXYGEN_CONTAINING_COMPOUND	GOBP_RESPONSE_TO_NITROGEN_COMPOUND		GOBP_ESTABLISHMENT_OF_LOCALIZATION_IN_CELL	GOBP_RESPONSE_TO_ENDOGENOUS_STIMULUS	GOBP_DEFENSE_RESPONSE_TO_OTHER_ORGANISM	GOBP_PHOSPHORYLATION
257397	TAB3	TGF-beta activated kinase 1 (MAP3K7) binding protein 3 [Source:HGNC Symbol;Acc:HGNC:30681]		GOBP_POSITIVE_REGULATION_OF_SIGNALING								GOBP_BIOLOGICAL_PROCESS_INVOLVED_IN_INTERSPECIES_INTERACTION_BETWEEN_ORGANISMS								GOBP_DEFENSE_RESPONSE_TO_OTHER_ORGANISM
1131	CHRM3	cholinergic receptor muscarinic 3 [Source:HGNC Symbol;Acc:HGNC:1952]		GOBP_POSITIVE_REGULATION_OF_SIGNALING										GOBP_CELL_CELL_SIGNALING	GOBP_RESPONSE_TO_OXYGEN_CONTAINING_COMPOUND	GOBP_RESPONSE_TO_NITROGEN_COMPOUND
794	CALB2	calbindin 2 [Source:HGNC Symbol;Acc:HGNC:1435]		GOBP_POSITIVE_REGULATION_OF_SIGNALING										GOBP_CELL_CELL_SIGNALING
2182	ACSL4	acyl-CoA synthetase long chain family member 4 [Source:HGNC Symbol;Acc:HGNC:3571]		GOBP_POSITIVE_REGULATION_OF_SIGNALING										GOBP_CELL_CELL_SIGNALING
53918	PELO	pelota mRNA surveillance and ribosome rescue factor [Source:HGNC Symbol;Acc:HGNC:8829]		GOBP_POSITIVE_REGULATION_OF_SIGNALING															GOBP_RESPONSE_TO_ENDOGENOUS_STIMULUS
1456	CSNK1G3	casein kinase 1 gamma 3 [Source:HGNC Symbol;Acc:HGNC:2456]		GOBP_POSITIVE_REGULATION_OF_SIGNALING																	GOBP_PHOSPHORYLATION
51174	TUBD1	tubulin delta 1 [Source:HGNC Symbol;Acc:HGNC:16811]		GOBP_POSITIVE_REGULATION_OF_SIGNALING
6049	RNF6	ring finger protein 6 [Source:HGNC Symbol;Acc:HGNC:10069]				GOBP_INTRACELLULAR_RECEPTOR_SIGNALING_PATHWAY	GOBP_CELLULAR_RESPONSE_TO_ORGANIC_SUBSTANCE	GOBP_POST_TRANSLATIONAL_PROTEIN_MODIFICATION		GOBP_PROTEOLYSIS									GOBP_RESPONSE_TO_ENDOGENOUS_STIMULUS			GOBP_PROTEIN_MODIFICATION_BY_SMALL_PROTEIN_CONJUGATION
57724	EPG5	ectopic P-granules 5 autophagy tethering factor [Source:HGNC Symbol;Acc:HGNC:29331]				GOBP_INTRACELLULAR_RECEPTOR_SIGNALING_PATHWAY	GOBP_CELLULAR_RESPONSE_TO_ORGANIC_SUBSTANCE		GOBP_REGULATION_OF_IMMUNE_SYSTEM_PROCESS			GOBP_BIOLOGICAL_PROCESS_INVOLVED_IN_INTERSPECIES_INTERACTION_BETWEEN_ORGANISMS	GOBP_INNATE_IMMUNE_RESPONSE			GOBP_RESPONSE_TO_NITROGEN_COMPOUND	GOBP_POSITIVE_REGULATION_OF_IMMUNE_SYSTEM_PROCESS	GOBP_ESTABLISHMENT_OF_LOCALIZATION_IN_CELL		GOBP_DEFENSE_RESPONSE_TO_OTHER_ORGANISM
6096	RORB	RAR related orphan receptor B [Source:HGNC Symbol;Acc:HGNC:10259]				GOBP_INTRACELLULAR_RECEPTOR_SIGNALING_PATHWAY	GOBP_CELLULAR_RESPONSE_TO_ORGANIC_SUBSTANCE								GOBP_RESPONSE_TO_OXYGEN_CONTAINING_COMPOUND
55818	KDM3A	lysine demethylase 3A [Source:HGNC Symbol;Acc:HGNC:20815]				GOBP_INTRACELLULAR_RECEPTOR_SIGNALING_PATHWAY	GOBP_CELLULAR_RESPONSE_TO_ORGANIC_SUBSTANCE												GOBP_RESPONSE_TO_ENDOGENOUS_STIMULUS
5537	PPP6C	protein phosphatase 6 catalytic subunit [Source:HGNC Symbol;Acc:HGNC:9323]				GOBP_INTRACELLULAR_RECEPTOR_SIGNALING_PATHWAY			GOBP_REGULATION_OF_IMMUNE_SYSTEM_PROCESS			GOBP_BIOLOGICAL_PROCESS_INVOLVED_IN_INTERSPECIES_INTERACTION_BETWEEN_ORGANISMS	GOBP_INNATE_IMMUNE_RESPONSE				GOBP_POSITIVE_REGULATION_OF_IMMUNE_SYSTEM_PROCESS	GOBP_ESTABLISHMENT_OF_LOCALIZATION_IN_CELL		GOBP_DEFENSE_RESPONSE_TO_OTHER_ORGANISM
9655	SOCS5	suppressor of cytokine signaling 5 [Source:HGNC Symbol;Acc:HGNC:16852]					GOBP_CELLULAR_RESPONSE_TO_ORGANIC_SUBSTANCE	GOBP_POST_TRANSLATIONAL_PROTEIN_MODIFICATION	GOBP_REGULATION_OF_IMMUNE_SYSTEM_PROCESS	GOBP_PROTEOLYSIS						GOBP_RESPONSE_TO_NITROGEN_COMPOUND	GOBP_POSITIVE_REGULATION_OF_IMMUNE_SYSTEM_PROCESS		GOBP_RESPONSE_TO_ENDOGENOUS_STIMULUS		GOBP_PHOSPHORYLATION	GOBP_PROTEIN_MODIFICATION_BY_SMALL_PROTEIN_CONJUGATION
6814	STXBP3	syntaxin binding protein 3 [Source:HGNC Symbol;Acc:HGNC:11446]					GOBP_CELLULAR_RESPONSE_TO_ORGANIC_SUBSTANCE					GOBP_BIOLOGICAL_PROCESS_INVOLVED_IN_INTERSPECIES_INTERACTION_BETWEEN_ORGANISMS	GOBP_INNATE_IMMUNE_RESPONSE	GOBP_CELL_CELL_SIGNALING	GOBP_RESPONSE_TO_OXYGEN_CONTAINING_COMPOUND	GOBP_RESPONSE_TO_NITROGEN_COMPOUND		GOBP_ESTABLISHMENT_OF_LOCALIZATION_IN_CELL	GOBP_RESPONSE_TO_ENDOGENOUS_STIMULUS	GOBP_DEFENSE_RESPONSE_TO_OTHER_ORGANISM
2769	GNA15	G protein subunit alpha 15 [Source:HGNC Symbol;Acc:HGNC:4383]					GOBP_CELLULAR_RESPONSE_TO_ORGANIC_SUBSTANCE							GOBP_CELL_CELL_SIGNALING	GOBP_RESPONSE_TO_OXYGEN_CONTAINING_COMPOUND	GOBP_RESPONSE_TO_NITROGEN_COMPOUND			GOBP_RESPONSE_TO_ENDOGENOUS_STIMULUS
2354	FOSB	FosB proto-oncogene, AP-1 transcription factor subunit [Source:HGNC Symbol;Acc:HGNC:3797]					GOBP_CELLULAR_RESPONSE_TO_ORGANIC_SUBSTANCE								GOBP_RESPONSE_TO_OXYGEN_CONTAINING_COMPOUND	GOBP_RESPONSE_TO_NITROGEN_COMPOUND			GOBP_RESPONSE_TO_ENDOGENOUS_STIMULUS
84458	LCOR	ligand dependent nuclear receptor corepressor [Source:HGNC Symbol;Acc:HGNC:29503]					GOBP_CELLULAR_RESPONSE_TO_ORGANIC_SUBSTANCE								GOBP_RESPONSE_TO_OXYGEN_CONTAINING_COMPOUND
131474	CHCHD4	coiled-coil-helix-coiled-coil-helix domain containing 4 [Source:HGNC Symbol;Acc:HGNC:26467]					GOBP_CELLULAR_RESPONSE_TO_ORGANIC_SUBSTANCE											GOBP_ESTABLISHMENT_OF_LOCALIZATION_IN_CELL
1974	EIF4A2	eukaryotic translation initiation factor 4A2 [Source:HGNC Symbol;Acc:HGNC:3284]					GOBP_CELLULAR_RESPONSE_TO_ORGANIC_SUBSTANCE
9140	ATG12	autophagy related 12 [Source:HGNC Symbol;Acc:HGNC:588]						GOBP_POST_TRANSLATIONAL_PROTEIN_MODIFICATION	GOBP_REGULATION_OF_IMMUNE_SYSTEM_PROCESS			GOBP_BIOLOGICAL_PROCESS_INVOLVED_IN_INTERSPECIES_INTERACTION_BETWEEN_ORGANISMS	GOBP_INNATE_IMMUNE_RESPONSE							GOBP_DEFENSE_RESPONSE_TO_OTHER_ORGANISM
26268	FBXO9	F-box protein 9 [Source:HGNC Symbol;Acc:HGNC:13588]						GOBP_POST_TRANSLATIONAL_PROTEIN_MODIFICATION		GOBP_PROTEOLYSIS		GOBP_BIOLOGICAL_PROCESS_INVOLVED_IN_INTERSPECIES_INTERACTION_BETWEEN_ORGANISMS	GOBP_INNATE_IMMUNE_RESPONSE							GOBP_DEFENSE_RESPONSE_TO_OTHER_ORGANISM		GOBP_PROTEIN_MODIFICATION_BY_SMALL_PROTEIN_CONJUGATION
51136	RNFT1	ring finger protein, transmembrane 1 [Source:HGNC Symbol;Acc:HGNC:30206]						GOBP_POST_TRANSLATIONAL_PROTEIN_MODIFICATION		GOBP_PROTEOLYSIS						GOBP_RESPONSE_TO_NITROGEN_COMPOUND						GOBP_PROTEIN_MODIFICATION_BY_SMALL_PROTEIN_CONJUGATION
6103	RPGR	retinitis pigmentosa GTPase regulator [Source:HGNC Symbol;Acc:HGNC:10295]						GOBP_POST_TRANSLATIONAL_PROTEIN_MODIFICATION		GOBP_PROTEOLYSIS								GOBP_ESTABLISHMENT_OF_LOCALIZATION_IN_CELL				GOBP_PROTEIN_MODIFICATION_BY_SMALL_PROTEIN_CONJUGATION
6500	SKP1	S-phase kinase associated protein 1 [Source:HGNC Symbol;Acc:HGNC:10899]						GOBP_POST_TRANSLATIONAL_PROTEIN_MODIFICATION		GOBP_PROTEOLYSIS												GOBP_PROTEIN_MODIFICATION_BY_SMALL_PROTEIN_CONJUGATION
7324	UBE2E1	ubiquitin conjugating enzyme E2 E1 [Source:HGNC Symbol;Acc:HGNC:12477]						GOBP_POST_TRANSLATIONAL_PROTEIN_MODIFICATION		GOBP_PROTEOLYSIS												GOBP_PROTEIN_MODIFICATION_BY_SMALL_PROTEIN_CONJUGATION
26046	LTN1	listerin E3 ubiquitin protein ligase 1 [Source:HGNC Symbol;Acc:HGNC:13082]						GOBP_POST_TRANSLATIONAL_PROTEIN_MODIFICATION		GOBP_PROTEOLYSIS												GOBP_PROTEIN_MODIFICATION_BY_SMALL_PROTEIN_CONJUGATION
26224	FBXL3	F-box and leucine rich repeat protein 3 [Source:HGNC Symbol;Acc:HGNC:13599]						GOBP_POST_TRANSLATIONAL_PROTEIN_MODIFICATION		GOBP_PROTEOLYSIS												GOBP_PROTEIN_MODIFICATION_BY_SMALL_PROTEIN_CONJUGATION
26091	HERC4	HECT and RLD domain containing E3 ubiquitin protein ligase 4 [Source:HGNC Symbol;Acc:HGNC:24521]						GOBP_POST_TRANSLATIONAL_PROTEIN_MODIFICATION		GOBP_PROTEOLYSIS												GOBP_PROTEIN_MODIFICATION_BY_SMALL_PROTEIN_CONJUGATION
80124	VCPIP1	valosin containing protein interacting protein 1 [Source:HGNC Symbol;Acc:HGNC:30897]						GOBP_POST_TRANSLATIONAL_PROTEIN_MODIFICATION		GOBP_PROTEOLYSIS												GOBP_PROTEIN_MODIFICATION_BY_SMALL_PROTEIN_CONJUGATION
10600	USP16	ubiquitin specific peptidase 16 [Source:HGNC Symbol;Acc:HGNC:12614]						GOBP_POST_TRANSLATIONAL_PROTEIN_MODIFICATION		GOBP_PROTEOLYSIS
4591	TRIM37	tripartite motif containing 37 [Source:HGNC Symbol;Acc:HGNC:7523]						GOBP_POST_TRANSLATIONAL_PROTEIN_MODIFICATION										GOBP_ESTABLISHMENT_OF_LOCALIZATION_IN_CELL				GOBP_PROTEIN_MODIFICATION_BY_SMALL_PROTEIN_CONJUGATION
51592	TRIM33	tripartite motif containing 33 [Source:HGNC Symbol;Acc:HGNC:16290]						GOBP_POST_TRANSLATIONAL_PROTEIN_MODIFICATION											GOBP_RESPONSE_TO_ENDOGENOUS_STIMULUS			GOBP_PROTEIN_MODIFICATION_BY_SMALL_PROTEIN_CONJUGATION
64065	PERP	p53 apoptosis effector related to PMP22 [Source:HGNC Symbol;Acc:HGNC:17637]							GOBP_REGULATION_OF_IMMUNE_SYSTEM_PROCESS	GOBP_PROTEOLYSIS	GOBP_CELL_CELL_JUNCTION_ORGANIZATION						GOBP_POSITIVE_REGULATION_OF_IMMUNE_SYSTEM_PROCESS
114803	MYSM1	Myb like, SWIRM and MPN domains 1 [Source:HGNC Symbol;Acc:HGNC:29401]							GOBP_REGULATION_OF_IMMUNE_SYSTEM_PROCESS	GOBP_PROTEOLYSIS
9782	MATR3	matrin 3 [Source:HGNC Symbol;Acc:HGNC:6912]							GOBP_REGULATION_OF_IMMUNE_SYSTEM_PROCESS			GOBP_BIOLOGICAL_PROCESS_INVOLVED_IN_INTERSPECIES_INTERACTION_BETWEEN_ORGANISMS	GOBP_INNATE_IMMUNE_RESPONSE				GOBP_POSITIVE_REGULATION_OF_IMMUNE_SYSTEM_PROCESS			GOBP_DEFENSE_RESPONSE_TO_OTHER_ORGANISM
730	C7	complement C7 [Source:HGNC Symbol;Acc:HGNC:1346]							GOBP_REGULATION_OF_IMMUNE_SYSTEM_PROCESS			GOBP_BIOLOGICAL_PROCESS_INVOLVED_IN_INTERSPECIES_INTERACTION_BETWEEN_ORGANISMS	GOBP_INNATE_IMMUNE_RESPONSE				GOBP_POSITIVE_REGULATION_OF_IMMUNE_SYSTEM_PROCESS			GOBP_DEFENSE_RESPONSE_TO_OTHER_ORGANISM
6401	SELE	selectin E [Source:HGNC Symbol;Acc:HGNC:10718]							GOBP_REGULATION_OF_IMMUNE_SYSTEM_PROCESS			GOBP_BIOLOGICAL_PROCESS_INVOLVED_IN_INTERSPECIES_INTERACTION_BETWEEN_ORGANISMS			GOBP_RESPONSE_TO_OXYGEN_CONTAINING_COMPOUND		GOBP_POSITIVE_REGULATION_OF_IMMUNE_SYSTEM_PROCESS
26258	BLOC1S6	biogenesis of lysosomal organelles complex 1 subunit 6 [Source:HGNC Symbol;Acc:HGNC:8549]							GOBP_REGULATION_OF_IMMUNE_SYSTEM_PROCESS					GOBP_CELL_CELL_SIGNALING	GOBP_RESPONSE_TO_OXYGEN_CONTAINING_COMPOUND	GOBP_RESPONSE_TO_NITROGEN_COMPOUND	GOBP_POSITIVE_REGULATION_OF_IMMUNE_SYSTEM_PROCESS	GOBP_ESTABLISHMENT_OF_LOCALIZATION_IN_CELL	GOBP_RESPONSE_TO_ENDOGENOUS_STIMULUS
2124	EVI2B	ecotropic viral integration site 2B [Source:HGNC Symbol;Acc:HGNC:3500]							GOBP_REGULATION_OF_IMMUNE_SYSTEM_PROCESS								GOBP_POSITIVE_REGULATION_OF_IMMUNE_SYSTEM_PROCESS
403341	ZBTB34	zinc finger and BTB domain containing 34 [Source:HGNC Symbol;Acc:HGNC:31446]							GOBP_REGULATION_OF_IMMUNE_SYSTEM_PROCESS
10015	PDCD6IP	programmed cell death 6 interacting protein [Source:HGNC Symbol;Acc:HGNC:8766]								GOBP_PROTEOLYSIS	GOBP_CELL_CELL_JUNCTION_ORGANIZATION							GOBP_ESTABLISHMENT_OF_LOCALIZATION_IN_CELL
7113	TMPRSS2	transmembrane serine protease 2 [Source:HGNC Symbol;Acc:HGNC:11876]								GOBP_PROTEOLYSIS		GOBP_BIOLOGICAL_PROCESS_INVOLVED_IN_INTERSPECIES_INTERACTION_BETWEEN_ORGANISMS
50859	SPOCK3	SPARC (osteonectin), cwcv and kazal like domains proteoglycan 3 [Source:HGNC Symbol;Acc:HGNC:13565]								GOBP_PROTEOLYSIS
5718	PSMD12	proteasome 26S subunit, non-ATPase 12 [Source:HGNC Symbol;Acc:HGNC:9557]								GOBP_PROTEOLYSIS
79868	ALG13	ALG13 UDP-N-acetylglucosaminyltransferase subunit [Source:HGNC Symbol;Acc:HGNC:30881]								GOBP_PROTEOLYSIS
1525	CXADR	CXADR Ig-like cell adhesion molecule [Source:HGNC Symbol;Acc:HGNC:2559]									GOBP_CELL_CELL_JUNCTION_ORGANIZATION	GOBP_BIOLOGICAL_PROCESS_INVOLVED_IN_INTERSPECIES_INTERACTION_BETWEEN_ORGANISMS		GOBP_CELL_CELL_SIGNALING
10052	GJC1	gap junction protein gamma 1 [Source:HGNC Symbol;Acc:HGNC:4280]									GOBP_CELL_CELL_JUNCTION_ORGANIZATION			GOBP_CELL_CELL_SIGNALING
5586	PKN2	protein kinase N2 [Source:HGNC Symbol;Acc:HGNC:9406]									GOBP_CELL_CELL_JUNCTION_ORGANIZATION										GOBP_PHOSPHORYLATION
7368	UGT8	UDP glycosyltransferase 8 [Source:HGNC Symbol;Acc:HGNC:12555]									GOBP_CELL_CELL_JUNCTION_ORGANIZATION
481	ATP1B1	ATPase Na+/K+ transporting subunit beta 1 [Source:HGNC Symbol;Acc:HGNC:804]										GOBP_BIOLOGICAL_PROCESS_INVOLVED_IN_INTERSPECIES_INTERACTION_BETWEEN_ORGANISMS	GOBP_INNATE_IMMUNE_RESPONSE					GOBP_ESTABLISHMENT_OF_LOCALIZATION_IN_CELL		GOBP_DEFENSE_RESPONSE_TO_OTHER_ORGANISM
3964	LGALS8	galectin 8 [Source:HGNC Symbol;Acc:HGNC:6569]										GOBP_BIOLOGICAL_PROCESS_INVOLVED_IN_INTERSPECIES_INTERACTION_BETWEEN_ORGANISMS								GOBP_DEFENSE_RESPONSE_TO_OTHER_ORGANISM
54407	SLC38A2	solute carrier family 38 member 2 [Source:HGNC Symbol;Acc:HGNC:13448]												GOBP_CELL_CELL_SIGNALING	GOBP_RESPONSE_TO_OXYGEN_CONTAINING_COMPOUND			GOBP_ESTABLISHMENT_OF_LOCALIZATION_IN_CELL
93664	CADPS2	calcium dependent secretion activator 2 [Source:HGNC Symbol;Acc:HGNC:16018]												GOBP_CELL_CELL_SIGNALING				GOBP_ESTABLISHMENT_OF_LOCALIZATION_IN_CELL
8001	GLRA3	glycine receptor alpha 3 [Source:HGNC Symbol;Acc:HGNC:4328]												GOBP_CELL_CELL_SIGNALING
57451	TENM2	teneurin transmembrane protein 2 [Source:HGNC Symbol;Acc:HGNC:29943]												GOBP_CELL_CELL_SIGNALING
5569	PKIA	cAMP-dependent protein kinase inhibitor alpha [Source:HGNC Symbol;Acc:HGNC:9017]																GOBP_ESTABLISHMENT_OF_LOCALIZATION_IN_CELL			GOBP_PHOSPHORYLATION
10802	SEC24A	SEC24 homolog A, COPII coat complex component [Source:HGNC Symbol;Acc:HGNC:10703]																GOBP_ESTABLISHMENT_OF_LOCALIZATION_IN_CELL
5874	RAB27B	RAB27B, member RAS oncogene family [Source:HGNC Symbol;Acc:HGNC:9767]																GOBP_ESTABLISHMENT_OF_LOCALIZATION_IN_CELL
9522	SCAMP1	secretory carrier membrane protein 1 [Source:HGNC Symbol;Acc:HGNC:10563]																GOBP_ESTABLISHMENT_OF_LOCALIZATION_IN_CELL
7919	DDX39B	DExD-box helicase 39B [Source:HGNC Symbol;Acc:HGNC:13917]																GOBP_ESTABLISHMENT_OF_LOCALIZATION_IN_CELL
64089	SNX16	sorting nexin 16 [Source:HGNC Symbol;Acc:HGNC:14980]																GOBP_ESTABLISHMENT_OF_LOCALIZATION_IN_CELL
5825	ABCD3	ATP binding cassette subfamily D member 3 [Source:HGNC Symbol;Acc:HGNC:67]																GOBP_ESTABLISHMENT_OF_LOCALIZATION_IN_CELL
9185	REPS2	RALBP1 associated Eps domain containing 2 [Source:HGNC Symbol;Acc:HGNC:9963]																GOBP_ESTABLISHMENT_OF_LOCALIZATION_IN_CELL
526	ATP6V1B2	ATPase H+ transporting V1 subunit B2 [Source:HGNC Symbol;Acc:HGNC:854]																GOBP_ESTABLISHMENT_OF_LOCALIZATION_IN_CELL
528	ATP6V1C1	ATPase H+ transporting V1 subunit C1 [Source:HGNC Symbol;Acc:HGNC:856]																GOBP_ESTABLISHMENT_OF_LOCALIZATION_IN_CELL
84910	TMEM87B	transmembrane protein 87B [Source:HGNC Symbol;Acc:HGNC:25913]																GOBP_ESTABLISHMENT_OF_LOCALIZATION_IN_CELL
5570	PKIB	cAMP-dependent protein kinase inhibitor beta [Source:HGNC Symbol;Acc:HGNC:9018]																			GOBP_PHOSPHORYLATION
57396	CLK4	CDC like kinase 4 [Source:HGNC Symbol;Acc:HGNC:13659]																			GOBP_PHOSPHORYLATION
9262	STK17B	serine/threonine kinase 17b [Source:HGNC Symbol;Acc:HGNC:11396]																			GOBP_PHOSPHORYLATION
55277	FGGY	FGGY carbohydrate kinase domain containing [Source:HGNC Symbol;Acc:HGNC:25610]																			GOBP_PHOSPHORYLATION
9411	ARHGAP29	Rho GTPase activating protein 29 [Source:HGNC Symbol;Acc:HGNC:30207]
23637	RABGAP1	RAB GTPase activating protein 1 [Source:HGNC Symbol;Acc:HGNC:17155]
2959	GTF2B	general transcription factor IIB [Source:HGNC Symbol;Acc:HGNC:4648]
10179	RBM7	RNA binding motif protein 7 [Source:HGNC Symbol;Acc:HGNC:9904]
5016	OVGP1	oviductal glycoprotein 1 [Source:HGNC Symbol;Acc:HGNC:8524]
90459	ERI1	exoribonuclease 1 [Source:HGNC Symbol;Acc:HGNC:23994]
120103	SLC36A4	solute carrier family 36 member 4 [Source:HGNC Symbol;Acc:HGNC:19660]
23443	SLC35A3	solute carrier family 35 member A3 [Source:HGNC Symbol;Acc:HGNC:11023]
8034	SLC25A16	solute carrier family 25 member 16 [Source:HGNC Symbol;Acc:HGNC:10986]
286148	DPY19L4	dpy-19 like 4 [Source:HGNC Symbol;Acc:HGNC:27829]
8727	CTNNAL1	catenin alpha like 1 [Source:HGNC Symbol;Acc:HGNC:2512]
151742	PPM1L	protein phosphatase, Mg2+/Mn2+ dependent 1L [Source:HGNC Symbol;Acc:HGNC:16381]
129685	TAF8	TATA-box binding protein associated factor 8 [Source:HGNC Symbol;Acc:HGNC:17300]
6884	TAF13	TATA-box binding protein associated factor 13 [Source:HGNC Symbol;Acc:HGNC:11546]
829	CAPZA1	capping actin protein of muscle Z-line subunit alpha 1 [Source:HGNC Symbol;Acc:HGNC:1488]
1429	CRYZ	crystallin zeta [Source:HGNC Symbol;Acc:HGNC:2419]
54680	ZNHIT6	zinc finger HIT-type containing 6 [Source:HGNC Symbol;Acc:HGNC:26089]
96764	TGS1	trimethylguanosine synthase 1 [Source:HGNC Symbol;Acc:HGNC:17843]
57863	CADM3	cell adhesion molecule 3 [Source:HGNC Symbol;Acc:HGNC:17601]
56124	PCDHB12	protocadherin beta 12 [Source:HGNC Symbol;Acc:HGNC:8683]
56140	PCDHA8	protocadherin alpha 8 [Source:HGNC Symbol;Acc:HGNC:8674]
3386	ICAM4	intercellular adhesion molecule 4 (Landsteiner-Wiener blood group) [Source:HGNC Symbol;Acc:HGNC:5347]
25890	ABI3BP	ABI family member 3 binding protein [Source:HGNC Symbol;Acc:HGNC:17265]
114786	XKR4	XK related 4 [Source:HGNC Symbol;Acc:HGNC:29394]
10349	ABCA10	ATP binding cassette subfamily A member 10 [Source:HGNC Symbol;Acc:HGNC:30]
56978	PRDM8	PR/SET domain 8 [Source:HGNC Symbol;Acc:HGNC:13993]
5357	PLS1	plastin 1 [Source:HGNC Symbol;Acc:HGNC:9090]
282809	POC1B	POC1 centriolar protein B [Source:HGNC Symbol;Acc:HGNC:30836]
54149	C21orf91	chromosome 21 open reading frame 91 [Source:HGNC Symbol;Acc:HGNC:16459]
138428	PTRH1	peptidyl-tRNA hydrolase 1 homolog [Source:HGNC Symbol;Acc:HGNC:27039]
100127983	C8orf88	chromosome 8 open reading frame 88 [Source:HGNC Symbol;Acc:HGNC:44672]
124540	MSI2	musashi RNA binding protein 2 [Source:HGNC Symbol;Acc:HGNC:18585]
64432	MRPS25	mitochondrial ribosomal protein S25 [Source:HGNC Symbol;Acc:HGNC:14511]
10390	CEPT1	choline/ethanolamine phosphotransferase 1 [Source:HGNC Symbol;Acc:HGNC:24289]
26009	ZZZ3	zinc finger ZZ-type containing 3 [Source:HGNC Symbol;Acc:HGNC:24523]
9403	SELENOF	selenoprotein F [Source:HGNC Symbol;Acc:HGNC:17705]
54665	RSBN1	round spermatid basic protein 1 [Source:HGNC Symbol;Acc:HGNC:25642]
58527	ABRACL	ABRA C-terminal like [Source:HGNC Symbol;Acc:HGNC:21230]
570	BAAT	bile acid-CoA:amino acid N-acyltransferase [Source:HGNC Symbol;Acc:HGNC:932]
7038	TG	thyroglobulin [Source:HGNC Symbol;Acc:HGNC:11764]
157753	TMEM74	transmembrane protein 74 [Source:HGNC Symbol;Acc:HGNC:26409]
4664	NAB1	NGFI-A binding protein 1 [Source:HGNC Symbol;Acc:HGNC:7626]
51696	HECA	hdc homolog, cell cycle regulator [Source:HGNC Symbol;Acc:HGNC:21041]
80323	CCDC68	coiled-coil domain containing 68 [Source:HGNC Symbol;Acc:HGNC:24350]
6782	HSPA13	heat shock protein family A (Hsp70) member 13 [Source:HGNC Symbol;Acc:HGNC:11375]
25840	TMT1A	thiol methyltransferase 1A [Source:HGNC Symbol;Acc:HGNC:24550]
50804	MYEF2	myelin expression factor 2 [Source:HGNC Symbol;Acc:HGNC:17940]
154007	SNRNP48	small nuclear ribonucleoprotein U11/U12 subunit 48 [Source:HGNC Symbol;Acc:HGNC:21368]
9295	SRSF11	serine and arginine rich splicing factor 11 [Source:HGNC Symbol;Acc:HGNC:10782]
1479	CSTF3	cleavage stimulation factor subunit 3 [Source:HGNC Symbol;Acc:HGNC:2485]
27125	AFF4	ALF transcription elongation factor 4 [Source:HGNC Symbol;Acc:HGNC:17869]
26775	SNORA72	small nucleolar RNA, H/ACA box 72 [Source:HGNC Symbol;Acc:HGNC:10234]
677767	SCARNA7	small Cajal body-specific RNA 7 [Source:HGNC Symbol;Acc:HGNC:32563]
93474	ZNF670	zinc finger protein 670 [Source:HGNC Symbol;Acc:HGNC:28167]
54704	PDP1	pyruvate dehydrogenase phosphatase catalytic subunit 1 [Source:HGNC Symbol;Acc:HGNC:9279]
285193	DUSP28	dual specificity phosphatase 28 [Source:HGNC Symbol;Acc:HGNC:33237]
8836	GGH	gamma-glutamyl hydrolase [Source:HGNC Symbol;Acc:HGNC:4248]
80219	COQ10B	coenzyme Q10B [Source:HGNC Symbol;Acc:HGNC:25819]
201134	CEP112	centrosomal protein 112 [Source:HGNC Symbol;Acc:HGNC:28514]
415	ARSL	arylsulfatase L [Source:HGNC Symbol;Acc:HGNC:719]
100126793	GHRLOS	ghrelin opposite strand/antisense RNA [Source:HGNC Symbol;Acc:HGNC:33885]
100294145	ENSG00000289047	novel transcript
100505494	ANKRD10-IT1	ANKRD10 intronic transcript 1 [Source:HGNC Symbol;Acc:HGNC:39891]
100505696	SH3BP5-AS1	SH3BP5 antisense RNA 1 [Source:HGNC Symbol;Acc:HGNC:44501]
103352670	LINC01419	long intergenic non-protein coding RNA 1419 [Source:HGNC Symbol;Acc:HGNC:50712]
105377880	LINC01611	long intergenic non-protein coding RNA 1611 [Source:HGNC Symbol;Acc:HGNC:51791]
109729180	SNHG26	small nucleolar RNA host gene 26 [Source:HGNC Symbol;Acc:HGNC:53131]
112903833	MIRLET7A1HG	miRlet-7a-1/let-7f-1/let-7d cluster host gene [Source:HGNC Symbol;Acc:HGNC:53970]
114908	TMEM123	transmembrane protein 123 [Source:HGNC Symbol;Acc:HGNC:30138]
116969	ART5	ADP-ribosyltransferase 5 [Source:HGNC Symbol;Acc:HGNC:24049]
116984	ARAP2	ArfGAP with RhoGAP domain, ankyrin repeat and PH domain 2 [Source:HGNC Symbol;Acc:HGNC:16924]
124904434	ENSG00000290105	novel transcript, antisense to CFAP45
151613	TTC14	tetratricopeptide repeat domain 14 [Source:HGNC Symbol;Acc:HGNC:24697]
222389	BEND7	BEN domain containing 7 [Source:HGNC Symbol;Acc:HGNC:23514]
257415	FAM133B	family with sequence similarity 133 member B [Source:HGNC Symbol;Acc:HGNC:28629]
27291	R3HCC1L	R3H domain and coiled-coil containing 1 like [Source:HGNC Symbol;Acc:HGNC:23512]
352999	C6orf58	chromosome 6 open reading frame 58 [Source:HGNC Symbol;Acc:HGNC:20960]
374987	NEXN-AS1	NEXN antisense RNA 1 [Source:HGNC Symbol;Acc:HGNC:31983]
388815	MIR99AHG	mir-99a-let-7c cluster host gene [Source:HGNC Symbol;Acc:HGNC:1274]
440288	UBL7-DT	UBL7 divergent transcript [Source:HGNC Symbol;Acc:HGNC:48614]
51533	PHF7	PHD finger protein 7 [Source:HGNC Symbol;Acc:HGNC:18458]
51646	YPEL5	yippee like 5 [Source:HGNC Symbol;Acc:HGNC:18329]
56951	C5orf15	chromosome 5 open reading frame 15 [Source:HGNC Symbol;Acc:HGNC:20656]
644128	RPL23AP53	ribosomal protein L23a pseudogene 53 [Source:HGNC Symbol;Acc:HGNC:35921]
65072	CFLAR-AS1	CFLAR antisense RNA 1 [Source:HGNC Symbol;Acc:HGNC:14437]
653712	IFT122P3	IFT122 pseudogene 3 [Source:HGNC Symbol;Acc:HGNC:56389]
6744	ITPRID2	ITPR interacting domain containing 2 [Source:HGNC Symbol;Acc:HGNC:11319]
728927	ZNF736	zinc finger protein 736 [Source:HGNC Symbol;Acc:HGNC:32467]
7745	ZKSCAN8	zinc finger with KRAB and SCAN domains 8 [Source:HGNC Symbol;Acc:HGNC:12983]
79665	DHX40	DEAH-box helicase 40 [Source:HGNC Symbol;Acc:HGNC:18018]
79740	ZBBX	zinc finger B-box domain containing [Source:HGNC Symbol;Acc:HGNC:26245]
81617	CAB39L	calcium binding protein 39 like [Source:HGNC Symbol;Acc:HGNC:20290]
81688	C6orf62	chromosome 6 open reading frame 62 [Source:HGNC Symbol;Acc:HGNC:20998]
90799	CEP95	centrosomal protein 95 [Source:HGNC Symbol;Acc:HGNC:25141]
