# Supplementary material for: Molecular Effects of Glucose on MIR503HG-Regulated Genes in Triple-Negative Breast Cancer
Source: Br J Biomed Sci. 2025 Dec 17;82:15206. doi: 10.3389/bjbs.2025.15206 (PMC12753515; doi:10.3389/bjbs.2025.15206)
Supplement: Supplementary file 7 [file Table11.XLSX]

## Sheet: TableS7a_SupFig6_Hallmark_G1_up
Overlap Results
Collection(s):	H
# overlaps shown:	2
# genesets in collections:	50
# genes in comparison (n):	48
# genes in universe (N):	42577
Gene Set Name	# Genes in Gene Set (K)	Description	# Genes in Overlap (k)	k/K	p-value	FDR q-value	log p-val
HALLMARK_IL2_STAT5_SIGNALING	199	Genes up-regulated by STAT5 in response to IL2 stimulation.	3	0.0151	0.00149	0.0378	2.82681
HALLMARK_ADIPOGENESIS	200	Genes up-regulated during adipocyte differentiation (adipogenesis).	3	0.015	0.00151	0.0378	2.82102
Gene/Gene Set Overlap Matrix
Entrez Gene Id	Gene Symbol	Gene Description	HALLMARK_IL2_STAT5_SIGNALING	HALLMARK_ADIPOGENESIS
7371	UCK2	uridine-cytidine kinase 2 [Source:HGNC Symbol;Acc:HGNC:12562]	HALLMARK_IL2_STAT5_SIGNALING
3177	SLC29A2	solute carrier family 29 member 2 [Source:HGNC Symbol;Acc:HGNC:11004]	HALLMARK_IL2_STAT5_SIGNALING
84306	PDCD2L	programmed cell death 2 like [Source:HGNC Symbol;Acc:HGNC:28194]	HALLMARK_IL2_STAT5_SIGNALING
2878	GPX3	glutathione peroxidase 3 [Source:HGNC Symbol;Acc:HGNC:4555]		HALLMARK_ADIPOGENESIS
47	ACLY	ATP citrate lyase [Source:HGNC Symbol;Acc:HGNC:115]		HALLMARK_ADIPOGENESIS
4958	OMD	osteomodulin [Source:HGNC Symbol;Acc:HGNC:8134]		HALLMARK_ADIPOGENESIS
5663	PSEN1	presenilin 1 [Source:HGNC Symbol;Acc:HGNC:9508]
29933	GPR132	G protein-coupled receptor 132 [Source:HGNC Symbol;Acc:HGNC:17482]
2044	EPHA5	EPH receptor A5 [Source:HGNC Symbol;Acc:HGNC:3389]
100287482	SMKR1	small lysine rich protein 1 [Source:HGNC Symbol;Acc:HGNC:43561]
100288428	LMCD1-AS1	LMCD1 antisense RNA 1 [Source:HGNC Symbol;Acc:HGNC:44477]
10371	SEMA3A	semaphorin 3A [Source:HGNC Symbol;Acc:HGNC:10723]
106146148	PSLNR	prostate enriched lncRNA [Source:HGNC Symbol;Acc:HGNC:54405]
1133	CHRM5	cholinergic receptor muscarinic 5 [Source:HGNC Symbol;Acc:HGNC:1954]
116039	OSR2	odd-skipped related transciption factor 2 [Source:HGNC Symbol;Acc:HGNC:15830]
118980	SFXN2	sideroflexin 2 [Source:HGNC Symbol;Acc:HGNC:16086]
122481	AK7	adenylate kinase 7 [Source:HGNC Symbol;Acc:HGNC:20091]
124790	HEXIM2	HEXIM P-TEFb complex subunit 2 [Source:HGNC Symbol;Acc:HGNC:28591]
124904613	U1	U1 spliceosomal RNA [Source:RFAM;Acc:RF00003]
126326	GIPC3	GIPC PDZ domain containing family member 3 [Source:HGNC Symbol;Acc:HGNC:18183]
132332	SMIM43	small integral membrane protein 43 [Source:HGNC Symbol;Acc:HGNC:55077]
147040	KCTD11	potassium channel tetramerization domain containing 11 [Source:HGNC Symbol;Acc:HGNC:21302]
150372	NFAM1	NFAT activating protein with ITAM motif 1 [Source:HGNC Symbol;Acc:HGNC:29872]
2327	FMO2	flavin containing dimethylaniline monoxygenase 2 [Source:HGNC Symbol;Acc:HGNC:3770]
257068	PLCXD2	phosphatidylinositol specific phospholipase C X domain containing 2 [Source:HGNC Symbol;Acc:HGNC:26462]
2596	GAP43	growth associated protein 43 [Source:HGNC Symbol;Acc:HGNC:4140]
26645	OR7E28P	olfactory receptor family 7 subfamily E member 28 pseudogene [Source:HGNC Symbol;Acc:HGNC:8400]
283345	RPL13P5	ribosomal protein L13 pseudogene 5 [Source:HGNC Symbol;Acc:HGNC:30363]
29098	RANGRF	RAN guanine nucleotide release factor [Source:HGNC Symbol;Acc:HGNC:17679]
376693	RPS10P7	ribosomal protein S10 pseudogene 7 [Source:HGNC Symbol;Acc:HGNC:36423]
400236	FOXN3-AS1	FOXN3 antisense RNA 1 [Source:HGNC Symbol;Acc:HGNC:44290]
441073	RPL26P19	ribosomal protein L26 pseudogene 19 [Source:HGNC Symbol;Acc:HGNC:36393]
4661	MYT1	myelin transcription factor 1 [Source:HGNC Symbol;Acc:HGNC:7622]
50940	PDE11A	phosphodiesterase 11A [Source:HGNC Symbol;Acc:HGNC:8773]
51093	METTL25B	methyltransferase like 25B [Source:HGNC Symbol;Acc:HGNC:24273]
53349	ZFYVE1	zinc finger FYVE-type containing 1 [Source:HGNC Symbol;Acc:HGNC:13180]
54361	WNT4	Wnt family member 4 [Source:HGNC Symbol;Acc:HGNC:12783]
54829	ASPN	asporin [Source:HGNC Symbol;Acc:HGNC:14872]
5694	PSMB6	proteasome 20S subunit beta 6 [Source:HGNC Symbol;Acc:HGNC:9543]
57689	LRRC4C	leucine rich repeat containing 4C [Source:HGNC Symbol;Acc:HGNC:29317]
64112	MOAP1	modulator of apoptosis 1 [Source:HGNC Symbol;Acc:HGNC:16658]
645332	FAM86C2P	family with sequence similarity 86 member C2, pseudogene [Source:HGNC Symbol;Acc:HGNC:42392]
692148	SCARNA10	small Cajal body-specific RNA 10 [Source:HGNC Symbol;Acc:HGNC:32567]
7289	TULP3	TUB like protein 3 [Source:HGNC Symbol;Acc:HGNC:12425]
758	MPPED1	metallophosphoesterase domain containing 1 [Source:HGNC Symbol;Acc:HGNC:1306]
767563	SNORD113-3	small nucleolar RNA, C/D box 113-3 [Source:HGNC Symbol;Acc:HGNC:32982]
83481	EPPK1	epiplakin 1 [Source:HGNC Symbol;Acc:HGNC:15577]
92565	FANK1	fibronectin type III and ankyrin repeat domains 1 [Source:HGNC Symbol;Acc:HGNC:23527]
