# Supplementary material for: Molecular Effects of Glucose on MIR503HG-Regulated Genes in Triple-Negative Breast Cancer
Source: Br J Biomed Sci. 2025 Dec 17;82:15206. doi: 10.3389/bjbs.2025.15206 (PMC12753515; doi:10.3389/bjbs.2025.15206)
Supplement: Supplementary file 8 [file Table4.XLSX]

## Sheet: TableS2a_Fig5a_GOBP_G5_upreg
Overlap Results
Collection(s):	GO:BP
# overlaps shown:	20
# genesets in collections:	7608
# genes in comparison (n):	413
# genes in universe (N):	42577
Gene Set Name	# Genes in Gene Set (K)	Description	# Genes in Overlap (k)	k/K	p-value	FDR q-value	log p-val
GOBP_SMALL_MOLECULE_METABOLIC_PROCESS	1836	The chemical reactions and pathways involving small molecules, any low molecular weight, monomeric, non-encoded molecule. [GOC:curators, GOC:pde, GOC:vw]	51	0.0278	1.95e-11	1.48e-07	10.71
GOBP_ORGANOPHOSPHATE_METABOLIC_PROCESS	1039	The chemical reactions and pathways involving organophosphates, any phosphate-containing organic compound. [ISBN:0198506732]	33	0.0318	3.59e-09	1.36e-05	8.44491
GOBP_LIPID_METABOLIC_PROCESS	1408	The chemical reactions and pathways involving lipids, compounds soluble in an organic solvent but not, or sparingly, in an aqueous solvent. Includes fatty acids; neutral fats, other fatty-acid esters, and soaps; long-chain (fatty) alcohols and waxes; sphingoids and other long-chain bases; glycolipids, phospholipids and sphingolipids; and carotenes, polyprenols, sterols, terpenes and other isopren…	39	0.0277	5.84e-09	1.48e-05	8.23359
GOBP_ORGANONITROGEN_COMPOUND_BIOSYNTHETIC_PROCESS	1806	The chemical reactions and pathways resulting in the formation of organonitrogen compound. [GOC:pr, GOC:TermGenie]	45	0.0249	9.21e-09	1.75e-05	8.03574
GOBP_CELLULAR_CATABOLIC_PROCESS	1142	The chemical reactions and pathways resulting in the breakdown of substances, carried out by individual cells. [GOC:jl]	32	0.028	1.11e-07	0.000169	6.95468
GOBP_ORGANIC_ACID_METABOLIC_PROCESS	945	The chemical reactions and pathways involving organic acids, any acidic compound containing carbon in covalent linkage. [ISBN:0198506732]	28	0.0296	2.34e-07	0.000274	6.63078
GOBP_VESICLE_MEDIATED_TRANSPORT	1561	A cellular transport process in which transported substances are moved in membrane-bounded vesicles; transported substances are enclosed in the vesicle lumen or located in the vesicle membrane. The process begins with a step that directs a substance to the forming vesicle, and includes vesicle budding and coating. Vesicles are then targeted to, and fuse with, an acceptor membrane. [GOC:ai, GOC:ma…	38	0.0243	2.52e-07	0.000274	6.5986
GOBP_CELLULAR_LIPID_METABOLIC_PROCESS	1026	The chemical reactions and pathways involving lipids, as carried out by individual cells. [GOC:jl]	29	0.0283	3.74e-07	0.000355	6.42713
GOBP_PURINE_CONTAINING_COMPOUND_METABOLIC_PROCESS	570	The chemical reactions and pathways involving a purine-containing compound, i.e. any compound that contains purine or a formal derivative thereof. [GOC:mah]	20	0.0351	1.02e-06	0.00079	5.9914
GOBP_NUCLEOBASE_CONTAINING_SMALL_MOLECULE_METABOLIC_PROCESS	681	The cellular chemical reactions and pathways involving a nucleobase-containing small molecule: a nucleobase, a nucleoside, or a nucleotide. [GOC:vw]	22	0.0323	1.16e-06	0.00079	5.93554
GOBP_CELLULAR_RESPONSE_TO_STRESS	1867	Any process that results in a change in state or activity of a cell (in terms of movement, secretion, enzyme production, gene expression, etc.) as a result of a stimulus indicating the organism is under stress. The stress is usually, but not necessarily, exogenous (e.g. temperature, humidity, ionizing radiation). [GOC:mah]	41	0.022	1.18e-06	0.00079	5.92812
GOBP_GENERATION_OF_PRECURSOR_METABOLITES_AND_ENERGY	476	The chemical reactions and pathways resulting in the formation of precursor metabolites, substances from which energy is derived, and any process involved in the liberation of energy from these substances. [GOC:jl]	18	0.0378	1.25e-06	0.00079	5.90309
GOBP_CELL_PROJECTION_ASSEMBLY	634	Formation of a prolongation or process extending from a cell, e.g. a flagellum or axon. [GOC:jl, GOC:mah, http://www.cogsci.princeton.edu/~wn/]	21	0.0331	1.38e-06	0.000805	5.86012
GOBP_LIPID_BIOSYNTHETIC_PROCESS	747	The chemical reactions and pathways resulting in the formation of lipids, compounds soluble in an organic solvent but not, or sparingly, in an aqueous solvent. [GOC:go_curators]	23	0.0308	1.5e-06	0.000813	5.82391
GOBP_ORGANOPHOSPHATE_BIOSYNTHETIC_PROCESS	595	The chemical reactions and pathways resulting in the biosynthesis of deoxyribose phosphate, the phosphorylated sugar 2-deoxy-erythro-pentose. [GOC:chem_mtg]	20	0.0336	1.97e-06	0.000997	5.70553
GOBP_ORGANONITROGEN_COMPOUND_CATABOLIC_PROCESS	1448	The chemical reactions and pathways resulting in the breakdown of organonitrogen compound. [GOC:pr, GOC:TermGenie]	34	0.0235	2.44e-06	0.00116	5.61261
GOBP_INTRACELLULAR_SIGNALING_CASSETTE	1952	An intracellular signaling module that is part of larger signaling pathways that can be initiated either intracellularly or by cell surface receptors. Intracellular signaling cassettes are discrete signaling units that are often shared by multiple signaling pathways. [GOC:ha, GOC:pg]	41	0.021	3.53e-06	0.00158	5.45223
GOBP_ESTABLISHMENT_OF_LOCALIZATION_IN_CELL	1966	Any process, occuring in a cell, that localizes a substance or cellular component. This may occur via movement, tethering or selective degradation. [GOC:ai, GOC:dos, GOC:dph, GOC:tb]	41	0.0209	4.19e-06	0.00177	5.37779
GOBP_ENERGY_DERIVATION_BY_OXIDATION_OF_ORGANIC_COMPOUNDS	344	The chemical reactions and pathways by which a cell derives energy from organic compounds; results in the oxidation of the compounds from which energy is released. [GOC:mah]	14	0.0407	8.3e-06	0.00332	5.08092
GOBP_ANIMAL_ORGAN_MORPHOGENESIS	1029	Morphogenesis of an animal organ. An organ is defined as a tissue or set of tissues that work together to perform a specific function or functions. Morphogenesis is the process in which anatomical structures are generated and organized. Organs are commonly observed as visibly distinct structures, but may also exist as loosely associated clusters of cells that work together to perform a specific f…	26	0.0253	1.11e-05	0.00421	4.95468
Gene/Gene Set Overlap Matrix
Entrez Gene Id	Gene Symbol	Gene Description	GOBP_SMALL_MOLECULE_METABOLIC_PROCESS	GOBP_ORGANOPHOSPHATE_METABOLIC_PROCESS	GOBP_LIPID_METABOLIC_PROCESS	GOBP_ORGANONITROGEN_COMPOUND_BIOSYNTHETIC_PROCESS	GOBP_CELLULAR_CATABOLIC_PROCESS	GOBP_ORGANIC_ACID_METABOLIC_PROCESS	GOBP_VESICLE_MEDIATED_TRANSPORT	GOBP_CELLULAR_LIPID_METABOLIC_PROCESS	GOBP_PURINE_CONTAINING_COMPOUND_METABOLIC_PROCESS	GOBP_NUCLEOBASE_CONTAINING_SMALL_MOLECULE_METABOLIC_PROCESS	GOBP_CELLULAR_RESPONSE_TO_STRESS	GOBP_GENERATION_OF_PRECURSOR_METABOLITES_AND_ENERGY	GOBP_CELL_PROJECTION_ASSEMBLY	GOBP_LIPID_BIOSYNTHETIC_PROCESS	GOBP_ORGANOPHOSPHATE_BIOSYNTHETIC_PROCESS	GOBP_ORGANONITROGEN_COMPOUND_CATABOLIC_PROCESS	GOBP_INTRACELLULAR_SIGNALING_CASSETTE	GOBP_ESTABLISHMENT_OF_LOCALIZATION_IN_CELL	GOBP_ENERGY_DERIVATION_BY_OXIDATION_OF_ORGANIC_COMPOUNDS	GOBP_ANIMAL_ORGAN_MORPHOGENESIS
6785	ELOVL4	ELOVL fatty acid elongase 4 [Source:HGNC Symbol;Acc:HGNC:14415]	GOBP_SMALL_MOLECULE_METABOLIC_PROCESS	GOBP_ORGANOPHOSPHATE_METABOLIC_PROCESS	GOBP_LIPID_METABOLIC_PROCESS	GOBP_ORGANONITROGEN_COMPOUND_BIOSYNTHETIC_PROCESS		GOBP_ORGANIC_ACID_METABOLIC_PROCESS		GOBP_CELLULAR_LIPID_METABOLIC_PROCESS	GOBP_PURINE_CONTAINING_COMPOUND_METABOLIC_PROCESS	GOBP_NUCLEOBASE_CONTAINING_SMALL_MOLECULE_METABOLIC_PROCESS				GOBP_LIPID_BIOSYNTHETIC_PROCESS	GOBP_ORGANOPHOSPHATE_BIOSYNTHETIC_PROCESS
9200	HACD1	3-hydroxyacyl-CoA dehydratase 1 [Source:HGNC Symbol;Acc:HGNC:9639]	GOBP_SMALL_MOLECULE_METABOLIC_PROCESS	GOBP_ORGANOPHOSPHATE_METABOLIC_PROCESS	GOBP_LIPID_METABOLIC_PROCESS	GOBP_ORGANONITROGEN_COMPOUND_BIOSYNTHETIC_PROCESS		GOBP_ORGANIC_ACID_METABOLIC_PROCESS		GOBP_CELLULAR_LIPID_METABOLIC_PROCESS	GOBP_PURINE_CONTAINING_COMPOUND_METABOLIC_PROCESS	GOBP_NUCLEOBASE_CONTAINING_SMALL_MOLECULE_METABOLIC_PROCESS				GOBP_LIPID_BIOSYNTHETIC_PROCESS	GOBP_ORGANOPHOSPHATE_BIOSYNTHETIC_PROCESS
7941	PLA2G7	phospholipase A2 group VII [Source:HGNC Symbol;Acc:HGNC:9040]	GOBP_SMALL_MOLECULE_METABOLIC_PROCESS	GOBP_ORGANOPHOSPHATE_METABOLIC_PROCESS	GOBP_LIPID_METABOLIC_PROCESS		GOBP_CELLULAR_CATABOLIC_PROCESS			GOBP_CELLULAR_LIPID_METABOLIC_PROCESS								GOBP_ORGANONITROGEN_COMPOUND_CATABOLIC_PROCESS
8611	PLPP1	phospholipid phosphatase 1 [Source:HGNC Symbol;Acc:HGNC:9228]	GOBP_SMALL_MOLECULE_METABOLIC_PROCESS	GOBP_ORGANOPHOSPHATE_METABOLIC_PROCESS	GOBP_LIPID_METABOLIC_PROCESS		GOBP_CELLULAR_CATABOLIC_PROCESS			GOBP_CELLULAR_LIPID_METABOLIC_PROCESS								GOBP_ORGANONITROGEN_COMPOUND_CATABOLIC_PROCESS
10380	BPNT1	3'(2'), 5'-bisphosphate nucleotidase 1 [Source:HGNC Symbol;Acc:HGNC:1096]	GOBP_SMALL_MOLECULE_METABOLIC_PROCESS	GOBP_ORGANOPHOSPHATE_METABOLIC_PROCESS	GOBP_LIPID_METABOLIC_PROCESS			GOBP_ORGANIC_ACID_METABOLIC_PROCESS		GOBP_CELLULAR_LIPID_METABOLIC_PROCESS	GOBP_PURINE_CONTAINING_COMPOUND_METABOLIC_PROCESS	GOBP_NUCLEOBASE_CONTAINING_SMALL_MOLECULE_METABOLIC_PROCESS				GOBP_LIPID_BIOSYNTHETIC_PROCESS	GOBP_ORGANOPHOSPHATE_BIOSYNTHETIC_PROCESS
247	ALOX15B	arachidonate 15-lipoxygenase type B [Source:HGNC Symbol;Acc:HGNC:434]	GOBP_SMALL_MOLECULE_METABOLIC_PROCESS	GOBP_ORGANOPHOSPHATE_METABOLIC_PROCESS	GOBP_LIPID_METABOLIC_PROCESS			GOBP_ORGANIC_ACID_METABOLIC_PROCESS		GOBP_CELLULAR_LIPID_METABOLIC_PROCESS						GOBP_LIPID_BIOSYNTHETIC_PROCESS
3422	IDI1	isopentenyl-diphosphate delta isomerase 1 [Source:HGNC Symbol;Acc:HGNC:5387]	GOBP_SMALL_MOLECULE_METABOLIC_PROCESS	GOBP_ORGANOPHOSPHATE_METABOLIC_PROCESS	GOBP_LIPID_METABOLIC_PROCESS					GOBP_CELLULAR_LIPID_METABOLIC_PROCESS						GOBP_LIPID_BIOSYNTHETIC_PROCESS	GOBP_ORGANOPHOSPHATE_BIOSYNTHETIC_PROCESS
3632	INPP5A	inositol polyphosphate-5-phosphatase A [Source:HGNC Symbol;Acc:HGNC:6076]	GOBP_SMALL_MOLECULE_METABOLIC_PROCESS	GOBP_ORGANOPHOSPHATE_METABOLIC_PROCESS	GOBP_LIPID_METABOLIC_PROCESS					GOBP_CELLULAR_LIPID_METABOLIC_PROCESS
8833	GMPS	guanine monophosphate synthase [Source:HGNC Symbol;Acc:HGNC:4378]	GOBP_SMALL_MOLECULE_METABOLIC_PROCESS	GOBP_ORGANOPHOSPHATE_METABOLIC_PROCESS		GOBP_ORGANONITROGEN_COMPOUND_BIOSYNTHETIC_PROCESS		GOBP_ORGANIC_ACID_METABOLIC_PROCESS			GOBP_PURINE_CONTAINING_COMPOUND_METABOLIC_PROCESS	GOBP_NUCLEOBASE_CONTAINING_SMALL_MOLECULE_METABOLIC_PROCESS					GOBP_ORGANOPHOSPHATE_BIOSYNTHETIC_PROCESS
4724	NDUFS4	NADH:ubiquinone oxidoreductase subunit S4 [Source:HGNC Symbol;Acc:HGNC:7711]	GOBP_SMALL_MOLECULE_METABOLIC_PROCESS	GOBP_ORGANOPHOSPHATE_METABOLIC_PROCESS		GOBP_ORGANONITROGEN_COMPOUND_BIOSYNTHETIC_PROCESS					GOBP_PURINE_CONTAINING_COMPOUND_METABOLIC_PROCESS	GOBP_NUCLEOBASE_CONTAINING_SMALL_MOLECULE_METABOLIC_PROCESS		GOBP_GENERATION_OF_PRECURSOR_METABOLITES_AND_ENERGY			GOBP_ORGANOPHOSPHATE_BIOSYNTHETIC_PROCESS				GOBP_ENERGY_DERIVATION_BY_OXIDATION_OF_ORGANIC_COMPOUNDS
4698	NDUFA5	NADH:ubiquinone oxidoreductase subunit A5 [Source:HGNC Symbol;Acc:HGNC:7688]	GOBP_SMALL_MOLECULE_METABOLIC_PROCESS	GOBP_ORGANOPHOSPHATE_METABOLIC_PROCESS		GOBP_ORGANONITROGEN_COMPOUND_BIOSYNTHETIC_PROCESS					GOBP_PURINE_CONTAINING_COMPOUND_METABOLIC_PROCESS	GOBP_NUCLEOBASE_CONTAINING_SMALL_MOLECULE_METABOLIC_PROCESS		GOBP_GENERATION_OF_PRECURSOR_METABOLITES_AND_ENERGY			GOBP_ORGANOPHOSPHATE_BIOSYNTHETIC_PROCESS				GOBP_ENERGY_DERIVATION_BY_OXIDATION_OF_ORGANIC_COMPOUNDS
509	ATP5F1C	ATP synthase F1 subunit gamma [Source:HGNC Symbol;Acc:HGNC:833]	GOBP_SMALL_MOLECULE_METABOLIC_PROCESS	GOBP_ORGANOPHOSPHATE_METABOLIC_PROCESS		GOBP_ORGANONITROGEN_COMPOUND_BIOSYNTHETIC_PROCESS					GOBP_PURINE_CONTAINING_COMPOUND_METABOLIC_PROCESS	GOBP_NUCLEOBASE_CONTAINING_SMALL_MOLECULE_METABOLIC_PROCESS		GOBP_GENERATION_OF_PRECURSOR_METABOLITES_AND_ENERGY			GOBP_ORGANOPHOSPHATE_BIOSYNTHETIC_PROCESS				GOBP_ENERGY_DERIVATION_BY_OXIDATION_OF_ORGANIC_COMPOUNDS
514	ATP5F1E	ATP synthase F1 subunit epsilon [Source:HGNC Symbol;Acc:HGNC:838]	GOBP_SMALL_MOLECULE_METABOLIC_PROCESS	GOBP_ORGANOPHOSPHATE_METABOLIC_PROCESS		GOBP_ORGANONITROGEN_COMPOUND_BIOSYNTHETIC_PROCESS					GOBP_PURINE_CONTAINING_COMPOUND_METABOLIC_PROCESS	GOBP_NUCLEOBASE_CONTAINING_SMALL_MOLECULE_METABOLIC_PROCESS		GOBP_GENERATION_OF_PRECURSOR_METABOLITES_AND_ENERGY			GOBP_ORGANOPHOSPHATE_BIOSYNTHETIC_PROCESS				GOBP_ENERGY_DERIVATION_BY_OXIDATION_OF_ORGANIC_COMPOUNDS
83594	NUDT12	nudix hydrolase 12 [Source:HGNC Symbol;Acc:HGNC:18826]	GOBP_SMALL_MOLECULE_METABOLIC_PROCESS	GOBP_ORGANOPHOSPHATE_METABOLIC_PROCESS		GOBP_ORGANONITROGEN_COMPOUND_BIOSYNTHETIC_PROCESS					GOBP_PURINE_CONTAINING_COMPOUND_METABOLIC_PROCESS	GOBP_NUCLEOBASE_CONTAINING_SMALL_MOLECULE_METABOLIC_PROCESS					GOBP_ORGANOPHOSPHATE_BIOSYNTHETIC_PROCESS	GOBP_ORGANONITROGEN_COMPOUND_CATABOLIC_PROCESS
7114	TMSB4X	thymosin beta 4 X-linked [Source:HGNC Symbol;Acc:HGNC:11881]	GOBP_SMALL_MOLECULE_METABOLIC_PROCESS	GOBP_ORGANOPHOSPHATE_METABOLIC_PROCESS		GOBP_ORGANONITROGEN_COMPOUND_BIOSYNTHETIC_PROCESS					GOBP_PURINE_CONTAINING_COMPOUND_METABOLIC_PROCESS	GOBP_NUCLEOBASE_CONTAINING_SMALL_MOLECULE_METABOLIC_PROCESS					GOBP_ORGANOPHOSPHATE_BIOSYNTHETIC_PROCESS		GOBP_INTRACELLULAR_SIGNALING_CASSETTE
79717	PPCS	phosphopantothenoylcysteine synthetase [Source:HGNC Symbol;Acc:HGNC:25686]	GOBP_SMALL_MOLECULE_METABOLIC_PROCESS	GOBP_ORGANOPHOSPHATE_METABOLIC_PROCESS		GOBP_ORGANONITROGEN_COMPOUND_BIOSYNTHETIC_PROCESS					GOBP_PURINE_CONTAINING_COMPOUND_METABOLIC_PROCESS	GOBP_NUCLEOBASE_CONTAINING_SMALL_MOLECULE_METABOLIC_PROCESS					GOBP_ORGANOPHOSPHATE_BIOSYNTHETIC_PROCESS
50808	AK3	adenylate kinase 3 [Source:HGNC Symbol;Acc:HGNC:17376]	GOBP_SMALL_MOLECULE_METABOLIC_PROCESS	GOBP_ORGANOPHOSPHATE_METABOLIC_PROCESS		GOBP_ORGANONITROGEN_COMPOUND_BIOSYNTHETIC_PROCESS					GOBP_PURINE_CONTAINING_COMPOUND_METABOLIC_PROCESS	GOBP_NUCLEOBASE_CONTAINING_SMALL_MOLECULE_METABOLIC_PROCESS					GOBP_ORGANOPHOSPHATE_BIOSYNTHETIC_PROCESS
133686	NADK2	NAD kinase 2, mitochondrial [Source:HGNC Symbol;Acc:HGNC:26404]	GOBP_SMALL_MOLECULE_METABOLIC_PROCESS	GOBP_ORGANOPHOSPHATE_METABOLIC_PROCESS		GOBP_ORGANONITROGEN_COMPOUND_BIOSYNTHETIC_PROCESS					GOBP_PURINE_CONTAINING_COMPOUND_METABOLIC_PROCESS	GOBP_NUCLEOBASE_CONTAINING_SMALL_MOLECULE_METABOLIC_PROCESS					GOBP_ORGANOPHOSPHATE_BIOSYNTHETIC_PROCESS
7351	UCP2	uncoupling protein 2 [Source:HGNC Symbol;Acc:HGNC:12518]	GOBP_SMALL_MOLECULE_METABOLIC_PROCESS	GOBP_ORGANOPHOSPHATE_METABOLIC_PROCESS				GOBP_ORGANIC_ACID_METABOLIC_PROCESS			GOBP_PURINE_CONTAINING_COMPOUND_METABOLIC_PROCESS	GOBP_NUCLEOBASE_CONTAINING_SMALL_MOLECULE_METABOLIC_PROCESS	GOBP_CELLULAR_RESPONSE_TO_STRESS	GOBP_GENERATION_OF_PRECURSOR_METABOLITES_AND_ENERGY				GOBP_ORGANONITROGEN_COMPOUND_CATABOLIC_PROCESS		GOBP_ESTABLISHMENT_OF_LOCALIZATION_IN_CELL
130752	MDH1B	malate dehydrogenase 1B [Source:HGNC Symbol;Acc:HGNC:17836]	GOBP_SMALL_MOLECULE_METABOLIC_PROCESS	GOBP_ORGANOPHOSPHATE_METABOLIC_PROCESS				GOBP_ORGANIC_ACID_METABOLIC_PROCESS			GOBP_PURINE_CONTAINING_COMPOUND_METABOLIC_PROCESS	GOBP_NUCLEOBASE_CONTAINING_SMALL_MOLECULE_METABOLIC_PROCESS		GOBP_GENERATION_OF_PRECURSOR_METABOLITES_AND_ENERGY							GOBP_ENERGY_DERIVATION_BY_OXIDATION_OF_ORGANIC_COMPOUNDS
4200	ME2	malic enzyme 2 [Source:HGNC Symbol;Acc:HGNC:6984]	GOBP_SMALL_MOLECULE_METABOLIC_PROCESS	GOBP_ORGANOPHOSPHATE_METABOLIC_PROCESS				GOBP_ORGANIC_ACID_METABOLIC_PROCESS			GOBP_PURINE_CONTAINING_COMPOUND_METABOLIC_PROCESS	GOBP_NUCLEOBASE_CONTAINING_SMALL_MOLECULE_METABOLIC_PROCESS
51071	DERA	deoxyribose-phosphate aldolase [Source:HGNC Symbol;Acc:HGNC:24269]	GOBP_SMALL_MOLECULE_METABOLIC_PROCESS	GOBP_ORGANOPHOSPHATE_METABOLIC_PROCESS							GOBP_PURINE_CONTAINING_COMPOUND_METABOLIC_PROCESS	GOBP_NUCLEOBASE_CONTAINING_SMALL_MOLECULE_METABOLIC_PROCESS		GOBP_GENERATION_OF_PRECURSOR_METABOLITES_AND_ENERGY				GOBP_ORGANONITROGEN_COMPOUND_CATABOLIC_PROCESS
10846	PDE10A	phosphodiesterase 10A [Source:HGNC Symbol;Acc:HGNC:8772]	GOBP_SMALL_MOLECULE_METABOLIC_PROCESS	GOBP_ORGANOPHOSPHATE_METABOLIC_PROCESS							GOBP_PURINE_CONTAINING_COMPOUND_METABOLIC_PROCESS	GOBP_NUCLEOBASE_CONTAINING_SMALL_MOLECULE_METABOLIC_PROCESS						GOBP_ORGANONITROGEN_COMPOUND_CATABOLIC_PROCESS	GOBP_INTRACELLULAR_SIGNALING_CASSETTE
27115	PDE7B	phosphodiesterase 7B [Source:HGNC Symbol;Acc:HGNC:8792]	GOBP_SMALL_MOLECULE_METABOLIC_PROCESS	GOBP_ORGANOPHOSPHATE_METABOLIC_PROCESS							GOBP_PURINE_CONTAINING_COMPOUND_METABOLIC_PROCESS	GOBP_NUCLEOBASE_CONTAINING_SMALL_MOLECULE_METABOLIC_PROCESS						GOBP_ORGANONITROGEN_COMPOUND_CATABOLIC_PROCESS	GOBP_INTRACELLULAR_SIGNALING_CASSETTE
11164	NUDT5	nudix hydrolase 5 [Source:HGNC Symbol;Acc:HGNC:8052]	GOBP_SMALL_MOLECULE_METABOLIC_PROCESS	GOBP_ORGANOPHOSPHATE_METABOLIC_PROCESS							GOBP_PURINE_CONTAINING_COMPOUND_METABOLIC_PROCESS	GOBP_NUCLEOBASE_CONTAINING_SMALL_MOLECULE_METABOLIC_PROCESS
205251	MTLN	mitoregulin [Source:HGNC Symbol;Acc:HGNC:27339]	GOBP_SMALL_MOLECULE_METABOLIC_PROCESS		GOBP_LIPID_METABOLIC_PROCESS		GOBP_CELLULAR_CATABOLIC_PROCESS	GOBP_ORGANIC_ACID_METABOLIC_PROCESS		GOBP_CELLULAR_LIPID_METABOLIC_PROCESS				GOBP_GENERATION_OF_PRECURSOR_METABOLITES_AND_ENERGY							GOBP_ENERGY_DERIVATION_BY_OXIDATION_OF_ORGANIC_COMPOUNDS
5191	PEX7	peroxisomal biogenesis factor 7 [Source:HGNC Symbol;Acc:HGNC:8860]	GOBP_SMALL_MOLECULE_METABOLIC_PROCESS		GOBP_LIPID_METABOLIC_PROCESS		GOBP_CELLULAR_CATABOLIC_PROCESS	GOBP_ORGANIC_ACID_METABOLIC_PROCESS		GOBP_CELLULAR_LIPID_METABOLIC_PROCESS						GOBP_LIPID_BIOSYNTHETIC_PROCESS				GOBP_ESTABLISHMENT_OF_LOCALIZATION_IN_CELL		GOBP_ANIMAL_ORGAN_MORPHOGENESIS
2166	FAAH	fatty acid amide hydrolase [Source:HGNC Symbol;Acc:HGNC:3553]	GOBP_SMALL_MOLECULE_METABOLIC_PROCESS		GOBP_LIPID_METABOLIC_PROCESS		GOBP_CELLULAR_CATABOLIC_PROCESS	GOBP_ORGANIC_ACID_METABOLIC_PROCESS		GOBP_CELLULAR_LIPID_METABOLIC_PROCESS
54511	HMGCLL1	3-hydroxy-3-methylglutaryl-CoA lyase like 1 [Source:HGNC Symbol;Acc:HGNC:21359]	GOBP_SMALL_MOLECULE_METABOLIC_PROCESS		GOBP_LIPID_METABOLIC_PROCESS		GOBP_CELLULAR_CATABOLIC_PROCESS	GOBP_ORGANIC_ACID_METABOLIC_PROCESS						GOBP_GENERATION_OF_PRECURSOR_METABOLITES_AND_ENERGY		GOBP_LIPID_BIOSYNTHETIC_PROCESS		GOBP_ORGANONITROGEN_COMPOUND_CATABOLIC_PROCESS
594	BCKDHB	branched chain keto acid dehydrogenase E1 subunit beta [Source:HGNC Symbol;Acc:HGNC:987]	GOBP_SMALL_MOLECULE_METABOLIC_PROCESS		GOBP_LIPID_METABOLIC_PROCESS		GOBP_CELLULAR_CATABOLIC_PROCESS	GOBP_ORGANIC_ACID_METABOLIC_PROCESS										GOBP_ORGANONITROGEN_COMPOUND_CATABOLIC_PROCESS
3953	LEPR	leptin receptor [Source:HGNC Symbol;Acc:HGNC:6554]	GOBP_SMALL_MOLECULE_METABOLIC_PROCESS		GOBP_LIPID_METABOLIC_PROCESS		GOBP_CELLULAR_CATABOLIC_PROCESS		GOBP_VESICLE_MEDIATED_TRANSPORT					GOBP_GENERATION_OF_PRECURSOR_METABOLITES_AND_ENERGY							GOBP_ENERGY_DERIVATION_BY_OXIDATION_OF_ORGANIC_COMPOUNDS
5019	OXCT1	3-oxoacid CoA-transferase 1 [Source:HGNC Symbol;Acc:HGNC:8527]	GOBP_SMALL_MOLECULE_METABOLIC_PROCESS		GOBP_LIPID_METABOLIC_PROCESS		GOBP_CELLULAR_CATABOLIC_PROCESS							GOBP_GENERATION_OF_PRECURSOR_METABOLITES_AND_ENERGY
3638	INSIG1	insulin induced gene 1 [Source:HGNC Symbol;Acc:HGNC:6083]	GOBP_SMALL_MOLECULE_METABOLIC_PROCESS		GOBP_LIPID_METABOLIC_PROCESS			GOBP_ORGANIC_ACID_METABOLIC_PROCESS	GOBP_VESICLE_MEDIATED_TRANSPORT	GOBP_CELLULAR_LIPID_METABOLIC_PROCESS			GOBP_CELLULAR_RESPONSE_TO_STRESS			GOBP_LIPID_BIOSYNTHETIC_PROCESS				GOBP_ESTABLISHMENT_OF_LOCALIZATION_IN_CELL		GOBP_ANIMAL_ORGAN_MORPHOGENESIS
64801	ARV1	ARV1 homolog, fatty acid homeostasis modulator [Source:HGNC Symbol;Acc:HGNC:29561]	GOBP_SMALL_MOLECULE_METABOLIC_PROCESS		GOBP_LIPID_METABOLIC_PROCESS			GOBP_ORGANIC_ACID_METABOLIC_PROCESS		GOBP_CELLULAR_LIPID_METABOLIC_PROCESS						GOBP_LIPID_BIOSYNTHETIC_PROCESS				GOBP_ESTABLISHMENT_OF_LOCALIZATION_IN_CELL
5565	PRKAB2	protein kinase AMP-activated non-catalytic subunit beta 2 [Source:HGNC Symbol;Acc:HGNC:9379]	GOBP_SMALL_MOLECULE_METABOLIC_PROCESS		GOBP_LIPID_METABOLIC_PROCESS			GOBP_ORGANIC_ACID_METABOLIC_PROCESS		GOBP_CELLULAR_LIPID_METABOLIC_PROCESS						GOBP_LIPID_BIOSYNTHETIC_PROCESS
5577	PRKAR2B	protein kinase cAMP-dependent type II regulatory subunit beta [Source:HGNC Symbol;Acc:HGNC:9392]	GOBP_SMALL_MOLECULE_METABOLIC_PROCESS		GOBP_LIPID_METABOLIC_PROCESS			GOBP_ORGANIC_ACID_METABOLIC_PROCESS		GOBP_CELLULAR_LIPID_METABOLIC_PROCESS									GOBP_INTRACELLULAR_SIGNALING_CASSETTE
4259	MGST3	microsomal glutathione S-transferase 3 [Source:HGNC Symbol;Acc:HGNC:7064]	GOBP_SMALL_MOLECULE_METABOLIC_PROCESS		GOBP_LIPID_METABOLIC_PROCESS			GOBP_ORGANIC_ACID_METABOLIC_PROCESS		GOBP_CELLULAR_LIPID_METABOLIC_PROCESS
6615	SNAI1	snail family transcriptional repressor 1 [Source:HGNC Symbol;Acc:HGNC:11128]	GOBP_SMALL_MOLECULE_METABOLIC_PROCESS		GOBP_LIPID_METABOLIC_PROCESS								GOBP_CELLULAR_RESPONSE_TO_STRESS			GOBP_LIPID_BIOSYNTHETIC_PROCESS						GOBP_ANIMAL_ORGAN_MORPHOGENESIS
6309	SC5D	sterol-C5-desaturase [Source:HGNC Symbol;Acc:HGNC:10547]	GOBP_SMALL_MOLECULE_METABOLIC_PROCESS		GOBP_LIPID_METABOLIC_PROCESS											GOBP_LIPID_BIOSYNTHETIC_PROCESS
113451	AZIN2	antizyme inhibitor 2 [Source:HGNC Symbol;Acc:HGNC:29957]	GOBP_SMALL_MOLECULE_METABOLIC_PROCESS			GOBP_ORGANONITROGEN_COMPOUND_BIOSYNTHETIC_PROCESS		GOBP_ORGANIC_ACID_METABOLIC_PROCESS										GOBP_ORGANONITROGEN_COMPOUND_CATABOLIC_PROCESS
29940	DSE	dermatan sulfate epimerase [Source:HGNC Symbol;Acc:HGNC:21144]	GOBP_SMALL_MOLECULE_METABOLIC_PROCESS			GOBP_ORGANONITROGEN_COMPOUND_BIOSYNTHETIC_PROCESS		GOBP_ORGANIC_ACID_METABOLIC_PROCESS
22929	SEPHS1	selenophosphate synthetase 1 [Source:HGNC Symbol;Acc:HGNC:19685]	GOBP_SMALL_MOLECULE_METABOLIC_PROCESS			GOBP_ORGANONITROGEN_COMPOUND_BIOSYNTHETIC_PROCESS		GOBP_ORGANIC_ACID_METABOLIC_PROCESS
55757	UGGT2	UDP-glucose glycoprotein glucosyltransferase 2 [Source:HGNC Symbol;Acc:HGNC:15664]	GOBP_SMALL_MOLECULE_METABOLIC_PROCESS			GOBP_ORGANONITROGEN_COMPOUND_BIOSYNTHETIC_PROCESS						GOBP_NUCLEOBASE_CONTAINING_SMALL_MOLECULE_METABOLIC_PROCESS	GOBP_CELLULAR_RESPONSE_TO_STRESS					GOBP_ORGANONITROGEN_COMPOUND_CATABOLIC_PROCESS
4329	ALDH6A1	aldehyde dehydrogenase 6 family member A1 [Source:HGNC Symbol;Acc:HGNC:7179]	GOBP_SMALL_MOLECULE_METABOLIC_PROCESS				GOBP_CELLULAR_CATABOLIC_PROCESS	GOBP_ORGANIC_ACID_METABOLIC_PROCESS				GOBP_NUCLEOBASE_CONTAINING_SMALL_MOLECULE_METABOLIC_PROCESS						GOBP_ORGANONITROGEN_COMPOUND_CATABOLIC_PROCESS
23576	DDAH1	dimethylarginine dimethylaminohydrolase 1 [Source:HGNC Symbol;Acc:HGNC:2715]	GOBP_SMALL_MOLECULE_METABOLIC_PROCESS				GOBP_CELLULAR_CATABOLIC_PROCESS	GOBP_ORGANIC_ACID_METABOLIC_PROCESS					GOBP_CELLULAR_RESPONSE_TO_STRESS					GOBP_ORGANONITROGEN_COMPOUND_CATABOLIC_PROCESS	GOBP_INTRACELLULAR_SIGNALING_CASSETTE
80896	NPL	N-acetylneuraminate pyruvate lyase [Source:HGNC Symbol;Acc:HGNC:16781]	GOBP_SMALL_MOLECULE_METABOLIC_PROCESS				GOBP_CELLULAR_CATABOLIC_PROCESS	GOBP_ORGANIC_ACID_METABOLIC_PROCESS										GOBP_ORGANONITROGEN_COMPOUND_CATABOLIC_PROCESS
11112	HIBADH	3-hydroxyisobutyrate dehydrogenase [Source:HGNC Symbol;Acc:HGNC:4907]	GOBP_SMALL_MOLECULE_METABOLIC_PROCESS				GOBP_CELLULAR_CATABOLIC_PROCESS	GOBP_ORGANIC_ACID_METABOLIC_PROCESS										GOBP_ORGANONITROGEN_COMPOUND_CATABOLIC_PROCESS
123688	HYKK	hydroxylysine kinase [Source:HGNC Symbol;Acc:HGNC:34403]	GOBP_SMALL_MOLECULE_METABOLIC_PROCESS				GOBP_CELLULAR_CATABOLIC_PROCESS	GOBP_ORGANIC_ACID_METABOLIC_PROCESS										GOBP_ORGANONITROGEN_COMPOUND_CATABOLIC_PROCESS
414328	IDNK	IDNK gluconokinase [Source:HGNC Symbol;Acc:HGNC:31367]	GOBP_SMALL_MOLECULE_METABOLIC_PROCESS				GOBP_CELLULAR_CATABOLIC_PROCESS	GOBP_ORGANIC_ACID_METABOLIC_PROCESS
27068	PPA2	inorganic pyrophosphatase 2 [Source:HGNC Symbol;Acc:HGNC:28883]	GOBP_SMALL_MOLECULE_METABOLIC_PROCESS					GOBP_ORGANIC_ACID_METABOLIC_PROCESS
11238	CA5B	carbonic anhydrase 5B [Source:HGNC Symbol;Acc:HGNC:1378]	GOBP_SMALL_MOLECULE_METABOLIC_PROCESS
51227	PIGP	phosphatidylinositol glycan anchor biosynthesis class P [Source:HGNC Symbol;Acc:HGNC:3046]		GOBP_ORGANOPHOSPHATE_METABOLIC_PROCESS	GOBP_LIPID_METABOLIC_PROCESS	GOBP_ORGANONITROGEN_COMPOUND_BIOSYNTHETIC_PROCESS				GOBP_CELLULAR_LIPID_METABOLIC_PROCESS						GOBP_LIPID_BIOSYNTHETIC_PROCESS	GOBP_ORGANOPHOSPHATE_BIOSYNTHETIC_PROCESS
10351	ABCA8	ATP binding cassette subfamily A member 8 [Source:HGNC Symbol;Acc:HGNC:38]		GOBP_ORGANOPHOSPHATE_METABOLIC_PROCESS	GOBP_LIPID_METABOLIC_PROCESS	GOBP_ORGANONITROGEN_COMPOUND_BIOSYNTHETIC_PROCESS				GOBP_CELLULAR_LIPID_METABOLIC_PROCESS						GOBP_LIPID_BIOSYNTHETIC_PROCESS	GOBP_ORGANOPHOSPHATE_BIOSYNTHETIC_PROCESS
5294	PIK3CG	phosphatidylinositol-4,5-bisphosphate 3-kinase catalytic subunit gamma [Source:HGNC Symbol;Acc:HGNC:8978]		GOBP_ORGANOPHOSPHATE_METABOLIC_PROCESS	GOBP_LIPID_METABOLIC_PROCESS		GOBP_CELLULAR_CATABOLIC_PROCESS		GOBP_VESICLE_MEDIATED_TRANSPORT	GOBP_CELLULAR_LIPID_METABOLIC_PROCESS						GOBP_LIPID_BIOSYNTHETIC_PROCESS	GOBP_ORGANOPHOSPHATE_BIOSYNTHETIC_PROCESS		GOBP_INTRACELLULAR_SIGNALING_CASSETTE	GOBP_ESTABLISHMENT_OF_LOCALIZATION_IN_CELL
9588	PRDX6	peroxiredoxin 6 [Source:HGNC Symbol;Acc:HGNC:16753]		GOBP_ORGANOPHOSPHATE_METABOLIC_PROCESS	GOBP_LIPID_METABOLIC_PROCESS		GOBP_CELLULAR_CATABOLIC_PROCESS			GOBP_CELLULAR_LIPID_METABOLIC_PROCESS
56261	GPCPD1	glycerophosphocholine phosphodiesterase 1 [Source:HGNC Symbol;Acc:HGNC:26957]		GOBP_ORGANOPHOSPHATE_METABOLIC_PROCESS	GOBP_LIPID_METABOLIC_PROCESS		GOBP_CELLULAR_CATABOLIC_PROCESS			GOBP_CELLULAR_LIPID_METABOLIC_PROCESS
51205	ACP6	acid phosphatase 6, lysophosphatidic [Source:HGNC Symbol;Acc:HGNC:29609]		GOBP_ORGANOPHOSPHATE_METABOLIC_PROCESS	GOBP_LIPID_METABOLIC_PROCESS					GOBP_CELLULAR_LIPID_METABOLIC_PROCESS						GOBP_LIPID_BIOSYNTHETIC_PROCESS	GOBP_ORGANOPHOSPHATE_BIOSYNTHETIC_PROCESS
8835	SOCS2	suppressor of cytokine signaling 2 [Source:HGNC Symbol;Acc:HGNC:19382]		GOBP_ORGANOPHOSPHATE_METABOLIC_PROCESS	GOBP_LIPID_METABOLIC_PROCESS					GOBP_CELLULAR_LIPID_METABOLIC_PROCESS						GOBP_LIPID_BIOSYNTHETIC_PROCESS	GOBP_ORGANOPHOSPHATE_BIOSYNTHETIC_PROCESS
129642	MBOAT2	membrane bound O-acyltransferase domain containing 2 [Source:HGNC Symbol;Acc:HGNC:25193]		GOBP_ORGANOPHOSPHATE_METABOLIC_PROCESS	GOBP_LIPID_METABOLIC_PROCESS					GOBP_CELLULAR_LIPID_METABOLIC_PROCESS						GOBP_LIPID_BIOSYNTHETIC_PROCESS	GOBP_ORGANOPHOSPHATE_BIOSYNTHETIC_PROCESS
10715	CERS1	ceramide synthase 1 [Source:HGNC Symbol;Acc:HGNC:14253]			GOBP_LIPID_METABOLIC_PROCESS	GOBP_ORGANONITROGEN_COMPOUND_BIOSYNTHETIC_PROCESS	GOBP_CELLULAR_CATABOLIC_PROCESS			GOBP_CELLULAR_LIPID_METABOLIC_PROCESS						GOBP_LIPID_BIOSYNTHETIC_PROCESS
115201	ATG4A	autophagy related 4A cysteine peptidase [Source:HGNC Symbol;Acc:HGNC:16489]			GOBP_LIPID_METABOLIC_PROCESS	GOBP_ORGANONITROGEN_COMPOUND_BIOSYNTHETIC_PROCESS	GOBP_CELLULAR_CATABOLIC_PROCESS
253782	CERS6	ceramide synthase 6 [Source:HGNC Symbol;Acc:HGNC:23826]			GOBP_LIPID_METABOLIC_PROCESS	GOBP_ORGANONITROGEN_COMPOUND_BIOSYNTHETIC_PROCESS				GOBP_CELLULAR_LIPID_METABOLIC_PROCESS						GOBP_LIPID_BIOSYNTHETIC_PROCESS
5066	PAM	peptidylglycine alpha-amidating monooxygenase [Source:HGNC Symbol;Acc:HGNC:8596]			GOBP_LIPID_METABOLIC_PROCESS	GOBP_ORGANONITROGEN_COMPOUND_BIOSYNTHETIC_PROCESS										GOBP_LIPID_BIOSYNTHETIC_PROCESS
23259	DDHD2	DDHD domain containing 2 [Source:HGNC Symbol;Acc:HGNC:29106]			GOBP_LIPID_METABOLIC_PROCESS		GOBP_CELLULAR_CATABOLIC_PROCESS			GOBP_CELLULAR_LIPID_METABOLIC_PROCESS
51097	SCCPDH	saccharopine dehydrogenase (putative) [Source:HGNC Symbol;Acc:HGNC:24275]			GOBP_LIPID_METABOLIC_PROCESS					GOBP_CELLULAR_LIPID_METABOLIC_PROCESS						GOBP_LIPID_BIOSYNTHETIC_PROCESS
159296	NKX2-3	NK2 homeobox 3 [Source:HGNC Symbol;Acc:HGNC:7836]			GOBP_LIPID_METABOLIC_PROCESS					GOBP_CELLULAR_LIPID_METABOLIC_PROCESS												GOBP_ANIMAL_ORGAN_MORPHOGENESIS
11161	ERG28	ergosterol biosynthesis 28 homolog [Source:HGNC Symbol;Acc:HGNC:1187]			GOBP_LIPID_METABOLIC_PROCESS											GOBP_LIPID_BIOSYNTHETIC_PROCESS
6343	SCT	secretin [Source:HGNC Symbol;Acc:HGNC:10607]			GOBP_LIPID_METABOLIC_PROCESS														GOBP_INTRACELLULAR_SIGNALING_CASSETTE
6505	SLC1A1	solute carrier family 1 member 1 [Source:HGNC Symbol;Acc:HGNC:10939]				GOBP_ORGANONITROGEN_COMPOUND_BIOSYNTHETIC_PROCESS			GOBP_VESICLE_MEDIATED_TRANSPORT				GOBP_CELLULAR_RESPONSE_TO_STRESS									GOBP_ANIMAL_ORGAN_MORPHOGENESIS
708	C1QBP	complement C1q binding protein [Source:HGNC Symbol;Acc:HGNC:1243]				GOBP_ORGANONITROGEN_COMPOUND_BIOSYNTHETIC_PROCESS							GOBP_CELLULAR_RESPONSE_TO_STRESS						GOBP_INTRACELLULAR_SIGNALING_CASSETTE
55364	IMPACT	impact RWD domain protein [Source:HGNC Symbol;Acc:HGNC:20387]				GOBP_ORGANONITROGEN_COMPOUND_BIOSYNTHETIC_PROCESS							GOBP_CELLULAR_RESPONSE_TO_STRESS						GOBP_INTRACELLULAR_SIGNALING_CASSETTE
6154	RPL26	ribosomal protein L26 [Source:HGNC Symbol;Acc:HGNC:10327]				GOBP_ORGANONITROGEN_COMPOUND_BIOSYNTHETIC_PROCESS							GOBP_CELLULAR_RESPONSE_TO_STRESS
83939	EIF2A	eukaryotic translation initiation factor 2A [Source:HGNC Symbol;Acc:HGNC:3254]				GOBP_ORGANONITROGEN_COMPOUND_BIOSYNTHETIC_PROCESS							GOBP_CELLULAR_RESPONSE_TO_STRESS
6451	SH3BGRL	SH3 domain binding glutamate rich protein like [Source:HGNC Symbol;Acc:HGNC:10823]				GOBP_ORGANONITROGEN_COMPOUND_BIOSYNTHETIC_PROCESS												GOBP_ORGANONITROGEN_COMPOUND_CATABOLIC_PROCESS
6303	SAT1	spermidine/spermine N1-acetyltransferase 1 [Source:HGNC Symbol;Acc:HGNC:10540]				GOBP_ORGANONITROGEN_COMPOUND_BIOSYNTHETIC_PROCESS												GOBP_ORGANONITROGEN_COMPOUND_CATABOLIC_PROCESS
55024	BANK1	B cell scaffold protein with ankyrin repeats 1 [Source:HGNC Symbol;Acc:HGNC:18233]				GOBP_ORGANONITROGEN_COMPOUND_BIOSYNTHETIC_PROCESS													GOBP_INTRACELLULAR_SIGNALING_CASSETTE
51714	SELENOT	selenoprotein T [Source:HGNC Symbol;Acc:HGNC:18136]				GOBP_ORGANONITROGEN_COMPOUND_BIOSYNTHETIC_PROCESS														GOBP_ESTABLISHMENT_OF_LOCALIZATION_IN_CELL
51301	GCNT4	glucosaminyl (N-acetyl) transferase 4 [Source:HGNC Symbol;Acc:HGNC:17973]				GOBP_ORGANONITROGEN_COMPOUND_BIOSYNTHETIC_PROCESS																GOBP_ANIMAL_ORGAN_MORPHOGENESIS
10492	SYNCRIP	synaptotagmin binding cytoplasmic RNA interacting protein [Source:HGNC Symbol;Acc:HGNC:16918]				GOBP_ORGANONITROGEN_COMPOUND_BIOSYNTHETIC_PROCESS
57409	MIF4GD	MIF4G domain containing [Source:HGNC Symbol;Acc:HGNC:24030]				GOBP_ORGANONITROGEN_COMPOUND_BIOSYNTHETIC_PROCESS
29081	METTL5	methyltransferase 5, N6-adenosine [Source:HGNC Symbol;Acc:HGNC:25006]				GOBP_ORGANONITROGEN_COMPOUND_BIOSYNTHETIC_PROCESS
2589	GALNT1	polypeptide N-acetylgalactosaminyltransferase 1 [Source:HGNC Symbol;Acc:HGNC:4123]				GOBP_ORGANONITROGEN_COMPOUND_BIOSYNTHETIC_PROCESS
79695	GALNT12	polypeptide N-acetylgalactosaminyltransferase 12 [Source:HGNC Symbol;Acc:HGNC:19877]				GOBP_ORGANONITROGEN_COMPOUND_BIOSYNTHETIC_PROCESS
100128731	OST4	oligosaccharyltransferase complex subunit 4, non-catalytic [Source:HGNC Symbol;Acc:HGNC:32483]				GOBP_ORGANONITROGEN_COMPOUND_BIOSYNTHETIC_PROCESS
112483	SAT2	spermidine/spermine N1-acetyltransferase family member 2 [Source:HGNC Symbol;Acc:HGNC:23160]				GOBP_ORGANONITROGEN_COMPOUND_BIOSYNTHETIC_PROCESS
22	ABCB7	ATP binding cassette subfamily B member 7 [Source:HGNC Symbol;Acc:HGNC:48]				GOBP_ORGANONITROGEN_COMPOUND_BIOSYNTHETIC_PROCESS
92342	METTL18	methyltransferase 18, RPL3 N3(tau)-histidine [Source:HGNC Symbol;Acc:HGNC:28793]				GOBP_ORGANONITROGEN_COMPOUND_BIOSYNTHETIC_PROCESS
163255	ZNF540	zinc finger protein 540 [Source:HGNC Symbol;Acc:HGNC:25331]				GOBP_ORGANONITROGEN_COMPOUND_BIOSYNTHETIC_PROCESS
6235	RPS29	ribosomal protein S29 [Source:HGNC Symbol;Acc:HGNC:10419]				GOBP_ORGANONITROGEN_COMPOUND_BIOSYNTHETIC_PROCESS
118487	CHCHD1	coiled-coil-helix-coiled-coil-helix domain containing 1 [Source:HGNC Symbol;Acc:HGNC:23518]				GOBP_ORGANONITROGEN_COMPOUND_BIOSYNTHETIC_PROCESS
65008	MRPL1	mitochondrial ribosomal protein L1 [Source:HGNC Symbol;Acc:HGNC:14275]				GOBP_ORGANONITROGEN_COMPOUND_BIOSYNTHETIC_PROCESS
10133	OPTN	optineurin [Source:HGNC Symbol;Acc:HGNC:17142]					GOBP_CELLULAR_CATABOLIC_PROCESS		GOBP_VESICLE_MEDIATED_TRANSPORT				GOBP_CELLULAR_RESPONSE_TO_STRESS						GOBP_INTRACELLULAR_SIGNALING_CASSETTE
201475	RAB12	RAB12, member RAS oncogene family [Source:HGNC Symbol;Acc:HGNC:31332]					GOBP_CELLULAR_CATABOLIC_PROCESS		GOBP_VESICLE_MEDIATED_TRANSPORT									GOBP_ORGANONITROGEN_COMPOUND_CATABOLIC_PROCESS	GOBP_INTRACELLULAR_SIGNALING_CASSETTE	GOBP_ESTABLISHMENT_OF_LOCALIZATION_IN_CELL
23256	SCFD1	sec1 family domain containing 1 [Source:HGNC Symbol;Acc:HGNC:20726]					GOBP_CELLULAR_CATABOLIC_PROCESS		GOBP_VESICLE_MEDIATED_TRANSPORT											GOBP_ESTABLISHMENT_OF_LOCALIZATION_IN_CELL
6885	MAP3K7	mitogen-activated protein kinase kinase kinase 7 [Source:HGNC Symbol;Acc:HGNC:6859]					GOBP_CELLULAR_CATABOLIC_PROCESS						GOBP_CELLULAR_RESPONSE_TO_STRESS						GOBP_INTRACELLULAR_SIGNALING_CASSETTE
84557	MAP1LC3A	microtubule associated protein 1 light chain 3 alpha [Source:HGNC Symbol;Acc:HGNC:6838]					GOBP_CELLULAR_CATABOLIC_PROCESS						GOBP_CELLULAR_RESPONSE_TO_STRESS						GOBP_INTRACELLULAR_SIGNALING_CASSETTE
51506	UFC1	ubiquitin-fold modifier conjugating enzyme 1 [Source:HGNC Symbol;Acc:HGNC:26941]					GOBP_CELLULAR_CATABOLIC_PROCESS						GOBP_CELLULAR_RESPONSE_TO_STRESS
55847	CISD1	CDGSH iron sulfur domain 1 [Source:HGNC Symbol;Acc:HGNC:30880]					GOBP_CELLULAR_CATABOLIC_PROCESS							GOBP_GENERATION_OF_PRECURSOR_METABOLITES_AND_ENERGY							GOBP_ENERGY_DERIVATION_BY_OXIDATION_OF_ORGANIC_COMPOUNDS
256471	MFSD8	major facilitator superfamily domain containing 8 [Source:HGNC Symbol;Acc:HGNC:28486]					GOBP_CELLULAR_CATABOLIC_PROCESS											GOBP_ORGANONITROGEN_COMPOUND_CATABOLIC_PROCESS
801	CALM1	calmodulin 1 [Source:HGNC Symbol;Acc:HGNC:1442]					GOBP_CELLULAR_CATABOLIC_PROCESS												GOBP_INTRACELLULAR_SIGNALING_CASSETTE
23604	DAPK2	death associated protein kinase 2 [Source:HGNC Symbol;Acc:HGNC:2675]					GOBP_CELLULAR_CATABOLIC_PROCESS
128077	LIX1L	limb and CNS expressed 1 like [Source:HGNC Symbol;Acc:HGNC:28715]					GOBP_CELLULAR_CATABOLIC_PROCESS
10451	VAV3	vav guanine nucleotide exchange factor 3 [Source:HGNC Symbol;Acc:HGNC:12659]							GOBP_VESICLE_MEDIATED_TRANSPORT				GOBP_CELLULAR_RESPONSE_TO_STRESS		GOBP_CELL_PROJECTION_ASSEMBLY				GOBP_INTRACELLULAR_SIGNALING_CASSETTE
26585	GREM1	gremlin 1, DAN family BMP antagonist [Source:HGNC Symbol;Acc:HGNC:2001]							GOBP_VESICLE_MEDIATED_TRANSPORT				GOBP_CELLULAR_RESPONSE_TO_STRESS						GOBP_INTRACELLULAR_SIGNALING_CASSETTE			GOBP_ANIMAL_ORGAN_MORPHOGENESIS
4646	MYO6	myosin VI [Source:HGNC Symbol;Acc:HGNC:7605]							GOBP_VESICLE_MEDIATED_TRANSPORT				GOBP_CELLULAR_RESPONSE_TO_STRESS							GOBP_ESTABLISHMENT_OF_LOCALIZATION_IN_CELL		GOBP_ANIMAL_ORGAN_MORPHOGENESIS
83547	RILP	Rab interacting lysosomal protein [Source:HGNC Symbol;Acc:HGNC:30266]							GOBP_VESICLE_MEDIATED_TRANSPORT						GOBP_CELL_PROJECTION_ASSEMBLY			GOBP_ORGANONITROGEN_COMPOUND_CATABOLIC_PROCESS		GOBP_ESTABLISHMENT_OF_LOCALIZATION_IN_CELL
403	ARL3	ADP ribosylation factor like GTPase 3 [Source:HGNC Symbol;Acc:HGNC:694]							GOBP_VESICLE_MEDIATED_TRANSPORT						GOBP_CELL_PROJECTION_ASSEMBLY				GOBP_INTRACELLULAR_SIGNALING_CASSETTE	GOBP_ESTABLISHMENT_OF_LOCALIZATION_IN_CELL
2665	GDI2	GDP dissociation inhibitor 2 [Source:HGNC Symbol;Acc:HGNC:4227]							GOBP_VESICLE_MEDIATED_TRANSPORT						GOBP_CELL_PROJECTION_ASSEMBLY				GOBP_INTRACELLULAR_SIGNALING_CASSETTE
5217	PFN2	profilin 2 [Source:HGNC Symbol;Acc:HGNC:8882]							GOBP_VESICLE_MEDIATED_TRANSPORT						GOBP_CELL_PROJECTION_ASSEMBLY					GOBP_ESTABLISHMENT_OF_LOCALIZATION_IN_CELL
26052	DNM3	dynamin 3 [Source:HGNC Symbol;Acc:HGNC:29125]							GOBP_VESICLE_MEDIATED_TRANSPORT						GOBP_CELL_PROJECTION_ASSEMBLY					GOBP_ESTABLISHMENT_OF_LOCALIZATION_IN_CELL
51026	GOLT1B	golgi transport 1B [Source:HGNC Symbol;Acc:HGNC:20175]							GOBP_VESICLE_MEDIATED_TRANSPORT										GOBP_INTRACELLULAR_SIGNALING_CASSETTE	GOBP_ESTABLISHMENT_OF_LOCALIZATION_IN_CELL
5867	RAB4A	RAB4A, member RAS oncogene family [Source:HGNC Symbol;Acc:HGNC:9781]							GOBP_VESICLE_MEDIATED_TRANSPORT										GOBP_INTRACELLULAR_SIGNALING_CASSETTE
9863	MAGI2	membrane associated guanylate kinase, WW and PDZ domain containing 2 [Source:HGNC Symbol;Acc:HGNC:18957]							GOBP_VESICLE_MEDIATED_TRANSPORT										GOBP_INTRACELLULAR_SIGNALING_CASSETTE
3685	ITGAV	integrin subunit alpha V [Source:HGNC Symbol;Acc:HGNC:6150]							GOBP_VESICLE_MEDIATED_TRANSPORT										GOBP_INTRACELLULAR_SIGNALING_CASSETTE
58480	RHOU	ras homolog family member U [Source:HGNC Symbol;Acc:HGNC:17794]							GOBP_VESICLE_MEDIATED_TRANSPORT										GOBP_INTRACELLULAR_SIGNALING_CASSETTE
163486	DENND1B	DENN domain containing 1B [Source:HGNC Symbol;Acc:HGNC:28404]							GOBP_VESICLE_MEDIATED_TRANSPORT											GOBP_ESTABLISHMENT_OF_LOCALIZATION_IN_CELL
10228	STX6	syntaxin 6 [Source:HGNC Symbol;Acc:HGNC:11441]							GOBP_VESICLE_MEDIATED_TRANSPORT											GOBP_ESTABLISHMENT_OF_LOCALIZATION_IN_CELL
10484	SEC23A	SEC23 homolog A, COPII coat complex component [Source:HGNC Symbol;Acc:HGNC:10701]							GOBP_VESICLE_MEDIATED_TRANSPORT											GOBP_ESTABLISHMENT_OF_LOCALIZATION_IN_CELL
8774	NAPG	NSF attachment protein gamma [Source:HGNC Symbol;Acc:HGNC:7642]							GOBP_VESICLE_MEDIATED_TRANSPORT											GOBP_ESTABLISHMENT_OF_LOCALIZATION_IN_CELL
11311	VPS45	vacuolar protein sorting 45 homolog [Source:HGNC Symbol;Acc:HGNC:14579]							GOBP_VESICLE_MEDIATED_TRANSPORT											GOBP_ESTABLISHMENT_OF_LOCALIZATION_IN_CELL
64130	LIN7B	lin-7 homolog B, crumbs cell polarity complex component [Source:HGNC Symbol;Acc:HGNC:17788]							GOBP_VESICLE_MEDIATED_TRANSPORT											GOBP_ESTABLISHMENT_OF_LOCALIZATION_IN_CELL
8674	VAMP4	vesicle associated membrane protein 4 [Source:HGNC Symbol;Acc:HGNC:12645]							GOBP_VESICLE_MEDIATED_TRANSPORT											GOBP_ESTABLISHMENT_OF_LOCALIZATION_IN_CELL
146395	GSG1L	GSG1 like [Source:HGNC Symbol;Acc:HGNC:28283]							GOBP_VESICLE_MEDIATED_TRANSPORT											GOBP_ESTABLISHMENT_OF_LOCALIZATION_IN_CELL
127124	ATP6V1G3	ATPase H+ transporting V1 subunit G3 [Source:HGNC Symbol;Acc:HGNC:18265]							GOBP_VESICLE_MEDIATED_TRANSPORT											GOBP_ESTABLISHMENT_OF_LOCALIZATION_IN_CELL
51290	ERGIC2	ERGIC and golgi 2 [Source:HGNC Symbol;Acc:HGNC:30208]							GOBP_VESICLE_MEDIATED_TRANSPORT											GOBP_ESTABLISHMENT_OF_LOCALIZATION_IN_CELL
64129	TINAGL1	tubulointerstitial nephritis antigen like 1 [Source:HGNC Symbol;Acc:HGNC:19168]							GOBP_VESICLE_MEDIATED_TRANSPORT											GOBP_ESTABLISHMENT_OF_LOCALIZATION_IN_CELL
23301	EHBP1	EH domain binding protein 1 [Source:HGNC Symbol;Acc:HGNC:29144]							GOBP_VESICLE_MEDIATED_TRANSPORT
25977	NECAP1	NECAP endocytosis associated 1 [Source:HGNC Symbol;Acc:HGNC:24539]							GOBP_VESICLE_MEDIATED_TRANSPORT
84826	SFT2D3	SFT2 domain containing 3 [Source:HGNC Symbol;Acc:HGNC:28767]							GOBP_VESICLE_MEDIATED_TRANSPORT
7525	YES1	YES proto-oncogene 1, Src family tyrosine kinase [Source:HGNC Symbol;Acc:HGNC:12841]							GOBP_VESICLE_MEDIATED_TRANSPORT
115677	NOSTRIN	nitric oxide synthase trafficking [Source:HGNC Symbol;Acc:HGNC:20203]							GOBP_VESICLE_MEDIATED_TRANSPORT
60682	SMAP1	small ArfGAP 1 [Source:HGNC Symbol;Acc:HGNC:19651]							GOBP_VESICLE_MEDIATED_TRANSPORT
148281	SYT6	synaptotagmin 6 [Source:HGNC Symbol;Acc:HGNC:18638]							GOBP_VESICLE_MEDIATED_TRANSPORT
51009	DERL2	derlin 2 [Source:HGNC Symbol;Acc:HGNC:17943]											GOBP_CELLULAR_RESPONSE_TO_STRESS					GOBP_ORGANONITROGEN_COMPOUND_CATABOLIC_PROCESS		GOBP_ESTABLISHMENT_OF_LOCALIZATION_IN_CELL
26263	FBXO22	F-box protein 22 [Source:HGNC Symbol;Acc:HGNC:13593]											GOBP_CELLULAR_RESPONSE_TO_STRESS					GOBP_ORGANONITROGEN_COMPOUND_CATABOLIC_PROCESS		GOBP_ESTABLISHMENT_OF_LOCALIZATION_IN_CELL
51377	UCHL5	ubiquitin C-terminal hydrolase L5 [Source:HGNC Symbol;Acc:HGNC:19678]											GOBP_CELLULAR_RESPONSE_TO_STRESS					GOBP_ORGANONITROGEN_COMPOUND_CATABOLIC_PROCESS				GOBP_ANIMAL_ORGAN_MORPHOGENESIS
4287	ATXN3	ataxin 3 [Source:HGNC Symbol;Acc:HGNC:7106]											GOBP_CELLULAR_RESPONSE_TO_STRESS					GOBP_ORGANONITROGEN_COMPOUND_CATABOLIC_PROCESS
26272	FBXO4	F-box protein 4 [Source:HGNC Symbol;Acc:HGNC:13583]											GOBP_CELLULAR_RESPONSE_TO_STRESS					GOBP_ORGANONITROGEN_COMPOUND_CATABOLIC_PROCESS
9097	USP14	ubiquitin specific peptidase 14 [Source:HGNC Symbol;Acc:HGNC:12612]											GOBP_CELLULAR_RESPONSE_TO_STRESS					GOBP_ORGANONITROGEN_COMPOUND_CATABOLIC_PROCESS
23392	ECPAS	Ecm29 proteasome adaptor and scaffold [Source:HGNC Symbol;Acc:HGNC:29020]											GOBP_CELLULAR_RESPONSE_TO_STRESS					GOBP_ORGANONITROGEN_COMPOUND_CATABOLIC_PROCESS
7531	YWHAE	tyrosine 3-monooxygenase/tryptophan 5-monooxygenase activation protein epsilon [Source:HGNC Symbol;Acc:HGNC:12851]											GOBP_CELLULAR_RESPONSE_TO_STRESS						GOBP_INTRACELLULAR_SIGNALING_CASSETTE	GOBP_ESTABLISHMENT_OF_LOCALIZATION_IN_CELL
80310	PDGFD	platelet derived growth factor D [Source:HGNC Symbol;Acc:HGNC:30620]											GOBP_CELLULAR_RESPONSE_TO_STRESS						GOBP_INTRACELLULAR_SIGNALING_CASSETTE
6416	MAP2K4	mitogen-activated protein kinase kinase 4 [Source:HGNC Symbol;Acc:HGNC:6844]											GOBP_CELLULAR_RESPONSE_TO_STRESS						GOBP_INTRACELLULAR_SIGNALING_CASSETTE
55509	BATF3	basic leucine zipper ATF-like transcription factor 3 [Source:HGNC Symbol;Acc:HGNC:28915]											GOBP_CELLULAR_RESPONSE_TO_STRESS						GOBP_INTRACELLULAR_SIGNALING_CASSETTE
10000	AKT3	AKT serine/threonine kinase 3 [Source:HGNC Symbol;Acc:HGNC:393]											GOBP_CELLULAR_RESPONSE_TO_STRESS									GOBP_ANIMAL_ORGAN_MORPHOGENESIS
56950	SMYD2	SET and MYND domain containing 2 [Source:HGNC Symbol;Acc:HGNC:20982]											GOBP_CELLULAR_RESPONSE_TO_STRESS
4157	MC1R	melanocortin 1 receptor [Source:HGNC Symbol;Acc:HGNC:6929]											GOBP_CELLULAR_RESPONSE_TO_STRESS
54499	TMCO1	transmembrane and coiled-coil domains 1 [Source:HGNC Symbol;Acc:HGNC:18188]											GOBP_CELLULAR_RESPONSE_TO_STRESS
2706	GJB2	gap junction protein beta 2 [Source:HGNC Symbol;Acc:HGNC:4284]											GOBP_CELLULAR_RESPONSE_TO_STRESS
64710	NUCKS1	nuclear casein kinase and cyclin dependent kinase substrate 1 [Source:HGNC Symbol;Acc:HGNC:29923]											GOBP_CELLULAR_RESPONSE_TO_STRESS
261726	TIPRL	TOR signaling pathway regulator [Source:HGNC Symbol;Acc:HGNC:30231]											GOBP_CELLULAR_RESPONSE_TO_STRESS
6596	HLTF	helicase like transcription factor [Source:HGNC Symbol;Acc:HGNC:11099]											GOBP_CELLULAR_RESPONSE_TO_STRESS
6117	RPA1	replication protein A1 [Source:HGNC Symbol;Acc:HGNC:10289]											GOBP_CELLULAR_RESPONSE_TO_STRESS
5965	RECQL	RecQ like helicase [Source:HGNC Symbol;Acc:HGNC:9948]											GOBP_CELLULAR_RESPONSE_TO_STRESS
22944	KIN	Kin17 DNA and RNA binding protein [Source:HGNC Symbol;Acc:HGNC:6327]											GOBP_CELLULAR_RESPONSE_TO_STRESS
2967	GTF2H3	general transcription factor IIH subunit 3 [Source:HGNC Symbol;Acc:HGNC:4657]											GOBP_CELLULAR_RESPONSE_TO_STRESS
83719	YPEL3	yippee like 3 [Source:HGNC Symbol;Acc:HGNC:18327]											GOBP_CELLULAR_RESPONSE_TO_STRESS
1347	COX7A2	cytochrome c oxidase subunit 7A2 [Source:HGNC Symbol;Acc:HGNC:2288]												GOBP_GENERATION_OF_PRECURSOR_METABOLITES_AND_ENERGY							GOBP_ENERGY_DERIVATION_BY_OXIDATION_OF_ORGANIC_COMPOUNDS
1350	COX7C	cytochrome c oxidase subunit 7C [Source:HGNC Symbol;Acc:HGNC:2292]												GOBP_GENERATION_OF_PRECURSOR_METABOLITES_AND_ENERGY							GOBP_ENERGY_DERIVATION_BY_OXIDATION_OF_ORGANIC_COMPOUNDS
388753	COA6	cytochrome c oxidase assembly factor 6 [Source:HGNC Symbol;Acc:HGNC:18025]												GOBP_GENERATION_OF_PRECURSOR_METABOLITES_AND_ENERGY							GOBP_ENERGY_DERIVATION_BY_OXIDATION_OF_ORGANIC_COMPOUNDS
144363	ETFRF1	electron transfer flavoprotein regulatory factor 1 [Source:HGNC Symbol;Acc:HGNC:27052]												GOBP_GENERATION_OF_PRECURSOR_METABOLITES_AND_ENERGY							GOBP_ENERGY_DERIVATION_BY_OXIDATION_OF_ORGANIC_COMPOUNDS
5507	PPP1R3C	protein phosphatase 1 regulatory subunit 3C [Source:HGNC Symbol;Acc:HGNC:9293]												GOBP_GENERATION_OF_PRECURSOR_METABOLITES_AND_ENERGY							GOBP_ENERGY_DERIVATION_BY_OXIDATION_OF_ORGANIC_COMPOUNDS
2992	GYG1	glycogenin 1 [Source:HGNC Symbol;Acc:HGNC:4699]												GOBP_GENERATION_OF_PRECURSOR_METABOLITES_AND_ENERGY							GOBP_ENERGY_DERIVATION_BY_OXIDATION_OF_ORGANIC_COMPOUNDS
25937	WWTR1	WW domain containing transcription regulator 1 [Source:HGNC Symbol;Acc:HGNC:24042]													GOBP_CELL_PROJECTION_ASSEMBLY			GOBP_ORGANONITROGEN_COMPOUND_CATABOLIC_PROCESS	GOBP_INTRACELLULAR_SIGNALING_CASSETTE			GOBP_ANIMAL_ORGAN_MORPHOGENESIS
2059	EPS8	epidermal growth factor receptor pathway substrate 8 [Source:HGNC Symbol;Acc:HGNC:3420]													GOBP_CELL_PROJECTION_ASSEMBLY				GOBP_INTRACELLULAR_SIGNALING_CASSETTE
55081	IFT57	intraflagellar transport 57 [Source:HGNC Symbol;Acc:HGNC:17367]													GOBP_CELL_PROJECTION_ASSEMBLY					GOBP_ESTABLISHMENT_OF_LOCALIZATION_IN_CELL		GOBP_ANIMAL_ORGAN_MORPHOGENESIS
57560	IFT80	intraflagellar transport 80 [Source:HGNC Symbol;Acc:HGNC:29262]													GOBP_CELL_PROJECTION_ASSEMBLY					GOBP_ESTABLISHMENT_OF_LOCALIZATION_IN_CELL		GOBP_ANIMAL_ORGAN_MORPHOGENESIS
51098	IFT52	intraflagellar transport 52 [Source:HGNC Symbol;Acc:HGNC:15901]													GOBP_CELL_PROJECTION_ASSEMBLY					GOBP_ESTABLISHMENT_OF_LOCALIZATION_IN_CELL		GOBP_ANIMAL_ORGAN_MORPHOGENESIS
3985	LIMK2	LIM domain kinase 2 [Source:HGNC Symbol;Acc:HGNC:6614]													GOBP_CELL_PROJECTION_ASSEMBLY					GOBP_ESTABLISHMENT_OF_LOCALIZATION_IN_CELL
3911	LAMA5	laminin subunit alpha 5 [Source:HGNC Symbol;Acc:HGNC:6485]													GOBP_CELL_PROJECTION_ASSEMBLY							GOBP_ANIMAL_ORGAN_MORPHOGENESIS
23322	RPGRIP1L	RPGRIP1 like [Source:HGNC Symbol;Acc:HGNC:29168]													GOBP_CELL_PROJECTION_ASSEMBLY							GOBP_ANIMAL_ORGAN_MORPHOGENESIS
79582	SPAG16	sperm associated antigen 16 [Source:HGNC Symbol;Acc:HGNC:23225]													GOBP_CELL_PROJECTION_ASSEMBLY
2823	GPM6A	glycoprotein M6A [Source:HGNC Symbol;Acc:HGNC:4460]													GOBP_CELL_PROJECTION_ASSEMBLY
6738	RO60	Ro60, Y RNA binding protein [Source:HGNC Symbol;Acc:HGNC:11313]													GOBP_CELL_PROJECTION_ASSEMBLY
317662	FAM149B1	family with sequence similarity 149 member B1 [Source:HGNC Symbol;Acc:HGNC:29162]													GOBP_CELL_PROJECTION_ASSEMBLY
9851	KIAA0753	KIAA0753 [Source:HGNC Symbol;Acc:HGNC:29110]													GOBP_CELL_PROJECTION_ASSEMBLY
83544	DNAL1	dynein axonemal light chain 1 [Source:HGNC Symbol;Acc:HGNC:23247]													GOBP_CELL_PROJECTION_ASSEMBLY
2012	EMP1	epithelial membrane protein 1 [Source:HGNC Symbol;Acc:HGNC:3333]													GOBP_CELL_PROJECTION_ASSEMBLY
23287	AGTPBP1	ATP/GTP binding carboxypeptidase 1 [Source:HGNC Symbol;Acc:HGNC:17258]																GOBP_ORGANONITROGEN_COMPOUND_CATABOLIC_PROCESS		GOBP_ESTABLISHMENT_OF_LOCALIZATION_IN_CELL		GOBP_ANIMAL_ORGAN_MORPHOGENESIS
10939	AFG3L2	AFG3 like matrix AAA peptidase subunit 2 [Source:HGNC Symbol;Acc:HGNC:315]																GOBP_ORGANONITROGEN_COMPOUND_CATABOLIC_PROCESS
7326	UBE2G1	ubiquitin conjugating enzyme E2 G1 [Source:HGNC Symbol;Acc:HGNC:12482]																GOBP_ORGANONITROGEN_COMPOUND_CATABOLIC_PROCESS
23588	KLHDC2	kelch domain containing 2 [Source:HGNC Symbol;Acc:HGNC:20231]																GOBP_ORGANONITROGEN_COMPOUND_CATABOLIC_PROCESS
114088	TRIM9	tripartite motif containing 9 [Source:HGNC Symbol;Acc:HGNC:16288]																GOBP_ORGANONITROGEN_COMPOUND_CATABOLIC_PROCESS
10507	SEMA4D	semaphorin 4D [Source:HGNC Symbol;Acc:HGNC:10732]																	GOBP_INTRACELLULAR_SIGNALING_CASSETTE
9037	SEMA5A	semaphorin 5A [Source:HGNC Symbol;Acc:HGNC:10736]																	GOBP_INTRACELLULAR_SIGNALING_CASSETTE
394	ARHGAP5	Rho GTPase activating protein 5 [Source:HGNC Symbol;Acc:HGNC:675]																	GOBP_INTRACELLULAR_SIGNALING_CASSETTE
1652	DDT	D-dopachrome tautomerase [Source:HGNC Symbol;Acc:HGNC:2732]																	GOBP_INTRACELLULAR_SIGNALING_CASSETTE
1123	CHN1	chimerin 1 [Source:HGNC Symbol;Acc:HGNC:1943]																	GOBP_INTRACELLULAR_SIGNALING_CASSETTE
255324	EPGN	epithelial mitogen [Source:HGNC Symbol;Acc:HGNC:17470]																	GOBP_INTRACELLULAR_SIGNALING_CASSETTE
57447	NDRG2	NDRG family member 2 [Source:HGNC Symbol;Acc:HGNC:14460]																	GOBP_INTRACELLULAR_SIGNALING_CASSETTE
10161	LPAR6	lysophosphatidic acid receptor 6 [Source:HGNC Symbol;Acc:HGNC:15520]																	GOBP_INTRACELLULAR_SIGNALING_CASSETTE
10771	ZMYND11	zinc finger MYND-type containing 11 [Source:HGNC Symbol;Acc:HGNC:16966]																	GOBP_INTRACELLULAR_SIGNALING_CASSETTE
79041	TMEM38A	transmembrane protein 38A [Source:HGNC Symbol;Acc:HGNC:28462]																	GOBP_INTRACELLULAR_SIGNALING_CASSETTE
85004	RERG	RAS like estrogen regulated growth inhibitor [Source:HGNC Symbol;Acc:HGNC:15980]																	GOBP_INTRACELLULAR_SIGNALING_CASSETTE
30061	SLC40A1	solute carrier family 40 member 1 [Source:HGNC Symbol;Acc:HGNC:10909]																		GOBP_ESTABLISHMENT_OF_LOCALIZATION_IN_CELL		GOBP_ANIMAL_ORGAN_MORPHOGENESIS
55754	TMEM30A	transmembrane protein 30A [Source:HGNC Symbol;Acc:HGNC:16667]																		GOBP_ESTABLISHMENT_OF_LOCALIZATION_IN_CELL
2850	GPR27	G protein-coupled receptor 27 [Source:HGNC Symbol;Acc:HGNC:4482]																		GOBP_ESTABLISHMENT_OF_LOCALIZATION_IN_CELL
26520	TIMM9	translocase of inner mitochondrial membrane 9 [Source:HGNC Symbol;Acc:HGNC:11819]																		GOBP_ESTABLISHMENT_OF_LOCALIZATION_IN_CELL
64901	RANBP17	RAN binding protein 17 [Source:HGNC Symbol;Acc:HGNC:14428]																		GOBP_ESTABLISHMENT_OF_LOCALIZATION_IN_CELL
26953	RANBP6	RAN binding protein 6 [Source:HGNC Symbol;Acc:HGNC:9851]																		GOBP_ESTABLISHMENT_OF_LOCALIZATION_IN_CELL
6581	SLC22A3	solute carrier family 22 member 3 [Source:HGNC Symbol;Acc:HGNC:10967]																		GOBP_ESTABLISHMENT_OF_LOCALIZATION_IN_CELL
25936	NSL1	NSL1 component of MIS12 kinetochore complex [Source:HGNC Symbol;Acc:HGNC:24548]																		GOBP_ESTABLISHMENT_OF_LOCALIZATION_IN_CELL
80144	FRAS1	Fraser extracellular matrix complex subunit 1 [Source:HGNC Symbol;Acc:HGNC:19185]																				GOBP_ANIMAL_ORGAN_MORPHOGENESIS
359845	RFLNB	refilin B [Source:HGNC Symbol;Acc:HGNC:28705]																				GOBP_ANIMAL_ORGAN_MORPHOGENESIS
6431	SRSF6	serine and arginine rich splicing factor 6 [Source:HGNC Symbol;Acc:HGNC:10788]																				GOBP_ANIMAL_ORGAN_MORPHOGENESIS
3209	HOXA13	homeobox A13 [Source:HGNC Symbol;Acc:HGNC:5102]																				GOBP_ANIMAL_ORGAN_MORPHOGENESIS
60529	ALX4	ALX homeobox 4 [Source:HGNC Symbol;Acc:HGNC:450]																				GOBP_ANIMAL_ORGAN_MORPHOGENESIS
4982	TNFRSF11B	TNF receptor superfamily member 11b [Source:HGNC Symbol;Acc:HGNC:11909]																				GOBP_ANIMAL_ORGAN_MORPHOGENESIS
148398	SAMD11	sterile alpha motif domain containing 11 [Source:HGNC Symbol;Acc:HGNC:28706]																				GOBP_ANIMAL_ORGAN_MORPHOGENESIS
121227	LRIG3	leucine rich repeats and immunoglobulin like domains 3 [Source:HGNC Symbol;Acc:HGNC:30991]																				GOBP_ANIMAL_ORGAN_MORPHOGENESIS
4291	MLF1	myeloid leukemia factor 1 [Source:HGNC Symbol;Acc:HGNC:7125]
10154	PLXNC1	plexin C1 [Source:HGNC Symbol;Acc:HGNC:9106]
10092	ARPC5	actin related protein 2/3 complex subunit 5 [Source:HGNC Symbol;Acc:HGNC:708]
10653	SPINT2	serine peptidase inhibitor, Kunitz type 2 [Source:HGNC Symbol;Acc:HGNC:11247]
58516	SINHCAF	SIN3-HDAC complex associated factor [Source:HGNC Symbol;Acc:HGNC:30702]
1602	DACH1	dachshund family transcription factor 1 [Source:HGNC Symbol;Acc:HGNC:2663]
58494	JAM2	junctional adhesion molecule 2 [Source:HGNC Symbol;Acc:HGNC:14686]
57147	SCYL3	SCY1 like pseudokinase 3 [Source:HGNC Symbol;Acc:HGNC:19285]
55726	INTS13	integrator complex subunit 13 [Source:HGNC Symbol;Acc:HGNC:20174]
79729	SH3D21	SH3 domain containing 21 [Source:HGNC Symbol;Acc:HGNC:26236]
201161	CENPV	centromere protein V [Source:HGNC Symbol;Acc:HGNC:29920]
6900	CNTN2	contactin 2 [Source:HGNC Symbol;Acc:HGNC:2172]
1944	EFNA3	ephrin A3 [Source:HGNC Symbol;Acc:HGNC:3223]
285489	DOK7	docking protein 7 [Source:HGNC Symbol;Acc:HGNC:26594]
9994	CASP8AP2	caspase 8 associated protein 2 [Source:HGNC Symbol;Acc:HGNC:1510]
670	BPHL	biphenyl hydrolase like [Source:HGNC Symbol;Acc:HGNC:1094]
5184	PEPD	peptidase D [Source:HGNC Symbol;Acc:HGNC:8840]
124935	SLC43A2	solute carrier family 43 member 2 [Source:HGNC Symbol;Acc:HGNC:23087]
3763	KCNJ6	potassium inwardly rectifying channel subfamily J member 6 [Source:HGNC Symbol;Acc:HGNC:6267]
285195	SLC9A9	solute carrier family 9 member A9 [Source:HGNC Symbol;Acc:HGNC:20653]
133418	EMB	embigin [Source:HGNC Symbol;Acc:HGNC:30465]
125111	GJD3	gap junction protein delta 3 [Source:HGNC Symbol;Acc:HGNC:19147]
84255	SLC37A3	solute carrier family 37 member 3 [Source:HGNC Symbol;Acc:HGNC:20651]
283537	SLC46A3	solute carrier family 46 member 3 [Source:HGNC Symbol;Acc:HGNC:27501]
23405	DICER1	dicer 1, ribonuclease III [Source:HGNC Symbol;Acc:HGNC:17098]
160518	DENND5B	DENN domain containing 5B [Source:HGNC Symbol;Acc:HGNC:28338]
55863	TMEM126B	transmembrane protein 126B [Source:HGNC Symbol;Acc:HGNC:30883]
116228	COX20	cytochrome c oxidase assembly factor COX20 [Source:HGNC Symbol;Acc:HGNC:26970]
84525	HOPX	HOP homeobox [Source:HGNC Symbol;Acc:HGNC:24961]
157378	TMEM65	transmembrane protein 65 [Source:HGNC Symbol;Acc:HGNC:25203]
1604	CD55	CD55 molecule (Cromer blood group) [Source:HGNC Symbol;Acc:HGNC:2665]
4179	CD46	CD46 molecule [Source:HGNC Symbol;Acc:HGNC:6953]
11171	STRAP	serine/threonine kinase receptor associated protein [Source:HGNC Symbol;Acc:HGNC:30796]
83690	CRISPLD1	cysteine rich secretory protein LCCL domain containing 1 [Source:HGNC Symbol;Acc:HGNC:18206]
5126	PCSK2	proprotein convertase subtilisin/kexin type 2 [Source:HGNC Symbol;Acc:HGNC:8744]
56605	ERO1B	endoplasmic reticulum oxidoreductase 1 beta [Source:HGNC Symbol;Acc:HGNC:14355]
5358	PLS3	plastin 3 [Source:HGNC Symbol;Acc:HGNC:9091]
4674	NAP1L2	nucleosome assembly protein 1 like 2 [Source:HGNC Symbol;Acc:HGNC:7638]
23595	ORC3	origin recognition complex subunit 3 [Source:HGNC Symbol;Acc:HGNC:8489]
114791	TUBGCP5	tubulin gamma complex component 5 [Source:HGNC Symbol;Acc:HGNC:18600]
55871	ZNG1A	Zn regulated GTPase metalloprotein activator 1A [Source:HGNC Symbol;Acc:HGNC:17134]
84817	TXNDC17	thioredoxin domain containing 17 [Source:HGNC Symbol;Acc:HGNC:28218]
5475	PPEF1	protein phosphatase with EF-hand domain 1 [Source:HGNC Symbol;Acc:HGNC:9243]
11266	DUSP12	dual specificity phosphatase 12 [Source:HGNC Symbol;Acc:HGNC:3067]
85415	RHPN2	rhophilin Rho GTPase binding protein 2 [Source:HGNC Symbol;Acc:HGNC:19974]
7257	TSNAX	translin associated factor X [Source:HGNC Symbol;Acc:HGNC:12380]
55803	ADAP2	ArfGAP with dual PH domains 2 [Source:HGNC Symbol;Acc:HGNC:16487]
51012	PRELID3B	PRELI domain containing 3B [Source:HGNC Symbol;Acc:HGNC:15892]
93099	DMKN	dermokine [Source:HGNC Symbol;Acc:HGNC:25063]
28962	OSTM1	osteoclastogenesis associated transmembrane protein 1 [Source:HGNC Symbol;Acc:HGNC:21652]
103910	MYL12B	myosin light chain 12B [Source:HGNC Symbol;Acc:HGNC:29827]
8497	PPFIA4	PTPRF interacting protein alpha 4 [Source:HGNC Symbol;Acc:HGNC:9248]
6442	SGCA	sarcoglycan alpha [Source:HGNC Symbol;Acc:HGNC:10805]
124817	CNTD1	cyclin N-terminal domain containing 1 [Source:HGNC Symbol;Acc:HGNC:26847]
83940	TATDN1	TatD DNase domain containing 1 [Source:HGNC Symbol;Acc:HGNC:24220]
100628315	DNM3OS	DNM3 opposite strand/antisense RNA [Source:HGNC Symbol;Acc:HGNC:41228]
55196	RESF1	retroelement silencing factor 1 [Source:HGNC Symbol;Acc:HGNC:25559]
54112	GPR88	G protein-coupled receptor 88 [Source:HGNC Symbol;Acc:HGNC:4539]
51348	KLRF1	killer cell lectin like receptor F1 [Source:HGNC Symbol;Acc:HGNC:13342]
9976	CLEC2B	C-type lectin domain family 2 member B [Source:HGNC Symbol;Acc:HGNC:2053]
5203	PFDN4	prefoldin subunit 4 [Source:HGNC Symbol;Acc:HGNC:8868]
9412	MED21	mediator complex subunit 21 [Source:HGNC Symbol;Acc:HGNC:11473]
23002	DAAM1	dishevelled associated activator of morphogenesis 1 [Source:HGNC Symbol;Acc:HGNC:18142]
23623	RUSC1	RUN and SH3 domain containing 1 [Source:HGNC Symbol;Acc:HGNC:17153]
140825	NEURL2	neuralized E3 ubiquitin protein ligase 2 [Source:HGNC Symbol;Acc:HGNC:16156]
10302	SNAPC5	small nuclear RNA activating complex polypeptide 5 [Source:HGNC Symbol;Acc:HGNC:15484]
84265	POLR3GL	RNA polymerase III subunit GL [Source:HGNC Symbol;Acc:HGNC:28466]
51018	RRP15	ribosomal RNA processing 15 homolog [Source:HGNC Symbol;Acc:HGNC:24255]
128061	C1orf131	chromosome 1 open reading frame 131 [Source:HGNC Symbol;Acc:HGNC:25332]
3682	ITGAE	integrin subunit alpha E [Source:HGNC Symbol;Acc:HGNC:6147]
376940	ZC3H6	zinc finger CCCH-type containing 6 [Source:HGNC Symbol;Acc:HGNC:24762]
116461	TSEN15	tRNA splicing endonuclease subunit 15 [Source:HGNC Symbol;Acc:HGNC:16791]
53981	CPSF2	cleavage and polyadenylation specific factor 2 [Source:HGNC Symbol;Acc:HGNC:2325]
25766	PRPF40B	pre-mRNA processing factor 40 homolog B [Source:HGNC Symbol;Acc:HGNC:25031]
8732	RNGTT	RNA guanylyltransferase and 5'-phosphatase [Source:HGNC Symbol;Acc:HGNC:10073]
28755	TRAC	T cell receptor alpha constant [Source:HGNC Symbol;Acc:HGNC:12029]
51133	KCTD3	potassium channel tetramerization domain containing 3 [Source:HGNC Symbol;Acc:HGNC:21305]
81627	TRMT1L	tRNA methyltransferase 1 like [Source:HGNC Symbol;Acc:HGNC:16782]
6990	DYNLT3	dynein light chain Tctex-type 3 [Source:HGNC Symbol;Acc:HGNC:11694]
728264	CARMN	cardiac mesoderm enhancer-associated non-coding RNA [Source:HGNC Symbol;Acc:HGNC:42872]
81611	ANP32E	acidic nuclear phosphoprotein 32 family member E [Source:HGNC Symbol;Acc:HGNC:16673]
51230	PHF20	PHD finger protein 20 [Source:HGNC Symbol;Acc:HGNC:16098]
204801	NLRP11	NLR family pyrin domain containing 11 [Source:HGNC Symbol;Acc:HGNC:22945]
10330	CNPY2	canopy FGF signaling regulator 2 [Source:HGNC Symbol;Acc:HGNC:13529]
80298	MTERF2	mitochondrial transcription termination factor 2 [Source:HGNC Symbol;Acc:HGNC:30779]
85444	LRRCC1	leucine rich repeat and coiled-coil centrosomal protein 1 [Source:HGNC Symbol;Acc:HGNC:29373]
767599	SNORD114-21	small nucleolar RNA, C/D box 114-21 [Source:HGNC Symbol;Acc:HGNC:33009]
729967	MORN2	MORN repeat containing 2 [Source:HGNC Symbol;Acc:HGNC:30166]
26127	FGFR1OP2	FGFR1 oncogene partner 2 [Source:HGNC Symbol;Acc:HGNC:23098]
92703	TMEM183A	transmembrane protein 183A [Source:HGNC Symbol;Acc:HGNC:20173]
57188	ADAMTSL3	ADAMTS like 3 [Source:HGNC Symbol;Acc:HGNC:14633]
10485	MIR9-1HG	MIR9-1 host gene [Source:HGNC Symbol;Acc:HGNC:30780]
23036	ZNF292	zinc finger protein 292 [Source:HGNC Symbol;Acc:HGNC:18410]
222611	ADGRF2P	adhesion G protein-coupled receptor F2, pseudogene [Source:HGNC Symbol;Acc:HGNC:18991]
160897	GPR180	G protein-coupled receptor 180 [Source:HGNC Symbol;Acc:HGNC:28899]
26996	GPR160	G protein-coupled receptor 160 [Source:HGNC Symbol;Acc:HGNC:23693]
100129460	DPY19L1P1	DPY19L1 pseudogene 1 [Source:HGNC Symbol;Acc:HGNC:22395]
100130701	BTNL12P	butyrophilin like 12, pseudogene [Source:HGNC Symbol;Acc:HGNC:52935]
100130855	USP3-AS1	USP3 antisense RNA 1 [Source:HGNC Symbol;Acc:HGNC:44140]
100133669	LY6E-DT	LY6E divergent transcript [Source:HGNC Symbol;Acc:HGNC:53728]
100144602	EPHA5-AS1	EPHA5 antisense RNA 1 [Source:HGNC Symbol;Acc:HGNC:50602]
100192378	ZFHX4-AS1	ZFHX4 antisense RNA 1 [Source:HGNC Symbol;Acc:HGNC:44165]
100288911	CRIM1-DT	CRIM1 divergent transcript [Source:HGNC Symbol;Acc:HGNC:54057]
100499177	THAP9-AS1	THAP9 antisense RNA 1 [Source:HGNC Symbol;Acc:HGNC:44172]
100505738	MIR4458HG	MIR4458 host gene [Source:HGNC Symbol;Acc:HGNC:49008]
100505806	SNHG18	small nucleolar RNA host gene 18 [Source:HGNC Symbol;Acc:HGNC:49007]
100506451	RASSF8-AS1	RASSF8 antisense RNA 1 [Source:HGNC Symbol;Acc:HGNC:48637]
100506736	SLFN12L	schlafen family member 12 like [Source:HGNC Symbol;Acc:HGNC:33920]
100507102	COX20P1	COX20 pseudogene 1 [Source:HGNC Symbol;Acc:HGNC:31435]
100507171	BOLA3-DT	BOLA3 divergent transcript [Source:HGNC Symbol;Acc:HGNC:42922]
100507217	CHASERR	CHD2 adjacent suppressive regulatory RNA [Source:HGNC Symbol;Acc:HGNC:48626]
100862728	UPK1A-AS1	UPK1A antisense RNA 1 [Source:HGNC Symbol;Acc:HGNC:40603]
100874027	TPRG1-AS2	TPRG1 antisense RNA 2 [Source:HGNC Symbol;Acc:HGNC:41062]
101559451	PELP1-DT	PELP1 divergent transcript [Source:HGNC Symbol;Acc:HGNC:55614]
101927021	ZFAND2A-DT	ZFAND2A divergent transcript [Source:HGNC Symbol;Acc:HGNC:41187]
101928120	ENSG00000271380	novel transcript, antisense to SHC1 and PYGO2
101928595	YPEL3-DT	YPEL3 divergent transcript [Source:HGNC Symbol;Acc:HGNC:55547]
101928978	LINC02994	long intergenic non-protein coding RNA 2994 [Source:HGNC Symbol;Acc:HGNC:56109]
101929221	INSYN1-AS1	INSYN1 antisense RNA 1 [Source:HGNC Symbol;Acc:HGNC:51422]
102467073	PDCD6-DT	PDCD6 divergent transcript [Source:HGNC Symbol;Acc:HGNC:55580]
104968399	MYL12-AS1	MYL12A and MYL12B antisense RNA 1 [Source:HGNC Symbol;Acc:HGNC:55331]
105371729	ENSG00000285677	Novel transcript, antisense to SSR2
105372482	ZNF8-DT	ZNF8 divergent transcript [Source:HGNC Symbol;Acc:HGNC:55280]
105373780	ENSG00000283839	novel transcript, antisense to ZNF804A
105376350	ENSG00000235281	novel transcript
105378672	EXO5-DT	EXO5 divergent transcript [Source:HGNC Symbol;Acc:HGNC:55647]
107985246	CSRP1-AS1	CSRP1 antisense RNA 1 [Source:HGNC Symbol;Acc:HGNC:55856]
109729141	TDRKH-AS1	TDRKH antisense RNA 1 [Source:HGNC Symbol;Acc:HGNC:40578]
11228	RASSF8	Ras association domain family member 8 [Source:HGNC Symbol;Acc:HGNC:13232]
112611	RWDD2A	RWD domain containing 2A [Source:HGNC Symbol;Acc:HGNC:21385]
115409989	RNVU1-29	RNA, variant U1 small nuclear 29 [Source:HGNC Symbol;Acc:HGNC:54433]
118567325	ENSG00000288907	novel transcript, antisense to CHEK1
118597838	GOLPH3-DT	GOLPH3 divergent transcript [Source:HGNC Symbol;Acc:HGNC:55231]
123706540	JTB-DT	JTB divergent transcript [Source:HGNC Symbol;Acc:HGNC:56047]
124902382	SUV39H2-DT	SUV39H2 divergent transcript [Source:HGNC Symbol;Acc:HGNC:55188]
124904624	RNVU1-26	RNA, variant U1 small nuclear 26 [Source:HGNC Symbol;Acc:HGNC:54429]
126231	ZNF573	zinc finger protein 573 [Source:HGNC Symbol;Acc:HGNC:26420]
128387	TATDN3	TatD DNase domain containing 3 [Source:HGNC Symbol;Acc:HGNC:27010]
132430	PABPC4L	poly(A) binding protein cytoplasmic 4 like [Source:HGNC Symbol;Acc:HGNC:31955]
132946	ARL9	ADP ribosylation factor like GTPase 9 [Source:HGNC Symbol;Acc:HGNC:23592]
143662	MUC15	mucin 15, cell surface associated [Source:HGNC Symbol;Acc:HGNC:14956]
150472	ZNG1B	Zn regulated GTPase metalloprotein activator 1B [Source:HGNC Symbol;Acc:HGNC:17907]
150726	FBXO41	F-box protein 41 [Source:HGNC Symbol;Acc:HGNC:29409]
170082	TCEANC	transcription elongation factor A N-terminal and central domain containing [Source:HGNC Symbol;Acc:HGNC:28277]
1953	MEGF6	multiple EGF like domains 6 [Source:HGNC Symbol;Acc:HGNC:3232]
22835	ZFP30	ZFP30 zinc finger protein [Source:HGNC Symbol;Acc:HGNC:29555]
23469	PHF3	PHD finger protein 3 [Source:HGNC Symbol;Acc:HGNC:8921]
255928	SYT14	synaptotagmin 14 [Source:HGNC Symbol;Acc:HGNC:23143]
26049	FAM169A	family with sequence similarity 169 member A [Source:HGNC Symbol;Acc:HGNC:29138]
285154	CYP1B1-AS1	CYP1B1 antisense RNA 1 [Source:HGNC Symbol;Acc:HGNC:28543]
286499	FAM133A	family with sequence similarity 133 member A [Source:HGNC Symbol;Acc:HGNC:26748]
29094	LGALSL	galectin like [Source:HGNC Symbol;Acc:HGNC:25012]
29903	CCDC106	coiled-coil domain containing 106 [Source:HGNC Symbol;Acc:HGNC:30181]
339318	ZNF181	zinc finger protein 181 [Source:HGNC Symbol;Acc:HGNC:12971]
344838	PAQR9	progestin and adipoQ receptor family member 9 [Source:HGNC Symbol;Acc:HGNC:30131]
360023	ZBTB41	zinc finger and BTB domain containing 41 [Source:HGNC Symbol;Acc:HGNC:24819]
386597	GRASLND	glycosaminoglycan regulatory associated long non-coding RNA [Source:HGNC Symbol;Acc:HGNC:30963]
387763	C11orf96	chromosome 11 open reading frame 96 [Source:HGNC Symbol;Acc:HGNC:38675]
388536	ZNF790	zinc finger protein 790 [Source:HGNC Symbol;Acc:HGNC:33114]
388714	FMO6P	flavin containing dimethylaniline monoxygenase 6, pseudogene [Source:HGNC Symbol;Acc:HGNC:24024]
388722	C1orf53	chromosome 1 open reading frame 53 [Source:HGNC Symbol;Acc:HGNC:30003]
388789	SMIM26	small integral membrane protein 26 [Source:HGNC Symbol;Acc:HGNC:43430]
389119	INKA1	inka box actin regulator 1 [Source:HGNC Symbol;Acc:HGNC:32480]
389524	GTF2IRD2B	GTF2I repeat domain containing 2B [Source:HGNC Symbol;Acc:HGNC:33125]
401093	MBNL1-AS1	MBNL1 antisense RNA 1 [Source:HGNC Symbol;Acc:HGNC:44584]
440078	FAM66C	family with sequence similarity 66 member C [Source:HGNC Symbol;Acc:HGNC:21644]
441046	GUSBP5	GUSB pseudogene 5 [Source:HGNC Symbol;Acc:HGNC:42319]
4511	MT-TC	mitochondrially encoded tRNA-Cys (UGU/C) [Source:HGNC Symbol;Acc:HGNC:7477]
4570	MT-TN	mitochondrially encoded tRNA-Asn (AAU/C) [Source:HGNC Symbol;Acc:HGNC:7493]
4730	NDUFV2P1	NADH:ubiquinone oxidoreductase core subunit V2 pseudogene 1 [Source:HGNC Symbol;Acc:HGNC:7718]
54951	COMMD8	COMM domain containing 8 [Source:HGNC Symbol;Acc:HGNC:26036]
54953	ODR4	odr-4 GPCR localization factor homolog [Source:HGNC Symbol;Acc:HGNC:24299]
55709	KBTBD4	kelch repeat and BTB domain containing 4 [Source:HGNC Symbol;Acc:HGNC:23761]
56062	KLHL4	kelch like family member 4 [Source:HGNC Symbol;Acc:HGNC:6355]
57150	SMIM8	small integral membrane protein 8 [Source:HGNC Symbol;Acc:HGNC:21401]
57407	NMRAL1	NmrA like redox sensor 1 [Source:HGNC Symbol;Acc:HGNC:24987]
5827	PXMP2	peroxisomal membrane protein 2 [Source:HGNC Symbol;Acc:HGNC:9716]
63939	FAM217B	family with sequence similarity 217 member B [Source:HGNC Symbol;Acc:HGNC:16170]
642236	FRG1JP	FSHD region gene 1 family member J, pseudogene [Source:HGNC Symbol;Acc:HGNC:51768]
642946	FLVCR1-DT	FLVCR1 divergent transcript [Source:HGNC Symbol;Acc:HGNC:39077]
643723	LYPLAL1-DT	LYPLAL1 divergent transcript [Source:HGNC Symbol;Acc:HGNC:50560]
646270	ELL2P1	elongation factor for RNA polymerase II 2 pseudogene 1 [Source:HGNC Symbol;Acc:HGNC:39343]
647219	ASCL5	achaete-scute family bHLH transcription factor 5 [Source:HGNC Symbol;Acc:HGNC:33169]
678655	CD27-AS1	CD27 antisense RNA 1 [Source:HGNC Symbol;Acc:HGNC:43896]
692247	LMNTD2-AS1	LMNTD2 antisense RNA 1 [Source:HGNC Symbol;Acc:HGNC:41204]
728116	ZBTB8B	zinc finger and BTB domain containing 8B [Source:HGNC Symbol;Acc:HGNC:37057]
728755	MIR3171HG	MIR3171 host gene [Source:HGNC Symbol;Acc:HGNC:56193]
729156	GTF2IRD1P1	GTF2I repeat domain containing 1 pseudogene 1 [Source:HGNC Symbol;Acc:HGNC:44136]
7775	ZNF232	zinc finger protein 232 [Source:HGNC Symbol;Acc:HGNC:13026]
78998	RHPN1-AS1	RHPN1 antisense RNA 1 (head to head) [Source:HGNC Symbol;Acc:HGNC:28457]
79038	ZFYVE21	zinc finger FYVE-type containing 21 [Source:HGNC Symbol;Acc:HGNC:20760]
79635	CCDC121	coiled-coil domain containing 121 [Source:HGNC Symbol;Acc:HGNC:25833]
79896	THNSL1	threonine synthase like 1 [Source:HGNC Symbol;Acc:HGNC:26160]
80167	ABHD18	abhydrolase domain containing 18 [Source:HGNC Symbol;Acc:HGNC:26111]
80818	ZNF436	zinc finger protein 436 [Source:HGNC Symbol;Acc:HGNC:20814]
83479	DDX59	DEAD-box helicase 59 [Source:HGNC Symbol;Acc:HGNC:25360]
84224	NBPF3	NBPF member 3 [Source:HGNC Symbol;Acc:HGNC:25076]
84307	ZNF397	zinc finger protein 397 [Source:HGNC Symbol;Acc:HGNC:18818]
84320	ACBD6	acyl-CoA binding domain containing 6 [Source:HGNC Symbol;Acc:HGNC:23339]
84775	ZNF607	zinc finger protein 607 [Source:HGNC Symbol;Acc:HGNC:28192]
84848	MIR503HG	MIR503 host gene [Source:HGNC Symbol;Acc:HGNC:28258]
8781	PSPHP1	phosphoserine phosphatase pseudogene 1 [Source:HGNC Symbol;Acc:HGNC:9578]
90843	TCEAL8	transcription elongation factor A like 8 [Source:HGNC Symbol;Acc:HGNC:28683]
