# Supplementary material for: Molecular Effects of Glucose on MIR503HG-Regulated Genes in Triple-Negative Breast Cancer
Source: Br J Biomed Sci. 2025 Dec 17;82:15206. doi: 10.3389/bjbs.2025.15206 (PMC12753515; doi:10.3389/bjbs.2025.15206)
Supplement: Supplementary file 9 [file Table1.XLSX]

## Sheet: all G1 genes
geneId	logFcValue	logProbValue	probValue	logProbFiniteValue	logFcClampedValue
ENSG00000179136	6.59756	4.31716	4.81765e-05	4.31716	6.59756
ENSG00000251491	5.89084	2.57641	0.00265209	2.57641	5.89084
ENSG00000163394	5.18627	0	1	0	5.18627
ENSG00000248540	5.10392	0	1	0	5.10392
ENSG00000199798	5.03026	0	1	0	5.03026
ENSG00000270179	4.93468	0	1	0	4.93468
ENSG00000232301	4.90371	0	1	0	4.90371
ENSG00000143768	4.896	7.0709	8.49376e-08	7.0709	4.896
ENSG00000251258	4.7929	0	1	0	4.7929
ENSG00000175928	4.71001	0	1	0	4.71001
ENSG00000290203	4.68944	0	1	0	4.68944
ENSG00000268942	4.66767	0	1	0	4.66767
ENSG00000202293	4.65819	0	1	0	4.65819
ENSG00000282100	4.54815	0	1	0	4.54815
ENSG00000163331	4.53327	0	1	0	4.53327
ENSG00000135697	4.4599	1.88307	0.0130898	1.88307	4.4599
ENSG00000235281	4.39293	0	1	0	4.39293
ENSG00000259035	4.28664	0	1	0	4.28664
ENSG00000250048	4.17667	0	1	0	4.17667
ENSG00000108958	4.14808	0	1	0	4.14808
ENSG00000221036	4.14808	0	1	0	4.14808
ENSG00000171864	4.03887	0	1	0	4.03887
ENSG00000207978	3.99703	0	1	0	3.99703
ENSG00000226194	3.97899	0	1	0	3.97899
ENSG00000289928	3.95113	0	1	0	3.95113
ENSG00000127951	3.94473	0	1	0	3.94473
ENSG00000249609	3.88332	0	1	0	3.88332
ENSG00000106819	3.86517	1.8775	0.0132585	1.8775	3.86517
ENSG00000286509	3.83879	0	1	0	3.83879
ENSG00000227868	3.82451	0	1	0	3.82451
ENSG00000268894	3.81245	0	1	0	3.81245
ENSG00000106565	3.78035	2.42591	0.00375053	2.42591	3.78035
ENSG00000127083	3.72883	1.4785	0.0332279	1.4785	3.72883
ENSG00000290439	3.68894	0	1	0	3.68894
ENSG00000272896	3.66013	0	1	0	3.66013
ENSG00000283561	3.65844	0	1	0	3.65844
ENSG00000158055	3.63361	0	1	0	3.63361
ENSG00000261744	3.60364	0	1	0	3.60364
ENSG00000125046	3.57818	15.831	1.4758e-16	15.831	3.57818
ENSG00000265033	3.57201	0	1	0	3.57201
ENSG00000221502	3.56272	0	1	0	3.56272
ENSG00000212384	3.55003	0	1	0	3.55003
ENSG00000280255	3.54436	1.41212	0.0387152	1.41212	3.54436
ENSG00000225166	3.54354	0	1	0	3.54354
ENSG00000172508	3.5413	0	1	0	3.5413
ENSG00000242085	3.48812	0	1	0	3.48812
ENSG00000257906	3.48102	0	1	0	3.48102
ENSG00000273551	3.45614	0	1	0	3.45614
ENSG00000290903	3.44834	0	1	0	3.44834
ENSG00000182315	3.44121	0	1	0	3.44121
ENSG00000138100	3.40934	0	1	0	3.40934
ENSG00000279249	3.40934	0	1	0	3.40934
ENSG00000287560	3.40396	0	1	0	3.40396
ENSG00000248359	3.386	0	1	0	3.386
ENSG00000274102	3.37	0	1	0	3.37
ENSG00000226547	3.36447	0	1	0	3.36447
ENSG00000254228	3.36149	0	1	0	3.36149
ENSG00000250302	3.35656	0	1	0	3.35656
ENSG00000248909	3.34016	0	1	0	3.34016
ENSG00000201700	3.32863	1.73521	0.0183989	1.73521	3.32863
ENSG00000214376	3.32649	0	1	0	3.32649
ENSG00000276488	3.32135	0	1	0	3.32135
ENSG00000253744	3.31576	0	1	0	3.31576
ENSG00000230988	3.31532	0	1	0	3.31532
ENSG00000285780	3.29827	0	1	0	3.29827
ENSG00000276289	3.28808	0	1	0	3.28808
ENSG00000174827	3.27218	0	1	0	3.27218
ENSG00000254044	3.27218	0	1	0	3.27218
ENSG00000271967	3.27218	0	1	0	3.27218
ENSG00000155269	3.26647	0	1	0	3.26647
ENSG00000254997	3.26563	0	1	0	3.26563
ENSG00000278002	3.26146	0	1	0	3.26146
ENSG00000204866	3.25525	0	1	0	3.25525
ENSG00000269956	3.25266	0	1	0	3.25266
ENSG00000128709	3.25027	0	1	0	3.25027
ENSG00000237061	3.24066	0	1	0	3.24066
ENSG00000258560	3.24066	0	1	0	3.24066
ENSG00000278972	3.22907	0	1	0	3.22907
ENSG00000229611	3.22868	0	1	0	3.22868
ENSG00000287843	3.20868	0	1	0	3.20868
ENSG00000170891	3.20603	11.786	1.63672e-12	11.786	3.20603
ENSG00000249332	3.19517	0	1	0	3.19517
ENSG00000268388	3.18893	0	1	0	3.18893
ENSG00000228887	3.15128	0	1	0	3.15128
ENSG00000267046	3.14736	0	1	0	3.14736
ENSG00000289538	3.1179	0	1	0	3.1179
ENSG00000275552	3.0856	0	1	0	3.0856
ENSG00000230115	3.08225	1.04894	0.0893428	1.04894	3.08225
ENSG00000258620	3.07337	0	1	0	3.07337
ENSG00000266456	3.05334	0	1	0	3.05334
ENSG00000251533	3.04398	1.11194	0.0772784	1.11194	3.04398
ENSG00000180875	3.03074	15.6253	2.36973e-16	15.6253	3.03074
ENSG00000249286	3.02858	0	1	0	3.02858
ENSG00000274600	3.02645	0	1	0	3.02645
ENSG00000121871	3.01427	5.80967	1.54998e-06	5.80967	3.01427
ENSG00000272144	2.96964	0	1	0	2.96964
ENSG00000272864	2.96609	0	1	0	2.96609
ENSG00000066185	2.93455	0	1	0	2.93455
ENSG00000214796	2.90829	0	1	0	2.90829
ENSG00000099769	2.87441	0	1	0	2.87441
ENSG00000073067	2.87287	0	1	0	2.87287
ENSG00000165091	2.84482	0	1	0	2.84482
ENSG00000280294	2.84237	8.96311	1.08864e-09	8.96311	2.84237
ENSG00000199092	2.83867	0.754675	0.175924	0.754675	2.83867
ENSG00000230747	2.81479	0	1	0	2.81479
ENSG00000273179	2.81225	0.949193	0.11241	0.949193	2.81225
ENSG00000166947	2.79655	0.783203	0.164739	0.783203	2.79655
ENSG00000207569	2.77668	0	1	0	2.77668
ENSG00000289493	2.76135	0	1	0	2.76135
ENSG00000270031	2.74907	0	1	0	2.74907
ENSG00000159248	2.74743	1.80863	0.015537	1.80863	2.74743
ENSG00000283409	2.74131	0	1	0	2.74131
ENSG00000099954	2.73567	3.83183	0.00014729	3.83183	2.73567
ENSG00000208001	2.72272	0	1	0	2.72272
ENSG00000111886	2.72145	0	1	0	2.72145
ENSG00000266973	2.71229	0	1	0	2.71229
ENSG00000226757	2.69313	0	1	0	2.69313
ENSG00000221614	2.68429	0	1	0	2.68429
ENSG00000177112	2.68113	0	1	0	2.68113
ENSG00000007350	2.6677	0	1	0	2.6677
ENSG00000214604	2.64274	0.763579	0.172354	0.763579	2.64274
ENSG00000121742	2.63235	0.543707	0.285952	0.543707	2.63235
ENSG00000200636	2.61948	0.814102	0.153426	0.814102	2.61948
ENSG00000114854	2.60294	0	1	0	2.60294
ENSG00000269514	2.60294	0	1	0	2.60294
ENSG00000286847	2.59894	0	1	0	2.59894
ENSG00000200612	2.59712	0	1	0	2.59712
ENSG00000288560	2.58542	0	1	0	2.58542
ENSG00000291057	2.58215	0	1	0	2.58215
ENSG00000234476	2.57468	0	1	0	2.57468
ENSG00000286327	2.57363	0	1	0	2.57363
ENSG00000206384	2.56265	9.13171	7.38395e-10	9.13171	2.56265
ENSG00000139055	2.54546	0.771007	0.169431	0.771007	2.54546
ENSG00000282418	2.53447	0	1	0	2.53447
ENSG00000285873	2.52757	1.39085	0.0406587	1.39085	2.52757
ENSG00000267905	2.52271	0	1	0	2.52271
ENSG00000233924	2.51646	0	1	0	2.51646
ENSG00000175779	2.51473	0	1	0	2.51473
ENSG00000237515	2.50968	7.37273	4.23903e-08	7.37273	2.50968
ENSG00000289882	2.50699	0.737834	0.18288	0.737834	2.50699
ENSG00000019186	2.50627	3.44941	0.000355292	3.44941	2.50627
ENSG00000231416	2.4927	0	1	0	2.4927
ENSG00000182585	2.48691	1.03471	0.0923198	1.03471	2.48691
ENSG00000225857	2.48675	0	1	0	2.48675
ENSG00000189058	2.48648	1.82454	0.0149781	1.82454	2.48648
ENSG00000274769	2.48488	0	1	0	2.48488
ENSG00000289319	2.48488	0	1	0	2.48488
ENSG00000268560	2.48063	0	1	0	2.48063
ENSG00000144410	2.46129	0	1	0	2.46129
ENSG00000291242	2.45214	0	1	0	2.45214
ENSG00000277855	2.44185	0	1	0	2.44185
ENSG00000109625	2.43612	2.85041	0.00141122	2.85041	2.43612
ENSG00000278099	2.42894	0	1	0	2.42894
ENSG00000162873	2.42754	0	1	0	2.42754
ENSG00000217643	2.42539	0	1	0	2.42539
ENSG00000286496	2.42419	0	1	0	2.42419
ENSG00000283556	2.40164	0.696371	0.2012	0.696371	2.40164
ENSG00000267909	2.39816	0	1	0	2.39816
ENSG00000269883	2.39809	0	1	0	2.39809
ENSG00000156298	2.39774	2.39367	0.00403953	2.39367	2.39774
ENSG00000240521	2.39583	0	1	0	2.39583
ENSG00000256898	2.38859	0	1	0	2.38859
ENSG00000272799	2.3852	0	1	0	2.3852
ENSG00000267149	2.37727	0	1	0	2.37727
ENSG00000225762	2.37566	0.690606	0.203889	0.690606	2.37566
ENSG00000127324	2.37291	5.34424	4.52645e-06	5.34424	2.37291
ENSG00000171136	2.3668	0	1	0	2.3668
ENSG00000103832	2.36182	0	1	0	2.36182
ENSG00000266667	2.36075	0	1	0	2.36075
ENSG00000285706	2.35953	0	1	0	2.35953
ENSG00000187950	2.35943	0	1	0	2.35943
ENSG00000215957	2.35943	0	1	0	2.35943
ENSG00000290788	2.35767	0	1	0	2.35767
ENSG00000286214	2.35504	0	1	0	2.35504
ENSG00000134539	2.33633	0	1	0	2.33633
ENSG00000232134	2.33591	0	1	0	2.33591
ENSG00000285427	2.33581	0.991209	0.102045	0.991209	2.33581
ENSG00000288799	2.32918	0	1	0	2.32918
ENSG00000279744	2.32417	0	1	0	2.32417
ENSG00000172752	2.32364	2.22037	0.0060205	2.22037	2.32364
ENSG00000254759	2.32153	0	1	0	2.32153
ENSG00000162552	2.31759	1.60506	0.024828	1.60506	2.31759
ENSG00000213403	2.31597	0	1	0	2.31597
ENSG00000287192	2.31542	0.655201	0.221207	0.655201	2.31542
ENSG00000224261	2.30994	0	1	0	2.30994
ENSG00000237377	2.30769	0	1	0	2.30769
ENSG00000106809	2.30276	0.847102	0.142199	0.847102	2.30276
ENSG00000289470	2.30081	0	1	0	2.30081
ENSG00000286071	2.29727	1.93262	0.0116783	1.93262	2.29727
ENSG00000105193	2.29694	0.52614	0.297755	0.52614	2.29694
ENSG00000286504	2.29589	0	1	0	2.29589
ENSG00000226887	2.29576	12.1977	6.34301e-13	12.1977	2.29576
ENSG00000235843	2.29528	0	1	0	2.29528
ENSG00000140968	2.26282	0.671233	0.21319	0.671233	2.26282
ENSG00000170786	2.26152	19.0459	8.99664e-20	19.0459	2.26152
ENSG00000173391	2.26066	0.262819	0.545985	0.262819	2.26066
ENSG00000275580	2.25201	0	1	0	2.25201
ENSG00000231940	2.24982	0	1	0	2.24982
ENSG00000232998	2.24859	0	1	0	2.24859
ENSG00000285347	2.24595	0	1	0	2.24595
ENSG00000133687	2.24572	25.1725	6.72194e-26	25.1725	2.24572
ENSG00000157703	2.23457	0	1	0	2.23457
ENSG00000270722	2.23403	6.30903	4.90878e-07	6.30903	2.23403
ENSG00000224800	2.23273	0	1	0	2.23273
ENSG00000261822	2.23232	0	1	0	2.23232
ENSG00000288068	2.23196	0	1	0	2.23196
ENSG00000116882	2.22776	0	1	0	2.22776
ENSG00000254898	2.22756	0	1	0	2.22756
ENSG00000266588	2.22568	0	1	0	2.22568
ENSG00000232878	2.21361	0	1	0	2.21361
ENSG00000287046	2.21079	2.58073	0.00262586	2.58073	2.21079
ENSG00000261247	2.21036	0	1	0	2.21036
ENSG00000233690	2.20658	0	1	0	2.20658
ENSG00000127366	2.20484	0	1	0	2.20484
ENSG00000244708	2.20484	0	1	0	2.20484
ENSG00000273821	2.20458	0.898158	0.126428	0.898158	2.20458
ENSG00000104755	2.20439	0	1	0	2.20439
ENSG00000100079	2.20394	0	1	0	2.20394
ENSG00000236366	2.20165	0	1	0	2.20165
ENSG00000267834	2.20144	0	1	0	2.20144
ENSG00000253404	2.19862	0	1	0	2.19862
ENSG00000232155	2.19267	0	1	0	2.19267
ENSG00000136286	2.19109	0.520552	0.301612	0.520552	2.19109
ENSG00000232460	2.19047	0	1	0	2.19047
ENSG00000270036	2.18165	0	1	0	2.18165
ENSG00000179284	2.18045	6.71517	1.92677e-07	6.71517	2.18045
ENSG00000267555	2.17381	0	1	0	2.17381
ENSG00000270513	2.17154	0	1	0	2.17154
ENSG00000128045	2.17081	2.76296	0.00172601	2.76296	2.17081
ENSG00000263050	2.1653	0	1	0	2.1653
ENSG00000272583	2.16364	0	1	0	2.16364
ENSG00000227192	2.16171	0	1	0	2.16171
ENSG00000237728	2.15914	0	1	0	2.15914
ENSG00000244128	2.14953	0.789786	0.162261	0.789786	2.14953
ENSG00000272010	2.1423	0	1	0	2.1423
ENSG00000261210	2.12921	0	1	0	2.12921
ENSG00000115457	2.12752	14.7242	1.88724e-15	14.7242	2.12752
ENSG00000244161	2.12577	0	1	0	2.12577
ENSG00000133433	2.12401	0	1	0	2.12401
ENSG00000133477	2.12015	0	1	0	2.12015
ENSG00000256299	2.11928	0	1	0	2.11928
ENSG00000235044	2.11857	0	1	0	2.11857
ENSG00000139269	2.11837	0.537576	0.290017	0.537576	2.11837
ENSG00000270605	2.11586	1.37225	0.0424375	1.37225	2.11586
ENSG00000249485	2.11482	0	1	0	2.11482
ENSG00000120211	2.11299	0.489414	0.324031	0.489414	2.11299
ENSG00000140279	2.11095	0	1	0	2.11095
ENSG00000105851	2.11026	0	1	0	2.11026
ENSG00000232316	2.10504	1.09722	0.0799436	1.09722	2.10504
ENSG00000248636	2.10205	0	1	0	2.10205
ENSG00000248554	2.1013	0.472599	0.336822	0.472599	2.1013
ENSG00000147488	2.09872	0.703582	0.197887	0.703582	2.09872
ENSG00000276908	2.09855	0	1	0	2.09855
ENSG00000066468	2.09846	2.44004	0.00363044	2.44004	2.09846
ENSG00000260493	2.0979	0.647729	0.225046	0.647729	2.0979
ENSG00000263968	2.09236	0	1	0	2.09236
ENSG00000243056	2.08939	0	1	0	2.08939
ENSG00000056291	2.08878	10.2849	5.18944e-11	10.2849	2.08878
ENSG00000103375	2.08802	0	1	0	2.08802
ENSG00000055118	2.08328	1.20453	0.0624409	1.20453	2.08328
ENSG00000164188	2.0794	5.2961	5.05711e-06	5.2961	2.0794
ENSG00000219433	2.07851	0	1	0	2.07851
ENSG00000289052	2.07716	0	1	0	2.07716
ENSG00000174292	2.07065	6.38906	4.0826e-07	6.38906	2.07065
ENSG00000286519	2.07025	2.34235	0.0045462	2.34235	2.07025
ENSG00000289912	2.06983	0.496262	0.318961	0.496262	2.06983
ENSG00000287616	2.06126	0	1	0	2.06126
ENSG00000287113	2.05754	0	1	0	2.05754
ENSG00000232028	2.0517	0	1	0	2.0517
ENSG00000237975	2.04836	1.26888	0.0538422	1.26888	2.04836
ENSG00000232939	2.04805	0	1	0	2.04805
ENSG00000207961	2.04792	0.597445	0.252671	0.597445	2.04792
ENSG00000279633	2.04789	0	1	0	2.04789
ENSG00000288857	2.04789	0	1	0	2.04789
ENSG00000215475	2.04588	1.9796	0.010481	1.9796	2.04588
ENSG00000262434	2.04567	0	1	0	2.04567
ENSG00000287176	2.04115	1.54122	0.0287593	1.54122	2.04115
ENSG00000170262	2.04064	0	1	0	2.04064
ENSG00000204121	2.03888	0	1	0	2.03888
ENSG00000138161	2.03789	0	1	0	2.03789
ENSG00000202125	2.03758	0	1	0	2.03758
ENSG00000280650	2.03206	0	1	0	2.03206
ENSG00000185742	2.02626	1.86756	0.0135656	1.86756	2.02626
ENSG00000262039	2.02378	0	1	0	2.02378
ENSG00000172782	2.02014	1.01502	0.096601	1.01502	2.02014
ENSG00000287402	2.0184	1.23543	0.0581525	1.23543	2.0184
ENSG00000286460	2.01366	0	1	0	2.01366
ENSG00000269867	2.01269	0	1	0	2.01269
ENSG00000154529	2.00852	5.37219	4.2443e-06	5.37219	2.00852
ENSG00000164082	2.00611	0	1	0	2.00611
ENSG00000175018	2.00565	3.52277	0.000300073	3.52277	2.00565
ENSG00000183246	2.00156	0	1	0	2.00156
ENSG00000141294	2.00031	0	1	0	2.00031
ENSG00000249425	1.99664	0	1	0	1.99664
ENSG00000229851	1.99003	0	1	0	1.99003
ENSG00000234567	1.98808	0	1	0	1.98808
ENSG00000094963	1.98737	1.52329	0.0299715	1.52329	1.98737
ENSG00000225194	1.98442	0.875109	0.133319	0.875109	1.98442
ENSG00000223811	1.98267	0	1	0	1.98267
ENSG00000253123	1.98264	0	1	0	1.98264
ENSG00000169174	1.98102	1.25844	0.0551516	1.25844	1.98102
ENSG00000231382	1.97305	0	1	0	1.97305
ENSG00000101180	1.97234	0.807971	0.155607	0.807971	1.97234
ENSG00000236056	1.96921	0	1	0	1.96921
ENSG00000241767	1.96715	0	1	0	1.96715
ENSG00000275519	1.96197	0	1	0	1.96197
ENSG00000252391	1.96118	0	1	0	1.96118
ENSG00000224516	1.95984	0.49322	0.321204	0.49322	1.95984
ENSG00000287887	1.95892	0.622487	0.238514	0.622487	1.95892
ENSG00000156966	1.9557	0.519661	0.302231	0.519661	1.9557
ENSG00000232164	1.95446	0	1	0	1.95446
ENSG00000257042	1.95402	0	1	0	1.95402
ENSG00000162998	1.95352	14.2402	5.75144e-15	14.2402	1.95352
ENSG00000107796	1.95314	1.54518	0.0284984	1.54518	1.95314
ENSG00000223646	1.95039	1.06826	0.0854563	1.06826	1.95039
ENSG00000231171	1.94804	0.968262	0.107582	0.968262	1.94804
ENSG00000132718	1.94687	7.65941	2.19076e-08	7.65941	1.94687
ENSG00000272807	1.94455	0.589379	0.257408	0.589379	1.94455
ENSG00000154485	1.94412	0	1	0	1.94412
ENSG00000228485	1.94396	0	1	0	1.94396
ENSG00000251574	1.94186	0	1	0	1.94186
ENSG00000214146	1.93587	0	1	0	1.93587
ENSG00000278716	1.93516	0.448496	0.356044	0.448496	1.93516
ENSG00000237748	1.93198	0	1	0	1.93198
ENSG00000105261	1.93072	0	1	0	1.93072
ENSG00000147852	1.93037	14.5563	2.77804e-15	14.5563	1.93037
ENSG00000272973	1.92821	0	1	0	1.92821
ENSG00000275173	1.92721	0	1	0	1.92721
ENSG00000290125	1.9213	0	1	0	1.9213
ENSG00000166793	1.91562	0.394768	0.402933	0.394768	1.91562
ENSG00000289478	1.91301	0	1	0	1.91301
ENSG00000138772	1.91242	13.6	2.512e-14	13.6	1.91242
ENSG00000230992	1.90948	0	1	0	1.90948
ENSG00000263593	1.90947	0	1	0	1.90947
ENSG00000290002	1.90787	0.746204	0.179389	0.746204	1.90787
ENSG00000262267	1.90653	3.58193	0.000261863	3.58193	1.90653
ENSG00000233765	1.90434	0	1	0	1.90434
ENSG00000157856	1.89338	0	1	0	1.89338
ENSG00000179165	1.88827	0	1	0	1.88827
ENSG00000176956	1.88778	4.89477	1.27417e-05	4.89477	1.88778
ENSG00000254862	1.88202	0	1	0	1.88202
ENSG00000277310	1.87821	0	1	0	1.87821
ENSG00000172243	1.87666	0.587957	0.258252	0.587957	1.87666
ENSG00000290490	1.87397	0	1	0	1.87397
ENSG00000287207	1.86914	0	1	0	1.86914
ENSG00000181908	1.85686	0.436995	0.365599	0.436995	1.85686
ENSG00000119919	1.85662	0.951074	0.111925	0.951074	1.85662
ENSG00000261051	1.85624	2.15407	0.00701343	2.15407	1.85624
ENSG00000128833	1.85583	0.737785	0.182901	0.737785	1.85583
ENSG00000266368	1.85568	0	1	0	1.85568
ENSG00000181322	1.8545	0	1	0	1.8545
ENSG00000264655	1.85279	0	1	0	1.85279
ENSG00000254506	1.8493	0.692006	0.203233	0.692006	1.8493
ENSG00000279254	1.84695	0	1	0	1.84695
ENSG00000289691	1.84304	0	1	0	1.84304
ENSG00000144834	1.83986	1.11574	0.0766053	1.11574	1.83986
ENSG00000110799	1.83709	2.75521	0.00175707	2.75521	1.83709
ENSG00000275291	1.83229	0	1	0	1.83229
ENSG00000235151	1.83	0.491686	0.32234	0.491686	1.83
ENSG00000237980	1.82813	0	1	0	1.82813
ENSG00000057294	1.82751	1.30543	0.0494958	1.30543	1.82751
ENSG00000249947	1.82649	0	1	0	1.82649
ENSG00000260698	1.82628	0	1	0	1.82628
ENSG00000207493	1.82603	0	1	0	1.82603
ENSG00000225790	1.82505	0	1	0	1.82505
ENSG00000256287	1.8247	0.49477	0.320059	0.49477	1.8247
ENSG00000287743	1.82416	0	1	0	1.82416
ENSG00000226180	1.82361	0	1	0	1.82361
ENSG00000113494	1.82327	10.0278	9.38001e-11	10.0278	1.82327
ENSG00000253737	1.82307	0	1	0	1.82307
ENSG00000286729	1.82192	0	1	0	1.82192
ENSG00000250328	1.82185	0.491232	0.322677	0.491232	1.82185		VNN1
ENSG00000106624	1.82137	0.348659	0.448065	0.348659	1.82137
ENSG00000265753	1.82024	0.338823	0.458329	0.338823	1.82024
ENSG00000184984	1.81965	1.43205	0.0369786	1.43205	1.81965
ENSG00000155511	1.81772	0	1	0	1.81772
ENSG00000274354	1.81342	0.426861	0.37423	0.426861	1.81342
ENSG00000225224	1.81274	0	1	0	1.81274
ENSG00000175302	1.81245	0.506146	0.311784	0.506146	1.81245
ENSG00000155816	1.81016	8.85195	1.4062e-09	8.85195	1.81016
ENSG00000239246	1.80587	0	1	0	1.80587
ENSG00000263575	1.80354	0.353059	0.443548	0.353059	1.80354
ENSG00000166105	1.80179	1.09682	0.0800159	1.09682	1.80179
ENSG00000187726	1.80006	11.1382	7.27522e-12	11.1382	1.80006
ENSG00000250619	1.79962	0	1	0	1.79962
ENSG00000289082	1.79738	0.395547	0.402211	0.395547	1.79738
ENSG00000224331	1.79391	0	1	0	1.79391
ENSG00000254367	1.79336	0.383384	0.413634	0.383384	1.79336
ENSG00000257259	1.78958	0.9134	0.122068	0.9134	1.78958
ENSG00000254245	1.78731	0	1	0	1.78731
ENSG00000279601	1.7812	0	1	0	1.7812
ENSG00000169894	1.77986	0	1	0	1.77986
ENSG00000267115	1.7782	0	1	0	1.7782
ENSG00000111110	1.77726	10.1141	7.68918e-11	10.1141	1.77726
ENSG00000248458	1.77702	4.08744	8.17629e-05	4.08744	1.77702
ENSG00000287425	1.77586	0	1	0	1.77586
ENSG00000279675	1.7735	0.330842	0.46683	0.330842	1.7735
ENSG00000164199	1.77308	5.42545	3.75449e-06	5.42545	1.77308
ENSG00000105251	1.76973	0	1	0	1.76973
ENSG00000213598	1.76459	0	1	0	1.76459
ENSG00000139182	1.76188	4.87273	1.34052e-05	4.87273	1.76188
ENSG00000232237	1.75742	1.22811	0.0591406	1.22811	1.75742
ENSG00000249159	1.75566	0	1	0	1.75566
ENSG00000082556	1.75485	4.31716	4.81765e-05	4.31716	1.75485
ENSG00000283930	1.75349	0	1	0	1.75349
ENSG00000174669	1.75055	1.40664	0.039207	1.40664	1.75055
ENSG00000244086	1.74895	0	1	0	1.74895
ENSG00000235010	1.74784	0	1	0	1.74784
ENSG00000232901	1.74508	0	1	0	1.74508
ENSG00000169059	1.74216	6.33307	4.64439e-07	6.33307	1.74216
ENSG00000153093	1.74155	0	1	0	1.74155
ENSG00000182901	1.73771	8.66977	2.13909e-09	8.66977	1.73771
ENSG00000289312	1.7362	0.747191	0.178982	0.747191	1.7362
ENSG00000235079	1.73449	0	1	0	1.73449
ENSG00000213943	1.73443	0	1	0	1.73443
ENSG00000280155	1.73306	0	1	0	1.73306
ENSG00000258984	1.73138	0	1	0	1.73138
ENSG00000259977	1.72957	1.50657	0.0311479	1.50657	1.72957
ENSG00000241261	1.72731	0	1	0	1.72731
ENSG00000235934	1.72359	0.728129	0.187013	0.728129	1.72359
ENSG00000177791	1.72252	0	1	0	1.72252
ENSG00000278811	1.72004	0	1	0	1.72004
ENSG00000284543	1.71983	0	1	0	1.71983
ENSG00000275207	1.71962	0	1	0	1.71962
ENSG00000132692	1.71957	2.73397	0.00184513	2.73397	1.71957
ENSG00000173930	1.71889	4.46489	3.42858e-05	4.46489	1.71889
ENSG00000226578	1.71659	0	1	0	1.71659
ENSG00000085831	1.71604	0	1	0	1.71604
ENSG00000251685	1.71545	0.388596	0.4087	0.388596	1.71545
ENSG00000253722	1.71512	0	1	0	1.71512
ENSG00000288933	1.71482	0	1	0	1.71482
ENSG00000271993	1.71325	0	1	0	1.71325
ENSG00000257596	1.71245	0.676247	0.210743	0.676247	1.71245
ENSG00000171234	1.71181	9.63479	2.31853e-10	9.63479	1.71181
ENSG00000260540	1.71149	0	1	0	1.71149
ENSG00000286751	1.71033	0	1	0	1.71033
ENSG00000118307	1.71033	0.414458	0.385072	0.414458	1.71033
ENSG00000258603	1.71021	0.917139	0.121021	0.917139	1.71021
ENSG00000237412	1.70854	1.16601	0.0682317	1.16601	1.70854
ENSG00000287670	1.70805	0	1	0	1.70805
ENSG00000255621	1.70775	0	1	0	1.70775
ENSG00000260532	1.70692	0	1	0	1.70692
ENSG00000267114	1.70648	0	1	0	1.70648
ENSG00000113361	1.70551	9.27878	5.26287e-10	9.27878	1.70551
ENSG00000133169	1.70494	7.73287	1.84983e-08	7.73287	1.70494
ENSG00000163362	1.70332	0.346318	0.450487	0.346318	1.70332
ENSG00000115718	1.70232	3.60811	0.000246541	3.60811	1.70232
ENSG00000154188	1.70225	6.6151	2.42605e-07	6.6151	1.70225
ENSG00000121769	1.70208	7.8356	1.46014e-08	7.8356	1.70208
ENSG00000100033	1.70143	0	1	0	1.70143
ENSG00000287393	1.70121	0	1	0	1.70121
ENSG00000258035	1.70024	0	1	0	1.70024
ENSG00000207934	1.69767	0.796329	0.159835	0.796329	1.69767
ENSG00000081237	1.69406	0	1	0	1.69406
ENSG00000269699	1.69353	0	1	0	1.69353
ENSG00000285804	1.69125	0.304088	0.496492	0.304088	1.69125
ENSG00000146147	1.69125	1.06752	0.0856018	1.06752	1.69125
ENSG00000149972	1.68886	6.03215	9.28641e-07	6.03215	1.68886
ENSG00000112539	1.68788	0	1	0	1.68788
ENSG00000288814	1.6865	0.451142	0.353882	0.451142	1.6865
ENSG00000138271	1.68595	0.512968	0.306924	0.512968	1.68595
ENSG00000182931	1.68384	0.639028	0.2296	0.639028	1.68384
ENSG00000272989	1.68078	0	1	0	1.68078
ENSG00000288723	1.67912	0	1	0	1.67912
ENSG00000249839	1.67836	0	1	0	1.67836
ENSG00000140284	1.67258	0	1	0	1.67258
ENSG00000153064	1.67161	1.01686	0.0961913	1.01686	1.67161
ENSG00000040731	1.67153	3.0008	0.000998166	3.0008	1.67153
ENSG00000103067	1.6693	0	1	0	1.6693
ENSG00000235042	1.66868	0	1	0	1.66868
ENSG00000213856	1.66753	0	1	0	1.66753
ENSG00000289340	1.66491	0	1	0	1.66491
ENSG00000163751	1.6623	2.89508	0.00127328	2.89508	1.6623
ENSG00000231916	1.66109	1.75993	0.0173808	1.75993	1.66109
ENSG00000289931	1.66103	0.789786	0.162261	0.789786	1.66103
ENSG00000249853	1.65942	1.39124	0.0406221	1.39124	1.65942
ENSG00000101197	1.65886	0	1	0	1.65886
ENSG00000158428	1.65875	0.668112	0.214728	0.668112	1.65875
ENSG00000250508	1.65662	0.528247	0.296314	0.528247	1.65662
ENSG00000237402	1.65361	0.387103	0.410106	0.387103	1.65361
ENSG00000187773	1.65223	0	1	0	1.65223
ENSG00000157554	1.65179	0.535013	0.291734	0.535013	1.65179
ENSG00000172020	1.64968	1.73291	0.0184966	1.73291	1.64968
ENSG00000138135	1.64726	7.93856	1.15196e-08	7.93856	1.64726
ENSG00000244384	1.64599	0	1	0	1.64599
ENSG00000236449	1.64451	0.363301	0.43321	0.363301	1.64451
ENSG00000257327	1.64415	0	1	0	1.64415
ENSG00000206737	1.64264	4.358	4.38526e-05	4.358	1.64264
ENSG00000261226	1.64183	0	1	0	1.64183
ENSG00000198908	1.64109	0	1	0	1.64109
ENSG00000237664	1.63734	0.57123	0.268392	0.57123	1.63734
ENSG00000231690	1.636	0.462091	0.345072	0.462091	1.636
ENSG00000214077	1.63571	0	1	0	1.63571
ENSG00000183484	1.63499	2.11465	0.00767976	2.11465	1.63499
ENSG00000163431	1.63352	0.409682	0.38933	0.409682	1.63352
ENSG00000260100	1.63115	0	1	0	1.63115
ENSG00000272474	1.62897	0	1	0	1.62897
ENSG00000269873	1.62625	0	1	0	1.62625
ENSG00000240541	1.62613	0.332354	0.465207	0.332354	1.62613
ENSG00000229628	1.62519	0	1	0	1.62519
ENSG00000116741	1.62269	5.24085	5.74318e-06	5.24085	1.62269
ENSG00000078018	1.62246	9.13035	7.40709e-10	9.13035	1.62246
ENSG00000221680	1.62232	0	1	0	1.62232
ENSG00000150681	1.62136	0	1	0	1.62136
ENSG00000267090	1.62031	0	1	0	1.62031
ENSG00000256968	1.6191	0	1	0	1.6191
ENSG00000228809	1.61793	0	1	0	1.61793
ENSG00000235077	1.61787	0	1	0	1.61787
ENSG00000274369	1.61708	0	1	0	1.61708
ENSG00000287139	1.61661	0.616085	0.242056	0.616085	1.61661
ENSG00000228013	1.61643	0	1	0	1.61643
ENSG00000290537	1.61614	0	1	0	1.61614
ENSG00000279742	1.61493	0.405048	0.393507	0.405048	1.61493
ENSG00000261678	1.61432	0	1	0	1.61432
ENSG00000260093	1.61169	0	1	0	1.61169
ENSG00000284512	1.61169	0	1	0	1.61169
ENSG00000289399	1.60834	0.542521	0.286734	0.542521	1.60834
ENSG00000101336	1.60822	0.689343	0.204483	0.689343	1.60822
ENSG00000228218	1.60744	0	1	0	1.60744
ENSG00000162068	1.60683	0	1	0	1.60683
ENSG00000233920	1.6043	0	1	0	1.6043
ENSG00000180139	1.60345	1.36681	0.0429722	1.36681	1.60345
ENSG00000226508	1.60055	0.677216	0.210273	0.677216	1.60055
ENSG00000275527	1.60007	0	1	0	1.60007
ENSG00000100604	1.59994	0	1	0	1.59994
ENSG00000252620	1.59904	0	1	0	1.59904
ENSG00000287979	1.5958	1.65753	0.0220024	1.65753	1.5958
ENSG00000241631	1.59521	0	1	0	1.59521
ENSG00000170382	1.59322	2.40295	0.00395414	2.40295	1.59322
ENSG00000237880	1.59225	3.24756	0.000565507	3.24756	1.59225
ENSG00000255772	1.59122	0	1	0	1.59122
ENSG00000242756	1.59054	0	1	0	1.59054
ENSG00000166664	1.58947	0	1	0	1.58947
ENSG00000225746	1.58603	7.97891	1.04976e-08	7.97891	1.58603
ENSG00000270106	1.58495	0	1	0	1.58495
ENSG00000234695	1.5844	0	1	0	1.5844
ENSG00000204136	1.58373	0.363301	0.43321	0.363301	1.58373
ENSG00000269189	1.58258	0	1	0	1.58258
ENSG00000185482	1.57944	0.34918	0.447527	0.34918	1.57944
ENSG00000233030	1.57893	0	1	0	1.57893
ENSG00000225807	1.57746	0	1	0	1.57746
ENSG00000164853	1.575	0.334656	0.462747	0.334656	1.575
ENSG00000173917	1.56838	0.348234	0.448504	0.348234	1.56838
ENSG00000248763	1.56811	0.370955	0.425642	0.370955	1.56811
ENSG00000223356	1.5671	0	1	0	1.5671
ENSG00000202354	1.56521	0	1	0	1.56521
ENSG00000280434	1.5646	0	1	0	1.5646
ENSG00000225850	1.5645	0	1	0	1.5645
ENSG00000182896	1.56175	0	1	0	1.56175
ENSG00000163762	1.56162	0.70453	0.197456	0.70453	1.56162
ENSG00000148053	1.55994	3.82749	0.000148768	3.82749	1.55994
ENSG00000287584	1.55991	0.797106	0.159549	0.797106	1.55991
ENSG00000173093	1.55972	0	1	0	1.55972
ENSG00000231993	1.55953	0.458535	0.347908	0.458535	1.55953
ENSG00000272954	1.55876	0.906162	0.124119	0.906162	1.55876
ENSG00000227077	1.55863	0	1	0	1.55863
ENSG00000274642	1.55743	0.435663	0.366722	0.435663	1.55743
ENSG00000013293	1.55675	0	1	0	1.55675
ENSG00000197149	1.55593	0	1	0	1.55593
ENSG00000255038	1.55498	0	1	0	1.55498
ENSG00000228727	1.55455	0	1	0	1.55455
ENSG00000262003	1.55413	3.01221	0.000972287	3.01221	1.55413
ENSG00000279489	1.55042	0.263661	0.544928	0.263661	1.55042
ENSG00000084453	1.55003	0	1	0	1.55003
ENSG00000201839	1.5492	0.336407	0.460885	0.336407	1.5492
ENSG00000249116	1.54865	0	1	0	1.54865
ENSG00000226415	1.54809	0.731983	0.18536	0.731983	1.54809
ENSG00000174946	1.54721	0	1	0	1.54721
ENSG00000272715	1.54649	0	1	0	1.54649
ENSG00000229282	1.54603	0	1	0	1.54603
ENSG00000250125	1.54279	0	1	0	1.54279
ENSG00000228488	1.54277	0	1	0	1.54277
ENSG00000236719	1.54177	0	1	0	1.54177
ENSG00000231475	1.5413	0	1	0	1.5413
ENSG00000151490	1.53878	7.54121	2.876e-08	7.54121	1.53878
ENSG00000273590	1.53848	0	1	0	1.53848
ENSG00000169181	1.53735	0.690606	0.203889	0.690606	1.53735
ENSG00000234231	1.53689	0	1	0	1.53689
ENSG00000260366	1.53689	0	1	0	1.53689
ENSG00000267571	1.53371	0	1	0	1.53371
ENSG00000277758	1.53366	7.12998	7.41352e-08	7.12998	1.53366
ENSG00000105989	1.53309	3.33533	0.000462028	3.33533	1.53309
ENSG00000289963	1.53267	0	1	0	1.53267
ENSG00000177504	1.5316	1.65753	0.0220024	1.65753	1.5316
ENSG00000204175	1.53046	4.74255	1.80906e-05	4.74255	1.53046
ENSG00000182791	1.52972	0	1	0	1.52972
ENSG00000286636	1.52934	0	1	0	1.52934
ENSG00000089199	1.52812	0.276709	0.528799	0.276709	1.52812
ENSG00000228748	1.52736	0.277884	0.527371	0.277884	1.52736
ENSG00000227295	1.52561	0.667811	0.214876	0.667811	1.52561
ENSG00000232060	1.52561	0	1	0	1.52561
ENSG00000171643	1.52115	0	1	0	1.52115
ENSG00000081985	1.52013	0.917154	0.121017	0.917154	1.52013
ENSG00000289989	1.51973	0.35346	0.443139	0.35346	1.51973
ENSG00000091128	1.5197	0.993559	0.101494	0.993559	1.5197
ENSG00000159251	1.51711	1.57176	0.0268068	1.57176	1.51711
ENSG00000261273	1.51529	0	1	0	1.51529
ENSG00000229623	1.51414	0	1	0	1.51414
ENSG00000262343	1.51354	0	1	0	1.51354
ENSG00000289472	1.51332	0	1	0	1.51332
ENSG00000198865	1.51242	0	1	0	1.51242
ENSG00000254579	1.51159	0	1	0	1.51159
ENSG00000265975	1.51034	0	1	0	1.51034
ENSG00000229522	1.51007	0	1	0	1.51007
ENSG00000152969	1.50842	0	1	0	1.50842
ENSG00000241529	1.50663	0.752348	0.176869	0.752348	1.50663
ENSG00000137726	1.50602	0.9472	0.112928	0.9472	1.50602
ENSG00000272148	1.50497	0	1	0	1.50497
ENSG00000291138	1.50444	0	1	0	1.50444
ENSG00000227954	1.50256	0	1	0	1.50256
ENSG00000099204	1.5025	6.56687	2.71102e-07	6.56687	1.5025
ENSG00000102001	1.50228	0	1	0	1.50228
ENSG00000108231	1.50184	2.33567	0.00461671	2.33567	1.50184
ENSG00000285844	1.50107	0.444683	0.359184	0.444683	1.50107
ENSG00000223403	1.50088	4.01422	9.67786e-05	4.01422	1.50088
ENSG00000149257	1.49949	7.00247	9.94332e-08	7.00247	1.49949
ENSG00000205642	1.49943	1.13862	0.0726743	1.13862	1.49943
ENSG00000257443	1.4961	0	1	0	1.4961
ENSG00000267580	1.49466	0	1	0	1.49466
ENSG00000122735	1.49332	0	1	0	1.49332
ENSG00000251023	1.49305	0	1	0	1.49305
ENSG00000257790	1.49237	0	1	0	1.49237
ENSG00000285802	1.49207	0	1	0	1.49207
ENSG00000260201	1.49205	0	1	0	1.49205
ENSG00000183833	1.49196	0	1	0	1.49196
ENSG00000188662	1.49147	1.65427	0.022168	1.65427	1.49147
ENSG00000223722	1.49011	0.385899	0.411245	0.385899	1.49011
ENSG00000142513	1.4881	0.723162	0.189164	0.723162	1.4881
ENSG00000232621	1.48782	1.40708	0.0391666	1.40708	1.48782
ENSG00000006071	1.48738	0	1	0	1.48738
ENSG00000139292	1.48427	2.59973	0.00251346	2.59973	1.48427
ENSG00000227110	1.48345	1.40806	0.0390788	1.40806	1.48345
ENSG00000285509	1.48258	0.236173	0.580532	0.236173	1.48258
ENSG00000130957	1.48229	0	1	0	1.48229
ENSG00000167281	1.48034	0	1	0	1.48034
ENSG00000275132	1.48022	0	1	0	1.48022
ENSG00000234141	1.48016	0	1	0	1.48016
ENSG00000235241	1.48003	0	1	0	1.48003
ENSG00000201793	1.47985	0.43585	0.366564	0.43585	1.47985
ENSG00000280099	1.47964	1.12433	0.0751049	1.12433	1.47964
ENSG00000164845	1.47918	0.296651	0.505067	0.296651	1.47918
ENSG00000039068	1.47874	0.851999	0.140605	0.851999	1.47874
ENSG00000242173	1.47768	6.03215	9.28641e-07	6.03215	1.47768
ENSG00000007237	1.47707	2.134	0.00734509	2.134	1.47707
ENSG00000238835	1.47644	0	1	0	1.47644
ENSG00000250461	1.47511	0	1	0	1.47511
ENSG00000230756	1.47473	0	1	0	1.47473
ENSG00000143858	1.47441	3.2971	0.00050454	3.2971	1.47441
ENSG00000164303	1.47358	1.07507	0.0841267	1.07507	1.47358
ENSG00000138378	1.46889	0.945063	0.113485	0.945063	1.46889
ENSG00000261469	1.46776	0	1	0	1.46776
ENSG00000275014	1.46667	0	1	0	1.46667
ENSG00000258927	1.46643	0	1	0	1.46643
ENSG00000251511	1.46627	0.869644	0.135007	0.869644	1.46627
ENSG00000117400	1.4648	0	1	0	1.4648
ENSG00000239002	1.46461	1.75174	0.0177117	1.75174	1.46461
ENSG00000204252	1.4644	0.526601	0.297439	0.526601	1.4644
ENSG00000204176	1.46217	2.32011	0.00478508	2.32011	1.46217
ENSG00000248890	1.46202	2.84547	0.00142733	2.84547	1.46202
ENSG00000132563	1.46148	8.5175	3.03735e-09	8.5175	1.46148
ENSG00000174514	1.46091	0.652513	0.222581	0.652513	1.46091
ENSG00000231057	1.45992	0.400484	0.397664	0.400484	1.45992
ENSG00000288750	1.45821	0.512968	0.306924	0.512968	1.45821
ENSG00000290588	1.45796	0	1	0	1.45796
ENSG00000224349	1.4577	0.296471	0.505276	0.296471	1.4577
ENSG00000174343	1.45697	4.39211	4.05404e-05	4.39211	1.45697
ENSG00000258815	1.4566	1.63855	0.0229851	1.63855	1.4566
ENSG00000259460	1.45505	0	1	0	1.45505
ENSG00000277744	1.45492	0	1	0	1.45492
ENSG00000168675	1.4547	6.43404	3.68094e-07	6.43404	1.4547
ENSG00000124194	1.45427	0	1	0	1.45427
ENSG00000252236	1.45391	0	1	0	1.45391
ENSG00000259354	1.45391	0	1	0	1.45391
ENSG00000259209	1.45381	0	1	0	1.45381
ENSG00000165730	1.45077	5.5675	2.70705e-06	5.5675	1.45077
ENSG00000277010	1.4498	0	1	0	1.4498
ENSG00000129151	1.4498	6.12093	7.5696e-07	6.12093	1.4498
ENSG00000283544	1.44795	0.410829	0.388303	0.410829	1.44795
ENSG00000196860	1.44728	0	1	0	1.44728
ENSG00000232031	1.44553	0	1	0	1.44553
ENSG00000234921	1.44513	0	1	0	1.44513
ENSG00000224034	1.4428	0	1	0	1.4428
ENSG00000187186	1.44274	1.25004	0.056229	1.25004	1.44274
ENSG00000260213	1.44067	0	1	0	1.44067
ENSG00000263952	1.43934	0	1	0	1.43934
ENSG00000262481	1.4385	0	1	0	1.4385
ENSG00000165309	1.43849	0.564803	0.272394	0.564803	1.43849
ENSG00000261729	1.43768	1.01576	0.0964367	1.01576	1.43768
ENSG00000237731	1.43729	0	1	0	1.43729
ENSG00000254186	1.43713	0	1	0	1.43713
ENSG00000287516	1.43581	0.775065	0.167855	0.775065	1.43581
ENSG00000220008	1.43567	0.969764	0.10721	0.969764	1.43567
ENSG00000249020	1.43529	0	1	0	1.43529
ENSG00000266896	1.43433	0	1	0	1.43433
ENSG00000289114	1.43346	0	1	0	1.43346
ENSG00000245648	1.43282	1.2993	0.0501992	1.2993	1.43282
ENSG00000216331	1.4324	0	1	0	1.4324
ENSG00000140090	1.43179	3.67969	0.000209077	3.67969	1.43179
ENSG00000289026	1.43062	0	1	0	1.43062
ENSG00000260469	1.42985	0.728129	0.187013	0.728129	1.42985
ENSG00000227848	1.42955	0	1	0	1.42955
ENSG00000276449	1.42905	0	1	0	1.42905
ENSG00000265386	1.42857	0	1	0	1.42857
ENSG00000128606	1.42722	2.90792	0.00123619	2.90792	1.42722
ENSG00000245869	1.42564	1.01783	0.0959778	1.01783	1.42564
ENSG00000248019	1.42353	0.529317	0.295586	0.529317	1.42353
ENSG00000265916	1.42352	0	1	0	1.42352
ENSG00000228397	1.42308	0.509331	0.309506	0.509331	1.42308
ENSG00000214548	1.42198	5.74937	1.78087e-06	5.74937	1.42198
ENSG00000245205	1.42158	0	1	0	1.42158
ENSG00000141622	1.4207	0.539799	0.288536	0.539799	1.4207
ENSG00000242082	1.42036	0.441127	0.362137	0.441127	1.42036
ENSG00000257475	1.41818	0	1	0	1.41818
ENSG00000286115	1.41796	0	1	0	1.41796
ENSG00000249993	1.41704	0	1	0	1.41704
ENSG00000266852	1.41612	0.37595	0.420775	0.37595	1.41612
ENSG00000261373	1.41601	0.218774	0.604264	0.218774	1.41601
ENSG00000232021	1.41575	0	1	0	1.41575
ENSG00000186732	1.41553	1.86016	0.0137987	1.86016	1.41553
ENSG00000240869	1.4149	0.351309	0.44534	0.351309	1.4149
ENSG00000106336	1.4132	0.793102	0.161027	0.793102	1.4132
ENSG00000108823	1.4125	0.579056	0.263599	0.579056	1.4125
ENSG00000111087	1.41215	1.14439	0.0717152	1.14439	1.41215
ENSG00000272744	1.40911	0	1	0	1.40911
ENSG00000271554	1.40898	0	1	0	1.40898
ENSG00000248968	1.40839	0.268793	0.538526	0.268793	1.40839
ENSG00000238297	1.40687	0.245388	0.568345	0.245388	1.40687
ENSG00000124097	1.40548	0.617739	0.241135	0.617739	1.40548
ENSG00000076344	1.40413	3.40219	0.000396104	3.40219	1.40413
ENSG00000214725	1.40357	0.316212	0.482823	0.316212	1.40357
ENSG00000127530	1.40346	0	1	0	1.40346
ENSG00000275418	1.40229	0	1	0	1.40229
ENSG00000259275	1.40143	0	1	0	1.40143
ENSG00000239884	1.40091	0	1	0	1.40091
ENSG00000265095	1.40083	0	1	0	1.40083
ENSG00000215217	1.40055	0.375865	0.420858	0.375865	1.40055
ENSG00000248673	1.40039	0	1	0	1.40039
ENSG00000233029	1.4001	0	1	0	1.4001
ENSG00000272343	1.39804	0.233889	0.583594	0.233889	1.39804
ENSG00000255836	1.39796	1.44189	0.0361503	1.44189	1.39796
ENSG00000281538	1.39735	0.356101	0.440453	0.356101	1.39735
ENSG00000198203	1.39685	0	1	0	1.39685
ENSG00000258713	1.39683	0.442262	0.361192	0.442262	1.39683
ENSG00000167861	1.39616	0.387273	0.409946	0.387273	1.39616
ENSG00000290681	1.39606	0.420889	0.379412	0.420889	1.39606
ENSG00000235271	1.39551	0	1	0	1.39551
ENSG00000262410	1.39498	0	1	0	1.39498
ENSG00000260019	1.3933	2.30444	0.00496086	2.30444	1.3933
ENSG00000167077	1.39299	0.243946	0.570236	0.243946	1.39299
ENSG00000239322	1.39132	0.282211	0.522143	0.282211	1.39132
ENSG00000269729	1.39122	0	1	0	1.39122
ENSG00000103056	1.39059	0	1	0	1.39059
ENSG00000260613	1.38923	0.254043	0.557131	0.254043	1.38923
ENSG00000230015	1.38879	0	1	0	1.38879
ENSG00000283235	1.38865	0	1	0	1.38865
ENSG00000261456	1.38833	0.286419	0.517107	0.286419	1.38833
ENSG00000287509	1.38804	0.263493	0.545139	0.263493	1.38804
ENSG00000053524	1.38794	4.13287	7.36433e-05	4.13287	1.38794
ENSG00000265296	1.38735	0.385899	0.411245	0.385899	1.38735
ENSG00000250950	1.38717	0.249015	0.563619	0.249015	1.38717
ENSG00000185477	1.38683	2.73231	0.0018522	2.73231	1.38683
ENSG00000232519	1.38555	0.688319	0.204966	0.688319	1.38555
ENSG00000201950	1.38334	0	1	0	1.38334
ENSG00000166961	1.38309	0.538906	0.289131	0.538906	1.38309
ENSG00000279130	1.38285	0	1	0	1.38285
ENSG00000224963	1.38252	0.343103	0.453834	0.343103	1.38252
ENSG00000182183	1.38084	0	1	0	1.38084
ENSG00000162267	1.38031	0.19092	0.644288	0.19092	1.38031
ENSG00000284734	1.38003	0	1	0	1.38003
ENSG00000271874	1.37989	0	1	0	1.37989
ENSG00000163273	1.37974	2.0489	0.00893504	2.0489	1.37974
ENSG00000225539	1.37954	0.450632	0.354297	0.450632	1.37954
ENSG00000254433	1.37939	0	1	0	1.37939
ENSG00000175773	1.37745	0.592535	0.255544	0.592535	1.37745
ENSG00000180044	1.37649	1.67616	0.0210783	1.67616	1.37649
ENSG00000233060	1.37515	0	1	0	1.37515
ENSG00000204701	1.37467	0	1	0	1.37467
ENSG00000235310	1.37466	0	1	0	1.37466
ENSG00000162630	1.37436	4.19227	6.42295e-05	4.19227	1.37436
ENSG00000276704	1.37289	0	1	0	1.37289
ENSG00000079101	1.37225	4.04764	8.96102e-05	4.04764	1.37225
ENSG00000291250	1.37219	0	1	0	1.37219
ENSG00000185306	1.37132	3.52177	0.000300769	3.52177	1.37132
ENSG00000233057	1.37105	0	1	0	1.37105
ENSG00000273013	1.37102	0	1	0	1.37102
ENSG00000271969	1.37069	0.254541	0.556492	0.254541	1.37069
ENSG00000278202	1.3688	0	1	0	1.3688
ENSG00000163485	1.36861	2.33146	0.00466162	2.33146	1.36861
ENSG00000289952	1.36821	2.47898	0.00331908	2.47898	1.36821
ENSG00000143320	1.36737	2.38851	0.00408785	2.38851	1.36737
ENSG00000199036	1.36708	0	1	0	1.36708
ENSG00000259006	1.36659	0.353738	0.442856	0.353738	1.36659
ENSG00000288056	1.36612	0	1	0	1.36612
ENSG00000245534	1.36442	0.744437	0.180121	0.744437	1.36442
ENSG00000239899	1.36381	0.42067	0.379604	0.42067	1.36381
ENSG00000267395	1.36379	0.299765	0.501458	0.299765	1.36379
ENSG00000125931	1.36345	0	1	0	1.36345
ENSG00000285856	1.36114	0	1	0	1.36114
ENSG00000251459	1.3611	1.80253	0.0157569	1.80253	1.3611
ENSG00000260498	1.36056	0	1	0	1.36056
ENSG00000272050	1.35942	0	1	0	1.35942
ENSG00000196132	1.35677	1.42575	0.0375188	1.42575	1.35677
ENSG00000279022	1.35596	0	1	0	1.35596
ENSG00000012504	1.35593	0.223597	0.597589	0.223597	1.35593
ENSG00000275453	1.35497	0	1	0	1.35497
ENSG00000082929	1.35368	0.260013	0.549524	0.260013	1.35368
ENSG00000287564	1.35336	0	1	0	1.35336
ENSG00000261514	1.35241	0.849721	0.141345	0.849721	1.35241
ENSG00000176971	1.35054	4.38008	4.16794e-05	4.38008	1.35054
ENSG00000135702	1.34797	0	1	0	1.34797
ENSG00000267658	1.34787	0.343025	0.453915	0.343025	1.34787
ENSG00000211445	1.3478	3.20877	0.000618345	3.20877	1.3478
ENSG00000243709	1.34754	0	1	0	1.34754
ENSG00000077420	1.34714	0	1	0	1.34714
ENSG00000256660	1.34711	0.200478	0.630263	0.200478	1.34711
ENSG00000267251	1.3456	0	1	0	1.3456
ENSG00000268729	1.34509	0.371773	0.424841	0.371773	1.34509
ENSG00000234424	1.34454	0.679089	0.209369	0.679089	1.34454
ENSG00000291276	1.34419	0.352585	0.444033	0.352585	1.34419
ENSG00000168032	1.34374	0	1	0	1.34374
ENSG00000170162	1.34247	0.788377	0.162788	0.788377	1.34247
ENSG00000249049	1.34187	0	1	0	1.34187
ENSG00000226308	1.34045	0	1	0	1.34045
ENSG00000225806	1.34025	0.849721	0.141345	0.849721	1.34025
ENSG00000251287	1.34016	0	1	0	1.34016
ENSG00000069696	1.34013	0	1	0	1.34013
ENSG00000261465	1.34007	0.337228	0.460015	0.337228	1.34007
ENSG00000183092	1.33888	3.07035	0.000850445	3.07035	1.33888
ENSG00000009950	1.33729	0.594139	0.254602	0.594139	1.33729
ENSG00000180828	1.33609	0.26604	0.541951	0.26604	1.33609
ENSG00000277531	1.33562	0	1	0	1.33562
ENSG00000164756	1.33509	0	1	0	1.33509
ENSG00000233791	1.3335	0.261297	0.547902	0.261297	1.3335
ENSG00000272072	1.33315	0	1	0	1.33315
ENSG00000235847	1.33278	0	1	0	1.33278
ENSG00000260142	1.332	0	1	0	1.332
ENSG00000233673	1.33176	0	1	0	1.33176
ENSG00000188322	1.33096	0.615302	0.242492	0.615302	1.33096
ENSG00000254612	1.33096	0.457857	0.348452	0.457857	1.33096
ENSG00000257635	1.33061	0	1	0	1.33061
ENSG00000291056	1.33055	0	1	0	1.33055
ENSG00000228079	1.32936	0	1	0	1.32936
ENSG00000254369	1.32833	0.214387	0.610398	0.214387	1.32833
ENSG00000289492	1.32669	0	1	0	1.32669
ENSG00000174721	1.3266	0.694127	0.202243	0.694127	1.3266
ENSG00000289232	1.32649	0.267731	0.539845	0.267731	1.32649
ENSG00000180764	1.32555	0	1	0	1.32555
ENSG00000272660	1.32442	0.265985	0.542019	0.265985	1.32442
ENSG00000169918	1.32252	0.256911	0.553463	0.256911	1.32252
ENSG00000253359	1.32198	0	1	0	1.32198
ENSG00000270482	1.3207	0.199159	0.63218	0.199159	1.3207
ENSG00000230832	1.32028	0.24877	0.563936	0.24877	1.32028
ENSG00000162944	1.31753	1.50601	0.0311883	1.50601	1.31753
ENSG00000250101	1.31739	0.321153	0.477361	0.321153	1.31739
ENSG00000232377	1.31507	0	1	0	1.31507
ENSG00000150045	1.3133	0.498291	0.317475	0.498291	1.3133
ENSG00000260992	1.31225	1.8561	0.0139283	1.8561	1.31225
ENSG00000267750	1.31163	4.26945	5.3771e-05	4.26945	1.31163
ENSG00000137672	1.31144	5.81538	1.52975e-06	5.81538	1.31144
ENSG00000223812	1.31118	0.613151	0.243697	0.613151	1.31118
ENSG00000214617	1.31101	0.43983	0.36322	0.43983	1.31101
ENSG00000243368	1.31071	0	1	0	1.31071
ENSG00000285491	1.31048	0	1	0	1.31048
ENSG00000225867	1.3104	0.163548	0.686203	0.163548	1.3104
ENSG00000117480	1.30992	0.535013	0.291734	0.535013	1.30992
ENSG00000196711	1.30965	0.566576	0.271284	0.566576	1.30965
ENSG00000240087	1.30912	0	1	0	1.30912
ENSG00000268095	1.30912	0	1	0	1.30912
ENSG00000241525	1.30834	0.327936	0.469963	0.327936	1.30834
ENSG00000286010	1.30824	0	1	0	1.30824
ENSG00000252759	1.30813	0	1	0	1.30813
ENSG00000204709	1.30805	0	1	0	1.30805
ENSG00000107831	1.30648	0.208059	0.619357	0.208059	1.30648
ENSG00000271914	1.30633	0	1	0	1.30633
ENSG00000133317	1.30611	2.0148	0.00966494	2.0148	1.30611
ENSG00000250001	1.30577	0.272063	0.534487	0.272063	1.30577
ENSG00000241135	1.3051	0	1	0	1.3051
ENSG00000240204	1.301	1.4892	0.0324192	1.4892	1.301
ENSG00000280216	1.30016	0	1	0	1.30016
ENSG00000287762	1.2981	0.19021	0.645342	0.19021	1.2981
ENSG00000233219	1.29798	0	1	0	1.29798
ENSG00000272046	1.29743	0.366733	0.4298	0.366733	1.29743
ENSG00000116679	1.2961	6.82382	1.50031e-07	6.82382	1.2961
ENSG00000287262	1.29477	0.206142	0.622097	0.206142	1.29477
ENSG00000108878	1.29416	0	1	0	1.29416
ENSG00000276386	1.29349	0	1	0	1.29349
ENSG00000172014	1.29334	0	1	0	1.29334
ENSG00000105668	1.29275	1.31233	0.0487162	1.31233	1.29275
ENSG00000248235	1.29195	0	1	0	1.29195
ENSG00000224435	1.29142	0.284831	0.519002	0.284831	1.29142
ENSG00000100031	1.29066	0.787433	0.163142	0.787433	1.29066
ENSG00000188517	1.28936	0.32909	0.468716	0.32909	1.28936
ENSG00000185837	1.28913	1.49397	0.0320648	1.49397	1.28913
ENSG00000099812	1.28875	1.01892	0.0957377	1.01892	1.28875
ENSG00000287170	1.28795	0.254126	0.557024	0.254126	1.28795
ENSG00000113389	1.28794	9.50066	3.15745e-10	9.50066	1.28794
ENSG00000257636	1.28791	2.37894	0.00417883	2.37894	1.28791
ENSG00000125823	1.28578	0	1	0	1.28578
ENSG00000260995	1.28555	0.372136	0.424487	0.372136	1.28555
ENSG00000222033	1.28481	1.01593	0.0963974	1.01593	1.28481
ENSG00000111879	1.2847	1.27078	0.053607	1.27078	1.2847
ENSG00000150556	1.28177	6.35622	4.40336e-07	6.35622	1.28177
ENSG00000272444	1.28084	0.339186	0.457946	0.339186	1.28084
ENSG00000226791	1.28036	2.88256	0.00131051	2.88256	1.28036
ENSG00000279518	1.28009	0.19092	0.644288	0.19092	1.28009
ENSG00000290047	1.27975	0	1	0	1.27975
ENSG00000227165	1.27929	0.297896	0.503621	0.297896	1.27929
ENSG00000145824	1.27746	3.08219	0.000827586	3.08219	1.27746
ENSG00000286850	1.27632	0	1	0	1.27632
ENSG00000277511	1.27622	0.35934	0.437179	0.35934	1.27622
ENSG00000164920	1.27594	1.65679	0.0220401	1.65679	1.27594
ENSG00000233901	1.27488	2.45843	0.00347991	2.45843	1.27488
ENSG00000135898	1.27451	1.12482	0.0750198	1.12482	1.27451
ENSG00000083307	1.2732	0.224924	0.595766	0.224924	1.2732
ENSG00000198643	1.27275	0.277828	0.527439	0.277828	1.27275
ENSG00000258399	1.27148	1.49077	0.0323017	1.49077	1.27148
ENSG00000075388	1.26867	0	1	0	1.26867
ENSG00000259887	1.26773	0	1	0	1.26773
ENSG00000223393	1.26745	2.10118	0.00792179	2.10118	1.26745
ENSG00000267655	1.26668	0.403264	0.395126	0.403264	1.26668
ENSG00000164900	1.26667	0	1	0	1.26667
ENSG00000250762	1.26659	0.227515	0.592223	0.227515	1.26659
ENSG00000236264	1.26594	0	1	0	1.26594
ENSG00000214189	1.26556	0.163167	0.686804	0.163167	1.26556
ENSG00000176826	1.26549	0	1	0	1.26549
ENSG00000278385	1.26418	0.496582	0.318726	0.496582	1.26418
ENSG00000204644	1.26393	0.442165	0.361272	0.442165	1.26393
ENSG00000100427	1.26348	0.62058	0.239563	0.62058	1.26348
ENSG00000185615	1.26223	1.15332	0.0702558	1.15332	1.26223
ENSG00000166823	1.2622	1.78192	0.0165227	1.78192	1.2622
ENSG00000286485	1.26218	0	1	0	1.26218
ENSG00000206077	1.26163	0.343025	0.453915	0.343025	1.26163
ENSG00000215045	1.26099	0.410549	0.388554	0.410549	1.26099
ENSG00000275769	1.26034	0.493064	0.321318	0.493064	1.26034
ENSG00000148677	1.25761	0.219877	0.602731	0.219877	1.25761
ENSG00000223502	1.25702	0.323157	0.475164	0.323157	1.25702
ENSG00000253105	1.25697	0.915821	0.121389	0.915821	1.25697
ENSG00000236206	1.25635	0	1	0	1.25635
ENSG00000285517	1.25402	3.10276	0.000789289	3.10276	1.25402
ENSG00000265342	1.25225	0	1	0	1.25225
ENSG00000234405	1.25191	0.431235	0.37048	0.431235	1.25191
ENSG00000240891	1.25116	1.36407	0.0432448	1.36407	1.25116
ENSG00000166448	1.25073	1.86304	0.0137076	1.86304	1.25073
ENSG00000242562	1.24944	0	1	0	1.24944
ENSG00000260095	1.2492	0.357967	0.438564	0.357967	1.2492
ENSG00000291232	1.24879	1.23566	0.0581223	1.23566	1.24879
ENSG00000226919	1.24863	0.402475	0.395845	0.402475	1.24863
ENSG00000287647	1.24793	1.11574	0.0766053	1.11574	1.24793
ENSG00000174460	1.24775	0.644712	0.226615	0.644712	1.24775
ENSG00000261407	1.24669	0	1	0	1.24669
ENSG00000279927	1.24603	0	1	0	1.24603
ENSG00000288930	1.2442	0.377218	0.419548	0.377218	1.2442
ENSG00000184005	1.24408	4.13887	7.26318e-05	4.13887	1.24408
ENSG00000170074	1.24337	0	1	0	1.24337
ENSG00000258457	1.24243	0.673643	0.21201	0.673643	1.24243
ENSG00000245384	1.24175	0	1	0	1.24175
ENSG00000182742	1.24142	0	1	0	1.24142
ENSG00000277610	1.24135	0.190645	0.644696	0.190645	1.24135
ENSG00000103241	1.2412	0.991176	0.102052	0.991176	1.2412
ENSG00000139800	1.24075	3.81514	0.00015306	3.81514	1.24075
ENSG00000225761	1.23858	0	1	0	1.23858
ENSG00000169618	1.2375	0	1	0	1.2375
ENSG00000144893	1.23684	4.71186	1.9415e-05	4.71186	1.23684
ENSG00000228232	1.23529	0.207665	0.619919	0.207665	1.23529
ENSG00000176563	1.23501	0.622487	0.238514	0.622487	1.23501
ENSG00000203740	1.23466	0.90215	0.125271	0.90215	1.23466
ENSG00000276945	1.23437	0	1	0	1.23437
ENSG00000267532	1.23356	3.91052	0.00012288	3.91052	1.23356
ENSG00000070031	1.23219	0.756933	0.175012	0.756933	1.23219
ENSG00000179772	1.23201	2.22289	0.00598556	2.22289	1.23201
ENSG00000011465	1.23189	4.28688	5.16558e-05	4.28688	1.23189
ENSG00000259370	1.23188	0.354377	0.442204	0.354377	1.23188
ENSG00000165917	1.23183	0	1	0	1.23183
ENSG00000271938	1.23049	0	1	0	1.23049
ENSG00000112394	1.22834	1.15332	0.0702558	1.15332	1.22834
ENSG00000225930	1.22807	0.358689	0.437836	0.358689	1.22807
ENSG00000234690	1.22761	0.756933	0.175012	0.756933	1.22761
ENSG00000232623	1.22739	0	1	0	1.22739
ENSG00000130768	1.22632	0	1	0	1.22632
ENSG00000179593	1.22574	0.32526	0.472868	0.32526	1.22574
ENSG00000215915	1.2246	0.250618	0.561542	0.250618	1.2246
ENSG00000258314	1.22386	1.77299	0.0168658	1.77299	1.22386
ENSG00000283982	1.22211	1.43256	0.0369347	1.43256	1.22211
ENSG00000174640	1.22061	1.418	0.0381948	1.418	1.22061
ENSG00000277182	1.22056	0.297144	0.504494	0.297144	1.22056
ENSG00000244490	1.21976	0	1	0	1.21976
ENSG00000131620	1.2197	0.526625	0.297423	0.526625	1.2197
ENSG00000234838	1.21923	0	1	0	1.21923
ENSG00000231324	1.21914	0	1	0	1.21914
ENSG00000182631	1.21872	0	1	0	1.21872
ENSG00000135437	1.21862	0.212304	0.613332	0.212304	1.21862
ENSG00000128683	1.21844	2.67649	0.00210623	2.67649	1.21844
ENSG00000251692	1.21708	0.18517	0.652875	0.18517	1.21708
ENSG00000286540	1.21705	2.12112	0.00756625	2.12112	1.21705
ENSG00000165685	1.21693	0.139889	0.724621	0.139889	1.21693
ENSG00000100276	1.21689	0.421785	0.37863	0.421785	1.21689
ENSG00000124227	1.2167	0	1	0	1.2167
ENSG00000212534	1.21661	0	1	0	1.21661
ENSG00000147041	1.21655	3.52289	0.000299991	3.52289	1.21655
ENSG00000064042	1.21584	3.53856	0.000289358	3.53856	1.21584
ENSG00000225506	1.2151	0.233894	0.583588	0.233894	1.2151
ENSG00000262662	1.21478	0	1	0	1.21478
ENSG00000246528	1.21457	0.223255	0.598061	0.223255	1.21457
ENSG00000271971	1.21345	0.268319	0.539115	0.268319	1.21345
ENSG00000289059	1.21331	0	1	0	1.21331
ENSG00000285926	1.21322	0	1	0	1.21322
ENSG00000242445	1.21242	0	1	0	1.21242
ENSG00000185561	1.21218	4.08455	8.231e-05	4.08455	1.21218
ENSG00000248429	1.21201	0.31662	0.48237	0.31662	1.21201
ENSG00000248505	1.21095	0	1	0	1.21095
ENSG00000199846	1.21046	0	1	0	1.21046
ENSG00000269504	1.21004	0	1	0	1.21004
ENSG00000130822	1.20802	0.436919	0.365663	0.436919	1.20802
ENSG00000229980	1.20797	0.797106	0.159549	0.797106	1.20797
ENSG00000267348	1.207	0.423711	0.376954	0.423711	1.207
ENSG00000141449	1.20665	6.19952	6.31658e-07	6.19952	1.20665
ENSG00000072832	1.20595	2.92107	0.00119931	2.92107	1.20595
ENSG00000235660	1.2057	0	1	0	1.2057
ENSG00000205667	1.20558	0.297144	0.504494	0.297144	1.20558
ENSG00000256588	1.20538	0	1	0	1.20538
ENSG00000228903	1.20456	0	1	0	1.20456
ENSG00000286281	1.20343	0.245128	0.568685	0.245128	1.20343
ENSG00000259252	1.20269	0	1	0	1.20269
ENSG00000163666	1.20262	0.456609	0.349455	0.456609	1.20262
ENSG00000227008	1.20168	0	1	0	1.20168
ENSG00000198221	1.20166	0	1	0	1.20166
ENSG00000231367	1.20135	0	1	0	1.20135
ENSG00000273711	1.20109	1.2634	0.0545252	1.2634	1.20109
ENSG00000232294	1.20072	0.417037	0.382792	0.417037	1.20072
ENSG00000273473	1.20001	0.200629	0.630044	0.200629	1.20001
ENSG00000178732	1.19851	0	1	0	1.19851
ENSG00000214999	1.19723	0	1	0	1.19723
ENSG00000260572	1.19707	0	1	0	1.19707
ENSG00000054793	1.19694	3.56811	0.000270328	3.56811	1.19694
ENSG00000229964	1.19654	0	1	0	1.19654
ENSG00000244414	1.19468	0.373452	0.423202	0.373452	1.19468
ENSG00000175985	1.19421	0.32472	0.473457	0.32472	1.19421
ENSG00000130598	1.19279	0	1	0	1.19279
ENSG00000103647	1.19124	1.01252	0.0971581	1.01252	1.19124
ENSG00000240370	1.19021	1.7297	0.0186336	1.7297	1.19021
ENSG00000184227	1.19007	0.634171	0.232182	0.634171	1.19007
ENSG00000246740	1.18877	0.335097	0.462278	0.335097	1.18877
ENSG00000266954	1.18862	0.24292	0.571584	0.24292	1.18862
ENSG00000251370	1.18782	0	1	0	1.18782
ENSG00000161681	1.18764	2.71881	0.0019107	2.71881	1.18764
ENSG00000152953	1.18742	6.12093	7.5696e-07	6.12093	1.18742
ENSG00000189127	1.18678	2.01234	0.00971994	2.01234	1.18678
ENSG00000234492	1.18553	0.211236	0.614843	0.211236	1.18553
ENSG00000186364	1.18513	4.34422	4.52664e-05	4.34422	1.18513
ENSG00000159904	1.1849	0	1	0	1.1849
ENSG00000203327	1.18361	0	1	0	1.18361
ENSG00000257545	1.18289	0	1	0	1.18289
ENSG00000286792	1.18198	0.258998	0.55081	0.258998	1.18198
ENSG00000202048	1.18163	1.2881	0.0515107	1.2881	1.18163
ENSG00000086506	1.1816	1.54502	0.0285089	1.54502	1.1816
ENSG00000283375	1.18066	0.22394	0.597117	0.22394	1.18066
ENSG00000267552	1.18021	0	1	0	1.18021
ENSG00000188176	1.17884	1.60922	0.0245911	1.60922	1.17884
ENSG00000267365	1.17877	0.248817	0.563875	0.248817	1.17877
ENSG00000260235	1.17854	0	1	0	1.17854
ENSG00000259075	1.1774	0	1	0	1.1774
ENSG00000228124	1.17663	0.232432	0.585556	0.232432	1.17663
ENSG00000250122	1.17546	0.549074	0.28244	0.549074	1.17546
ENSG00000288568	1.17539	0.325116	0.473025	0.325116	1.17539
ENSG00000177181	1.17497	0.498291	0.317475	0.498291	1.17497
ENSG00000264916	1.17483	0	1	0	1.17483
ENSG00000277196	1.17475	1.22614	0.0594101	1.22614	1.17475
ENSG00000243649	1.17399	0.411094	0.388066	0.411094	1.17399
ENSG00000285570	1.17246	0	1	0	1.17246
ENSG00000140479	1.17244	0.428423	0.372887	0.428423	1.17244
ENSG00000272129	1.17198	0.758798	0.174262	0.758798	1.17198
ENSG00000224094	1.1715	0	1	0	1.1715
ENSG00000106538	1.17081	1.77532	0.0167756	1.77532	1.17081
ENSG00000178233	1.16985	1.52317	0.0299798	1.52317	1.16985
ENSG00000113396	1.16981	5.00865	9.80276e-06	5.00865	1.16981
ENSG00000123096	1.16858	3.84626	0.000142474	3.84626	1.16858
ENSG00000214456	1.16844	0	1	0	1.16844
ENSG00000272426	1.16782	0.278746	0.526325	0.278746	1.16782
ENSG00000187800	1.16629	0.31045	0.489271	0.31045	1.16629
ENSG00000143318	1.16551	1.18245	0.065698	1.18245	1.16551
ENSG00000239335	1.16497	0	1	0	1.16497
ENSG00000197358	1.16444	0.160313	0.691333	0.160313	1.16444
ENSG00000010626	1.16429	2.6023	0.0024986	2.6023	1.16429
ENSG00000139192	1.16387	2.43075	0.00370894	2.43075	1.16387
ENSG00000201710	1.16322	0	1	0	1.16322
ENSG00000213468	1.16292	2.51846	0.0030307	2.51846	1.16292
ENSG00000127533	1.16151	0.783203	0.164739	0.783203	1.16151
ENSG00000234156	1.16085	0.366698	0.429835	0.366698	1.16085
ENSG00000288032	1.15953	0	1	0	1.15953
ENSG00000285520	1.15868	0	1	0	1.15868
ENSG00000291141	1.15812	0.172539	0.672142	0.172539	1.15812
ENSG00000237423	1.15792	0.134348	0.733926	0.134348	1.15792
ENSG00000234645	1.15702	0	1	0	1.15702
ENSG00000115525	1.15541	5.82943	1.48105e-06	5.82943	1.15541
ENSG00000235989	1.15508	0	1	0	1.15508
ENSG00000214295	1.15504	0.932054	0.116936	0.932054	1.15504
ENSG00000289288	1.15483	0	1	0	1.15483
ENSG00000254554	1.15479	0.299764	0.50146	0.299764	1.15479
ENSG00000251432	1.15465	2.18075	0.0065955	2.18075	1.15465
ENSG00000249736	1.15448	0.542521	0.286734	0.542521	1.15448
ENSG00000079385	1.15384	0.294553	0.507513	0.294553	1.15384
ENSG00000232645	1.15217	0.626232	0.236465	0.626232	1.15217
ENSG00000160678	1.15167	0.319014	0.479718	0.319014	1.15167
ENSG00000276975	1.15135	0	1	0	1.15135
ENSG00000198754	1.15135	0	1	0	1.15135
ENSG00000288674	1.14967	0.139733	0.724882	0.139733	1.14967
ENSG00000251680	1.14954	0.249015	0.563619	0.249015	1.14954
ENSG00000179314	1.14951	1.21213	0.0613584	1.21213	1.14951
ENSG00000233854	1.14821	2.30347	0.00497198	2.30347	1.14821
ENSG00000169885	1.14786	0.198373	0.633326	0.198373	1.14786
ENSG00000160606	1.14737	4.43439	3.678e-05	4.43439	1.14737
ENSG00000112309	1.14611	0.186883	0.650305	0.186883	1.14611
ENSG00000163344	1.14587	2.691	0.00203706	2.691	1.14587
ENSG00000287738	1.14569	0	1	0	1.14569
ENSG00000235776	1.14462	0	1	0	1.14462
ENSG00000212127	1.14459	0.731922	0.185386	0.731922	1.14459
ENSG00000198821	1.14315	0	1	0	1.14315
ENSG00000199471	1.14235	0	1	0	1.14235
ENSG00000178187	1.14172	0.17842	0.663102	0.17842	1.14172
ENSG00000187475	1.14141	0.235237	0.581785	0.235237	1.14141
ENSG00000107518	1.14103	3.90545	0.000124323	3.90545	1.14103
ENSG00000198064	1.13929	0	1	0	1.13929
ENSG00000078237	1.13785	2.11536	0.00766722	2.11536	1.13785
ENSG00000184719	1.13697	2.57543	0.0026581	2.57543	1.13697
ENSG00000288886	1.13585	0.540876	0.287822	0.540876	1.13585
ENSG00000205609	1.13491	0.312724	0.486717	0.312724	1.13491
ENSG00000234585	1.13368	0	1	0	1.13368
ENSG00000260228	1.13368	0	1	0	1.13368
ENSG00000163424	1.13108	0.256447	0.554055	0.256447	1.13108
ENSG00000154856	1.13033	1.10485	0.0785508	1.10485	1.13033
ENSG00000169752	1.12954	0	1	0	1.12954
ENSG00000163050	1.12938	0.322917	0.475426	0.322917	1.12938
ENSG00000271806	1.12897	0	1	0	1.12897
ENSG00000139187	1.12874	0.362319	0.434191	0.362319	1.12874
ENSG00000168676	1.12799	0	1	0	1.12799
ENSG00000164764	1.12798	3.53856	0.000289358	3.53856	1.12798
ENSG00000259116	1.12768	0	1	0	1.12768
ENSG00000140057	1.12748	1.37225	0.0424375	1.37225	1.12748
ENSG00000223573	1.12682	5.78963	1.6232e-06	5.78963	1.12682
ENSG00000180767	1.12562	0.191129	0.643978	0.191129	1.12562
ENSG00000287811	1.12402	0.432196	0.369661	0.432196	1.12402
ENSG00000162344	1.1238	0.480603	0.330672	0.480603	1.1238
ENSG00000234136	1.1212	0.142464	0.720337	0.142464	1.1212
ENSG00000248525	1.11965	0	1	0	1.11965
ENSG00000203872	1.11935	0.260927	0.548369	0.260927	1.11935
ENSG00000261150	1.11899	2.26182	0.00547244	2.26182	1.11899
ENSG00000225255	1.11837	1.465	0.0342765	1.465	1.11837
ENSG00000270087	1.11773	0.228002	0.591559	0.228002	1.11773
ENSG00000267302	1.11759	0	1	0	1.11759
ENSG00000139178	1.11729	2.05953	0.00871908	2.05953	1.11729
ENSG00000229808	1.11703	0	1	0	1.11703
ENSG00000179855	1.11655	2.16865	0.00678195	2.16865	1.11655
ENSG00000242493	1.11639	0.345064	0.451789	0.345064	1.11639
ENSG00000288437	1.11616	0	1	0	1.11616
ENSG00000230863	1.11569	0.173307	0.670955	0.173307	1.11569
ENSG00000271952	1.11511	0.175775	0.667153	0.175775	1.11511
ENSG00000273264	1.11457	0.120304	0.758047	0.120304	1.11457
ENSG00000289961	1.11413	0	1	0	1.11413
ENSG00000274315	1.1134	0.248912	0.563752	0.248912	1.1134
ENSG00000223561	1.11309	0.26169	0.547407	0.26169	1.11309
ENSG00000160111	1.11283	1.82143	0.0150858	1.82143	1.11283
ENSG00000205221	1.11279	2.17386	0.00670106	2.17386	1.11279
ENSG00000200550	1.11194	0	1	0	1.11194
ENSG00000267130	1.11121	0	1	0	1.11121
ENSG00000116329	1.11022	4.07234	8.46572e-05	4.07234	1.11022
ENSG00000207741	1.10973	0	1	0	1.10973
ENSG00000267733	1.1088	0.386158	0.411001	0.386158	1.1088
ENSG00000161249	1.10858	1.04746	0.0896481	1.04746	1.10858
ENSG00000271327	1.10853	0	1	0	1.10853
ENSG00000134864	1.10748	0.455118	0.350657	0.455118	1.10748
ENSG00000186765	1.10656	2.45842	0.00347998	2.45842	1.10656
ENSG00000146243	1.10639	1.83518	0.0146156	1.83518	1.10639
ENSG00000289200	1.10611	0	1	0	1.10611
ENSG00000256913	1.10521	0	1	0	1.10521
ENSG00000229536	1.10487	0	1	0	1.10487
ENSG00000224358	1.10485	0.351321	0.445327	0.351321	1.10485
ENSG00000232855	1.10485	0.438779	0.3641	0.438779	1.10485
ENSG00000234112	1.1048	0	1	0	1.1048
ENSG00000264595	1.10298	0	1	0	1.10298
ENSG00000273361	1.10248	0.258998	0.55081	0.258998	1.10248
ENSG00000276644	1.10148	0.600105	0.251128	0.600105	1.10148
ENSG00000203565	1.1014	0.407097	0.391654	0.407097	1.1014
ENSG00000166206	1.101	4.30735	4.92773e-05	4.30735	1.101
ENSG00000225674	1.1001	0	1	0	1.1001
ENSG00000250635	1.09979	0	1	0	1.09979
ENSG00000151468	1.09901	4.5903	2.56863e-05	4.5903	1.09901
ENSG00000137764	1.09878	2.94934	0.00112373	2.94934	1.09878
ENSG00000158270	1.0981	5.68547	2.06313e-06	5.68547	1.0981
ENSG00000131650	1.09759	2.76582	0.00171466	2.76582	1.09759
ENSG00000290712	1.09657	1.20997	0.0616643	1.20997	1.09657
ENSG00000267065	1.09581	0	1	0	1.09581
ENSG00000267160	1.095	0.200137	0.630759	0.200137	1.095
ENSG00000106006	1.09403	0.472044	0.337253	0.472044	1.09403
ENSG00000289884	1.09355	0	1	0	1.09355
ENSG00000258458	1.09344	0.667811	0.214876	0.667811	1.09344
ENSG00000259248	1.09296	1.03854	0.0915079	1.03854	1.09296
ENSG00000132329	1.09172	3.04941	0.000892453	3.04941	1.09172
ENSG00000139155	1.09021	0	1	0	1.09021
ENSG00000132383	1.08988	0.447325	0.357006	0.447325	1.08988
ENSG00000236809	1.08977	0.758761	0.174277	0.758761	1.08977
ENSG00000219992	1.08918	0.173617	0.670476	0.173617	1.08918
ENSG00000260725	1.08901	0.265205	0.542994	0.265205	1.08901
ENSG00000249359	1.08877	0	1	0	1.08877
ENSG00000205177	1.08824	0	1	0	1.08824
ENSG00000198054	1.08783	0	1	0	1.08783
ENSG00000133661	1.08725	0.158892	0.693598	0.158892	1.08725
ENSG00000230251	1.08724	0.24986	0.562523	0.24986	1.08724
ENSG00000280537	1.08677	0	1	0	1.08677
ENSG00000173890	1.08641	0.385064	0.412037	0.385064	1.08641
ENSG00000261312	1.08638	0	1	0	1.08638
ENSG00000246430	1.08606	0.654135	0.221751	0.654135	1.08606
ENSG00000152154	1.08539	1.13149	0.0738765	1.13149	1.08539
ENSG00000152661	1.08529	6.0505	8.90231e-07	6.0505	1.08529
ENSG00000236677	1.08441	0	1	0	1.08441
ENSG00000102924	1.08423	0.660664	0.218442	0.660664	1.08423
ENSG00000286198	1.08409	0.346318	0.450487	0.346318	1.08409
ENSG00000143643	1.08374	4.17629	6.66367e-05	4.17629	1.08374
ENSG00000259146	1.08334	0.218774	0.604264	0.218774	1.08334
ENSG00000291099	1.08326	0.602968	0.249478	0.602968	1.08326
ENSG00000175920	1.08322	0.322973	0.475365	0.322973	1.08322
ENSG00000258745	1.08269	0	1	0	1.08269
ENSG00000275084	1.0826	0	1	0	1.0826
ENSG00000183091	1.08185	2.92107	0.00119931	2.92107	1.08185
ENSG00000279398	1.08132	0.233118	0.584631	0.233118	1.08132
ENSG00000111671	1.0813	2.95515	0.00110879	2.95515	1.0813
ENSG00000101331	1.08112	0.819471	0.151541	0.819471	1.08112
ENSG00000222017	1.08106	0.173617	0.670476	0.173617	1.08106
ENSG00000274737	1.08034	0	1	0	1.08034
ENSG00000173157	1.07972	0	1	0	1.07972
ENSG00000273313	1.07888	0.377218	0.419548	0.377218	1.07888
ENSG00000226846	1.07887	0	1	0	1.07887
ENSG00000288844	1.07884	0.280151	0.524625	0.280151	1.07884
ENSG00000139112	1.07805	2.74683	0.00179132	2.74683	1.07805
ENSG00000236130	1.07783	0	1	0	1.07783
ENSG00000253111	1.0778	0.1857	0.652079	0.1857	1.0778
ENSG00000279982	1.07736	0.1407	0.72327	0.1407	1.07736
ENSG00000015133	1.0772	2.44389	0.00359838	2.44389	1.0772
ENSG00000207563	1.0758	0	1	0	1.0758
ENSG00000272057	1.07578	0	1	0	1.07578
ENSG00000185630	1.07538	4.15325	7.02675e-05	4.15325	1.07538
ENSG00000236364	1.07498	0.288834	0.51424	0.288834	1.07498
ENSG00000252498	1.07435	0.178192	0.66345	0.178192	1.07435
ENSG00000165810	1.07358	2.49956	0.0031655	2.49956	1.07358
ENSG00000214432	1.07353	0.391945	0.40556	0.391945	1.07353
ENSG00000169271	1.0733	2.03848	0.00915217	2.03848	1.0733
ENSG00000171224	1.07237	0.757022	0.174976	0.757022	1.07237
ENSG00000156096	1.07138	0	1	0	1.07138
ENSG00000243295	1.07072	0	1	0	1.07072
ENSG00000237457	1.06926	1.02858	0.0936307	1.02858	1.06926
ENSG00000286587	1.06907	0	1	0	1.06907
ENSG00000249602	1.06906	0	1	0	1.06906
ENSG00000071073	1.06896	2.95169	0.00111766	2.95169	1.06896
ENSG00000187942	1.06881	0	1	0	1.06881
ENSG00000286272	1.06694	0	1	0	1.06694
ENSG00000261599	1.06666	0.248742	0.563972	0.248742	1.06666
ENSG00000242104	1.06637	0	1	0	1.06637
ENSG00000267692	1.06632	0.17477	0.668698	0.17477	1.06632
ENSG00000162526	1.06428	0.295185	0.506774	0.295185	1.06428
ENSG00000137070	1.06372	0.270339	0.536613	0.270339	1.06372
ENSG00000073861	1.0627	0	1	0	1.0627
ENSG00000184867	1.06264	0	1	0	1.06264
ENSG00000144730	1.06258	1.20712	0.0620694	1.20712	1.06258
ENSG00000100100	1.06175	0.607616	0.246822	0.607616	1.06175
ENSG00000115112	1.06162	0.248817	0.563875	0.248817	1.06162
ENSG00000202560	1.06039	0	1	0	1.06039
ENSG00000078814	1.06026	0	1	0	1.06026
ENSG00000182583	1.06012	1.11544	0.0766588	1.11544	1.06012
ENSG00000273100	1.05985	0	1	0	1.05985
ENSG00000166426	1.05927	1.74423	0.0180205	1.74423	1.05927
ENSG00000227857	1.05904	0.155713	0.698693	0.155713	1.05904
ENSG00000139190	1.05881	2.20644	0.00621671	2.20644	1.05881
ENSG00000290738	1.05807	0.912108	0.122431	0.912108	1.05807
ENSG00000232070	1.05774	0	1	0	1.05774
ENSG00000261168	1.05635	0	1	0	1.05635
ENSG00000264500	1.05576	0	1	0	1.05576
ENSG00000262165	1.05524	0.761184	0.173307	0.761184	1.05524
ENSG00000279491	1.05523	0	1	0	1.05523
ENSG00000213782	1.05447	0.463929	0.343614	0.463929	1.05447
ENSG00000231882	1.05446	0	1	0	1.05446
ENSG00000014914	1.05412	2.5328	0.00293221	2.5328	1.05412
ENSG00000204006	1.05391	0	1	0	1.05391
ENSG00000261839	1.05385	0	1	0	1.05385
ENSG00000283696	1.05354	0	1	0	1.05354		MAOA
ENSG00000287146	1.05314	0	1	0	1.05314
ENSG00000172458	1.05278	0.735261	0.183967	0.735261	1.05278
ENSG00000272360	1.05212	0.169889	0.676255	0.169889	1.05212
ENSG00000198156	1.05199	0.288834	0.51424	0.288834	1.05199
ENSG00000179546	1.05017	0.663123	0.217209	0.663123	1.05017
ENSG00000164761	1.05014	1.14109	0.0722626	1.14109	1.05014
ENSG00000272515	1.04971	0.27809	0.52712	0.27809	1.04971
ENSG00000226237	1.04956	0.647335	0.22525	0.647335	1.04956
ENSG00000260773	1.04827	0	1	0	1.04827
ENSG00000137474	1.04818	0	1	0	1.04818		TTPA
ENSG00000270557	1.04751	0	1	0	1.04751
ENSG00000270050	1.04729	0	1	0	1.04729
ENSG00000134762	1.04686	1.61111	0.0244843	1.61111	1.04686
ENSG00000289074	1.04658	0.462151	0.345024	0.462151	1.04658
ENSG00000289152	1.04652	0	1	0	1.04652
ENSG00000269887	1.04627	0.824021	0.149961	0.824021	1.04627
ENSG00000266524	1.04585	2.06785	0.00855364	2.06785	1.04585
ENSG00000289858	1.04563	1.17903	0.0662166	1.17903	1.04563
ENSG00000266066	1.04515	0.193855	0.639948	0.193855	1.04515
ENSG00000082014	1.045	4.37521	4.21497e-05	4.37521	1.045
ENSG00000083454	1.04473	0.936134	0.115842	0.936134	1.04473
ENSG00000286705	1.04469	0.44462	0.359236	0.44462	1.04469
ENSG00000272344	1.04453	0.394794	0.402908	0.394794	1.04453
ENSG00000142303	1.0441	1.87727	0.0132656	1.87727	1.0441
ENSG00000261573	1.04387	0.383212	0.413798	0.383212	1.04387
ENSG00000276255	1.04362	0.310708	0.488981	0.310708	1.04362
ENSG00000258256	1.04266	0	1	0	1.04266
ENSG00000287646	1.04266	0	1	0	1.04266
ENSG00000273188	1.04247	0	1	0	1.04247
ENSG00000184185	1.04243	0	1	0	1.04243
ENSG00000074276	1.04226	0.498829	0.317082	0.498829	1.04226
ENSG00000128218	1.04211	0	1	0	1.04211
ENSG00000258096	1.04181	0	1	0	1.04181
ENSG00000273819	1.04095	0	1	0	1.04095
ENSG00000235426	1.04026	0	1	0	1.04026
ENSG00000224126	1.0402	0	1	0	1.0402
ENSG00000291283	1.03937	0.344022	0.452875	0.344022	1.03937
ENSG00000276384	1.03866	0	1	0	1.03866
ENSG00000287156	1.03787	0.417545	0.382345	0.417545	1.03787
ENSG00000260430	1.03779	1.01783	0.0959778	1.01783	1.03779
ENSG00000275793	1.0374	0.319014	0.479718	0.319014	1.0374
ENSG00000204556	1.03637	0.332314	0.46525	0.332314	1.03637
ENSG00000248635	1.03613	0	1	0	1.03613
ENSG00000186998	1.03608	1.36905	0.0427518	1.36905	1.03608
ENSG00000231327	1.03566	0.32526	0.472868	0.32526	1.03566
ENSG00000119280	1.03565	2.06356	0.00863848	2.06356	1.03565
ENSG00000271427	1.03556	0.197097	0.635188	0.197097	1.03556
ENSG00000189431	1.0342	0.226907	0.593053	0.226907	1.0342
ENSG00000081181	1.03399	3.77636	0.000167357	3.77636	1.03399
ENSG00000269892	1.03325	0	1	0	1.03325
ENSG00000273183	1.03314	0	1	0	1.03314
ENSG00000179580	1.03291	0	1	0	1.03291
ENSG00000287855	1.03239	0	1	0	1.03239
ENSG00000286888	1.03235	0	1	0	1.03235
ENSG00000259015	1.03175	0.18386	0.654848	0.18386	1.03175
ENSG00000235819	1.0314	0.184915	0.653258	0.184915	1.0314
ENSG00000236778	1.03059	0.332203	0.465368	0.332203	1.03059
ENSG00000135406	1.02968	0.713681	0.193339	0.713681	1.02968
ENSG00000266439	1.02822	0	1	0	1.02822
ENSG00000189283	1.02816	0.811817	0.154235	0.811817	1.02816
ENSG00000053918	1.02812	0.384213	0.412845	0.384213	1.02812
ENSG00000169435	1.02795	0.121463	0.756027	0.121463	1.02795
ENSG00000177406	1.02785	1.53769	0.0289939	1.53769	1.02785
ENSG00000290040	1.02765	0	1	0	1.02765
ENSG00000288060	1.02515	0.904333	0.124643	0.904333	1.02515
ENSG00000253978	1.02513	0	1	0	1.02513
ENSG00000276185	1.0241	0	1	0	1.0241
ENSG00000288792	1.02266	0.319959	0.478675	0.319959	1.02266
ENSG00000258412	1.02237	0	1	0	1.02237
ENSG00000179918	1.02227	0.308015	0.492023	0.308015	1.02227
ENSG00000255085	1.02193	0.173307	0.670955	0.173307	1.02193
ENSG00000205791	1.0214	1.20479	0.062404	1.20479	1.0214
ENSG00000119888	1.02106	1.34673	0.0450064	1.34673	1.02106
ENSG00000233785	1.02024	0.840896	0.144246	0.840896	1.02024
ENSG00000289616	1.01974	0.506768	0.311338	0.506768	1.01974
ENSG00000288903	1.01934	1.26326	0.0545437	1.26326	1.01934
ENSG00000226221	1.01852	2.30589	0.00494431	2.30589	1.01852
ENSG00000122694	1.01846	6.94859	1.12566e-07	6.94859	1.01846
ENSG00000270276	1.01799	0.253829	0.557406	0.253829	1.01799
ENSG00000214803	1.01756	0.213718	0.611339	0.213718	1.01756
ENSG00000247934	1.01701	0.335097	0.462278	0.335097	1.01701
ENSG00000233220	1.01644	0.182657	0.656664	0.182657	1.01644
ENSG00000260930	1.01624	0.360991	0.435521	0.360991	1.01624
ENSG00000261123	1.01566	0	1	0	1.01566
ENSG00000224885	1.01559	0.179546	0.661385	0.179546	1.01559
ENSG00000232650	1.01529	0	1	0	1.01529
ENSG00000138653	1.01513	0.600105	0.251128	0.600105	1.01513
ENSG00000257831	1.01497	0	1	0	1.01497
ENSG00000143252	1.01496	1.43147	0.0370283	1.43147	1.01496
ENSG00000270802	1.01465	0	1	0	1.01465
ENSG00000112319	1.01414	3.08494	0.000822352	3.08494	1.01414
ENSG00000027644	1.01389	0.450632	0.354297	0.450632	1.01389
ENSG00000177570	1.01375	1.66307	0.0217236	1.66307	1.01375
ENSG00000279048	1.01363	0	1	0	1.01363
ENSG00000214145	1.01315	0.246474	0.566926	0.246474	1.01315
ENSG00000254067	1.01254	0	1	0	1.01254
ENSG00000226872	1.01249	0	1	0	1.01249
ENSG00000286207	1.01238	0.170279	0.67565	0.170279	1.01238
ENSG00000204956	1.01196	0.947395	0.112877	0.947395	1.01196
ENSG00000256552	1.01169	0	1	0	1.01169
ENSG00000243708	1.01103	0	1	0	1.01103
ENSG00000260714	1.01088	0	1	0	1.01088
ENSG00000235720	1.01062	0	1	0	1.01062
ENSG00000289076	1.01026	0.15892	0.693553	0.15892	1.01026
ENSG00000250479	1.0101	2.0816	0.00828713	2.0816	1.0101
ENSG00000112414	1.01005	2.18075	0.0065955	2.18075	1.01005
ENSG00000165995	1.00982	0.885114	0.130282	0.885114	1.00982
ENSG00000158092	1.00958	0.445273	0.358697	0.445273	1.00958
ENSG00000106236	1.00888	2.45687	0.00349244	2.45687	1.00888
ENSG00000258102	1.00712	0	1	0	1.00712
ENSG00000135324	1.00628	5.52096	3.01328e-06	5.52096	1.00628
ENSG00000134755	1.00609	1.08865	0.0815355	1.08865	1.00609
ENSG00000275106	1.00564	0	1	0	1.00564
ENSG00000258748	1.00528	0.269953	0.53709	0.269953	1.00528
ENSG00000263155	1.00475	0.189644	0.646183	0.189644	1.00475
ENSG00000271849	1.00442	0	1	0	1.00442
ENSG00000289388	1.00401	0	1	0	1.00401
ENSG00000276007	1.00385	0.173295	0.670973	0.173295	1.00385
ENSG00000099849	1.00379	2.24433	0.00569731	2.24433	1.00379
ENSG00000289449	1.00359	0	1	0	1.00359
ENSG00000289380	1.00331	0	1	0	1.00331
ENSG00000259475	1.00324	0	1	0	1.00324
ENSG00000200312	1.00307	0.175357	0.667795	0.175357	1.00307
ENSG00000239389	1.0029	0	1	0	1.0029
ENSG00000230383	1.00288	0	1	0	1.00288
ENSG00000197880	1.00254	0	1	0	1.00254
ENSG00000272137	1.00247	0	1	0	1.00247
ENSG00000267778	1.00198	0	1	0	1.00198
ENSG00000169325	1.00191	0	1	0	1.00191
ENSG00000231793	1.00185	0	1	0	1.00185
ENSG00000232023	1.00174	1.7297	0.0186336	1.7297	1.00174
ENSG00000183914	1.00133	0.245128	0.568685	0.245128	1.00133
ENSG00000223935	0.999945	0.411228	0.387946	0.411228	0.999945
ENSG00000164418	0.999637	3.8247	0.000149726	3.8247	0.999637
ENSG00000278899	0.99936	0.264487	0.543892	0.264487	0.99936
ENSG00000179477	0.999113	0	1	0	0.999113
ENSG00000201208	0.998885	0	1	0	0.998885
ENSG00000163462	0.998328	0.304946	0.495511	0.304946	0.998328
ENSG00000234498	0.99825	0.545993	0.28445	0.545993	0.99825
ENSG00000237276	0.997693	0	1	0	0.997693
ENSG00000249509	0.997506	0.239458	0.576159	0.239458	0.997506
ENSG00000263327	0.996473	0.804026	0.157027	0.804026	0.996473
ENSG00000230753	0.996311	0	1	0	0.996311
ENSG00000250062	0.994253	0	1	0	0.994253
ENSG00000176970	0.994212	0	1	0	0.994212
ENSG00000237026	0.994023	0	1	0	0.994023
ENSG00000125851	0.993889	0.361225	0.435287	0.361225	0.993889
ENSG00000174469	0.99384	0.24539	0.568342	0.24539	0.99384
ENSG00000152076	0.993726	1.05236	0.0886417	1.05236	0.993726
ENSG00000227359	0.993375	0	1	0	0.993375
ENSG00000288838	0.992229	0.188057	0.64855	0.188057	0.992229
ENSG00000222726	0.991416	0	1	0	0.991416
ENSG00000234769	0.990702	0.595035	0.254077	0.595035	0.990702
ENSG00000196748	0.990654	0.458047	0.348299	0.458047	0.990654
ENSG00000223396	0.990546	1.34072	0.0456329	1.34072	0.990546
ENSG00000016402	0.990491	0.838994	0.144879	0.838994	0.990491
ENSG00000126259	0.99048	1.57176	0.0268068	1.57176	0.99048
ENSG00000259441	0.990276	0	1	0	0.990276
ENSG00000218586	0.989937	0	1	0	0.989937
ENSG00000289589	0.989802	0.462091	0.345072	0.462091	0.989802
ENSG00000254815	0.988358	0.65739	0.220095	0.65739	0.988358
ENSG00000228109	0.988161	1.45802	0.0348324	1.45802	0.988161
ENSG00000290008	0.987333	0.157711	0.695487	0.157711	0.987333
ENSG00000152977	0.986454	2.07454	0.00842287	2.07454	0.986454
ENSG00000160097	0.985641	3.26477	0.000543539	3.26477	0.985641
ENSG00000162817	0.985194	1.24571	0.0567928	1.24571	0.985194
ENSG00000272347	0.984746	0.272684	0.533723	0.272684	0.984746
ENSG00000274827	0.984725	0.189793	0.645961	0.189793	0.984725
ENSG00000229191	0.984305	0.860138	0.137995	0.860138	0.984305
ENSG00000165837	0.983614	0	1	0	0.983614
ENSG00000138735	0.983551	4.19045	6.4498e-05	4.19045	0.983551
ENSG00000176909	0.98351	0.193949	0.63981	0.193949	0.98351
ENSG00000224409	0.983423	0	1	0	0.983423
ENSG00000179841	0.98247	2.18075	0.0065955	2.18075	0.98247
ENSG00000038295	0.981965	2.5137	0.00306405	2.5137	0.981965
ENSG00000289277	0.98165	0	1	0	0.98165
ENSG00000253394	0.981514	0	1	0	0.981514
ENSG00000259577	0.981369	0.572421	0.267657	0.572421	0.981369
ENSG00000197361	0.981244	0.239695	0.575845	0.239695	0.981244
ENSG00000201183	0.980641	0.155713	0.698693	0.155713	0.980641
ENSG00000186205	0.980367	0	1	0	0.980367
ENSG00000289372	0.980185	0.42161	0.378783	0.42161	0.980185
ENSG00000236360	0.979771	0	1	0	0.979771
ENSG00000236404	0.979636	0.368184	0.428367	0.368184	0.979636
ENSG00000185972	0.979524	1.77466	0.016801	1.77466	0.979524
ENSG00000260704	0.979065	0	1	0	0.979065
ENSG00000185436	0.977058	0.399391	0.398666	0.399391	0.977058
ENSG00000142583	0.977048	0.676539	0.210601	0.676539	0.977048
ENSG00000232850	0.976999	0.108673	0.778623	0.108673	0.976999
ENSG00000167578	0.976527	0	1	0	0.976527
ENSG00000259544	0.97626	0	1	0	0.97626
ENSG00000167105	0.975389	0	1	0	0.975389
ENSG00000261019	0.975342	0	1	0	0.975342
ENSG00000124103	0.974952	0	1	0	0.974952
ENSG00000279337	0.974713	0.133201	0.735866	0.133201	0.974713
ENSG00000280485	0.973048	0.189793	0.645961	0.189793	0.973048
ENSG00000288850	0.973022	0.128815	0.743336	0.128815	0.973022
ENSG00000269313	0.972957	1.55636	0.027774	1.55636	0.972957
ENSG00000228170	0.972362	0.150857	0.70655	0.150857	0.972362
ENSG00000145358	0.97058	0.253829	0.557406	0.253829	0.97058
ENSG00000150048	0.970236	0.217888	0.605497	0.217888	0.970236
ENSG00000291088	0.970207	0	1	0	0.970207
ENSG00000165731	0.969914	1.30773	0.049234	1.30773	0.969914
ENSG00000123104	0.969736	2.91467	0.0012171	2.91467	0.969736
ENSG00000213983	0.969374	3.52289	0.000299991	3.52289	0.969374
ENSG00000289960	0.969115	0.32366	0.474613	0.32366	0.969115
ENSG00000260088	0.96899	0.378777	0.418045	0.378777	0.96899
ENSG00000138795	0.967983	1.18245	0.065698	1.18245	0.967983
ENSG00000243323	0.967888	0.195596	0.637388	0.195596	0.967888
ENSG00000263272	0.967849	0.806903	0.15599	0.806903	0.967849
ENSG00000128482	0.967791	0.576109	0.265394	0.576109	0.967791
ENSG00000148948	0.967783	1.38623	0.0410932	1.38623	0.967783
ENSG00000289241	0.967697	0	1	0	0.967697
ENSG00000242110	0.967001	0.763068	0.172557	0.763068	0.967001
ENSG00000182134	0.966649	2.81293	0.0015384	2.81293	0.966649
ENSG00000167641	0.966485	1.51642	0.0304493	1.51642	0.966485
ENSG00000249650	0.966234	0	1	0	0.966234
ENSG00000277013	0.965956	0.356602	0.439944	0.356602	0.965956
ENSG00000109881	0.965016	3.84199	0.000143883	3.84199	0.965016
ENSG00000289482	0.964899	0.363301	0.43321	0.363301	0.964899
ENSG00000213145	0.964469	0	1	0	0.964469
ENSG00000258711	0.964421	1.2195	0.060325	1.2195	0.964421
ENSG00000121895	0.963962	0	1	0	0.963962
ENSG00000255487	0.963334	0	1	0	0.963334
ENSG00000279437	0.9622	0	1	0	0.9622
ENSG00000288762	0.962164	0	1	0	0.962164
ENSG00000136404	0.962126	0.204284	0.624764	0.204284	0.962126
ENSG00000237167	0.961721	0	1	0	0.961721
ENSG00000268650	0.961263	0.272734	0.533662	0.272734	0.961263
ENSG00000223343	0.961115	0.185724	0.652042	0.185724	0.961115
ENSG00000197934	0.960558	0.148018	0.711184	0.148018	0.960558
ENSG00000290015	0.959894	0.512772	0.307063	0.512772	0.959894
ENSG00000251363	0.959716	0.982078	0.104213	0.982078	0.959716
ENSG00000290457	0.959623	0.153591	0.702116	0.153591	0.959623
ENSG00000288905	0.959084	0.30044	0.50068	0.30044	0.959084
ENSG00000133111	0.958838	0.264562	0.543798	0.264562	0.958838
ENSG00000254531	0.958595	1.82298	0.0150321	1.82298	0.958595
ENSG00000162757	0.958529	1.15332	0.0702558	1.15332	0.958529
ENSG00000287303	0.958425	0	1	0	0.958425
ENSG00000170178	0.9584	0.190887	0.644338	0.190887	0.9584
ENSG00000161973	0.958284	0.230459	0.588221	0.230459	0.958284
ENSG00000244560	0.95797	0	1	0	0.95797
ENSG00000141506	0.957459	0.917154	0.121017	0.917154	0.957459
ENSG00000080561	0.957164	3.57323	0.000267161	3.57323	0.957164
ENSG00000099194	0.956869	4.87923	1.32059e-05	4.87923	0.956869
ENSG00000280198	0.956463	0	1	0	0.956463
ENSG00000287969	0.956448	0.160982	0.690268	0.160982	0.956448
ENSG00000067177	0.956322	2.00886	0.00979813	2.00886	0.956322
ENSG00000143162	0.955655	4.73179	1.85444e-05	4.73179	0.955655
ENSG00000291137	0.955434	0.753999	0.176198	0.753999	0.955434
ENSG00000123329	0.955248	0.150123	0.707746	0.150123	0.955248
ENSG00000150625	0.954791	1.15244	0.0703985	1.15244	0.954791
ENSG00000243181	0.954518	0	1	0	0.954518
ENSG00000274922	0.954076	0.938763	0.115143	0.938763	0.954076
ENSG00000261033	0.953998	0.145887	0.714683	0.145887	0.953998
ENSG00000256139	0.953978	0	1	0	0.953978
ENSG00000225472	0.95337	0	1	0	0.95337
ENSG00000259869	0.953283	0.619216	0.240317	0.619216	0.953283
ENSG00000284407	0.952396	0	1	0	0.952396
ENSG00000261474	0.952385	0.374478	0.422203	0.374478	0.952385
ENSG00000201801	0.952158	0.862969	0.137098	0.862969	0.952158
ENSG00000262768	0.951988	0.346687	0.450104	0.346687	0.951988
ENSG00000258731	0.951026	0	1	0	0.951026
ENSG00000198225	0.950929	0	1	0	0.950929
ENSG00000149922	0.950849	0.148039	0.71115	0.148039	0.950849
ENSG00000253608	0.950749	0.307169	0.492982	0.307169	0.950749
ENSG00000214018	0.950728	0.186027	0.651588	0.186027	0.950728
ENSG00000182732	0.950515	0.19786	0.634075	0.19786	0.950515
ENSG00000288827	0.950103	0	1	0	0.950103
ENSG00000277103	0.949897	0.148461	0.710459	0.148461	0.949897
ENSG00000111780	0.949003	0	1	0	0.949003
ENSG00000198553	0.948907	0.159217	0.693079	0.159217	0.948907
ENSG00000258957	0.948823	0.14123	0.722388	0.14123	0.948823
ENSG00000226808	0.948773	0	1	0	0.948773
ENSG00000264514	0.948182	0	1	0	0.948182
ENSG00000203780	0.948059	1.44322	0.0360399	1.44322	0.948059
ENSG00000152034	0.946698	0.42161	0.378783	0.42161	0.946698
ENSG00000204934	0.946086	2.40537	0.00393212	2.40537	0.946086
ENSG00000164112	0.945526	1.76451	0.0171984	1.76451	0.945526
ENSG00000185739	0.945372	0	1	0	0.945372
ENSG00000279583	0.945326	0	1	0	0.945326
ENSG00000225093	0.945307	0	1	0	0.945307		SMOX
ENSG00000248925	0.945247	1.27169	0.0534951	1.27169	0.945247
ENSG00000225783	0.944918	0.618063	0.240955	0.618063	0.944918
ENSG00000291043	0.944645	0.586668	0.259019	0.586668	0.944645
ENSG00000113532	0.943713	1.61745	0.0241298	1.61745	0.943713
ENSG00000164099	0.943134	2.16705	0.00680684	2.16705	0.943134
ENSG00000256269	0.943104	0.267692	0.539893	0.267692	0.943104
ENSG00000262050	0.942465	1.19659	0.0635927	1.19659	0.942465
ENSG00000270503	0.941966	0	1	0	0.941966
ENSG00000259995	0.941523	0.198114	0.633703	0.198114	0.941523
ENSG00000267322	0.941395	0.491686	0.32234	0.491686	0.941395
ENSG00000244063	0.940788	0	1	0	0.940788
ENSG00000277688	0.940648	0.13438	0.733871	0.13438	0.940648
ENSG00000246465	0.940044	0.177951	0.663818	0.177951	0.940044
ENSG00000275778	0.940023	0	1	0	0.940023
ENSG00000231310	0.939984	0	1	0	0.939984
ENSG00000163467	0.939383	0.342528	0.454435	0.342528	0.939383
ENSG00000237154	0.939333	0	1	0	0.939333
ENSG00000102755	0.938996	1.84237	0.0143756	1.84237	0.938996
ENSG00000272217	0.938947	0.187522	0.649349	0.187522	0.938947
ENSG00000183798	0.938885	3.29255	0.000509857	3.29255	0.938885
ENSG00000159307	0.938651	0.806761	0.156041	0.806761	0.938651
ENSG00000203897	0.938579	0.129329	0.742457	0.129329	0.938579
ENSG00000145832	0.938488	0.189644	0.646183	0.189644	0.938488
ENSG00000252906	0.938431	0	1	0	0.938431
ENSG00000109927	0.938113	0.135145	0.73258	0.135145	0.938113
ENSG00000263874	0.937798	0.155356	0.699268	0.155356	0.937798
ENSG00000197142	0.937305	0.246629	0.566724	0.246629	0.937305
ENSG00000257607	0.937184	0.150857	0.70655	0.150857	0.937184
ENSG00000221066	0.936759	0	1	0	0.936759
ENSG00000267399	0.936677	0.129844	0.741577	0.129844	0.936677
ENSG00000013297	0.936447	2.47812	0.00332567	2.47812	0.936447
ENSG00000287910	0.935964	0	1	0	0.935964
ENSG00000177337	0.935642	2.09982	0.0079466	2.09982	0.935642
ENSG00000233242	0.934145	0.11512	0.76715	0.11512	0.934145
ENSG00000143344	0.93408	2.90774	0.0012367	2.90774	0.93408
ENSG00000115252	0.934009	2.27329	0.00532976	2.27329	0.934009
ENSG00000174945	0.933913	0.165533	0.683073	0.165533	0.933913
ENSG00000022556	0.933879	4.19095	6.44244e-05	4.19095	0.933879
ENSG00000261532	0.933853	0	1	0	0.933853
ENSG00000172935	0.933667	0	1	0	0.933667
ENSG00000143772	0.933427	1.53041	0.0294843	1.53041	0.933427
ENSG00000100311	0.933119	1.90049	0.0125749	1.90049	0.933119
ENSG00000230790	0.932889	0	1	0	0.932889
ENSG00000172005	0.932561	0.523654	0.299465	0.523654	0.932561
ENSG00000111344	0.932068	0	1	0	0.932068
ENSG00000285212	0.929974	0.153062	0.702973	0.153062	0.929974
ENSG00000290006	0.929508	0.145887	0.714683	0.145887	0.929508
ENSG00000144369	0.929382	3.52289	0.000299991	3.52289	0.929382
ENSG00000122592	0.928439	1.31233	0.0487162	1.31233	0.928439
ENSG00000162576	0.928364	2.14537	0.00715528	2.14537	0.928364
ENSG00000286311	0.928178	0.309087	0.490809	0.309087	0.928178
ENSG00000247324	0.927041	0.264499	0.543877	0.264499	0.927041
ENSG00000273154	0.926489	0.330544	0.467149	0.330544	0.926489
ENSG00000256616	0.925432	0.717355	0.19171	0.717355	0.925432
ENSG00000103888	0.925286	2.09827	0.00797501	2.09827	0.925286
ENSG00000164035	0.925172	0.433412	0.368628	0.433412	0.925172
ENSG00000177465	0.92364	1.08351	0.0825075	1.08351	0.92364
ENSG00000261319	0.923598	0.151778	0.705053	0.151778	0.923598
ENSG00000175600	0.923588	2.87485	0.00133397	2.87485	0.923588
ENSG00000289077	0.923102	0.254432	0.556631	0.254432	0.923102
ENSG00000162687	0.922592	0.616704	0.241711	0.616704	0.922592
ENSG00000141258	0.922325	2.41521	0.00384407	2.41521	0.922325
ENSG00000166492	0.922235	0	1	0	0.922235
ENSG00000078081	0.921755	0.0656205	0.859765	0.0656205	0.921755
ENSG00000287190	0.921234	0.421962	0.378475	0.421962	0.921234
ENSG00000249001	0.921063	0.26604	0.541951	0.26604	0.921063
ENSG00000101198	0.92093	0.807971	0.155607	0.807971	0.92093
ENSG00000112706	0.920156	0	1	0	0.920156
ENSG00000187955	0.919361	1.87269	0.0134062	1.87269	0.919361
ENSG00000084444	0.919031	3.12242	0.000754363	3.12242	0.919031
ENSG00000124749	0.918456	1.49077	0.0323017	1.49077	0.918456
ENSG00000044524	0.91834	3.18113	0.000658973	3.18113	0.91834
ENSG00000279789	0.917592	0.238285	0.577717	0.238285	0.917592
ENSG00000230927	0.917575	0.1445	0.716968	0.1445	0.917575
ENSG00000286314	0.917471	0	1	0	0.917471
ENSG00000186197	0.917249	1.75129	0.0177302	1.75129	0.917249
ENSG00000106688	0.9163	0.534456	0.292108	0.534456	0.9163
ENSG00000119636	0.916156	1.58043	0.0262769	1.58043	0.916156
ENSG00000139160	0.915901	1.1713	0.0674068	1.1713	0.915901
ENSG00000214978	0.915783	0	1	0	0.915783
ENSG00000288770	0.915526	0	1	0	0.915526
ENSG00000164125	0.915257	1.39881	0.0399198	1.39881	0.915257
ENSG00000288234	0.915189	0	1	0	0.915189
ENSG00000273132	0.915183	0	1	0	0.915183
ENSG00000232586	0.914554	0.761184	0.173307	0.761184	0.914554
ENSG00000266869	0.914487	0.362319	0.434191	0.362319	0.914487
ENSG00000247853	0.914113	0.208142	0.619239	0.208142	0.914113
ENSG00000266415	0.913048	0.133945	0.734608	0.133945	0.913048
ENSG00000171533	0.913015	1.23024	0.0588514	1.23024	0.913015
ENSG00000069998	0.912321	3.55556	0.000278252	3.55556	0.912321
ENSG00000270804	0.91207	0	1	0	0.91207
ENSG00000207975	0.912063	0	1	0	0.912063
ENSG00000231341	0.91165	0	1	0	0.91165
ENSG00000272991	0.911641	0	1	0	0.911641
ENSG00000133069	0.911605	3.4744	0.000335427	3.4744	0.911605
ENSG00000272654	0.911037	0.617739	0.241135	0.617739	0.911037
ENSG00000089820	0.910901	1.19281	0.0641485	1.19281	0.910901
ENSG00000158106	0.910875	0.645812	0.226042	0.645812	0.910875
ENSG00000159166	0.909364	0	1	0	0.909364
ENSG00000139197	0.909024	3.51923	0.000302532	3.51923	0.909024
ENSG00000184916	0.908956	2.24433	0.00569731	2.24433	0.908956
ENSG00000213326	0.908795	0.169079	0.677519	0.169079	0.908795
ENSG00000213839	0.907007	0	1	0	0.907007
ENSG00000288907	0.906543	0.789509	0.162365	0.789509	0.906543
ENSG00000286756	0.906521	0.15853	0.694177	0.15853	0.906521
ENSG00000136014	0.906489	0.477383	0.333132	0.477383	0.906489
ENSG00000145826	0.905766	0	1	0	0.905766
ENSG00000252549	0.905542	0	1	0	0.905542
ENSG00000116661	0.905378	3.10009	0.000794157	3.10009	0.905378
ENSG00000204262	0.905022	4.38871	4.08593e-05	4.38871	0.905022
ENSG00000213261	0.904789	0	1	0	0.904789
ENSG00000289017	0.90408	0	1	0	0.90408
ENSG00000186310	0.9038	2.61578	0.00242223	2.61578	0.9038
ENSG00000266389	0.903164	0.127792	0.745089	0.127792	0.903164
ENSG00000287250	0.902355	0.139733	0.724882	0.139733	0.902355
ENSG00000240877	0.901071	0	1	0	0.901071
ENSG00000198453	0.900841	4.12719	7.46116e-05	4.12719	0.900841
ENSG00000240401	0.900209	0.407097	0.391654	0.407097	0.900209
ENSG00000160963	0.899911	1.2993	0.0501992	1.2993	0.899911
ENSG00000171954	0.899889	0.169889	0.676255	0.169889	0.899889
ENSG00000172346	0.898836	0.158892	0.693598	0.158892	0.898836
ENSG00000157343	0.898785	0.436995	0.365599	0.436995	0.898785
ENSG00000137880	0.898428	0.887289	0.129632	0.887289	0.898428
ENSG00000272112	0.898314	0	1	0	0.898314
ENSG00000181856	0.898309	0.337379	0.459855	0.337379	0.898309
ENSG00000279598	0.897569	0.150218	0.70759	0.150218	0.897569
ENSG00000152049	0.897422	2.58548	0.00259727	2.58548	0.897422
ENSG00000223714	0.89737	0.198987	0.632431	0.198987	0.89737
ENSG00000240875	0.897156	0.425809	0.375138	0.425809	0.897156
ENSG00000229848	0.897125	1.25572	0.0554984	1.25572	0.897125
ENSG00000115556	0.896664	1.65726	0.0220159	1.65726	0.896664
ENSG00000256084	0.896105	0.517162	0.303975	0.517162	0.896105
ENSG00000200972	0.896061	0.350987	0.44567	0.350987	0.896061
ENSG00000276923	0.895406	0.105912	0.783588	0.105912	0.895406
ENSG00000186283	0.895334	2.19794	0.00633956	2.19794	0.895334
ENSG00000117791	0.895058	2.65626	0.0022067	2.65626	0.895058
ENSG00000282886	0.894797	0	1	0	0.894797
ENSG00000200783	0.894763	0	1	0	0.894763
ENSG00000258920	0.89473	1.54102	0.0287729	1.54102	0.89473
ENSG00000250510	0.894605	1.09938	0.0795458	1.09938	0.894605
ENSG00000132321	0.894332	1.99352	0.0101503	1.99352	0.894332
ENSG00000271360	0.894324	0	1	0	0.894324
ENSG00000215492	0.894096	0	1	0	0.894096
ENSG00000115325	0.893859	2.11536	0.00766722	2.11536	0.893859
ENSG00000133703	0.892611	3.70424	0.000197588	3.70424	0.892611
ENSG00000257179	0.89223	0	1	0	0.89223
ENSG00000143375	0.891911	1.2928	0.0509561	1.2928	0.891911
ENSG00000199377	0.891726	0.993687	0.101464	0.993687	0.891726
ENSG00000102981	0.891254	0.118192	0.761743	0.118192	0.891254
ENSG00000274978	0.8909	0	1	0	0.8909
ENSG00000165434	0.890838	3.446	0.0003581	3.446	0.890838
ENSG00000245719	0.889617	0	1	0	0.889617
ENSG00000198879	0.889473	0.158892	0.693598	0.158892	0.889473
ENSG00000267221	0.8893	0.214731	0.609914	0.214731	0.8893
ENSG00000228203	0.888939	0.386849	0.410347	0.386849	0.888939
ENSG00000231887	0.888553	0.670707	0.213449	0.670707	0.888553
ENSG00000185453	0.888533	0.267571	0.540043	0.267571	0.888533
ENSG00000290091	0.888227	0.167021	0.680736	0.167021	0.888227
ENSG00000173258	0.887259	2.52482	0.00298663	2.52482	0.887259
ENSG00000166228	0.886992	2.00209	0.00995203	2.00209	0.886992
ENSG00000271009	0.886466	0	1	0	0.886466
ENSG00000255847	0.886148	0.227109	0.592777	0.227109	0.886148
ENSG00000150627	0.886116	1.64778	0.0225021	1.64778	0.886116
ENSG00000240405	0.886099	0.122788	0.753724	0.122788	0.886099
ENSG00000064115	0.885831	3.49087	0.000322943	3.49087	0.885831
ENSG00000126467	0.88562	0.412565	0.386754	0.412565	0.88562
ENSG00000290994	0.885207	1.4158	0.0383882	1.4158	0.885207
ENSG00000005187	0.884844	1.2881	0.0515107	1.2881	0.884844
ENSG00000229891	0.88453	0.89645	0.126926	0.89645	0.88453
ENSG00000248485	0.884242	0.410847	0.388287	0.410847	0.884242
ENSG00000289376	0.883805	0	1	0	0.883805
ENSG00000288866	0.882844	0.201934	0.628154	0.201934	0.882844
ENSG00000274893	0.882209	0	1	0	0.882209
ENSG00000249781	0.881659	0.151966	0.704748	0.151966	0.881659
ENSG00000189337	0.881458	2.20453	0.00624406	2.20453	0.881458
ENSG00000188747	0.88134	0.496582	0.318726	0.496582	0.88134
ENSG00000189420	0.880601	0.165781	0.682682	0.165781	0.880601
ENSG00000168517	0.880385	1.69634	0.0201213	1.69634	0.880385
ENSG00000259448	0.880353	0.758761	0.174277	0.758761	0.880353
ENSG00000273014	0.879593	0	1	0	0.879593
ENSG00000180113	0.879571	0.095097	0.803347	0.095097	0.879571
ENSG00000228966	0.878738	0.154752	0.700241	0.154752	0.878738
ENSG00000254042	0.878712	0.114943	0.767462	0.114943	0.878712
ENSG00000185681	0.87863	0	1	0	0.87863
ENSG00000229291	0.877982	0.551438	0.280907	0.551438	0.877982
ENSG00000166743	0.877382	0.574096	0.266627	0.574096	0.877382
ENSG00000259347	0.877309	0.195775	0.637125	0.195775	0.877309
ENSG00000254348	0.876344	0	1	0	0.876344
ENSG00000100024	0.876148	0.158892	0.693598	0.158892	0.876148
ENSG00000152936	0.87572	0.861225	0.13765	0.861225	0.87572
ENSG00000163354	0.875455	0.118368	0.761434	0.118368	0.875455
ENSG00000242020	0.874844	0.128824	0.743321	0.128824	0.874844
ENSG00000231424	0.873702	0.192364	0.64215	0.192364	0.873702
ENSG00000286369	0.873577	0.212344	0.613276	0.212344	0.873577
ENSG00000076554	0.873271	1.56117	0.0274684	1.56117	0.873271
ENSG00000266019	0.87302	0.21323	0.612026	0.21323	0.87302
ENSG00000179021	0.87287	2.40439	0.00394107	2.40439	0.87287
ENSG00000142449	0.872047	0.385064	0.412037	0.385064	0.872047
ENSG00000185499	0.872015	1.94125	0.0114484	1.94125	0.872015
ENSG00000111641	0.871809	0.206698	0.6213	0.206698	0.871809
ENSG00000286070	0.871751	0	1	0	0.871751
ENSG00000260615	0.871528	0	1	0	0.871528
ENSG00000070404	0.871131	2.7433	0.00180592	2.7433	0.871131
ENSG00000235568	0.87113	1.38623	0.0410932	1.38623	0.87113
ENSG00000236047	0.871062	0.112314	0.772122	0.112314	0.871062
ENSG00000134533	0.870961	0.932193	0.116898	0.932193	0.870961
ENSG00000285876	0.870592	0	1	0	0.870592
ENSG00000159733	0.869951	0.362935	0.433576	0.362935	0.869951
ENSG00000260585	0.869908	0	1	0	0.869908
ENSG00000255647	0.869781	0.119631	0.759222	0.119631	0.869781
ENSG00000228981	0.869513	0.168151	0.678967	0.168151	0.869513
ENSG00000250326	0.869362	0	1	0	0.869362
ENSG00000289007	0.869143	1.12439	0.0750945	1.12439	0.869143
ENSG00000155011	0.868762	0.13739	0.728803	0.13739	0.868762
ENSG00000284630	0.868753	0.128815	0.743336	0.128815	0.868753
ENSG00000109832	0.868348	0.224074	0.596934	0.224074	0.868348
ENSG00000277159	0.868337	2.00209	0.00995203	2.00209	0.868337
ENSG00000213757	0.86806	0	1	0	0.86806
ENSG00000229587	0.867674	0.322811	0.475542	0.322811	0.867674
ENSG00000232077	0.867618	0.331104	0.466547	0.331104	0.867618
ENSG00000282772	0.867455	0.259799	0.549795	0.259799	0.867455
ENSG00000264359	0.86577	0	1	0	0.86577
ENSG00000134207	0.865706	0.496262	0.318961	0.496262	0.865706
ENSG00000264349	0.865568	0	1	0	0.865568
ENSG00000205710	0.865526	1.23837	0.057761	1.23837	0.865526
ENSG00000015285	0.865176	0	1	0	0.865176
ENSG00000103710	0.865165	1.74362	0.0180458	1.74362	0.865165
ENSG00000215483	0.863595	0	1	0	0.863595
ENSG00000180340	0.862905	2.29625	0.00505537	2.29625	0.862905
ENSG00000103145	0.862451	2.92826	0.00117962	2.92826	0.862451
ENSG00000250174	0.861785	0	1	0	0.861785
ENSG00000207357	0.861246	0.38182	0.415126	0.38182	0.861246
ENSG00000265345	0.860557	0	1	0	0.860557
ENSG00000163884	0.860439	0.621916	0.238827	0.621916	0.860439		PROS1
ENSG00000278869	0.860014	0.19092	0.644288	0.19092	0.860014
ENSG00000284607	0.859853	0.13438	0.733871	0.13438	0.859853
ENSG00000263884	0.859117	0.428754	0.372603	0.428754	0.859117
ENSG00000243989	0.858726	0.247281	0.565873	0.247281	0.858726
ENSG00000004660	0.857292	1.87545	0.0133214	1.87545	0.857292
ENSG00000161031	0.857039	0	1	0	0.857039
ENSG00000197837	0.856522	1.25594	0.0554703	1.25594	0.856522
ENSG00000226002	0.855574	0.24877	0.563936	0.24877	0.855574
ENSG00000206129	0.855561	0.107277	0.781129	0.107277	0.855561
ENSG00000183317	0.855292	0.574665	0.266278	0.574665	0.855292
ENSG00000286034	0.854992	0	1	0	0.854992
ENSG00000154645	0.854673	2.96042	0.00109541	2.96042	0.854673
ENSG00000276957	0.854426	0	1	0	0.854426
ENSG00000188580	0.854333	0.520848	0.301406	0.520848	0.854333
ENSG00000258279	0.854298	0.257611	0.552572	0.257611	0.854298
ENSG00000107537	0.853514	1.96134	0.010931	1.96134	0.853514
ENSG00000156711	0.853082	0.104875	0.785462	0.104875	0.853082
ENSG00000166762	0.852953	0.192198	0.642394	0.192198	0.852953
ENSG00000162490	0.852922	0.861111	0.137686	0.861111	0.852922
ENSG00000174327	0.85178	1.17255	0.0672122	1.17255	0.85178
ENSG00000287804	0.85176	0	1	0	0.85176
ENSG00000287642	0.851623	0.251707	0.560135	0.251707	0.851623
ENSG00000227674	0.851516	0.105466	0.784394	0.105466	0.851516
ENSG00000290999	0.851025	0.30961	0.490219	0.30961	0.851025
ENSG00000227150	0.851013	0.105833	0.78373	0.105833	0.851013
ENSG00000289585	0.850856	0.435624	0.366755	0.435624	0.850856
ENSG00000168824	0.850528	2.12195	0.00755186	2.12195	0.850528
ENSG00000099338	0.850524	0.596112	0.253447	0.596112	0.850524
ENSG00000198468	0.850107	0.820814	0.151073	0.820814	0.850107
ENSG00000107821	0.849847	2.13665	0.00730037	2.13665	0.849847
ENSG00000114853	0.849832	0.792692	0.161179	0.792692	0.849832
ENSG00000011105	0.849791	2.76582	0.00171466	2.76582	0.849791
ENSG00000250604	0.849526	0	1	0	0.849526
ENSG00000124215	0.849362	0	1	0	0.849362
ENSG00000121454	0.849352	0.400466	0.39768	0.400466	0.849352
ENSG00000266076	0.84926	0	1	0	0.84926
ENSG00000079482	0.849179	2.06558	0.00859837	2.06558	0.849179
ENSG00000126878	0.849051	1.39894	0.0399084	1.39894	0.849051
ENSG00000170381	0.848711	0.936695	0.115692	0.936695	0.848711
ENSG00000135838	0.848329	1.16313	0.0686868	1.16313	0.848329
ENSG00000236682	0.848244	2.2019	0.00628201	2.2019	0.848244
ENSG00000178662	0.847786	0.668106	0.214731	0.668106	0.847786
ENSG00000255910	0.846778	2.16219	0.00688344	2.16219	0.846778
ENSG00000233912	0.84663	0.164905	0.684061	0.164905	0.84663
ENSG00000275709	0.846399	0	1	0	0.846399
ENSG00000288928	0.84638	0	1	0	0.84638
ENSG00000268945	0.846072	0	1	0	0.846072
ENSG00000145708	0.84607	0.139726	0.724893	0.139726	0.84607
ENSG00000242616	0.845983	0.924908	0.118875	0.924908	0.845983
ENSG00000223559	0.845784	0.116604	0.764532	0.116604	0.845784
ENSG00000151388	0.845601	2.41521	0.00384407	2.41521	0.845601
ENSG00000130208	0.844702	0.119613	0.759254	0.119613	0.844702
ENSG00000224481	0.844573	0	1	0	0.844573
ENSG00000156398	0.84453	1.3545	0.0442083	1.3545	0.84453
ENSG00000231903	0.844352	0	1	0	0.844352
ENSG00000154957	0.844085	1.90585	0.0124208	1.90585	0.844085
ENSG00000270022	0.843713	0.748661	0.178377	0.748661	0.843713
ENSG00000281896	0.843647	0.110789	0.774838	0.110789	0.843647
ENSG00000111196	0.843224	3.05052	0.000890183	3.05052	0.843224
ENSG00000235387	0.843215	0.334893	0.462495	0.334893	0.843215
ENSG00000243284	0.843029	0	1	0	0.843029
ENSG00000269388	0.842847	0.169889	0.676255	0.169889	0.842847
ENSG00000259807	0.842562	0	1	0	0.842562
ENSG00000273356	0.842334	0	1	0	0.842334
ENSG00000256751	0.842233	1.68673	0.0205716	1.68673	0.842233
ENSG00000241293	0.841702	0.19634	0.636298	0.19634	0.841702
ENSG00000156076	0.841486	0	1	0	0.841486
ENSG00000265641	0.84145	0	1	0	0.84145
ENSG00000280254	0.84134	0	1	0	0.84134
ENSG00000183935	0.841146	2.75541	0.00175628	2.75541	0.841146
ENSG00000163141	0.8405	0.169811	0.676378	0.169811	0.8405
ENSG00000226421	0.840487	0.15853	0.694177	0.15853	0.840487
ENSG00000259895	0.839344	0.131607	0.738572	0.131607	0.839344
ENSG00000261202	0.839137	0.223788	0.597327	0.223788	0.839137
ENSG00000081853	0.839117	0.103955	0.787128	0.103955	0.839117
ENSG00000227704	0.839074	0.154687	0.700346	0.154687	0.839074
ENSG00000278771	0.838986	0.203561	0.625805	0.203561	0.838986
ENSG00000259570	0.838628	0	1	0	0.838628
ENSG00000171124	0.838366	0	1	0	0.838366
ENSG00000267530	0.837836	0.874726	0.133436	0.874726	0.837836
ENSG00000158201	0.837665	1.6303	0.0234263	1.6303	0.837665
ENSG00000280385	0.83737	0	1	0	0.83737
ENSG00000211959	0.837277	0.17135	0.673984	0.17135	0.837277
ENSG00000104140	0.837031	1.40642	0.0392267	1.40642	0.837031
ENSG00000203809	0.836859	0.198978	0.632444	0.198978	0.836859
ENSG00000108961	0.83653	1.56851	0.0270077	1.56851	0.83653
ENSG00000169228	0.836044	0.785029	0.164048	0.785029	0.836044
ENSG00000211455	0.835915	2.92357	0.00119241	2.92357	0.835915
ENSG00000181817	0.835771	0.512794	0.307048	0.512794	0.835771
ENSG00000101850	0.835596	0.424272	0.376468	0.424272	0.835596
ENSG00000256422	0.834945	0	1	0	0.834945
ENSG00000167642	0.834901	1.09205	0.0809003	1.09205	0.834901
ENSG00000109819	0.834394	1.05983	0.0871296	1.05983	0.834394
ENSG00000259502	0.834246	0	1	0	0.834246
ENSG00000290901	0.834124	1.26119	0.0548036	1.26119	0.834124
ENSG00000215039	0.833686	1.2414	0.0573583	1.2414	0.833686
ENSG00000070388	0.8331	0.538429	0.289448	0.538429	0.8331
ENSG00000184343	0.832005	0	1	0	0.832005
ENSG00000276406	0.831938	0.078429	0.834778	0.078429	0.831938
ENSG00000287657	0.831722	0	1	0	0.831722
ENSG00000270112	0.831394	0.128404	0.744039	0.128404	0.831394
ENSG00000267737	0.831282	0.561594	0.274414	0.561594	0.831282
ENSG00000272944	0.831241	0.596112	0.253447	0.596112	0.831241
ENSG00000265010	0.830913	0	1	0	0.830913
ENSG00000236975	0.830855	0	1	0	0.830855
ENSG00000267422	0.830307	0.627887	0.235566	0.627887	0.830307
ENSG00000116106	0.829965	2.78248	0.00165013	2.78248	0.829965
ENSG00000203804	0.829629	0.26222	0.546739	0.26222	0.829629
ENSG00000212587	0.828915	0	1	0	0.828915
ENSG00000044574	0.82849	0.0945856	0.804293	0.0945856	0.82849
ENSG00000166924	0.827985	0.952163	0.111644	0.952163	0.827985
ENSG00000158473	0.827813	1.55266	0.0280118	1.55266	0.827813
ENSG00000231460	0.827755	0.119631	0.759222	0.119631	0.827755
ENSG00000078246	0.827514	1.79823	0.0159138	1.79823	0.827514
ENSG00000248884	0.827307	0	1	0	0.827307
ENSG00000111276	0.827039	3.00254	0.000994167	3.00254	0.827039
ENSG00000158769	0.826812	1.11078	0.0774859	1.11078	0.826812
ENSG00000260922	0.826807	0	1	0	0.826807
ENSG00000253973	0.826776	0	1	0	0.826776
ENSG00000110011	0.82674	1.03094	0.0931239	1.03094	0.82674
ENSG00000245651	0.826731	0.160585	0.6909	0.160585	0.826731
ENSG00000172731	0.826666	2.24535	0.0056839	2.24535	0.826666
ENSG00000111684	0.826534	2.86731	0.00135735	2.86731	0.826534
ENSG00000175874	0.826383	0.173617	0.670476	0.173617	0.826383
ENSG00000289752	0.826342	0	1	0	0.826342
ENSG00000092068	0.826197	0	1	0	0.826197
ENSG00000269961	0.82569	0.219244	0.60361	0.219244	0.82569
ENSG00000288548	0.825679	0.129514	0.742141	0.129514	0.825679
ENSG00000232702	0.824879	0	1	0	0.824879
ENSG00000255326	0.824711	0	1	0	0.824711
ENSG00000232006	0.824283	0.619662	0.24007	0.619662	0.824283
ENSG00000274678	0.824281	0	1	0	0.824281
ENSG00000112379	0.823548	0.54341	0.286147	0.54341	0.823548
ENSG00000269609	0.823137	2.27329	0.00532976	2.27329	0.823137
ENSG00000248783	0.823025	0.450632	0.354297	0.450632	0.823025
ENSG00000229896	0.82292	0.16252	0.687828	0.16252	0.82292
ENSG00000201557	0.822213	0	1	0	0.822213
ENSG00000167925	0.822125	0.731922	0.185386	0.731922	0.822125
ENSG00000290043	0.821815	0	1	0	0.821815
ENSG00000231064	0.821655	0.544658	0.285326	0.544658	0.821655
ENSG00000260907	0.821358	0.224074	0.596934	0.224074	0.821358
ENSG00000176043	0.821216	0	1	0	0.821216
ENSG00000278840	0.820944	0.193131	0.641016	0.193131	0.820944
ENSG00000119715	0.820844	0	1	0	0.820844
ENSG00000214433	0.820239	0	1	0	0.820239
ENSG00000257681	0.820204	0	1	0	0.820204
ENSG00000272180	0.819875	0	1	0	0.819875
ENSG00000248487	0.81977	1.11814	0.0761836	1.11814	0.81977
ENSG00000185100	0.819704	1.03727	0.0917765	1.03727	0.819704
ENSG00000269364	0.81953	0.132915	0.736352	0.132915	0.81953
ENSG00000169231	0.819461	1.13011	0.0741125	1.13011	0.819461
ENSG00000228589	0.819394	0.12337	0.752714	0.12337	0.819394
ENSG00000276900	0.81914	0.456156	0.349819	0.456156	0.81914
ENSG00000187474	0.818735	0.102185	0.790341	0.102185	0.818735
ENSG00000011677	0.818518	0.933367	0.116582	0.933367	0.818518
ENSG00000108671	0.81833	1.27994	0.0524884	1.27994	0.81833
ENSG00000189129	0.818324	0.426861	0.37423	0.426861	0.818324
ENSG00000043591	0.817812	0.600809	0.250721	0.600809	0.817812
ENSG00000259932	0.817537	0	1	0	0.817537
ENSG00000249916	0.817454	0	1	0	0.817454
ENSG00000013588	0.817385	0.41379	0.385665	0.41379	0.817385
ENSG00000118898	0.817377	0.316744	0.482232	0.316744	0.817377
ENSG00000176125	0.81729	1.05983	0.0871296	1.05983	0.81729
ENSG00000261616	0.816734	0.145532	0.715267	0.145532	0.816734
ENSG00000131096	0.816712	0.230096	0.588714	0.230096	0.816712
ENSG00000262160	0.816532	0	1	0	0.816532
ENSG00000100505	0.816328	1.11261	0.0771603	1.11261	0.816328
ENSG00000170160	0.816316	0.252525	0.559081	0.252525	0.816316
ENSG00000180739	0.815892	1.09615	0.0801399	1.09615	0.815892
ENSG00000285184	0.815888	1.04446	0.0902697	1.04446	0.815888
ENSG00000226853	0.815726	0.817766	0.152137	0.817766	0.815726
ENSG00000087494	0.815219	1.23566	0.0581223	1.23566	0.815219
ENSG00000232528	0.815088	0	1	0	0.815088
ENSG00000082482	0.813304	0.392186	0.405335	0.392186	0.813304
ENSG00000225051	0.813151	0.203697	0.625608	0.203697	0.813151
ENSG00000170006	0.813102	1.69187	0.0203298	1.69187	0.813102
ENSG00000260657	0.813026	0.128062	0.744626	0.128062	0.813026
ENSG00000238212	0.812994	0	1	0	0.812994
ENSG00000248712	0.812865	1.14109	0.0722626	1.14109	0.812865
ENSG00000277893	0.812673	0.811817	0.154235	0.811817	0.812673
ENSG00000164040	0.812508	2.74802	0.00178643	2.74802	0.812508
ENSG00000119711	0.81242	1.18245	0.065698	1.18245	0.81242
ENSG00000233396	0.81236	0.808551	0.155399	0.808551	0.81236
ENSG00000109063	0.812134	0.462004	0.345141	0.462004	0.812134
ENSG00000125850	0.812013	0.0960052	0.801668	0.0960052	0.812013
ENSG00000184986	0.811868	1.32656	0.047145	1.32656	0.811868
ENSG00000260735	0.811784	0.16293	0.687179	0.16293	0.811784
ENSG00000282936	0.811015	0.474806	0.335115	0.474806	0.811015
ENSG00000241057	0.810543	0.186987	0.650148	0.186987	0.810543
ENSG00000233747	0.81038	0.270522	0.536387	0.270522	0.81038
ENSG00000146216	0.810115	0.144693	0.71665	0.144693	0.810115
ENSG00000081923	0.809974	0.904457	0.124607	0.904457	0.809974
ENSG00000235992	0.809692	0.277138	0.528277	0.277138	0.809692
ENSG00000270100	0.809186	0	1	0	0.809186
ENSG00000260464	0.808963	0.249015	0.563619	0.249015	0.808963
ENSG00000178971	0.808598	0.952163	0.111644	0.952163	0.808598
ENSG00000128655	0.808555	1.36091	0.0435606	1.36091	0.808555
ENSG00000259420	0.808208	0	1	0	0.808208
ENSG00000214331	0.808207	0	1	0	0.808207
ENSG00000123836	0.80817	2.88522	0.0013025	2.88522	0.80817
[truncated: 22,088 more rows]

## Sheet: G1-specific_up only
ACLY
AK7
ASPN
CHRM5
ENSG00000251459
ENSG00000255836
ENSG00000259977
ENSG00000261051
ENSG00000270605
ENSG00000271851
ENSG00000280255
EPHA5
EPPK1
FAM86C2P
FANK1
FMO2
FOXN3-AS1
GAP43
GIPC3
GPR132
GPX3
HEXIM2
KCTD11
LMCD1-AS1
LRRC4C
METTL25B
MOAP1
MPPED1
MYT1
NFAM1
OMD
OR7E28P
OSR2
PDCD2L
PDE11A
PLCXD2
PSEN1
PSLNR
PSMB6
RANGRF
RPL13P5
RPL26P19
RPS10P7
SCARNA10
SEMA3A
SFXN2
SLC29A2
SMIM43
SMKR1
SNORD113-3
TULP3
U1
UCK2
WNT4
ZFYVE1

## Sheet: G1-specific_down only
ANKRD11
BLACAT1
C9orf72
CAGE1
CBL
CFAP58
COL11A1
CTH
ENSG00000270372
ENSG00000271984
ENSG00000280433
ENSG00000285722
ENSG00000288736
ENSG00000289224
EPS15P1
FABP4
FAM110B
FRMPD3
GAL
GALNT15
GAS6-AS1
HSD17B8
IFIT3
KCND3
KLF12
LINC00315
LINC00479
LINC02474
LUARIS
MDC1
MEOX2
MKI67
NUDT10
PALMD
PDE6G
PDPN
PDZRN3
QSER1
RAPH1
SATB1
SNX32
SPEN
SPINT1
SPN
SPON2
TSPEAR-AS2
VNN1
