# Supplementary material for: Molecular Effects of Glucose on MIR503HG-Regulated Genes in Triple-Negative Breast Cancer
Source: Br J Biomed Sci. 2025 Dec 17;82:15206. doi: 10.3389/bjbs.2025.15206 (PMC12753515; doi:10.3389/bjbs.2025.15206)
Supplement: Supplementary file 10 [file Table10.XLSX]

## Sheet: TableS6b_Fig8b_Hallmark_G5_down
Overlap Results
Collection(s):	H
# overlaps shown:	20
# genesets in collections:	50
# genes in comparison (n):	474
# genes in universe (N):	42577
Gene Set Name	# Genes in Gene Set (K)	Description	# Genes in Overlap (k)	k/K	p-value	FDR q-value	log p-val
HALLMARK_TNFA_SIGNALING_VIA_NFKB	200	Genes regulated by NF-kB in response to TNF [GeneID=7124].	27	0.135	2.89e-21	1.45e-19	20.5391
HALLMARK_ESTROGEN_RESPONSE_EARLY	200	Genes defining early response to estrogen.	15	0.075	8.98e-09	1.5e-07	8.04672
HALLMARK_INTERFERON_GAMMA_RESPONSE	200	Genes up-regulated in response to IFNG [GeneID=3458].	15	0.075	8.98e-09	1.5e-07	8.04672
HALLMARK_INFLAMMATORY_RESPONSE	200	Genes defining inflammatory response.	14	0.07	6.67e-08	8.34e-07	7.17587
HALLMARK_HYPOXIA	200	Genes up-regulated in response to low oxygen levels (hypoxia).	13	0.065	4.6e-07	4.6e-06	6.33724
HALLMARK_UV_RESPONSE_DN	144	Genes down-regulated in response to ultraviolet (UV) radiation.	11	0.0764	7.19e-07	5.99e-06	6.14327
HALLMARK_MITOTIC_SPINDLE	199	Genes important for mitotic spindle assembly.	12	0.0603	2.78e-06	1.62e-05	5.55596
HALLMARK_COMPLEMENT	200	Genes encoding components of the complement system, which is part of the innate immune system.	12	0.06	2.92e-06	1.62e-05	5.53462
HALLMARK_P53_PATHWAY	200	Genes involved in p53 pathways and networks.	12	0.06	2.92e-06	1.62e-05	5.53462
HALLMARK_INTERFERON_ALPHA_RESPONSE	97	Genes up-regulated in response to alpha interferon proteins.	8	0.0825	1.35e-05	6.76e-05	4.86967
HALLMARK_G2M_CHECKPOINT	200	Genes involved in the G2/M checkpoint, as in progression through the cell division cycle.	11	0.055	1.71e-05	7.77e-05	4.767
HALLMARK_IL2_STAT5_SIGNALING	199	Genes up-regulated by STAT5 in response to IL2 stimulation.	10	0.0503	8.75e-05	0.000304	4.05799
HALLMARK_ALLOGRAFT_REJECTION	200	Genes up-regulated during transplant rejection.	10	0.05	9.12e-05	0.000304	4.04001
HALLMARK_ESTROGEN_RESPONSE_LATE	200	Genes defining late response to estrogen.	10	0.05	9.12e-05	0.000304	4.04001
HALLMARK_XENOBIOTIC_METABOLISM	200	Genes encoding proteins involved in processing of drugs and other xenobiotics.	10	0.05	9.12e-05	0.000304	4.04001
HALLMARK_UV_RESPONSE_UP	158	Genes up-regulated in response to ultraviolet (UV) radiation.	8	0.0506	0.000418	0.0013	3.37882
HALLMARK_APICAL_JUNCTION	200	Genes encoding components of apical junction complex.	9	0.045	0.000441	0.0013	3.35556
HALLMARK_HEDGEHOG_SIGNALING	36	Genes up-regulated by activation of hedgehog signaling.	4	0.1111	0.000674	0.00187	3.17134
HALLMARK_COAGULATION	138	Genes encoding components of blood coagulation system; also up-regulated in platelets.	7	0.0507	0.00094	0.00247	3.02687
HALLMARK_UNFOLDED_PROTEIN_RESPONSE	113	Genes up-regulated during unfolded protein response, a cellular stress response related to the endoplasmic reticulum.	6	0.0531	0.00171	0.00428	2.767
Gene/Gene Set Overlap Matrix
Entrez Gene Id	Gene Symbol	Gene Description	HALLMARK_TNFA_SIGNALING_VIA_NFKB	HALLMARK_ESTROGEN_RESPONSE_EARLY	HALLMARK_INTERFERON_GAMMA_RESPONSE	HALLMARK_INFLAMMATORY_RESPONSE	HALLMARK_HYPOXIA	HALLMARK_UV_RESPONSE_DN	HALLMARK_MITOTIC_SPINDLE	HALLMARK_COMPLEMENT	HALLMARK_P53_PATHWAY	HALLMARK_INTERFERON_ALPHA_RESPONSE	HALLMARK_G2M_CHECKPOINT	HALLMARK_IL2_STAT5_SIGNALING	HALLMARK_ALLOGRAFT_REJECTION	HALLMARK_ESTROGEN_RESPONSE_LATE	HALLMARK_XENOBIOTIC_METABOLISM	HALLMARK_UV_RESPONSE_UP	HALLMARK_APICAL_JUNCTION	HALLMARK_HEDGEHOG_SIGNALING	HALLMARK_COAGULATION	HALLMARK_UNFOLDED_PROTEIN_RESPONSE
8553	BHLHE40	basic helix-loop-helix family member e40 [Source:HGNC Symbol;Acc:HGNC:1046]	HALLMARK_TNFA_SIGNALING_VIA_NFKB	HALLMARK_ESTROGEN_RESPONSE_EARLY			HALLMARK_HYPOXIA	HALLMARK_UV_RESPONSE_DN						HALLMARK_IL2_STAT5_SIGNALING
7071	KLF10	KLF transcription factor 10 [Source:HGNC Symbol;Acc:HGNC:11810]	HALLMARK_TNFA_SIGNALING_VIA_NFKB	HALLMARK_ESTROGEN_RESPONSE_EARLY
4790	NFKB1	nuclear factor kappa B subunit 1 [Source:HGNC Symbol;Acc:HGNC:7794]	HALLMARK_TNFA_SIGNALING_VIA_NFKB		HALLMARK_INTERFERON_GAMMA_RESPONSE	HALLMARK_INFLAMMATORY_RESPONSE		HALLMARK_UV_RESPONSE_DN
3659	IRF1	interferon regulatory factor 1 [Source:HGNC Symbol;Acc:HGNC:6116]	HALLMARK_TNFA_SIGNALING_VIA_NFKB		HALLMARK_INTERFERON_GAMMA_RESPONSE	HALLMARK_INFLAMMATORY_RESPONSE				HALLMARK_COMPLEMENT		HALLMARK_INTERFERON_ALPHA_RESPONSE						HALLMARK_UV_RESPONSE_UP
6352	CCL5	C-C motif chemokine ligand 5 [Source:HGNC Symbol;Acc:HGNC:10632]	HALLMARK_TNFA_SIGNALING_VIA_NFKB		HALLMARK_INTERFERON_GAMMA_RESPONSE	HALLMARK_INFLAMMATORY_RESPONSE				HALLMARK_COMPLEMENT					HALLMARK_ALLOGRAFT_REJECTION
2643	GCH1	GTP cyclohydrolase 1 [Source:HGNC Symbol;Acc:HGNC:4193]	HALLMARK_TNFA_SIGNALING_VIA_NFKB		HALLMARK_INTERFERON_GAMMA_RESPONSE	HALLMARK_INFLAMMATORY_RESPONSE											HALLMARK_XENOBIOTIC_METABOLISM	HALLMARK_UV_RESPONSE_UP
6648	SOD2	superoxide dismutase 2 [Source:HGNC Symbol;Acc:HGNC:11180]	HALLMARK_TNFA_SIGNALING_VIA_NFKB		HALLMARK_INTERFERON_GAMMA_RESPONSE													HALLMARK_UV_RESPONSE_UP
7127	TNFAIP2	TNF alpha induced protein 2 [Source:HGNC Symbol;Acc:HGNC:11895]	HALLMARK_TNFA_SIGNALING_VIA_NFKB		HALLMARK_INTERFERON_GAMMA_RESPONSE
2152	F3	coagulation factor III, tissue factor [Source:HGNC Symbol;Acc:HGNC:3541]	HALLMARK_TNFA_SIGNALING_VIA_NFKB			HALLMARK_INFLAMMATORY_RESPONSE	HALLMARK_HYPOXIA	HALLMARK_UV_RESPONSE_DN		HALLMARK_COMPLEMENT											HALLMARK_COAGULATION
1435	CSF1	colony stimulating factor 1 [Source:HGNC Symbol;Acc:HGNC:2432]	HALLMARK_TNFA_SIGNALING_VIA_NFKB			HALLMARK_INFLAMMATORY_RESPONSE						HALLMARK_INTERFERON_ALPHA_RESPONSE		HALLMARK_IL2_STAT5_SIGNALING	HALLMARK_ALLOGRAFT_REJECTION
8870	IER3	immediate early response 3 [Source:HGNC Symbol;Acc:HGNC:5392]	HALLMARK_TNFA_SIGNALING_VIA_NFKB				HALLMARK_HYPOXIA				HALLMARK_P53_PATHWAY
7422	VEGFA	vascular endothelial growth factor A [Source:HGNC Symbol;Acc:HGNC:12680]	HALLMARK_TNFA_SIGNALING_VIA_NFKB				HALLMARK_HYPOXIA													HALLMARK_HEDGEHOG_SIGNALING		HALLMARK_UNFOLDED_PROTEIN_RESPONSE
4088	SMAD3	SMAD family member 3 [Source:HGNC Symbol;Acc:HGNC:6769]	HALLMARK_TNFA_SIGNALING_VIA_NFKB					HALLMARK_UV_RESPONSE_DN					HALLMARK_G2M_CHECKPOINT
10938	EHD1	EH domain containing 1 [Source:HGNC Symbol;Acc:HGNC:3242]	HALLMARK_TNFA_SIGNALING_VIA_NFKB							HALLMARK_COMPLEMENT
4814	NINJ1	ninjurin 1 [Source:HGNC Symbol;Acc:HGNC:7824]	HALLMARK_TNFA_SIGNALING_VIA_NFKB								HALLMARK_P53_PATHWAY						HALLMARK_XENOBIOTIC_METABOLISM
127544	RNF19B	ring finger protein 19B [Source:HGNC Symbol;Acc:HGNC:26886]	HALLMARK_TNFA_SIGNALING_VIA_NFKB								HALLMARK_P53_PATHWAY
2114	ETS2	ETS proto-oncogene 2, transcription factor [Source:HGNC Symbol;Acc:HGNC:3489]	HALLMARK_TNFA_SIGNALING_VIA_NFKB														HALLMARK_XENOBIOTIC_METABOLISM			HALLMARK_HEDGEHOG_SIGNALING
2920	CXCL2	C-X-C motif chemokine ligand 2 [Source:HGNC Symbol;Acc:HGNC:4603]	HALLMARK_TNFA_SIGNALING_VIA_NFKB															HALLMARK_UV_RESPONSE_UP
3914	LAMB3	laminin subunit beta 3 [Source:HGNC Symbol;Acc:HGNC:6490]	HALLMARK_TNFA_SIGNALING_VIA_NFKB																HALLMARK_APICAL_JUNCTION
7280	TUBB2A	tubulin beta 2A class IIa [Source:HGNC Symbol;Acc:HGNC:12412]	HALLMARK_TNFA_SIGNALING_VIA_NFKB																			HALLMARK_UNFOLDED_PROTEIN_RESPONSE
6776	STAT5A	signal transducer and activator of transcription 5A [Source:HGNC Symbol;Acc:HGNC:11366]	HALLMARK_TNFA_SIGNALING_VIA_NFKB
11182	SLC2A6	solute carrier family 2 member 6 [Source:HGNC Symbol;Acc:HGNC:11011]	HALLMARK_TNFA_SIGNALING_VIA_NFKB
1959	EGR2	early growth response 2 [Source:HGNC Symbol;Acc:HGNC:3239]	HALLMARK_TNFA_SIGNALING_VIA_NFKB
4791	NFKB2	nuclear factor kappa B subunit 2 [Source:HGNC Symbol;Acc:HGNC:7795]	HALLMARK_TNFA_SIGNALING_VIA_NFKB
5971	RELB	RELB proto-oncogene, NF-kB subunit [Source:HGNC Symbol;Acc:HGNC:9956]	HALLMARK_TNFA_SIGNALING_VIA_NFKB
8013	NR4A3	nuclear receptor subfamily 4 group A member 3 [Source:HGNC Symbol;Acc:HGNC:7982]	HALLMARK_TNFA_SIGNALING_VIA_NFKB
9592	IER2	immediate early response 2 [Source:HGNC Symbol;Acc:HGNC:28871]	HALLMARK_TNFA_SIGNALING_VIA_NFKB
7074	TIAM1	TIAM Rac1 associated GEF 1 [Source:HGNC Symbol;Acc:HGNC:11805]		HALLMARK_ESTROGEN_RESPONSE_EARLY					HALLMARK_MITOTIC_SPINDLE					HALLMARK_IL2_STAT5_SIGNALING		HALLMARK_ESTROGEN_RESPONSE_LATE
8140	SLC7A5	solute carrier family 7 member 5 [Source:HGNC Symbol;Acc:HGNC:11063]		HALLMARK_ESTROGEN_RESPONSE_EARLY									HALLMARK_G2M_CHECKPOINT			HALLMARK_ESTROGEN_RESPONSE_LATE						HALLMARK_UNFOLDED_PROTEIN_RESPONSE
3487	IGFBP4	insulin like growth factor binding protein 4 [Source:HGNC Symbol;Acc:HGNC:5473]		HALLMARK_ESTROGEN_RESPONSE_EARLY												HALLMARK_ESTROGEN_RESPONSE_LATE	HALLMARK_XENOBIOTIC_METABOLISM
26353	HSPB8	heat shock protein family B (small) member 8 [Source:HGNC Symbol;Acc:HGNC:30171]		HALLMARK_ESTROGEN_RESPONSE_EARLY												HALLMARK_ESTROGEN_RESPONSE_LATE
399665	EEIG1	estrogen-induced osteoclastogenesis regulator 1 [Source:HGNC Symbol;Acc:HGNC:31419]		HALLMARK_ESTROGEN_RESPONSE_EARLY												HALLMARK_ESTROGEN_RESPONSE_LATE
4277	MICB	MHC class I polypeptide-related sequence B [Source:HGNC Symbol;Acc:HGNC:7091]		HALLMARK_ESTROGEN_RESPONSE_EARLY												HALLMARK_ESTROGEN_RESPONSE_LATE
8645	KCNK5	potassium two pore domain channel subfamily K member 5 [Source:HGNC Symbol;Acc:HGNC:6280]		HALLMARK_ESTROGEN_RESPONSE_EARLY												HALLMARK_ESTROGEN_RESPONSE_LATE
2194	FASN	fatty acid synthase [Source:HGNC Symbol;Acc:HGNC:3594]		HALLMARK_ESTROGEN_RESPONSE_EARLY
25987	TSKU	tsukushi, small leucine rich proteoglycan [Source:HGNC Symbol;Acc:HGNC:28850]		HALLMARK_ESTROGEN_RESPONSE_EARLY
347733	TUBB2B	tubulin beta 2B class IIb [Source:HGNC Symbol;Acc:HGNC:30829]		HALLMARK_ESTROGEN_RESPONSE_EARLY
54020	SLC37A1	solute carrier family 37 member 1 [Source:HGNC Symbol;Acc:HGNC:11024]		HALLMARK_ESTROGEN_RESPONSE_EARLY
8165	AKAP1	A-kinase anchoring protein 1 [Source:HGNC Symbol;Acc:HGNC:367]		HALLMARK_ESTROGEN_RESPONSE_EARLY
84187	TMEM164	transmembrane protein 164 [Source:HGNC Symbol;Acc:HGNC:26217]		HALLMARK_ESTROGEN_RESPONSE_EARLY
3665	IRF7	interferon regulatory factor 7 [Source:HGNC Symbol;Acc:HGNC:6122]			HALLMARK_INTERFERON_GAMMA_RESPONSE	HALLMARK_INFLAMMATORY_RESPONSE				HALLMARK_COMPLEMENT		HALLMARK_INTERFERON_ALPHA_RESPONSE			HALLMARK_ALLOGRAFT_REJECTION
684	BST2	bone marrow stromal cell antigen 2 [Source:HGNC Symbol;Acc:HGNC:1119]			HALLMARK_INTERFERON_GAMMA_RESPONSE	HALLMARK_INFLAMMATORY_RESPONSE						HALLMARK_INTERFERON_ALPHA_RESPONSE
6892	TAPBP	TAP binding protein [Source:HGNC Symbol;Acc:HGNC:11566]			HALLMARK_INTERFERON_GAMMA_RESPONSE	HALLMARK_INFLAMMATORY_RESPONSE									HALLMARK_ALLOGRAFT_REJECTION
54625	PARP14	poly(ADP-ribose) polymerase family member 14 [Source:HGNC Symbol;Acc:HGNC:29232]			HALLMARK_INTERFERON_GAMMA_RESPONSE							HALLMARK_INTERFERON_ALPHA_RESPONSE
6737	TRIM21	tripartite motif containing 21 [Source:HGNC Symbol;Acc:HGNC:11312]			HALLMARK_INTERFERON_GAMMA_RESPONSE							HALLMARK_INTERFERON_ALPHA_RESPONSE
85441	HELZ2	helicase with zinc finger 2 [Source:HGNC Symbol;Acc:HGNC:30021]			HALLMARK_INTERFERON_GAMMA_RESPONSE							HALLMARK_INTERFERON_ALPHA_RESPONSE
5770	PTPN1	protein tyrosine phosphatase non-receptor type 1 [Source:HGNC Symbol;Acc:HGNC:9642]			HALLMARK_INTERFERON_GAMMA_RESPONSE
57169	ZNFX1	zinc finger NFX1-type containing 1 [Source:HGNC Symbol;Acc:HGNC:29271]			HALLMARK_INTERFERON_GAMMA_RESPONSE
84166	NLRC5	NLR family CARD domain containing 5 [Source:HGNC Symbol;Acc:HGNC:29933]			HALLMARK_INTERFERON_GAMMA_RESPONSE
391	RHOG	ras homolog family member G [Source:HGNC Symbol;Acc:HGNC:672]				HALLMARK_INFLAMMATORY_RESPONSE				HALLMARK_COMPLEMENT
8519	IFITM1	interferon induced transmembrane protein 1 [Source:HGNC Symbol;Acc:HGNC:5412]				HALLMARK_INFLAMMATORY_RESPONSE						HALLMARK_INTERFERON_ALPHA_RESPONSE
929	CD14	CD14 molecule [Source:HGNC Symbol;Acc:HGNC:1628]				HALLMARK_INFLAMMATORY_RESPONSE
3576	CXCL8	C-X-C motif chemokine ligand 8 [Source:HGNC Symbol;Acc:HGNC:6025]				HALLMARK_INFLAMMATORY_RESPONSE
4210	MEFV	MEFV innate immunity regulator, pyrin [Source:HGNC Symbol;Acc:HGNC:6998]				HALLMARK_INFLAMMATORY_RESPONSE
4493	MT1E	metallothionein 1E [Source:HGNC Symbol;Acc:HGNC:7397]					HALLMARK_HYPOXIA	HALLMARK_UV_RESPONSE_DN
4627	MYH9	myosin heavy chain 9 [Source:HGNC Symbol;Acc:HGNC:7579]					HALLMARK_HYPOXIA		HALLMARK_MITOTIC_SPINDLE										HALLMARK_APICAL_JUNCTION	HALLMARK_HEDGEHOG_SIGNALING
226	ALDOA	aldolase, fructose-bisphosphate A [Source:HGNC Symbol;Acc:HGNC:414]					HALLMARK_HYPOXIA											HALLMARK_UV_RESPONSE_UP
8609	KLF7	KLF transcription factor 7 [Source:HGNC Symbol;Acc:HGNC:6350]					HALLMARK_HYPOXIA														HALLMARK_COAGULATION
2997	GYS1	glycogen synthase 1 [Source:HGNC Symbol;Acc:HGNC:4706]					HALLMARK_HYPOXIA
5211	PFKL	phosphofructokinase, liver type [Source:HGNC Symbol;Acc:HGNC:8876]					HALLMARK_HYPOXIA
284119	CAVIN1	caveolae associated protein 1 [Source:HGNC Symbol;Acc:HGNC:9688]					HALLMARK_HYPOXIA
112464	CAVIN3	caveolae associated protein 3 [Source:HGNC Symbol;Acc:HGNC:9400]					HALLMARK_HYPOXIA
23210	JMJD6	jumonji domain containing 6, arginine demethylase and lysine hydroxylase [Source:HGNC Symbol;Acc:HGNC:19355]					HALLMARK_HYPOXIA
2534	FYN	FYN proto-oncogene, Src family tyrosine kinase [Source:HGNC Symbol;Acc:HGNC:4037]						HALLMARK_UV_RESPONSE_DN		HALLMARK_COMPLEMENT											HALLMARK_COAGULATION
6256	RXRA	retinoid X receptor alpha [Source:HGNC Symbol;Acc:HGNC:10477]						HALLMARK_UV_RESPONSE_DN			HALLMARK_P53_PATHWAY
7410	VAV2	vav guanine nucleotide exchange factor 2 [Source:HGNC Symbol;Acc:HGNC:12658]						HALLMARK_UV_RESPONSE_DN											HALLMARK_APICAL_JUNCTION
23345	SYNE1	spectrin repeat containing nuclear envelope protein 1 [Source:HGNC Symbol;Acc:HGNC:17089]						HALLMARK_UV_RESPONSE_DN
5797	PTPRM	protein tyrosine phosphatase receptor type M [Source:HGNC Symbol;Acc:HGNC:9675]						HALLMARK_UV_RESPONSE_DN
8871	SYNJ2	synaptojanin 2 [Source:HGNC Symbol;Acc:HGNC:11504]						HALLMARK_UV_RESPONSE_DN
8243	SMC1A	structural maintenance of chromosomes 1A [Source:HGNC Symbol;Acc:HGNC:11111]							HALLMARK_MITOTIC_SPINDLE				HALLMARK_G2M_CHECKPOINT
25	ABL1	ABL proto-oncogene 1, non-receptor tyrosine kinase [Source:HGNC Symbol;Acc:HGNC:76]							HALLMARK_MITOTIC_SPINDLE				HALLMARK_G2M_CHECKPOINT
3619	INCENP	inner centromere protein [Source:HGNC Symbol;Acc:HGNC:6058]							HALLMARK_MITOTIC_SPINDLE				HALLMARK_G2M_CHECKPOINT
357	SHROOM2	shroom family member 2 [Source:HGNC Symbol;Acc:HGNC:630]							HALLMARK_MITOTIC_SPINDLE										HALLMARK_APICAL_JUNCTION
396	ARHGDIA	Rho GDP dissociation inhibitor alpha [Source:HGNC Symbol;Acc:HGNC:678]							HALLMARK_MITOTIC_SPINDLE
1453	CSNK1D	casein kinase 1 delta [Source:HGNC Symbol;Acc:HGNC:2452]							HALLMARK_MITOTIC_SPINDLE
6904	TBCD	tubulin folding cofactor D [Source:HGNC Symbol;Acc:HGNC:11581]							HALLMARK_MITOTIC_SPINDLE
8874	ARHGEF7	Rho guanine nucleotide exchange factor 7 [Source:HGNC Symbol;Acc:HGNC:15607]							HALLMARK_MITOTIC_SPINDLE
9181	ARHGEF2	Rho/Rac guanine nucleotide exchange factor 2 [Source:HGNC Symbol;Acc:HGNC:682]							HALLMARK_MITOTIC_SPINDLE
9266	CYTH2	cytohesin 2 [Source:HGNC Symbol;Acc:HGNC:9502]							HALLMARK_MITOTIC_SPINDLE
5327	PLAT	plasminogen activator, tissue type [Source:HGNC Symbol;Acc:HGNC:9051]								HALLMARK_COMPLEMENT											HALLMARK_COAGULATION
4855	NOTCH4	notch receptor 4 [Source:HGNC Symbol;Acc:HGNC:7884]								HALLMARK_COMPLEMENT
27154	BRPF3	bromodomain and PHD finger containing 3 [Source:HGNC Symbol;Acc:HGNC:14256]								HALLMARK_COMPLEMENT
5251	PHEX	phosphate regulating endopeptidase X-linked [Source:HGNC Symbol;Acc:HGNC:8918]								HALLMARK_COMPLEMENT
55619	DOCK10	dedicator of cytokinesis 10 [Source:HGNC Symbol;Acc:HGNC:23479]								HALLMARK_COMPLEMENT
896	CCND3	cyclin D3 [Source:HGNC Symbol;Acc:HGNC:1585]									HALLMARK_P53_PATHWAY			HALLMARK_IL2_STAT5_SIGNALING	HALLMARK_ALLOGRAFT_REJECTION			HALLMARK_UV_RESPONSE_UP
975	CD81	CD81 molecule [Source:HGNC Symbol;Acc:HGNC:1701]									HALLMARK_P53_PATHWAY			HALLMARK_IL2_STAT5_SIGNALING
1969	EPHA2	EPH receptor A2 [Source:HGNC Symbol;Acc:HGNC:3386]									HALLMARK_P53_PATHWAY						HALLMARK_XENOBIOTIC_METABOLISM
10458	BAIAP2	BAR/IMD domain containing adaptor protein 2 [Source:HGNC Symbol;Acc:HGNC:947]									HALLMARK_P53_PATHWAY								HALLMARK_APICAL_JUNCTION
5429	POLH	DNA polymerase eta [Source:HGNC Symbol;Acc:HGNC:9181]									HALLMARK_P53_PATHWAY
7867	MAPKAPK3	MAPK activated protein kinase 3 [Source:HGNC Symbol;Acc:HGNC:6888]									HALLMARK_P53_PATHWAY
79651	RHBDF2	rhomboid 5 homolog 2 [Source:HGNC Symbol;Acc:HGNC:20788]									HALLMARK_P53_PATHWAY
9635	CLCA2	chloride channel accessory 2 [Source:HGNC Symbol;Acc:HGNC:2016]									HALLMARK_P53_PATHWAY
4172	MCM3	minichromosome maintenance complex component 3 [Source:HGNC Symbol;Acc:HGNC:6945]											HALLMARK_G2M_CHECKPOINT
10432	RBM14	RNA binding motif protein 14 [Source:HGNC Symbol;Acc:HGNC:14219]											HALLMARK_G2M_CHECKPOINT
1841	DTYMK	deoxythymidylate kinase [Source:HGNC Symbol;Acc:HGNC:3061]											HALLMARK_G2M_CHECKPOINT
1871	E2F3	E2F transcription factor 3 [Source:HGNC Symbol;Acc:HGNC:3115]											HALLMARK_G2M_CHECKPOINT
2176	FANCC	FA complementation group C [Source:HGNC Symbol;Acc:HGNC:3584]											HALLMARK_G2M_CHECKPOINT
5976	UPF1	UPF1 RNA helicase and ATPase [Source:HGNC Symbol;Acc:HGNC:9962]											HALLMARK_G2M_CHECKPOINT
5045	FURIN	furin, paired basic amino acid cleaving enzyme [Source:HGNC Symbol;Acc:HGNC:8568]												HALLMARK_IL2_STAT5_SIGNALING				HALLMARK_UV_RESPONSE_UP			HALLMARK_COAGULATION
598	BCL2L1	BCL2 like 1 [Source:HGNC Symbol;Acc:HGNC:992]												HALLMARK_IL2_STAT5_SIGNALING
3563	IL3RA	interleukin 3 receptor subunit alpha [Source:HGNC Symbol;Acc:HGNC:6012]												HALLMARK_IL2_STAT5_SIGNALING
51651	PTRH2	peptidyl-tRNA hydrolase 2 [Source:HGNC Symbol;Acc:HGNC:24265]												HALLMARK_IL2_STAT5_SIGNALING
974	CD79B	CD79b molecule [Source:HGNC Symbol;Acc:HGNC:1699]												HALLMARK_IL2_STAT5_SIGNALING
3689	ITGB2	integrin subunit beta 2 [Source:HGNC Symbol;Acc:HGNC:6155]													HALLMARK_ALLOGRAFT_REJECTION
2000	ELF4	E74 like ETS transcription factor 4 [Source:HGNC Symbol;Acc:HGNC:3319]													HALLMARK_ALLOGRAFT_REJECTION
3133	HLA-E	major histocompatibility complex, class I, E [Source:HGNC Symbol;Acc:HGNC:4962]													HALLMARK_ALLOGRAFT_REJECTION
3589	IL11	interleukin 11 [Source:HGNC Symbol;Acc:HGNC:5966]													HALLMARK_ALLOGRAFT_REJECTION
6891	TAP2	transporter 2, ATP binding cassette subfamily B member [Source:HGNC Symbol;Acc:HGNC:44]													HALLMARK_ALLOGRAFT_REJECTION
8309	ACOX2	acyl-CoA oxidase 2 [Source:HGNC Symbol;Acc:HGNC:120]														HALLMARK_ESTROGEN_RESPONSE_LATE	HALLMARK_XENOBIOTIC_METABOLISM				HALLMARK_COAGULATION
4232	MEST	mesoderm specific transcript [Source:HGNC Symbol;Acc:HGNC:7028]														HALLMARK_ESTROGEN_RESPONSE_LATE
11187	PKP3	plakophilin 3 [Source:HGNC Symbol;Acc:HGNC:9025]														HALLMARK_ESTROGEN_RESPONSE_LATE
7448	VTN	vitronectin [Source:HGNC Symbol;Acc:HGNC:12724]															HALLMARK_XENOBIOTIC_METABOLISM
5467	PPARD	peroxisome proliferator activated receptor delta [Source:HGNC Symbol;Acc:HGNC:9235]															HALLMARK_XENOBIOTIC_METABOLISM
4864	NPC1	NPC intracellular cholesterol transporter 1 [Source:HGNC Symbol;Acc:HGNC:7897]															HALLMARK_XENOBIOTIC_METABOLISM
3931	LCAT	lecithin-cholesterol acyltransferase [Source:HGNC Symbol;Acc:HGNC:6522]															HALLMARK_XENOBIOTIC_METABOLISM
2011	MARK2	microtubule affinity regulating kinase 2 [Source:HGNC Symbol;Acc:HGNC:3332]																HALLMARK_UV_RESPONSE_UP
10174	SORBS3	sorbin and SH3 domain containing 3 [Source:HGNC Symbol;Acc:HGNC:30907]																	HALLMARK_APICAL_JUNCTION
2318	FLNC	filamin C [Source:HGNC Symbol;Acc:HGNC:3756]																	HALLMARK_APICAL_JUNCTION
26119	LDLRAP1	low density lipoprotein receptor adaptor protein 1 [Source:HGNC Symbol;Acc:HGNC:18640]																	HALLMARK_APICAL_JUNCTION
4478	MSN	moesin [Source:HGNC Symbol;Acc:HGNC:7373]																	HALLMARK_APICAL_JUNCTION
9289	ADGRG1	adhesion G protein-coupled receptor G1 [Source:HGNC Symbol;Acc:HGNC:4512]																		HALLMARK_HEDGEHOG_SIGNALING
726	CAPN5	calpain 5 [Source:HGNC Symbol;Acc:HGNC:1482]																			HALLMARK_COAGULATION
1938	EEF2	eukaryotic translation elongation factor 2 [Source:HGNC Symbol;Acc:HGNC:3214]																				HALLMARK_UNFOLDED_PROTEIN_RESPONSE
30827	CXXC1	CXXC finger protein 1 [Source:HGNC Symbol;Acc:HGNC:24343]																				HALLMARK_UNFOLDED_PROTEIN_RESPONSE
79094	CHAC1	ChaC glutathione specific gamma-glutamylcyclotransferase 1 [Source:HGNC Symbol;Acc:HGNC:28680]																				HALLMARK_UNFOLDED_PROTEIN_RESPONSE
1292	COL6A2	collagen type VI alpha 2 chain [Source:HGNC Symbol;Acc:HGNC:2212]
6525	SMTN	smoothelin [Source:HGNC Symbol;Acc:HGNC:11126]
7170	TPM3	tropomyosin 3 [Source:HGNC Symbol;Acc:HGNC:12012]
845	CASQ2	calsequestrin 2 [Source:HGNC Symbol;Acc:HGNC:1513]
55635	DEPDC1	DEP domain containing 1 [Source:HGNC Symbol;Acc:HGNC:22949]
1786	DNMT1	DNA methyltransferase 1 [Source:HGNC Symbol;Acc:HGNC:2976]
203068	TUBB	tubulin beta class I [Source:HGNC Symbol;Acc:HGNC:20778]
64858	DCLRE1B	DNA cross-link repair 1B [Source:HGNC Symbol;Acc:HGNC:17641]
9972	NUP153	nucleoporin 153 [Source:HGNC Symbol;Acc:HGNC:8062]
2119	ETV5	ETS variant transcription factor 5 [Source:HGNC Symbol;Acc:HGNC:3494]
2324	FLT4	fms related receptor tyrosine kinase 4 [Source:HGNC Symbol;Acc:HGNC:3767]
23268	DNMBP	dynamin binding protein [Source:HGNC Symbol;Acc:HGNC:30373]
6590	SLPI	secretory leukocyte peptidase inhibitor [Source:HGNC Symbol;Acc:HGNC:11092]
7805	LAPTM5	lysosomal protein transmembrane 5 [Source:HGNC Symbol;Acc:HGNC:29612]
118429	ANTXR2	ANTXR cell adhesion molecule 2 [Source:HGNC Symbol;Acc:HGNC:21732]
2731	GLDC	glycine decarboxylase [Source:HGNC Symbol;Acc:HGNC:4313]
4047	LSS	lanosterol synthase [Source:HGNC Symbol;Acc:HGNC:6708]
202	CRYBG1	crystallin beta-gamma domain containing 1 [Source:HGNC Symbol;Acc:HGNC:356]
84632	AFAP1L2	actin filament associated protein 1 like 2 [Source:HGNC Symbol;Acc:HGNC:25901]
1809	DPYSL3	dihydropyrimidinase like 3 [Source:HGNC Symbol;Acc:HGNC:3015]
26502	NARF	nuclear prelamin A recognition factor [Source:HGNC Symbol;Acc:HGNC:29916]
286	ANK1	ankyrin 1 [Source:HGNC Symbol;Acc:HGNC:492]
80853	KDM7A	lysine demethylase 7A [Source:HGNC Symbol;Acc:HGNC:22224]
9258	MFHAS1	multifunctional ROCO family signaling regulator 1 [Source:HGNC Symbol;Acc:HGNC:16982]
9429	ABCG2	ATP binding cassette subfamily G member 2 (Junior blood group) [Source:HGNC Symbol;Acc:HGNC:74]
113878	DTX2	deltex E3 ubiquitin ligase 2 [Source:HGNC Symbol;Acc:HGNC:15973]
9328	GTF3C5	general transcription factor IIIC subunit 5 [Source:HGNC Symbol;Acc:HGNC:4668]
25920	NELFB	negative elongation factor complex member B [Source:HGNC Symbol;Acc:HGNC:24324]
8178	ELL	elongation factor for RNA polymerase II [Source:HGNC Symbol;Acc:HGNC:23114]
259307	IL4I1	interleukin 4 induced 1 [Source:HGNC Symbol;Acc:HGNC:19094]
728294	D2HGDH	D-2-hydroxyglutarate dehydrogenase [Source:HGNC Symbol;Acc:HGNC:28358]
6722	SRF	serum response factor [Source:HGNC Symbol;Acc:HGNC:11291]
8555	CDC14B	cell division cycle 14B [Source:HGNC Symbol;Acc:HGNC:1719]
22904	SBNO2	strawberry notch homolog 2 [Source:HGNC Symbol;Acc:HGNC:29158]
57521	RPTOR	regulatory associated protein of MTOR complex 1 [Source:HGNC Symbol;Acc:HGNC:30287]
6949	TCOF1	treacle ribosome biogenesis factor 1 [Source:HGNC Symbol;Acc:HGNC:11654]
705	BYSL	bystin like [Source:HGNC Symbol;Acc:HGNC:1157]
23676	SMPX	small muscle protein X-linked [Source:HGNC Symbol;Acc:HGNC:11122]
2649	NR6A1	nuclear receptor subfamily 6 group A member 1 [Source:HGNC Symbol;Acc:HGNC:7985]
23139	MAST2	microtubule associated serine/threonine kinase 2 [Source:HGNC Symbol;Acc:HGNC:19035]
7091	TLE4	TLE family member 4, transcriptional corepressor [Source:HGNC Symbol;Acc:HGNC:11840]
9489	PGS1	phosphatidylglycerophosphate synthase 1 [Source:HGNC Symbol;Acc:HGNC:30029]
6204	RPS10	ribosomal protein S10 [Source:HGNC Symbol;Acc:HGNC:10383]
476	ATP1A1	ATPase Na+/K+ transporting subunit alpha 1 [Source:HGNC Symbol;Acc:HGNC:799]
100009676	ZBTB11-AS1	ZBTB11 antisense RNA 1 [Source:HGNC Symbol;Acc:HGNC:48573]
10003	NAALAD2	N-acetylated alpha-linked acidic dipeptidase 2 [Source:HGNC Symbol;Acc:HGNC:14526]
100131827	ZNF717	zinc finger protein 717 [Source:HGNC Symbol;Acc:HGNC:29448]
100133205	LINC00240	long intergenic non-protein coding RNA 240 [Source:HGNC Symbol;Acc:HGNC:18772]
100133612	LINC01134	long intergenic non-protein coding RNA 1134 [Source:HGNC Symbol;Acc:HGNC:49449]
100270867	RPS6P12	ribosomal protein S6 pseudogene 12 [Source:HGNC Symbol;Acc:HGNC:36375]
100506392	SLC16A1-AS1	SLC16A1 antisense RNA 1 [Source:HGNC Symbol;Acc:HGNC:49445]
100507420	LINC01605	long intergenic non-protein coding RNA 1605 [Source:HGNC Symbol;Acc:HGNC:51654]
10066	SCAMP2	secretory carrier membrane protein 2 [Source:HGNC Symbol;Acc:HGNC:10564]
10076	PTPRU	protein tyrosine phosphatase receptor type U [Source:HGNC Symbol;Acc:HGNC:9683]
100861519	GDNF-AS1	GDNF antisense RNA 1 [Source:HGNC Symbol;Acc:HGNC:43592]
100874207	ST3GAL6-AS1	ST3GAL6 antisense RNA 1 [Source:HGNC Symbol;Acc:HGNC:40828]
101927280	LINC02208	long intergenic non-protein coding RNA 2208 [Source:HGNC Symbol;Acc:HGNC:52978]
101928969	RHOXF1-AS1	RHOXF1 antisense RNA 1 [Source:HGNC Symbol;Acc:HGNC:51582]
10226	PLIN3	perilipin 3 [Source:HGNC Symbol;Acc:HGNC:16893]
102724362	SPINT1-AS1	SPINT1 antisense RNA 1 [Source:HGNC Symbol;Acc:HGNC:53162]
10317	B3GALT5	beta-1,3-galactosyltransferase 5 [Source:HGNC Symbol;Acc:HGNC:920]
10396	ATP8A1	ATPase phospholipid transporting 8A1 [Source:HGNC Symbol;Acc:HGNC:13531]
10444	ZER1	zyg-11 related cell cycle regulator [Source:HGNC Symbol;Acc:HGNC:30960]
10498	CARM1	coactivator associated arginine methyltransferase 1 [Source:HGNC Symbol;Acc:HGNC:23393]
10524	KAT5	lysine acetyltransferase 5 [Source:HGNC Symbol;Acc:HGNC:5275]
105372840	LINC01694	long intergenic non-protein coding RNA 1694 [Source:HGNC Symbol;Acc:HGNC:52481]
105373869	LINC01614	long intergenic non-protein coding RNA 1614 [Source:HGNC Symbol;Acc:HGNC:51847]
105374885	LINC02521	long intergenic non-protein coding RNA 2521 [Source:HGNC Symbol;Acc:HGNC:53560]
105376843	SNHG25	small nucleolar RNA host gene 25 [Source:HGNC Symbol;Acc:HGNC:51534]
105377378	ENSG00000288781	novel transcript
10555	AGPAT2	1-acylglycerol-3-phosphate O-acyltransferase 2 [Source:HGNC Symbol;Acc:HGNC:325]
10589	DRAP1	DR1 associated protein 1 [Source:HGNC Symbol;Acc:HGNC:3019]
10825	NEU3	neuraminidase 3 [Source:HGNC Symbol;Acc:HGNC:7760]
10869	USP19	ubiquitin specific peptidase 19 [Source:HGNC Symbol;Acc:HGNC:12617]
10992	SF3B2	splicing factor 3b subunit 2 [Source:HGNC Symbol;Acc:HGNC:10769]
11070	TMEM115	transmembrane protein 115 [Source:HGNC Symbol;Acc:HGNC:30055]
11100	HNRNPUL1	heterogeneous nuclear ribonucleoprotein U like 1 [Source:HGNC Symbol;Acc:HGNC:17011]
11140	CDC37	cell division cycle 37, HSP90 cochaperone [Source:HGNC Symbol;Acc:HGNC:1735]
11270	NRM	nurim [Source:HGNC Symbol;Acc:HGNC:8003]
112802	KRT71	keratin 71 [Source:HGNC Symbol;Acc:HGNC:28927]
11332	ACOT7	acyl-CoA thioesterase 7 [Source:HGNC Symbol;Acc:HGNC:24157]
113829	SLC35A4	solute carrier family 35 member A4 [Source:HGNC Symbol;Acc:HGNC:20753]
114787	GPRIN1	G protein regulated inducer of neurite outgrowth 1 [Source:HGNC Symbol;Acc:HGNC:24835]
114788	CSMD3	CUB and Sushi multiple domains 3 [Source:HGNC Symbol;Acc:HGNC:19291]
114884	OSBPL10	oxysterol binding protein like 10 [Source:HGNC Symbol;Acc:HGNC:16395]
117246	FTSJ3	FtsJ RNA 2'-O-methyltransferase 3 [Source:HGNC Symbol;Acc:HGNC:17136]
1192	CLIC1	chloride intracellular channel 1 [Source:HGNC Symbol;Acc:HGNC:2062]
1198	CLK3	CDC like kinase 3 [Source:HGNC Symbol;Acc:HGNC:2071]
124565	SLC38A10	solute carrier family 38 member 10 [Source:HGNC Symbol;Acc:HGNC:28237]
124739	USP43	ubiquitin specific peptidase 43 [Source:HGNC Symbol;Acc:HGNC:20072]
1264	CNN1	calponin 1 [Source:HGNC Symbol;Acc:HGNC:2155]
127002	ATXN7L2	ataxin 7 like 2 [Source:HGNC Symbol;Acc:HGNC:28713]
1288	COL4A6	collagen type IV alpha 6 chain [Source:HGNC Symbol;Acc:HGNC:2208]
1305	COL13A1	collagen type XIII alpha 1 chain [Source:HGNC Symbol;Acc:HGNC:2190]
130512932	LINC03108	long intergenic non-protein coding RNA 3108 [Source:HGNC Symbol;Acc:HGNC:56844]
143678	FREY1	Frey regulator of sperm-oocyte fusion 1 [Source:HGNC Symbol;Acc:HGNC:37213]
146705	TEPSIN	TEPSIN adaptor related protein complex 4 accessory protein [Source:HGNC Symbol;Acc:HGNC:26458]
146712	B3GNTL1	UDP-GlcNAc:betaGal beta-1,3-N-acetylglucosaminyltransferase like 1 [Source:HGNC Symbol;Acc:HGNC:21727]
147372	CCBE1	collagen and calcium binding EGF domains 1 [Source:HGNC Symbol;Acc:HGNC:29426]
148022	TICAM1	TIR domain containing adaptor molecule 1 [Source:HGNC Symbol;Acc:HGNC:18348]
1486	CTBS	chitobiase [Source:HGNC Symbol;Acc:HGNC:2496]
148932	MOB3C	MOB kinase activator 3C [Source:HGNC Symbol;Acc:HGNC:29800]
152002	XXYLT1	xyloside xylosyltransferase 1 [Source:HGNC Symbol;Acc:HGNC:26639]
153443	SRFBP1	serum response factor binding protein 1 [Source:HGNC Symbol;Acc:HGNC:26333]
159195	USP54	ubiquitin specific peptidase 54 [Source:HGNC Symbol;Acc:HGNC:23513]
1613	DAPK3	death associated protein kinase 3 [Source:HGNC Symbol;Acc:HGNC:2676]
161357	MDGA2	MAM domain containing glycosylphosphatidylinositol anchor 2 [Source:HGNC Symbol;Acc:HGNC:19835]
162972	ZNF550	zinc finger protein 550 [Source:HGNC Symbol;Acc:HGNC:28643]
168400	DDX53	DEAD-box helicase 53 [Source:HGNC Symbol;Acc:HGNC:20083]
170954	PPP1R18	protein phosphatase 1 regulatory subunit 18 [Source:HGNC Symbol;Acc:HGNC:29413]
176	ACAN	aggrecan [Source:HGNC Symbol;Acc:HGNC:319]
1785	DNM2	dynamin 2 [Source:HGNC Symbol;Acc:HGNC:2974]
1850	DUSP8	dual specificity phosphatase 8 [Source:HGNC Symbol;Acc:HGNC:3074]
1909	EDNRA	endothelin receptor type A [Source:HGNC Symbol;Acc:HGNC:3179]
1939	EIF2D	eukaryotic translation initiation factor 2D [Source:HGNC Symbol;Acc:HGNC:6583]
1948	EFNB2	ephrin B2 [Source:HGNC Symbol;Acc:HGNC:3227]
207107	SFTA1P	surfactant associated 1, lncRNA [Source:HGNC Symbol;Acc:HGNC:18383]
2137	EXTL3	exostosin like glycosyltransferase 3 [Source:HGNC Symbol;Acc:HGNC:3518]
2140	EYA3	EYA transcriptional coactivator and phosphatase 3 [Source:HGNC Symbol;Acc:HGNC:3521]
219855	SLC37A2	solute carrier family 37 member 2 [Source:HGNC Symbol;Acc:HGNC:20644]
221178	SPATA13	spermatogenesis associated 13 [Source:HGNC Symbol;Acc:HGNC:23222]
2257	FGF12	fibroblast growth factor 12 [Source:HGNC Symbol;Acc:HGNC:3668]
2262	GPC5	glypican 5 [Source:HGNC Symbol;Acc:HGNC:4453]
22954	TRIM32	tripartite motif containing 32 [Source:HGNC Symbol;Acc:HGNC:16380]
23	ABCF1	ATP binding cassette subfamily F member 1 [Source:HGNC Symbol;Acc:HGNC:70]
23034	SAMD4A	sterile alpha motif domain containing 4A [Source:HGNC Symbol;Acc:HGNC:23023]
23129	PLXND1	plexin D1 [Source:HGNC Symbol;Acc:HGNC:9107]
23132	RAD54L2	RAD54 like 2 [Source:HGNC Symbol;Acc:HGNC:29123]
23207	PLEKHM2	pleckstrin homology and RUN domain containing M2 [Source:HGNC Symbol;Acc:HGNC:29131]
23304	UBR2	ubiquitin protein ligase E3 component n-recognin 2 [Source:HGNC Symbol;Acc:HGNC:21289]
23370	ARHGEF18	Rho/Rac guanine nucleotide exchange factor 18 [Source:HGNC Symbol;Acc:HGNC:17090]
23511	NUP188	nucleoporin 188 [Source:HGNC Symbol;Acc:HGNC:17859]
23550	PSD4	pleckstrin and Sec7 domain containing 4 [Source:HGNC Symbol;Acc:HGNC:19096]
23558	WBP2	WW domain binding protein 2 [Source:HGNC Symbol;Acc:HGNC:12738]
2356	FPGS	folylpolyglutamate synthase [Source:HGNC Symbol;Acc:HGNC:3824]
23648	SSBP3	single stranded DNA binding protein 3 [Source:HGNC Symbol;Acc:HGNC:15674]
23677	SH3BP4	SH3 domain binding protein 4 [Source:HGNC Symbol;Acc:HGNC:10826]
2537	IFI6	interferon alpha inducible protein 6 [Source:HGNC Symbol;Acc:HGNC:4054]
254102	EHBP1L1	EH domain binding protein 1 like 1 [Source:HGNC Symbol;Acc:HGNC:30682]
256764	WDR72	WD repeat domain 72 [Source:HGNC Symbol;Acc:HGNC:26790]
257364	SNX33	sorting nexin 33 [Source:HGNC Symbol;Acc:HGNC:28468]
25792	CIZ1	CDKN1A interacting zinc finger protein 1 [Source:HGNC Symbol;Acc:HGNC:16744]
25841	ABTB2	ankyrin repeat and BTB domain containing 2 [Source:HGNC Symbol;Acc:HGNC:23842]
25894	PLEKHG4	pleckstrin homology and RhoGEF domain containing G4 [Source:HGNC Symbol;Acc:HGNC:24501]
25942	SIN3A	SIN3 transcription regulator family member A [Source:HGNC Symbol;Acc:HGNC:19353]
26086	GPSM1	G protein signaling modulator 1 [Source:HGNC Symbol;Acc:HGNC:17858]
2626	GATA4	GATA binding protein 4 [Source:HGNC Symbol;Acc:HGNC:4173]
27010	TPK1	thiamin pyrophosphokinase 1 [Source:HGNC Symbol;Acc:HGNC:17358]
2733	GLE1	GLE1 RNA export mediator [Source:HGNC Symbol;Acc:HGNC:4315]
27339	PRPF19	pre-mRNA processing factor 19 [Source:HGNC Symbol;Acc:HGNC:17896]
283373	ANKRD52	ankyrin repeat domain 52 [Source:HGNC Symbol;Acc:HGNC:26614]
2861	GPR37	G protein-coupled receptor 37 [Source:HGNC Symbol;Acc:HGNC:4494]
2889	RAPGEF1	Rap guanine nucleotide exchange factor 1 [Source:HGNC Symbol;Acc:HGNC:4568]
28986	MAGEH1	MAGE family member H1 [Source:HGNC Symbol;Acc:HGNC:24092]
29953	TRHDE	thyrotropin releasing hormone degrading enzyme [Source:HGNC Symbol;Acc:HGNC:30748]
3054	HCFC1	host cell factor C1 [Source:HGNC Symbol;Acc:HGNC:4839]
3127	HLA-DRB5	major histocompatibility complex, class II, DR beta 5 [Source:HGNC Symbol;Acc:HGNC:4953]
3136	HLA-H	major histocompatibility complex, class I, H (pseudogene) [Source:HGNC Symbol;Acc:HGNC:4965]
3241	HPCAL1	hippocalcin like 1 [Source:HGNC Symbol;Acc:HGNC:5145]
327	APEH	acylaminoacyl-peptide hydrolase [Source:HGNC Symbol;Acc:HGNC:586]
3396	MRPL58	mitochondrial ribosomal protein L58 [Source:HGNC Symbol;Acc:HGNC:5359]
339665	SLC35E4	solute carrier family 35 member E4 [Source:HGNC Symbol;Acc:HGNC:17058]
345651	ACTBL2	actin beta like 2 [Source:HGNC Symbol;Acc:HGNC:17780]
348013	TMEM255B	transmembrane protein 255B [Source:HGNC Symbol;Acc:HGNC:28297]
3710	ITPR3	inositol 1,4,5-trisphosphate receptor type 3 [Source:HGNC Symbol;Acc:HGNC:6182]
3720	JARID2	jumonji and AT-rich interaction domain containing 2 [Source:HGNC Symbol;Acc:HGNC:6196]
3833	KIFC1	kinesin family member C1 [Source:HGNC Symbol;Acc:HGNC:6389]
388407	LINC02875	long intergenic non-protein coding RNA 2875 [Source:HGNC Symbol;Acc:HGNC:32699]
388558	ZNF808	zinc finger protein 808 [Source:HGNC Symbol;Acc:HGNC:33230]
388685	LINC01138	long intergenic non-protein coding RNA 1138 [Source:HGNC Symbol;Acc:HGNC:49454]
390205	LRRC10B	leucine rich repeat containing 10B [Source:HGNC Symbol;Acc:HGNC:37215]
392255	GDF6	growth differentiation factor 6 [Source:HGNC Symbol;Acc:HGNC:4221]
401335	LINC02902	long intergenic non-protein coding RNA 2902 [Source:HGNC Symbol;Acc:HGNC:34432]
401647	GOLGA7B	golgin A7 family member B [Source:HGNC Symbol;Acc:HGNC:31668]
4034	LRCH4	leucine rich repeats and calponin homology domain containing 4 [Source:HGNC Symbol;Acc:HGNC:6691]
4038	LRP4	LDL receptor related protein 4 [Source:HGNC Symbol;Acc:HGNC:6696]
404093	CUEDC1	CUE domain containing 1 [Source:HGNC Symbol;Acc:HGNC:31350]
4097	MAFG	MAF bZIP transcription factor G [Source:HGNC Symbol;Acc:HGNC:6781]
4107	MAGEA8	MAGE family member A8 [Source:HGNC Symbol;Acc:HGNC:6806]
4134	MAP4	microtubule associated protein 4 [Source:HGNC Symbol;Acc:HGNC:6862]
4145	MATK	megakaryocyte-associated tyrosine kinase [Source:HGNC Symbol;Acc:HGNC:6906]
4221	MEN1	menin 1 [Source:HGNC Symbol;Acc:HGNC:7010]
4337	MOCS1	molybdenum cofactor synthesis 1 [Source:HGNC Symbol;Acc:HGNC:7190]
440416	CCDC144NL-AS1	CCDC144NL antisense RNA 1 [Source:HGNC Symbol;Acc:HGNC:51340]
442117	GALNTL6	polypeptide N-acetylgalactosaminyltransferase like 6 [Source:HGNC Symbol;Acc:HGNC:33844]
4536	MT-ND2	mitochondrially encoded NADH:ubiquinone oxidoreductase core subunit 2 [Source:HGNC Symbol;Acc:HGNC:7456]
4549	MT-RNR1	mitochondrially encoded 12S rRNA [Source:HGNC Symbol;Acc:HGNC:7470]
4550	MT-RNR2	mitochondrially encoded 16S rRNA [Source:HGNC Symbol;Acc:HGNC:7471]
4692	NDN	necdin, MAGE family member [Source:HGNC Symbol;Acc:HGNC:7675]
4756	NEO1	neogenin 1 [Source:HGNC Symbol;Acc:HGNC:7754]
4968	OGG1	8-oxoguanine DNA glycosylase [Source:HGNC Symbol;Acc:HGNC:8125]
51204	TACO1	translational activator of cytochrome c oxidase I [Source:HGNC Symbol;Acc:HGNC:24316]
51296	SLC15A3	solute carrier family 15 member 3 [Source:HGNC Symbol;Acc:HGNC:18068]
5316	PKNOX1	PBX/knotted 1 homeobox 1 [Source:HGNC Symbol;Acc:HGNC:9022]
53838	C11orf24	chromosome 11 open reading frame 24 [Source:HGNC Symbol;Acc:HGNC:1174]
54101	RIPK4	receptor interacting serine/threonine kinase 4 [Source:HGNC Symbol;Acc:HGNC:496]
54438	GFOD1	Gfo/Idh/MocA-like oxidoreductase domain containing 1 [Source:HGNC Symbol;Acc:HGNC:21096]
54555	DDX49	DEAD-box helicase 49 [Source:HGNC Symbol;Acc:HGNC:18684]
54662	TBC1D13	TBC1 domain family member 13 [Source:HGNC Symbol;Acc:HGNC:25571]
54676	GTPBP2	GTP binding protein 2 [Source:HGNC Symbol;Acc:HGNC:4670]
54726	OTUD4	OTU deubiquitinase 4 [Source:HGNC Symbol;Acc:HGNC:24949]
54839	LRRC49	leucine rich repeat containing 49 [Source:HGNC Symbol;Acc:HGNC:25965]
55048	VPS37C	VPS37C subunit of ESCRT-I [Source:HGNC Symbol;Acc:HGNC:26097]
55095	SAMD4B	sterile alpha motif domain containing 4B [Source:HGNC Symbol;Acc:HGNC:25492]
55170	PRMT6	protein arginine methyltransferase 6 [Source:HGNC Symbol;Acc:HGNC:18241]
55171	TBCCD1	TBCC domain containing 1 [Source:HGNC Symbol;Acc:HGNC:25546]
55174	INTS10	integrator complex subunit 10 [Source:HGNC Symbol;Acc:HGNC:25548]
55182	RNF220	ring finger protein 220 [Source:HGNC Symbol;Acc:HGNC:25552]
55254	TMEM39A	transmembrane protein 39A [Source:HGNC Symbol;Acc:HGNC:25600]
5528	PPP2R5D	protein phosphatase 2 regulatory subunit B'delta [Source:HGNC Symbol;Acc:HGNC:9312]
55320	MIS18BP1	MIS18 binding protein 1 [Source:HGNC Symbol;Acc:HGNC:20190]
55324	ABCF3	ATP binding cassette subfamily F member 3 [Source:HGNC Symbol;Acc:HGNC:72]
55362	TMEM63B	transmembrane protein 63B [Source:HGNC Symbol;Acc:HGNC:17735]
55612	FERMT1	FERM domain containing kindlin 1 [Source:HGNC Symbol;Acc:HGNC:15889]
55668	GPATCH2L	G-patch domain containing 2 like [Source:HGNC Symbol;Acc:HGNC:20210]
55696	RBM22	RNA binding motif protein 22 [Source:HGNC Symbol;Acc:HGNC:25503]
55756	INTS9	integrator complex subunit 9 [Source:HGNC Symbol;Acc:HGNC:25592]
55764	IFT122	intraflagellar transport 122 [Source:HGNC Symbol;Acc:HGNC:13556]
5587	PRKD1	protein kinase D1 [Source:HGNC Symbol;Acc:HGNC:9407]
5589	PRKCSH	protein kinase C substrate 80K-H [Source:HGNC Symbol;Acc:HGNC:9411]
55909	BIN3	bridging integrator 3 [Source:HGNC Symbol;Acc:HGNC:1054]
55920	RCC2	regulator of chromosome condensation 2 [Source:HGNC Symbol;Acc:HGNC:30297]
5605	MAP2K2	mitogen-activated protein kinase kinase 2 [Source:HGNC Symbol;Acc:HGNC:6842]
56243	KIAA1217	KIAA1217 [Source:HGNC Symbol;Acc:HGNC:25428]
56623	INPP5E	inositol polyphosphate-5-phosphatase E [Source:HGNC Symbol;Acc:HGNC:21474]
56704	JPH1	junctophilin 1 [Source:HGNC Symbol;Acc:HGNC:14201]
5673	PSG5	pregnancy specific beta-1-glycoprotein 5 [Source:HGNC Symbol;Acc:HGNC:9522]
5705	PSMC5	proteasome 26S subunit, ATPase 5 [Source:HGNC Symbol;Acc:HGNC:9552]
57057	TBX20	T-box transcription factor 20 [Source:HGNC Symbol;Acc:HGNC:11598]
57109	REXO4	REX4 homolog, 3'-5' exonuclease [Source:HGNC Symbol;Acc:HGNC:12820]
57130	ATP13A1	ATPase 13A1 [Source:HGNC Symbol;Acc:HGNC:24215]
57140	RNPEPL1	arginyl aminopeptidase like 1 [Source:HGNC Symbol;Acc:HGNC:10079]
57161	PELI2	pellino E3 ubiquitin protein ligase family member 2 [Source:HGNC Symbol;Acc:HGNC:8828]
57192	MCOLN1	mucolipin TRP cation channel 1 [Source:HGNC Symbol;Acc:HGNC:13356]
57505	AARS2	alanyl-tRNA synthetase 2, mitochondrial [Source:HGNC Symbol;Acc:HGNC:21022]
57514	ARHGAP31	Rho GTPase activating protein 31 [Source:HGNC Symbol;Acc:HGNC:29216]
57661	PHRF1	PHD and ring finger domains 1 [Source:HGNC Symbol;Acc:HGNC:24351]
5794	PTPRH	protein tyrosine phosphatase receptor type H [Source:HGNC Symbol;Acc:HGNC:9672]
58488	PCTP	phosphatidylcholine transfer protein [Source:HGNC Symbol;Acc:HGNC:8752]
6101	RP1	RP1 axonemal microtubule associated [Source:HGNC Symbol;Acc:HGNC:10263]
6242	RTKN	rhotekin [Source:HGNC Symbol;Acc:HGNC:10466]
6294	SAFB	scaffold attachment factor B [Source:HGNC Symbol;Acc:HGNC:10520]
6328	SCN3A	sodium voltage-gated channel alpha subunit 3 [Source:HGNC Symbol;Acc:HGNC:10590]
6331	SCN5A	sodium voltage-gated channel alpha subunit 5 [Source:HGNC Symbol;Acc:HGNC:10593]
63893	UBE2O	ubiquitin conjugating enzyme E2 O [Source:HGNC Symbol;Acc:HGNC:29554]
63899	NSUN3	NOP2/Sun RNA methyltransferase 3 [Source:HGNC Symbol;Acc:HGNC:26208]
6396	SEC13	SEC13 homolog, nuclear pore and COPII coat complex component [Source:HGNC Symbol;Acc:HGNC:10697]
64093	SMOC1	SPARC related modular calcium binding 1 [Source:HGNC Symbol;Acc:HGNC:20318]
64115	VSIR	V-set immunoregulatory receptor [Source:HGNC Symbol;Acc:HGNC:30085]
642968	FAM163B	family with sequence similarity 163 member B [Source:HGNC Symbol;Acc:HGNC:33277]
64319	FBRS	fibrosin [Source:HGNC Symbol;Acc:HGNC:20442]
645548	HSPD1P6	heat shock protein family D (Hsp60) member 1 pseudogene 6 [Source:HGNC Symbol;Acc:HGNC:5267]
64748	PLPPR2	phospholipid phosphatase related 2 [Source:HGNC Symbol;Acc:HGNC:29566]
64771	ILRUN	inflammation and lipid regulator with UBA-like and NBR1-like domains [Source:HGNC Symbol;Acc:HGNC:21215]
64794	DDX31	DEAD-box helicase 31 [Source:HGNC Symbol;Acc:HGNC:16715]
64855	NIBAN2	niban apoptosis regulator 2 [Source:HGNC Symbol;Acc:HGNC:25282]
6494	SIPA1	signal-induced proliferation-associated 1 [Source:HGNC Symbol;Acc:HGNC:10885]
654433	PAX8-AS1	PAX8 antisense RNA 1 [Source:HGNC Symbol;Acc:HGNC:49271]
65998	ZFTA	zinc finger translocation associated [Source:HGNC Symbol;Acc:HGNC:28449]
66000	TMEM108	transmembrane protein 108 [Source:HGNC Symbol;Acc:HGNC:28451]
6602	SMARCD1	SWI/SNF related, matrix associated, actin dependent regulator of chromatin, subfamily d, member 1 [Source:HGNC Symbol;Acc:HGNC:11106]
6603	SMARCD2	SWI/SNF related, matrix associated, actin dependent regulator of chromatin, subfamily d, member 2 [Source:HGNC Symbol;Acc:HGNC:11107]
661	POLR3D	RNA polymerase III subunit D [Source:HGNC Symbol;Acc:HGNC:1080]
666	BOK	BCL2 family apoptosis regulator BOK [Source:HGNC Symbol;Acc:HGNC:1087]
6730	SRP68	signal recognition particle 68 [Source:HGNC Symbol;Acc:HGNC:11302]
6926	TBX3	T-box transcription factor 3 [Source:HGNC Symbol;Acc:HGNC:11602]
7020	TFAP2A	transcription factor AP-2 alpha [Source:HGNC Symbol;Acc:HGNC:11742]
7079	TIMP4	TIMP metallopeptidase inhibitor 4 [Source:HGNC Symbol;Acc:HGNC:11823]
7189	TRAF6	TNF receptor associated factor 6 [Source:HGNC Symbol;Acc:HGNC:12036]
7268	TTC4	tetratricopeptide repeat domain 4 [Source:HGNC Symbol;Acc:HGNC:12394]
7317	UBA1	ubiquitin like modifier activating enzyme 1 [Source:HGNC Symbol;Acc:HGNC:12469]
7761	ZNF214	zinc finger protein 214 [Source:HGNC Symbol;Acc:HGNC:13006]
7764	ZNF217	zinc finger protein 217 [Source:HGNC Symbol;Acc:HGNC:13009]
7866	IFRD2	interferon related developmental regulator 2 [Source:HGNC Symbol;Acc:HGNC:5457]
79080	CCDC86	coiled-coil domain containing 86 [Source:HGNC Symbol;Acc:HGNC:28359]
79084	WDR77	WD repeat domain 77 [Source:HGNC Symbol;Acc:HGNC:29652]
7916	PRRC2A	proline rich coiled-coil 2A [Source:HGNC Symbol;Acc:HGNC:13918]
7917	BAG6	BAG cochaperone 6 [Source:HGNC Symbol;Acc:HGNC:13919]
79180	EFHD2	EF-hand domain family member D2 [Source:HGNC Symbol;Acc:HGNC:28670]
7922	SLC39A7	solute carrier family 39 member 7 [Source:HGNC Symbol;Acc:HGNC:4927]
79618	HMBOX1	homeobox containing 1 [Source:HGNC Symbol;Acc:HGNC:26137]
79642	ARSJ	arylsulfatase family member J [Source:HGNC Symbol;Acc:HGNC:26286]
79650	USB1	U6 snRNA biogenesis phosphodiesterase 1 [Source:HGNC Symbol;Acc:HGNC:25792]
79674	VEPH1	ventricular zone expressed PH domain containing 1 [Source:HGNC Symbol;Acc:HGNC:25735]
79845	RNF122	ring finger protein 122 [Source:HGNC Symbol;Acc:HGNC:21147]
79986	ZNF702P	zinc finger protein 702, pseudogene [Source:HGNC Symbol;Acc:HGNC:25775]
8000	PSCA	prostate stem cell antigen [Source:HGNC Symbol;Acc:HGNC:9500]
80071	CCDC15	coiled-coil domain containing 15 [Source:HGNC Symbol;Acc:HGNC:25798]
80099	PKD1L1-AS1	PKD1L1 antisense RNA 1 [Source:HGNC Symbol;Acc:HGNC:21911]
80301	PLEKHO2	pleckstrin homology domain containing O2 [Source:HGNC Symbol;Acc:HGNC:30026]
80346	REEP4	receptor accessory protein 4 [Source:HGNC Symbol;Acc:HGNC:26176]
80774	LIMD2	LIM domain containing 2 [Source:HGNC Symbol;Acc:HGNC:28142]
80833	APOL3	apolipoprotein L3 [Source:HGNC Symbol;Acc:HGNC:14868]
81034	SLC25A32	solute carrier family 25 member 32 [Source:HGNC Symbol;Acc:HGNC:29683]
81603	TRIM8	tripartite motif containing 8 [Source:HGNC Symbol;Acc:HGNC:15579]
81605	URM1	ubiquitin related modifier 1 [Source:HGNC Symbol;Acc:HGNC:28378]
81839	VANGL1	VANGL planar cell polarity protein 1 [Source:HGNC Symbol;Acc:HGNC:15512]
81876	RAB1B	RAB1B, member RAS oncogene family [Source:HGNC Symbol;Acc:HGNC:18370]
823	CAPN1	calpain 1 [Source:HGNC Symbol;Acc:HGNC:1476]
8242	KDM5C	lysine demethylase 5C [Source:HGNC Symbol;Acc:HGNC:11114]
828	CAPS	calcyphosine [Source:HGNC Symbol;Acc:HGNC:1487]
83468	GLT8D2	glycosyltransferase 8 domain containing 2 [Source:HGNC Symbol;Acc:HGNC:24890]
83648	FAM167A	family with sequence similarity 167 member A [Source:HGNC Symbol;Acc:HGNC:15549]
83716	CRISPLD2	cysteine rich secretory protein LCCL domain containing 2 [Source:HGNC Symbol;Acc:HGNC:25248]
83931	STK40	serine/threonine kinase 40 [Source:HGNC Symbol;Acc:HGNC:21373]
84153	RNASEH2C	ribonuclease H2 subunit C [Source:HGNC Symbol;Acc:HGNC:24116]
84221	SPATC1L	spermatogenesis and centriole associated 1 like [Source:HGNC Symbol;Acc:HGNC:1298]
8427	ZNF282	zinc finger protein 282 [Source:HGNC Symbol;Acc:HGNC:13076]
84444	DOT1L	DOT1 like histone lysine methyltransferase [Source:HGNC Symbol;Acc:HGNC:24948]
84527	ZNF559	zinc finger protein 559 [Source:HGNC Symbol;Acc:HGNC:28197]
8458	TTF2	transcription termination factor 2 [Source:HGNC Symbol;Acc:HGNC:12398]
84726	PRRC2B	proline rich coiled-coil 2B [Source:HGNC Symbol;Acc:HGNC:28121]
84803	GPAT3	glycerol-3-phosphate acyltransferase 3 [Source:HGNC Symbol;Acc:HGNC:28157]
84818	IL17RC	interleukin 17 receptor C [Source:HGNC Symbol;Acc:HGNC:18358]
84950	PRPF38A	pre-mRNA processing factor 38A [Source:HGNC Symbol;Acc:HGNC:25930]
85026	ARRDC1-AS1	ARRDC1 antisense RNA 1 [Source:HGNC Symbol;Acc:HGNC:23395]
85301	COL27A1	collagen type XXVII alpha 1 chain [Source:HGNC Symbol;Acc:HGNC:22986]
8536	CAMK1	calcium/calmodulin dependent protein kinase I [Source:HGNC Symbol;Acc:HGNC:1459]
8542	APOL1	apolipoprotein L1 [Source:HGNC Symbol;Acc:HGNC:618]
85450	ITPRIP	inositol 1,4,5-trisphosphate receptor interacting protein [Source:HGNC Symbol;Acc:HGNC:29370]
85460	ZNF518B	zinc finger protein 518B [Source:HGNC Symbol;Acc:HGNC:29365]
8564	KMO	kynurenine 3-monooxygenase [Source:HGNC Symbol;Acc:HGNC:6381]
8710	SERPINB7	serpin family B member 7 [Source:HGNC Symbol;Acc:HGNC:13902]
8971	H1-10	H1.10 linker histone [Source:HGNC Symbol;Acc:HGNC:4722]
90102	PHLDB2	pleckstrin homology like domain family B member 2 [Source:HGNC Symbol;Acc:HGNC:29573]
90407	TMEM41A	transmembrane protein 41A [Source:HGNC Symbol;Acc:HGNC:30544]
91039	DPP9	dipeptidyl peptidase 9 [Source:HGNC Symbol;Acc:HGNC:18648]
91056	AP5B1	adaptor related protein complex 5 subunit beta 1 [Source:HGNC Symbol;Acc:HGNC:25104]
9146	HGS	hepatocyte growth factor-regulated tyrosine kinase substrate [Source:HGNC Symbol;Acc:HGNC:4897]
92002	CCNQ	cyclin Q [Source:HGNC Symbol;Acc:HGNC:28434]
9223	MAGI1	membrane associated guanylate kinase, WW and PDZ domain containing 1 [Source:HGNC Symbol;Acc:HGNC:946]
92737	DNER	delta/notch like EGF repeat containing [Source:HGNC Symbol;Acc:HGNC:24456]
92949	ADAMTSL1	ADAMTS like 1 [Source:HGNC Symbol;Acc:HGNC:14632]
93643	TJAP1	tight junction associated protein 1 [Source:HGNC Symbol;Acc:HGNC:17949]
9374	PPT2	palmitoyl-protein thioesterase 2 [Source:HGNC Symbol;Acc:HGNC:9326]
94161	SNORD46	small nucleolar RNA, C/D box 46 [Source:HGNC Symbol;Acc:HGNC:10186]
9441	MED26	mediator complex subunit 26 [Source:HGNC Symbol;Acc:HGNC:2376]
9442	MED27	mediator complex subunit 27 [Source:HGNC Symbol;Acc:HGNC:2377]
9448	MAP4K4	mitogen-activated protein kinase kinase kinase kinase 4 [Source:HGNC Symbol;Acc:HGNC:6866]
9454	HOMER3	homer scaffold protein 3 [Source:HGNC Symbol;Acc:HGNC:17514]
9641	IKBKE	inhibitor of nuclear factor kappa B kinase subunit epsilon [Source:HGNC Symbol;Acc:HGNC:14552]
9654	TTLL4	tubulin tyrosine ligase like 4 [Source:HGNC Symbol;Acc:HGNC:28976]
9674	KIAA0040	KIAA0040 [Source:HGNC Symbol;Acc:HGNC:28950]
9686	VGLL4	vestigial like family member 4 [Source:HGNC Symbol;Acc:HGNC:28966]
9693	RAPGEF2	Rap guanine nucleotide exchange factor 2 [Source:HGNC Symbol;Acc:HGNC:16854]
9825	SPATA2	spermatogenesis associated 2 [Source:HGNC Symbol;Acc:HGNC:14681]
9858	PPP1R26	protein phosphatase 1 regulatory subunit 26 [Source:HGNC Symbol;Acc:HGNC:29089]
9860	LRIG2	leucine rich repeats and immunoglobulin like domains 2 [Source:HGNC Symbol;Acc:HGNC:20889]
9923	ZBTB40	zinc finger and BTB domain containing 40 [Source:HGNC Symbol;Acc:HGNC:29045]
