# Supplementary material for: Molecular Effects of Glucose on MIR503HG-Regulated Genes in Triple-Negative Breast Cancer
Source: Br J Biomed Sci. 2025 Dec 17;82:15206. doi: 10.3389/bjbs.2025.15206 (PMC12753515; doi:10.3389/bjbs.2025.15206)
Supplement: Supplementary file 11 [file Table12.XLSX]

## Sheet: TableS7b_S.Fig6b_Hallm_G15_upr
Overlap Results
Collection(s):	H
# overlaps shown:	3
# genesets in collections:	50
# genes in comparison (n):	214
# genes in universe (N):	42577
Gene Set Name	# Genes in Gene Set (K)	Description	# Genes in Overlap (k)	k/K	p-value	FDR q-value	log p-val
HALLMARK_IL6_JAK_STAT3_SIGNALING	87	Genes up-regulated by IL6 [GeneID=3569] via STAT3 [GeneID=6774], e.g., during acute phase response.	6	0.069	5.41e-06	0.00027	5.2668
HALLMARK_GLYCOLYSIS	200	Genes encoding proteins involved in glycolysis and gluconeogenesis.	7	0.035	7.39e-05	0.00123	4.13136
HALLMARK_MYOGENESIS	200	Genes involved in development of skeletal muscle (myogenesis).	7	0.035	7.39e-05	0.00123	4.13136
Gene/Gene Set Overlap Matrix
Entrez Gene Id	Gene Symbol	Gene Description	HALLMARK_IL6_JAK_STAT3_SIGNALING	HALLMARK_GLYCOLYSIS	HALLMARK_MYOGENESIS
10456	HAX1	HCLS1 associated protein X-1 [Source:HGNC Symbol;Acc:HGNC:16915]	HALLMARK_IL6_JAK_STAT3_SIGNALING	HALLMARK_GLYCOLYSIS
1271	CNTFR	ciliary neurotrophic factor receptor [Source:HGNC Symbol;Acc:HGNC:2170]	HALLMARK_IL6_JAK_STAT3_SIGNALING
8651	SOCS1	suppressor of cytokine signaling 1 [Source:HGNC Symbol;Acc:HGNC:19383]	HALLMARK_IL6_JAK_STAT3_SIGNALING
355	FAS	Fas cell surface death receptor [Source:HGNC Symbol;Acc:HGNC:11920]	HALLMARK_IL6_JAK_STAT3_SIGNALING
23533	PIK3R5	phosphoinositide-3-kinase regulatory subunit 5 [Source:HGNC Symbol;Acc:HGNC:30035]	HALLMARK_IL6_JAK_STAT3_SIGNALING
23765	IL17RA	interleukin 17 receptor A [Source:HGNC Symbol;Acc:HGNC:5985]	HALLMARK_IL6_JAK_STAT3_SIGNALING
7162	TPBG	trophoblast glycoprotein [Source:HGNC Symbol;Acc:HGNC:12004]		HALLMARK_GLYCOLYSIS
2582	GALE	UDP-galactose-4-epimerase [Source:HGNC Symbol;Acc:HGNC:4116]		HALLMARK_GLYCOLYSIS
2542	SLC37A4	solute carrier family 37 member 4 [Source:HGNC Symbol;Acc:HGNC:4061]		HALLMARK_GLYCOLYSIS
1528	CYB5A	cytochrome b5 type A [Source:HGNC Symbol;Acc:HGNC:2570]		HALLMARK_GLYCOLYSIS
11285	B4GALT7	beta-1,4-galactosyltransferase 7 [Source:HGNC Symbol;Acc:HGNC:930]		HALLMARK_GLYCOLYSIS
5373	PMM2	phosphomannomutase 2 [Source:HGNC Symbol;Acc:HGNC:9115]		HALLMARK_GLYCOLYSIS
4641	MYO1C	myosin IC [Source:HGNC Symbol;Acc:HGNC:7597]			HALLMARK_MYOGENESIS
274	BIN1	bridging integrator 1 [Source:HGNC Symbol;Acc:HGNC:1052]			HALLMARK_MYOGENESIS
1152	CKB	creatine kinase B [Source:HGNC Symbol;Acc:HGNC:1991]			HALLMARK_MYOGENESIS
1140	CHRNB1	cholinergic receptor nicotinic beta 1 subunit [Source:HGNC Symbol;Acc:HGNC:1961]			HALLMARK_MYOGENESIS
3756	KCNH1	potassium voltage-gated channel subfamily H member 1 [Source:HGNC Symbol;Acc:HGNC:6250]			HALLMARK_MYOGENESIS
7138	TNNT1	troponin T1, slow skeletal type [Source:HGNC Symbol;Acc:HGNC:11948]			HALLMARK_MYOGENESIS
7433	VIPR1	vasoactive intestinal peptide receptor 1 [Source:HGNC Symbol;Acc:HGNC:12694]			HALLMARK_MYOGENESIS
8828	NRP2	neuropilin 2 [Source:HGNC Symbol;Acc:HGNC:8005]
126669	SHE	Src homology 2 domain containing E [Source:HGNC Symbol;Acc:HGNC:27004]
158219	TTC39B	tetratricopeptide repeat domain 39B [Source:HGNC Symbol;Acc:HGNC:23704]
715	C1R	complement C1r [Source:HGNC Symbol;Acc:HGNC:1246]
6717	SRI	sorcin [Source:HGNC Symbol;Acc:HGNC:11292]
51176	LEF1	lymphoid enhancer binding factor 1 [Source:HGNC Symbol;Acc:HGNC:6551]
7475	WNT6	Wnt family member 6 [Source:HGNC Symbol;Acc:HGNC:12785]
6624	FSCN1	fascin actin-bundling protein 1 [Source:HGNC Symbol;Acc:HGNC:11148]
29	ABR	ABR activator of RhoGEF and GTPase [Source:HGNC Symbol;Acc:HGNC:81]
1265	CNN2	calponin 2 [Source:HGNC Symbol;Acc:HGNC:2156]
7059	THBS3	thrombospondin 3 [Source:HGNC Symbol;Acc:HGNC:11787]
255738	PCSK9	proprotein convertase subtilisin/kexin type 9 [Source:HGNC Symbol;Acc:HGNC:20001]
2597	GAPDH	glyceraldehyde-3-phosphate dehydrogenase [Source:HGNC Symbol;Acc:HGNC:4141]
9415	FADS2	fatty acid desaturase 2 [Source:HGNC Symbol;Acc:HGNC:3575]
1632	ECI1	enoyl-CoA delta isomerase 1 [Source:HGNC Symbol;Acc:HGNC:2703]
4696	NDUFA3	NADH:ubiquinone oxidoreductase subunit A3 [Source:HGNC Symbol;Acc:HGNC:7686]
26007	TKFC	triokinase and FMN cyclase [Source:HGNC Symbol;Acc:HGNC:24552]
3306	HSPA2	heat shock protein family A (Hsp70) member 2 [Source:HGNC Symbol;Acc:HGNC:5235]
2068	ERCC2	ERCC excision repair 2, TFIIH core complex helicase subunit [Source:HGNC Symbol;Acc:HGNC:3434]
51160	VPS28	VPS28 subunit of ESCRT-I [Source:HGNC Symbol;Acc:HGNC:18178]
27006	FGF22	fibroblast growth factor 22 [Source:HGNC Symbol;Acc:HGNC:3679]
5178	PEG3	paternally expressed 3 [Source:HGNC Symbol;Acc:HGNC:8826]
55107	ANO1	anoctamin 1 [Source:HGNC Symbol;Acc:HGNC:21625]
51013	EXOSC1	exosome component 1 [Source:HGNC Symbol;Acc:HGNC:17286]
100128927	ZBTB42	zinc finger and BTB domain containing 42 [Source:HGNC Symbol;Acc:HGNC:32550]
100131244	ANKRD63	ankyrin repeat domain 63 [Source:HGNC Symbol;Acc:HGNC:40027]
100310756	ENSG00000289161	novel transcript, antisense to GSDMD
100506668	NRAV	negative regulator of antiviral response [Source:HGNC Symbol;Acc:HGNC:48588]
100507602	TRIM52-AS1	TRIM52 antisense RNA 1 (head to head) [Source:HGNC Symbol;Acc:HGNC:49006]
100996842	MPDU1-AS1	MPDU1 antisense RNA 1 [Source:HGNC Symbol;Acc:HGNC:40379]
101927423	PANO1	proapoptotic nucleolar protein 1 [Source:HGNC Symbol;Acc:HGNC:51237]
101928489	CD109-AS1	CD109 antisense RNA 1 [Source:HGNC Symbol;Acc:HGNC:55765]
101928674	SOCS3-DT	SOCS3 divergent transcript [Source:HGNC Symbol;Acc:HGNC:52799]
101928784	RORA-AS1	RORA antisense RNA 1 [Source:HGNC Symbol;Acc:HGNC:51410]
101929305	ENSG00000229191	novel transcript, antisense KIF21B
102723775	LINC01315	long intergenic non-protein coding RNA 1315 [Source:HGNC Symbol;Acc:HGNC:50513]
10391	CORO2B	coronin 2B [Source:HGNC Symbol;Acc:HGNC:2256]
1044	CDX1	caudal type homeobox 1 [Source:HGNC Symbol;Acc:HGNC:1805]
10518	CIB2	calcium and integrin binding family member 2 [Source:HGNC Symbol;Acc:HGNC:24579]
105372791	ENSG00000225555	novel transcript
105372978	LINC01638	long intergenic non-protein coding RNA 1638 [Source:HGNC Symbol;Acc:HGNC:52425]
10650	PRELID3A	PRELI domain containing 3A [Source:HGNC Symbol;Acc:HGNC:24639]
107985343	LINC01836	long intergenic non-protein coding RNA 1836 [Source:HGNC Symbol;Acc:HGNC:52652]
107985564	EFCAB6-DT	EFCAB6 divergent transcript [Source:HGNC Symbol;Acc:HGNC:55371]
11281	POU6F2	POU class 6 homeobox 2 [Source:HGNC Symbol;Acc:HGNC:21694]
113146	AHNAK2	AHNAK nucleoprotein 2 [Source:HGNC Symbol;Acc:HGNC:20125]
116841	SNAP47	synaptosome associated protein 47 [Source:HGNC Symbol;Acc:HGNC:30669]
119139905	C17orf114	chromosome 17 open reading frame 114 [Source:HGNC Symbol;Acc:HGNC:55343]
119863868	SUNO1	S-phase upregulated non-coding 1 [Source:HGNC Symbol;Acc:HGNC:55385]
120017343	LINC02895	long intergenic non-protein coding RNA 2895 [Source:HGNC Symbol;Acc:HGNC:55422]
120071	LARGE2	LARGE xylosyl- and glucuronyltransferase 2 [Source:HGNC Symbol;Acc:HGNC:16522]
122622	ADSS1	adenylosuccinate synthase 1 [Source:HGNC Symbol;Acc:HGNC:20093]
124454	EARS2	glutamyl-tRNA synthetase 2, mitochondrial [Source:HGNC Symbol;Acc:HGNC:29419]
124997	WDR81	WD repeat domain 81 [Source:HGNC Symbol;Acc:HGNC:26600]
126129	CPT1C	carnitine palmitoyltransferase 1C [Source:HGNC Symbol;Acc:HGNC:18540]
126567	C2CD4C	C2 calcium dependent domain containing 4C [Source:HGNC Symbol;Acc:HGNC:29417]
128312	H2BC26	H2B clustered histone 26 [Source:HGNC Symbol;Acc:HGNC:20514]
128408	BHLHE23	basic helix-loop-helix family member e23 [Source:HGNC Symbol;Acc:HGNC:16093]
130612	TMEM198	transmembrane protein 198 [Source:HGNC Symbol;Acc:HGNC:33704]
136853	SSC4D	scavenger receptor cysteine rich family member with 4 domains [Source:HGNC Symbol;Acc:HGNC:14461]
138716	RPP25L	ribonuclease P/MRP subunit p25 like [Source:HGNC Symbol;Acc:HGNC:19909]
140738	TMEM37	transmembrane protein 37 [Source:HGNC Symbol;Acc:HGNC:18216]
149175	MANEAL	mannosidase endo-alpha like [Source:HGNC Symbol;Acc:HGNC:26452]
150223	YDJC	YdjC chitooligosaccharide deacetylase homolog [Source:HGNC Symbol;Acc:HGNC:27158]
152756	FAM218A	family with sequence similarity 218 member A [Source:HGNC Symbol;Acc:HGNC:26466]
167127	UGT3A2	UDP glycosyltransferase family 3 member A2 [Source:HGNC Symbol;Acc:HGNC:27266]
171017	ZNF384	zinc finger protein 384 [Source:HGNC Symbol;Acc:HGNC:11955]
171220	DSTNP2	DSTN pseudogene 2 [Source:HGNC Symbol;Acc:HGNC:34546]
1820	ARID3A	AT-rich interaction domain 3A [Source:HGNC Symbol;Acc:HGNC:3031]
192668	CYS1	cystin 1 [Source:HGNC Symbol;Acc:HGNC:18525]
1943	EFNA2	ephrin A2 [Source:HGNC Symbol;Acc:HGNC:3222]
196403	DTX3	deltex E3 ubiquitin ligase 3 [Source:HGNC Symbol;Acc:HGNC:24457]
196513	DCP1B	decapping mRNA 1B [Source:HGNC Symbol;Acc:HGNC:24451]
201191	SAMD14	sterile alpha motif domain containing 14 [Source:HGNC Symbol;Acc:HGNC:27312]
22982	DIP2C	disco interacting protein 2 homolog C [Source:HGNC Symbol;Acc:HGNC:29150]
23066	CAND2	cullin associated and neddylation dissociated 2 (putative) [Source:HGNC Symbol;Acc:HGNC:30689]
23145	SSPOP	SCO-spondin, pseudogene [Source:HGNC Symbol;Acc:HGNC:21998]
23177	CEP68	centrosomal protein 68 [Source:HGNC Symbol;Acc:HGNC:29076]
23302	WSCD1	WSC domain containing 1 [Source:HGNC Symbol;Acc:HGNC:29060]
23400	ATP13A2	ATPase cation transporting 13A2 [Source:HGNC Symbol;Acc:HGNC:30213]
23416	KCNH3	potassium voltage-gated channel subfamily H member 3 [Source:HGNC Symbol;Acc:HGNC:6252]
23464	GCAT	glycine C-acetyltransferase [Source:HGNC Symbol;Acc:HGNC:4188]
23466	CBX6	chromobox 6 [Source:HGNC Symbol;Acc:HGNC:1556]
23498	HAAO	3-hydroxyanthranilate 3,4-dioxygenase [Source:HGNC Symbol;Acc:HGNC:4796]
23640	HSPBP1	HSPA (Hsp70) binding protein 1 [Source:HGNC Symbol;Acc:HGNC:24989]
25849	PARM1	prostate androgen-regulated mucin-like protein 1 [Source:HGNC Symbol;Acc:HGNC:24536]
26063	DECR2	2,4-dienoyl-CoA reductase 2 [Source:HGNC Symbol;Acc:HGNC:2754]
26082	LINC02249	long intergenic non-protein coding RNA 2249 [Source:HGNC Symbol;Acc:HGNC:32351]
2629	GBA1	glucosylceramidase beta 1 [Source:HGNC Symbol;Acc:HGNC:4177]
26608	TBL2	transducin beta like 2 [Source:HGNC Symbol;Acc:HGNC:11586]
26609	VCX	variable charge X-linked [Source:HGNC Symbol;Acc:HGNC:12667]
2686	GGT7	gamma-glutamyltransferase 7 [Source:HGNC Symbol;Acc:HGNC:4259]
27005	USP21	ubiquitin specific peptidase 21 [Source:HGNC Symbol;Acc:HGNC:12620]
2736	GLI2	GLI family zinc finger 2 [Source:HGNC Symbol;Acc:HGNC:4318]
284688	LINC01142	long intergenic non-protein coding RNA 1142 [Source:HGNC Symbol;Acc:HGNC:49456]
285613	RELL2	RELT like 2 [Source:HGNC Symbol;Acc:HGNC:26902]
286122	LY6S-AS1	LY6S antisense RNA 1 [Source:HGNC Symbol;Acc:HGNC:26731]
29087	THYN1	thymocyte nuclear protein 1 [Source:HGNC Symbol;Acc:HGNC:29560]
2972	BRF1	BRF1 RNA polymerase III transcription initiation factor subunit [Source:HGNC Symbol;Acc:HGNC:11551]
3062	HCRTR2	hypocretin receptor 2 [Source:HGNC Symbol;Acc:HGNC:4849]
3104	ZBTB48	zinc finger and BTB domain containing 48 [Source:HGNC Symbol;Acc:HGNC:4930]
3174	HNF4G	hepatocyte nuclear factor 4 gamma [Source:HGNC Symbol;Acc:HGNC:5026]
3203	HOXA6	homeobox A6 [Source:HGNC Symbol;Acc:HGNC:5107]
3300	DNAJB2	DnaJ heat shock protein family (Hsp40) member B2 [Source:HGNC Symbol;Acc:HGNC:5228]
3338	DNAJC4	DnaJ heat shock protein family (Hsp40) member C4 [Source:HGNC Symbol;Acc:HGNC:5271]
337876	CHSY3	chondroitin sulfate synthase 3 [Source:HGNC Symbol;Acc:HGNC:24293]
374443	ENSG00000291107	novel transcript
378884	NHLRC1	NHL repeat containing E3 ubiquitin protein ligase 1 [Source:HGNC Symbol;Acc:HGNC:21576]
386757	SLC6A10P	solute carrier family 6 member 10, pseudogene [Source:HGNC Symbol;Acc:HGNC:11043]
387787	LIPT2	lipoyl(octanoyl) transferase 2 [Source:HGNC Symbol;Acc:HGNC:37216]
387856	CCDC184	coiled-coil domain containing 184 [Source:HGNC Symbol;Acc:HGNC:33749]
388327	C17orf100	chromosome 17 open reading frame 100 [Source:HGNC Symbol;Acc:HGNC:34494]
3995	FADS3	fatty acid desaturase 3 [Source:HGNC Symbol;Acc:HGNC:3576]
399512	SLC25A35	solute carrier family 25 member 35 [Source:HGNC Symbol;Acc:HGNC:31921]
401491	VLDLR-AS1	VLDLR antisense RNA 1 [Source:HGNC Symbol;Acc:HGNC:49621]
4335	MNT	MAX network transcriptional repressor [Source:HGNC Symbol;Acc:HGNC:7188]
489	ATP2A3	ATPase sarcoplasmic/endoplasmic reticulum Ca2+ transporting 3 [Source:HGNC Symbol;Acc:HGNC:813]
51090	PLLP	plasmolipin [Source:HGNC Symbol;Acc:HGNC:18553]
51177	PLEKHO1	pleckstrin homology domain containing O1 [Source:HGNC Symbol;Acc:HGNC:24310]
51310	SLC22A17	solute carrier family 22 member 17 [Source:HGNC Symbol;Acc:HGNC:23095]
51760	SYT17	synaptotagmin 17 [Source:HGNC Symbol;Acc:HGNC:24119]
5306	PITPNA	phosphatidylinositol transfer protein alpha [Source:HGNC Symbol;Acc:HGNC:9001]
55223	TRIM62	tripartite motif containing 62 [Source:HGNC Symbol;Acc:HGNC:25574]
55224	ETNK2	ethanolamine kinase 2 [Source:HGNC Symbol;Acc:HGNC:25575]
55559	HAUS7	HAUS augmin like complex subunit 7 [Source:HGNC Symbol;Acc:HGNC:32979]
55778	ZNF839	zinc finger protein 839 [Source:HGNC Symbol;Acc:HGNC:20345]
5590	PRKCZ	protein kinase C zeta [Source:HGNC Symbol;Acc:HGNC:9412]
56114	PCDHGA1	protocadherin gamma subfamily A, 1 [Source:HGNC Symbol;Acc:HGNC:8696]
57060	PCBP4	poly(rC) binding protein 4 [Source:HGNC Symbol;Acc:HGNC:8652]
5738	PTGFRN	prostaglandin F2 receptor inhibitor [Source:HGNC Symbol;Acc:HGNC:9601]
57414	RHBDD2	rhomboid domain containing 2 [Source:HGNC Symbol;Acc:HGNC:23082]
57418	WDR18	WD repeat domain 18 [Source:HGNC Symbol;Acc:HGNC:17956]
574407	OBSCN-AS1	OBSCN antisense RNA 1 [Source:HGNC Symbol;Acc:HGNC:32047]
57594	HOMEZ	homeobox and leucine zipper encoding [Source:HGNC Symbol;Acc:HGNC:20164]
57619	SHROOM3	shroom family member 3 [Source:HGNC Symbol;Acc:HGNC:30422]
57643	ZSWIM5	zinc finger SWIM-type containing 5 [Source:HGNC Symbol;Acc:HGNC:29299]
57645	POGK	pogo transposable element derived with KRAB domain [Source:HGNC Symbol;Acc:HGNC:18800]
5892	RAD51D	RAD51 paralog D [Source:HGNC Symbol;Acc:HGNC:9823]
5918	RARRES1	retinoic acid receptor responder 1 [Source:HGNC Symbol;Acc:HGNC:9867]
5927	KDM5A	lysine demethylase 5A [Source:HGNC Symbol;Acc:HGNC:9886]
60343	FAM3A	FAM3 metabolism regulating signaling molecule A [Source:HGNC Symbol;Acc:HGNC:13749]
641371	ACOT1	acyl-CoA thioesterase 1 [Source:HGNC Symbol;Acc:HGNC:33128]
6468	FBXW4	F-box and WD repeat domain containing 4 [Source:HGNC Symbol;Acc:HGNC:10847]
647310	TEX22	testis expressed 22 [Source:HGNC Symbol;Acc:HGNC:40026]
6522	SLC4A2	solute carrier family 4 member 2 [Source:HGNC Symbol;Acc:HGNC:11028]
653784	MZT2A	mitotic spindle organizing protein 2A [Source:HGNC Symbol;Acc:HGNC:33187]
7188	TRAF5	TNF receptor associated factor 5 [Source:HGNC Symbol;Acc:HGNC:12035]
729898	ZBTB8OSP2	zinc finger and BTB domain containing 8 opposite strand pseudogene 2 [Source:HGNC Symbol;Acc:HGNC:30326]
768096	HAR1A	highly accelerated region 1A [Source:HGNC Symbol;Acc:HGNC:33117]
79169	C1orf35	chromosome 1 open reading frame 35 [Source:HGNC Symbol;Acc:HGNC:19032]
79632	FAM184A	family with sequence similarity 184 member A [Source:HGNC Symbol;Acc:HGNC:20991]
80003	PCNX2	pecanex 2 [Source:HGNC Symbol;Acc:HGNC:8736]
80339	PNPLA3	patatin like phospholipase domain containing 3 [Source:HGNC Symbol;Acc:HGNC:18590]
80727	TTYH3	tweety family member 3 [Source:HGNC Symbol;Acc:HGNC:22222]
80759	KHDC1	KH domain containing 1 [Source:HGNC Symbol;Acc:HGNC:21366]
80764	THAP7	THAP domain containing 7 [Source:HGNC Symbol;Acc:HGNC:23190]
81789	TIGD6	tigger transposable element derived 6 [Source:HGNC Symbol;Acc:HGNC:18332]
8225	GTPBP6	GTP binding protein 6 (putative) [Source:HGNC Symbol;Acc:HGNC:30189]
83460	EMC6	ER membrane protein complex subunit 6 [Source:HGNC Symbol;Acc:HGNC:28430]
84251	SGIP1	SH3GL interacting endocytic adaptor 1 [Source:HGNC Symbol;Acc:HGNC:25412]
84262	PSMG3	proteasome assembly chaperone 3 [Source:HGNC Symbol;Acc:HGNC:22420]
84310	C7orf50	chromosome 7 open reading frame 50 [Source:HGNC Symbol;Acc:HGNC:22421]
84446	BRSK1	BR serine/threonine kinase 1 [Source:HGNC Symbol;Acc:HGNC:18994]
84461	NEURL4	neuralized E3 ubiquitin protein ligase 4 [Source:HGNC Symbol;Acc:HGNC:34410]
84514	GHDC	GH3 domain containing [Source:HGNC Symbol;Acc:HGNC:24438]
84622	ZNF594	zinc finger protein 594 [Source:HGNC Symbol;Acc:HGNC:29392]
84752	B3GNT9	UDP-GlcNAc:betaGal beta-1,3-N-acetylglucosaminyltransferase 9 [Source:HGNC Symbol;Acc:HGNC:28714]
84773	TMEM276	transmembrane protein 276 [Source:HGNC Symbol;Acc:HGNC:56235]
84858	ZNF503	zinc finger protein 503 [Source:HGNC Symbol;Acc:HGNC:23589]
84866	TMEM25	transmembrane protein 25 [Source:HGNC Symbol;Acc:HGNC:25890]
84922	FIZ1	FLT3 interacting zinc finger 1 [Source:HGNC Symbol;Acc:HGNC:25917]
85014	TMEM141	transmembrane protein 141 [Source:HGNC Symbol;Acc:HGNC:28211]
8508	NIPSNAP1	nipsnap homolog 1 [Source:HGNC Symbol;Acc:HGNC:7827]
8531	YBX3	Y-box binding protein 3 [Source:HGNC Symbol;Acc:HGNC:2428]
8805	TRIM24	tripartite motif containing 24 [Source:HGNC Symbol;Acc:HGNC:11812]
89927	BMERB1	bMERB domain containing 1 [Source:HGNC Symbol;Acc:HGNC:19213]
9002	F2RL3	F2R like thrombin or trypsin receptor 3 [Source:HGNC Symbol;Acc:HGNC:3540]
90507	SCRN2	secernin 2 [Source:HGNC Symbol;Acc:HGNC:30381]
90780	PYGO2	pygopus family PHD finger 2 [Source:HGNC Symbol;Acc:HGNC:30257]
9148	NEURL1	neuralized E3 ubiquitin protein ligase 1 [Source:HGNC Symbol;Acc:HGNC:7761]
91522	COL23A1	collagen type XXIII alpha 1 chain [Source:HGNC Symbol;Acc:HGNC:22990]
91748	MIDEAS	mitotic deacetylase associated SANT domain protein [Source:HGNC Symbol;Acc:HGNC:19853]
9203	ZMYM3	zinc finger MYM-type containing 3 [Source:HGNC Symbol;Acc:HGNC:13054]
9265	CYTH3	cytohesin 3 [Source:HGNC Symbol;Acc:HGNC:9504]
92999	ZBTB47	zinc finger and BTB domain containing 47 [Source:HGNC Symbol;Acc:HGNC:26955]
93082	NEURL3	neuralized E3 ubiquitin protein ligase 3 [Source:HGNC Symbol;Acc:HGNC:25162]
93100	NAPRT	nicotinate phosphoribosyltransferase [Source:HGNC Symbol;Acc:HGNC:30450]
9423	NTN1	netrin 1 [Source:HGNC Symbol;Acc:HGNC:8029]
9482	STX8	syntaxin 8 [Source:HGNC Symbol;Acc:HGNC:11443]
9501	RPH3AL	rabphilin 3A like (without C2 domains) [Source:HGNC Symbol;Acc:HGNC:10296]
9684	LRRC14	leucine rich repeat containing 14 [Source:HGNC Symbol;Acc:HGNC:20419]
9723	SEMA3E	semaphorin 3E [Source:HGNC Symbol;Acc:HGNC:10727]
9811	CTIF	cap binding complex dependent translation initiation factor [Source:HGNC Symbol;Acc:HGNC:23925]
9973	CCS	copper chaperone for superoxide dismutase [Source:HGNC Symbol;Acc:HGNC:1613]
9997	SCO2	synthesis of cytochrome C oxidase 2 [Source:HGNC Symbol;Acc:HGNC:10604]
