# Supplementary material for: Molecular Effects of Glucose on MIR503HG-Regulated Genes in Triple-Negative Breast Cancer
Source: Br J Biomed Sci. 2025 Dec 17;82:15206. doi: 10.3389/bjbs.2025.15206 (PMC12753515; doi:10.3389/bjbs.2025.15206)
Supplement: Supplementary file 12 [file Table5.XLSX]

## Sheet: TableS2b_Fig5b_GOBP_downreg
Overlap Results
Collection(s):	GO:BP
# overlaps shown:	20
# genesets in collections:	7608
# genes in comparison (n):	474
# genes in universe (N):	42577
Gene Set Name	# Genes in Gene Set (K)	Description	# Genes in Overlap (k)	k/K	p-value	FDR q-value	log p-val
GOBP_POSITIVE_REGULATION_OF_RNA_METABOLIC_PROCESS	1925	Any process that activates or increases the frequency, rate or extent of the chemical reactions and pathways involving RNA. [GOC:ai]	77	0.04	1.84e-22	1.4e-18	21.7352
GOBP_BIOLOGICAL_PROCESS_INVOLVED_IN_INTERSPECIES_INTERACTION_BETWEEN_ORGANISMS	1780	Any process evolved to enable an interaction with an organism of a different species. [GOC:cc]	71	0.0399	1.18e-20	4.47e-17	19.9281
GOBP_DEFENSE_RESPONSE	1902	Reactions, triggered in response to the presence of a foreign body or the occurrence of an injury, which result in restriction of damage to the organism attacked or prevention/recovery from the infection caused by the attack. [GOC:go_curators]	72	0.0379	1.1e-19	2.79e-16	18.9586
GOBP_POSITIVE_REGULATION_OF_SIGNALING	1828	Any process that activates, maintains or increases the frequency, rate or extent of a signaling process. [GOC:mtg_signal]	70	0.0383	2.05e-19	3.9e-16	18.6882
GOBP_REGULATION_OF_INTRACELLULAR_SIGNAL_TRANSDUCTION	1853	Any process that modulates the frequency, rate or extent of intracellular signal transduction. [GOC:dph, GOC:signaling, GOC:tb, GOC:TermGenie]	70	0.0378	4.24e-19	6.45e-16	18.3726
GOBP_REGULATION_OF_RESPONSE_TO_STRESS	1448	Any process that modulates the frequency, rate or extent of a response to stress. Response to stress is a change in state or activity of a cell or an organism (in terms of movement, secretion, enzyme production, gene expression, etc.) as a result of a disturbance in organismal or cellular homeostasis, usually, but not necessarily, exogenous (e.g. temperature, humidity, ionizing radiation). [GOC:d…	61	0.0421	6.11e-19	7.74e-16	18.214
GOBP_CELLULAR_RESPONSE_TO_ORGANIC_SUBSTANCE	1992	Any process that results in a change in state or activity of a cell (in terms of movement, secretion, enzyme production, gene expression, etc.) as a result of an organic substance stimulus. [GOC:mah]	72	0.0361	1.36e-18	1.34e-15	17.8665
GOBP_REGULATION_OF_CELL_POPULATION_PROLIFERATION	1799	Any process that modulates the frequency, rate or extent of cell proliferation. [GOC:jl]	68	0.0378	1.41e-18	1.34e-15	17.8508
GOBP_REGULATION_OF_RESPONSE_TO_EXTERNAL_STIMULUS	1130	Any process that modulates the frequency, rate or extent of a response to an external stimulus. [GOC:mah]	53	0.0469	1.59e-18	1.34e-15	17.7986
GOBP_POSITIVE_REGULATION_OF_GENE_EXPRESSION	1218	Any process that increases the frequency, rate or extent of gene expression. Gene expression is the process in which a gene's coding sequence is converted into a mature gene product (protein or RNA). [GOC:txnOH-2018]	55	0.0452	1.83e-18	1.39e-15	17.7375
GOBP_INTRACELLULAR_SIGNALING_CASSETTE	1952	An intracellular signaling module that is part of larger signaling pathways that can be initiated either intracellularly or by cell surface receptors. Intracellular signaling cassettes are discrete signaling units that are often shared by multiple signaling pathways. [GOC:ha, GOC:pg]	70	0.0359	6.58e-18	4.55e-15	17.1818
GOBP_CELL_MOTILITY	1863	Any process involved in the controlled self-propelled movement of a cell that results in translocation of the cell from one place to another. [GOC:dgh, GOC:dph, GOC:isa_complete, GOC:mlg]	68	0.0365	8.46e-18	5.36e-15	17.0726
GOBP_NEGATIVE_REGULATION_OF_RESPONSE_TO_STIMULUS	1789	Any process that stops, prevents, or reduces the frequency, rate or extent of a response to a stimulus. Response to stimulus is a change in state or activity of a cell or an organism (in terms of movement, secretion, enzyme production, gene expression, etc.) as a result of a stimulus. [GOC:jid]	66	0.0369	1.61e-17	9.42e-15	16.7932
GOBP_POSITIVE_REGULATION_OF_TRANSCRIPTION_BY_RNA_POLYMERASE_II	1242	Any process that activates or increases the frequency, rate or extent of transcription from an RNA polymerase II promoter. [GOC:go_curators, GOC:txnOH]	54	0.0435	1.96e-17	1.07e-14	16.7077
GOBP_REGULATION_OF_IMMUNE_SYSTEM_PROCESS	1626	Any process that modulates the frequency, rate, or extent of an immune system process. [GOC:add]	62	0.0381	3.64e-17	1.77e-14	16.4389
GOBP_RESPONSE_TO_CYTOKINE	965	Any process that results in a change in state or activity of a cell or an organism (in terms of movement, secretion, enzyme production, gene expression, etc.) as a result of a cytokine stimulus. [GOC:sl]	47	0.0487	3.72e-17	1.77e-14	16.4295
GOBP_DEFENSE_RESPONSE_TO_OTHER_ORGANISM	1268	Reactions triggered in response to the presence of another organism that act to protect the cell or organism from damage caused by that organism. [GOC:dos]	54	0.0426	4.75e-17	2.13e-14	16.3233
GOBP_REGULATION_OF_MOLECULAR_FUNCTION	1984	Any process that modulates the frequency, rate or extent of a molecular function, an elemental biological activity occurring at the molecular level, such as catalysis or binding. [GOC:isa_complete]	69	0.0348	5.59e-17	2.36e-14	16.2526
GOBP_NEUROGENESIS	1745	Generation of cells within the nervous system. [GO_REF:0000021, GOC:cls, GOC:curators, GOC:dgh, GOC:dph, GOC:jid]	64	0.0367	6.97e-17	2.79e-14	16.1568
GOBP_POSITIVE_REGULATION_OF_MULTICELLULAR_ORGANISMAL_PROCESS	1701	Any process that activates or increases the frequency, rate or extent of an organismal process, any of the processes pertinent to the function of an organism above the cellular level; includes the integrated processes of tissues and organs. [GOC:ai]	63	0.037	7.88e-17	3e-14	16.1035
Gene/Gene Set Overlap Matrix
Entrez Gene Id	Gene Symbol	Gene Description	GOBP_POSITIVE_REGULATION_OF_RNA_METABOLIC_PROCESS	GOBP_BIOLOGICAL_PROCESS_INVOLVED_IN_INTERSPECIES_INTERACTION_BETWEEN_ORGANISMS	GOBP_DEFENSE_RESPONSE	GOBP_POSITIVE_REGULATION_OF_SIGNALING	GOBP_REGULATION_OF_INTRACELLULAR_SIGNAL_TRANSDUCTION	GOBP_REGULATION_OF_RESPONSE_TO_STRESS	GOBP_CELLULAR_RESPONSE_TO_ORGANIC_SUBSTANCE	GOBP_REGULATION_OF_CELL_POPULATION_PROLIFERATION	GOBP_REGULATION_OF_RESPONSE_TO_EXTERNAL_STIMULUS	GOBP_POSITIVE_REGULATION_OF_GENE_EXPRESSION	GOBP_INTRACELLULAR_SIGNALING_CASSETTE	GOBP_CELL_MOTILITY	GOBP_NEGATIVE_REGULATION_OF_RESPONSE_TO_STIMULUS	GOBP_POSITIVE_REGULATION_OF_TRANSCRIPTION_BY_RNA_POLYMERASE_II	GOBP_REGULATION_OF_IMMUNE_SYSTEM_PROCESS	GOBP_RESPONSE_TO_CYTOKINE	GOBP_DEFENSE_RESPONSE_TO_OTHER_ORGANISM	GOBP_REGULATION_OF_MOLECULAR_FUNCTION	GOBP_NEUROGENESIS	GOBP_POSITIVE_REGULATION_OF_MULTICELLULAR_ORGANISMAL_PROCESS
22954	TRIM32	tripartite motif containing 32 [Source:HGNC Symbol;Acc:HGNC:16380]	GOBP_POSITIVE_REGULATION_OF_RNA_METABOLIC_PROCESS	GOBP_BIOLOGICAL_PROCESS_INVOLVED_IN_INTERSPECIES_INTERACTION_BETWEEN_ORGANISMS	GOBP_DEFENSE_RESPONSE	GOBP_POSITIVE_REGULATION_OF_SIGNALING	GOBP_REGULATION_OF_INTRACELLULAR_SIGNAL_TRANSDUCTION	GOBP_REGULATION_OF_RESPONSE_TO_STRESS	GOBP_CELLULAR_RESPONSE_TO_ORGANIC_SUBSTANCE	GOBP_REGULATION_OF_CELL_POPULATION_PROLIFERATION	GOBP_REGULATION_OF_RESPONSE_TO_EXTERNAL_STIMULUS	GOBP_POSITIVE_REGULATION_OF_GENE_EXPRESSION	GOBP_INTRACELLULAR_SIGNALING_CASSETTE	GOBP_CELL_MOTILITY	GOBP_NEGATIVE_REGULATION_OF_RESPONSE_TO_STIMULUS		GOBP_REGULATION_OF_IMMUNE_SYSTEM_PROCESS	GOBP_RESPONSE_TO_CYTOKINE	GOBP_DEFENSE_RESPONSE_TO_OTHER_ORGANISM	GOBP_REGULATION_OF_MOLECULAR_FUNCTION	GOBP_NEUROGENESIS	GOBP_POSITIVE_REGULATION_OF_MULTICELLULAR_ORGANISMAL_PROCESS
5587	PRKD1	protein kinase D1 [Source:HGNC Symbol;Acc:HGNC:9407]	GOBP_POSITIVE_REGULATION_OF_RNA_METABOLIC_PROCESS	GOBP_BIOLOGICAL_PROCESS_INVOLVED_IN_INTERSPECIES_INTERACTION_BETWEEN_ORGANISMS	GOBP_DEFENSE_RESPONSE	GOBP_POSITIVE_REGULATION_OF_SIGNALING	GOBP_REGULATION_OF_INTRACELLULAR_SIGNAL_TRANSDUCTION	GOBP_REGULATION_OF_RESPONSE_TO_STRESS	GOBP_CELLULAR_RESPONSE_TO_ORGANIC_SUBSTANCE	GOBP_REGULATION_OF_CELL_POPULATION_PROLIFERATION	GOBP_REGULATION_OF_RESPONSE_TO_EXTERNAL_STIMULUS	GOBP_POSITIVE_REGULATION_OF_GENE_EXPRESSION	GOBP_INTRACELLULAR_SIGNALING_CASSETTE	GOBP_CELL_MOTILITY		GOBP_POSITIVE_REGULATION_OF_TRANSCRIPTION_BY_RNA_POLYMERASE_II	GOBP_REGULATION_OF_IMMUNE_SYSTEM_PROCESS		GOBP_DEFENSE_RESPONSE_TO_OTHER_ORGANISM	GOBP_REGULATION_OF_MOLECULAR_FUNCTION	GOBP_NEUROGENESIS	GOBP_POSITIVE_REGULATION_OF_MULTICELLULAR_ORGANISMAL_PROCESS
7189	TRAF6	TNF receptor associated factor 6 [Source:HGNC Symbol;Acc:HGNC:12036]	GOBP_POSITIVE_REGULATION_OF_RNA_METABOLIC_PROCESS	GOBP_BIOLOGICAL_PROCESS_INVOLVED_IN_INTERSPECIES_INTERACTION_BETWEEN_ORGANISMS	GOBP_DEFENSE_RESPONSE	GOBP_POSITIVE_REGULATION_OF_SIGNALING	GOBP_REGULATION_OF_INTRACELLULAR_SIGNAL_TRANSDUCTION	GOBP_REGULATION_OF_RESPONSE_TO_STRESS	GOBP_CELLULAR_RESPONSE_TO_ORGANIC_SUBSTANCE	GOBP_REGULATION_OF_CELL_POPULATION_PROLIFERATION	GOBP_REGULATION_OF_RESPONSE_TO_EXTERNAL_STIMULUS	GOBP_POSITIVE_REGULATION_OF_GENE_EXPRESSION	GOBP_INTRACELLULAR_SIGNALING_CASSETTE			GOBP_POSITIVE_REGULATION_OF_TRANSCRIPTION_BY_RNA_POLYMERASE_II	GOBP_REGULATION_OF_IMMUNE_SYSTEM_PROCESS	GOBP_RESPONSE_TO_CYTOKINE	GOBP_DEFENSE_RESPONSE_TO_OTHER_ORGANISM	GOBP_REGULATION_OF_MOLECULAR_FUNCTION		GOBP_POSITIVE_REGULATION_OF_MULTICELLULAR_ORGANISMAL_PROCESS
975	CD81	CD81 molecule [Source:HGNC Symbol;Acc:HGNC:1701]	GOBP_POSITIVE_REGULATION_OF_RNA_METABOLIC_PROCESS	GOBP_BIOLOGICAL_PROCESS_INVOLVED_IN_INTERSPECIES_INTERACTION_BETWEEN_ORGANISMS	GOBP_DEFENSE_RESPONSE	GOBP_POSITIVE_REGULATION_OF_SIGNALING	GOBP_REGULATION_OF_INTRACELLULAR_SIGNAL_TRANSDUCTION	GOBP_REGULATION_OF_RESPONSE_TO_STRESS		GOBP_REGULATION_OF_CELL_POPULATION_PROLIFERATION	GOBP_REGULATION_OF_RESPONSE_TO_EXTERNAL_STIMULUS	GOBP_POSITIVE_REGULATION_OF_GENE_EXPRESSION	GOBP_INTRACELLULAR_SIGNALING_CASSETTE	GOBP_CELL_MOTILITY		GOBP_POSITIVE_REGULATION_OF_TRANSCRIPTION_BY_RNA_POLYMERASE_II	GOBP_REGULATION_OF_IMMUNE_SYSTEM_PROCESS					GOBP_POSITIVE_REGULATION_OF_MULTICELLULAR_ORGANISMAL_PROCESS
6737	TRIM21	tripartite motif containing 21 [Source:HGNC Symbol;Acc:HGNC:11312]	GOBP_POSITIVE_REGULATION_OF_RNA_METABOLIC_PROCESS	GOBP_BIOLOGICAL_PROCESS_INVOLVED_IN_INTERSPECIES_INTERACTION_BETWEEN_ORGANISMS	GOBP_DEFENSE_RESPONSE	GOBP_POSITIVE_REGULATION_OF_SIGNALING	GOBP_REGULATION_OF_INTRACELLULAR_SIGNAL_TRANSDUCTION	GOBP_REGULATION_OF_RESPONSE_TO_STRESS			GOBP_REGULATION_OF_RESPONSE_TO_EXTERNAL_STIMULUS		GOBP_INTRACELLULAR_SIGNALING_CASSETTE		GOBP_NEGATIVE_REGULATION_OF_RESPONSE_TO_STIMULUS		GOBP_REGULATION_OF_IMMUNE_SYSTEM_PROCESS	GOBP_RESPONSE_TO_CYTOKINE	GOBP_DEFENSE_RESPONSE_TO_OTHER_ORGANISM	GOBP_REGULATION_OF_MOLECULAR_FUNCTION
81603	TRIM8	tripartite motif containing 8 [Source:HGNC Symbol;Acc:HGNC:15579]	GOBP_POSITIVE_REGULATION_OF_RNA_METABOLIC_PROCESS	GOBP_BIOLOGICAL_PROCESS_INVOLVED_IN_INTERSPECIES_INTERACTION_BETWEEN_ORGANISMS	GOBP_DEFENSE_RESPONSE	GOBP_POSITIVE_REGULATION_OF_SIGNALING	GOBP_REGULATION_OF_INTRACELLULAR_SIGNAL_TRANSDUCTION						GOBP_INTRACELLULAR_SIGNALING_CASSETTE						GOBP_DEFENSE_RESPONSE_TO_OTHER_ORGANISM	GOBP_REGULATION_OF_MOLECULAR_FUNCTION
4088	SMAD3	SMAD family member 3 [Source:HGNC Symbol;Acc:HGNC:6769]	GOBP_POSITIVE_REGULATION_OF_RNA_METABOLIC_PROCESS	GOBP_BIOLOGICAL_PROCESS_INVOLVED_IN_INTERSPECIES_INTERACTION_BETWEEN_ORGANISMS	GOBP_DEFENSE_RESPONSE	GOBP_POSITIVE_REGULATION_OF_SIGNALING		GOBP_REGULATION_OF_RESPONSE_TO_STRESS	GOBP_CELLULAR_RESPONSE_TO_ORGANIC_SUBSTANCE	GOBP_REGULATION_OF_CELL_POPULATION_PROLIFERATION	GOBP_REGULATION_OF_RESPONSE_TO_EXTERNAL_STIMULUS	GOBP_POSITIVE_REGULATION_OF_GENE_EXPRESSION	GOBP_INTRACELLULAR_SIGNALING_CASSETTE	GOBP_CELL_MOTILITY	GOBP_NEGATIVE_REGULATION_OF_RESPONSE_TO_STIMULUS	GOBP_POSITIVE_REGULATION_OF_TRANSCRIPTION_BY_RNA_POLYMERASE_II	GOBP_REGULATION_OF_IMMUNE_SYSTEM_PROCESS			GOBP_REGULATION_OF_MOLECULAR_FUNCTION		GOBP_POSITIVE_REGULATION_OF_MULTICELLULAR_ORGANISMAL_PROCESS
3665	IRF7	interferon regulatory factor 7 [Source:HGNC Symbol;Acc:HGNC:6122]	GOBP_POSITIVE_REGULATION_OF_RNA_METABOLIC_PROCESS	GOBP_BIOLOGICAL_PROCESS_INVOLVED_IN_INTERSPECIES_INTERACTION_BETWEEN_ORGANISMS	GOBP_DEFENSE_RESPONSE	GOBP_POSITIVE_REGULATION_OF_SIGNALING		GOBP_REGULATION_OF_RESPONSE_TO_STRESS	GOBP_CELLULAR_RESPONSE_TO_ORGANIC_SUBSTANCE		GOBP_REGULATION_OF_RESPONSE_TO_EXTERNAL_STIMULUS	GOBP_POSITIVE_REGULATION_OF_GENE_EXPRESSION				GOBP_POSITIVE_REGULATION_OF_TRANSCRIPTION_BY_RNA_POLYMERASE_II	GOBP_REGULATION_OF_IMMUNE_SYSTEM_PROCESS	GOBP_RESPONSE_TO_CYTOKINE	GOBP_DEFENSE_RESPONSE_TO_OTHER_ORGANISM			GOBP_POSITIVE_REGULATION_OF_MULTICELLULAR_ORGANISMAL_PROCESS
4790	NFKB1	nuclear factor kappa B subunit 1 [Source:HGNC Symbol;Acc:HGNC:7794]	GOBP_POSITIVE_REGULATION_OF_RNA_METABOLIC_PROCESS	GOBP_BIOLOGICAL_PROCESS_INVOLVED_IN_INTERSPECIES_INTERACTION_BETWEEN_ORGANISMS	GOBP_DEFENSE_RESPONSE	GOBP_POSITIVE_REGULATION_OF_SIGNALING		GOBP_REGULATION_OF_RESPONSE_TO_STRESS	GOBP_CELLULAR_RESPONSE_TO_ORGANIC_SUBSTANCE		GOBP_REGULATION_OF_RESPONSE_TO_EXTERNAL_STIMULUS		GOBP_INTRACELLULAR_SIGNALING_CASSETTE		GOBP_NEGATIVE_REGULATION_OF_RESPONSE_TO_STIMULUS	GOBP_POSITIVE_REGULATION_OF_TRANSCRIPTION_BY_RNA_POLYMERASE_II	GOBP_REGULATION_OF_IMMUNE_SYSTEM_PROCESS	GOBP_RESPONSE_TO_CYTOKINE	GOBP_DEFENSE_RESPONSE_TO_OTHER_ORGANISM	GOBP_REGULATION_OF_MOLECULAR_FUNCTION
84166	NLRC5	NLR family CARD domain containing 5 [Source:HGNC Symbol;Acc:HGNC:29933]	GOBP_POSITIVE_REGULATION_OF_RNA_METABOLIC_PROCESS	GOBP_BIOLOGICAL_PROCESS_INVOLVED_IN_INTERSPECIES_INTERACTION_BETWEEN_ORGANISMS	GOBP_DEFENSE_RESPONSE	GOBP_POSITIVE_REGULATION_OF_SIGNALING		GOBP_REGULATION_OF_RESPONSE_TO_STRESS	GOBP_CELLULAR_RESPONSE_TO_ORGANIC_SUBSTANCE		GOBP_REGULATION_OF_RESPONSE_TO_EXTERNAL_STIMULUS				GOBP_NEGATIVE_REGULATION_OF_RESPONSE_TO_STIMULUS	GOBP_POSITIVE_REGULATION_OF_TRANSCRIPTION_BY_RNA_POLYMERASE_II	GOBP_REGULATION_OF_IMMUNE_SYSTEM_PROCESS	GOBP_RESPONSE_TO_CYTOKINE	GOBP_DEFENSE_RESPONSE_TO_OTHER_ORGANISM	GOBP_REGULATION_OF_MOLECULAR_FUNCTION
9181	ARHGEF2	Rho/Rac guanine nucleotide exchange factor 2 [Source:HGNC Symbol;Acc:HGNC:682]	GOBP_POSITIVE_REGULATION_OF_RNA_METABOLIC_PROCESS	GOBP_BIOLOGICAL_PROCESS_INVOLVED_IN_INTERSPECIES_INTERACTION_BETWEEN_ORGANISMS	GOBP_DEFENSE_RESPONSE		GOBP_REGULATION_OF_INTRACELLULAR_SIGNAL_TRANSDUCTION	GOBP_REGULATION_OF_RESPONSE_TO_STRESS	GOBP_CELLULAR_RESPONSE_TO_ORGANIC_SUBSTANCE	GOBP_REGULATION_OF_CELL_POPULATION_PROLIFERATION		GOBP_POSITIVE_REGULATION_OF_GENE_EXPRESSION	GOBP_INTRACELLULAR_SIGNALING_CASSETTE	GOBP_CELL_MOTILITY	GOBP_NEGATIVE_REGULATION_OF_RESPONSE_TO_STIMULUS	GOBP_POSITIVE_REGULATION_OF_TRANSCRIPTION_BY_RNA_POLYMERASE_II		GOBP_RESPONSE_TO_CYTOKINE	GOBP_DEFENSE_RESPONSE_TO_OTHER_ORGANISM	GOBP_REGULATION_OF_MOLECULAR_FUNCTION	GOBP_NEUROGENESIS	GOBP_POSITIVE_REGULATION_OF_MULTICELLULAR_ORGANISMAL_PROCESS
3659	IRF1	interferon regulatory factor 1 [Source:HGNC Symbol;Acc:HGNC:6116]	GOBP_POSITIVE_REGULATION_OF_RNA_METABOLIC_PROCESS	GOBP_BIOLOGICAL_PROCESS_INVOLVED_IN_INTERSPECIES_INTERACTION_BETWEEN_ORGANISMS	GOBP_DEFENSE_RESPONSE			GOBP_REGULATION_OF_RESPONSE_TO_STRESS	GOBP_CELLULAR_RESPONSE_TO_ORGANIC_SUBSTANCE	GOBP_REGULATION_OF_CELL_POPULATION_PROLIFERATION	GOBP_REGULATION_OF_RESPONSE_TO_EXTERNAL_STIMULUS	GOBP_POSITIVE_REGULATION_OF_GENE_EXPRESSION				GOBP_POSITIVE_REGULATION_OF_TRANSCRIPTION_BY_RNA_POLYMERASE_II	GOBP_REGULATION_OF_IMMUNE_SYSTEM_PROCESS	GOBP_RESPONSE_TO_CYTOKINE	GOBP_DEFENSE_RESPONSE_TO_OTHER_ORGANISM			GOBP_POSITIVE_REGULATION_OF_MULTICELLULAR_ORGANISMAL_PROCESS
22904	SBNO2	strawberry notch homolog 2 [Source:HGNC Symbol;Acc:HGNC:29158]	GOBP_POSITIVE_REGULATION_OF_RNA_METABOLIC_PROCESS	GOBP_BIOLOGICAL_PROCESS_INVOLVED_IN_INTERSPECIES_INTERACTION_BETWEEN_ORGANISMS	GOBP_DEFENSE_RESPONSE			GOBP_REGULATION_OF_RESPONSE_TO_STRESS	GOBP_CELLULAR_RESPONSE_TO_ORGANIC_SUBSTANCE		GOBP_REGULATION_OF_RESPONSE_TO_EXTERNAL_STIMULUS					GOBP_POSITIVE_REGULATION_OF_TRANSCRIPTION_BY_RNA_POLYMERASE_II		GOBP_RESPONSE_TO_CYTOKINE
10524	KAT5	lysine acetyltransferase 5 [Source:HGNC Symbol;Acc:HGNC:5275]	GOBP_POSITIVE_REGULATION_OF_RNA_METABOLIC_PROCESS	GOBP_BIOLOGICAL_PROCESS_INVOLVED_IN_INTERSPECIES_INTERACTION_BETWEEN_ORGANISMS	GOBP_DEFENSE_RESPONSE			GOBP_REGULATION_OF_RESPONSE_TO_STRESS	GOBP_CELLULAR_RESPONSE_TO_ORGANIC_SUBSTANCE						GOBP_NEGATIVE_REGULATION_OF_RESPONSE_TO_STIMULUS	GOBP_POSITIVE_REGULATION_OF_TRANSCRIPTION_BY_RNA_POLYMERASE_II	GOBP_REGULATION_OF_IMMUNE_SYSTEM_PROCESS		GOBP_DEFENSE_RESPONSE_TO_OTHER_ORGANISM		GOBP_NEUROGENESIS	GOBP_POSITIVE_REGULATION_OF_MULTICELLULAR_ORGANISMAL_PROCESS
10432	RBM14	RNA binding motif protein 14 [Source:HGNC Symbol;Acc:HGNC:14219]	GOBP_POSITIVE_REGULATION_OF_RNA_METABOLIC_PROCESS	GOBP_BIOLOGICAL_PROCESS_INVOLVED_IN_INTERSPECIES_INTERACTION_BETWEEN_ORGANISMS	GOBP_DEFENSE_RESPONSE			GOBP_REGULATION_OF_RESPONSE_TO_STRESS			GOBP_REGULATION_OF_RESPONSE_TO_EXTERNAL_STIMULUS	GOBP_POSITIVE_REGULATION_OF_GENE_EXPRESSION				GOBP_POSITIVE_REGULATION_OF_TRANSCRIPTION_BY_RNA_POLYMERASE_II	GOBP_REGULATION_OF_IMMUNE_SYSTEM_PROCESS		GOBP_DEFENSE_RESPONSE_TO_OTHER_ORGANISM
5971	RELB	RELB proto-oncogene, NF-kB subunit [Source:HGNC Symbol;Acc:HGNC:9956]	GOBP_POSITIVE_REGULATION_OF_RNA_METABOLIC_PROCESS	GOBP_BIOLOGICAL_PROCESS_INVOLVED_IN_INTERSPECIES_INTERACTION_BETWEEN_ORGANISMS	GOBP_DEFENSE_RESPONSE								GOBP_INTRACELLULAR_SIGNALING_CASSETTE			GOBP_POSITIVE_REGULATION_OF_TRANSCRIPTION_BY_RNA_POLYMERASE_II		GOBP_RESPONSE_TO_CYTOKINE	GOBP_DEFENSE_RESPONSE_TO_OTHER_ORGANISM
4791	NFKB2	nuclear factor kappa B subunit 2 [Source:HGNC Symbol;Acc:HGNC:7795]	GOBP_POSITIVE_REGULATION_OF_RNA_METABOLIC_PROCESS	GOBP_BIOLOGICAL_PROCESS_INVOLVED_IN_INTERSPECIES_INTERACTION_BETWEEN_ORGANISMS	GOBP_DEFENSE_RESPONSE								GOBP_INTRACELLULAR_SIGNALING_CASSETTE			GOBP_POSITIVE_REGULATION_OF_TRANSCRIPTION_BY_RNA_POLYMERASE_II		GOBP_RESPONSE_TO_CYTOKINE	GOBP_DEFENSE_RESPONSE_TO_OTHER_ORGANISM
25	ABL1	ABL proto-oncogene 1, non-receptor tyrosine kinase [Source:HGNC Symbol;Acc:HGNC:76]	GOBP_POSITIVE_REGULATION_OF_RNA_METABOLIC_PROCESS	GOBP_BIOLOGICAL_PROCESS_INVOLVED_IN_INTERSPECIES_INTERACTION_BETWEEN_ORGANISMS		GOBP_POSITIVE_REGULATION_OF_SIGNALING	GOBP_REGULATION_OF_INTRACELLULAR_SIGNAL_TRANSDUCTION	GOBP_REGULATION_OF_RESPONSE_TO_STRESS	GOBP_CELLULAR_RESPONSE_TO_ORGANIC_SUBSTANCE	GOBP_REGULATION_OF_CELL_POPULATION_PROLIFERATION		GOBP_POSITIVE_REGULATION_OF_GENE_EXPRESSION	GOBP_INTRACELLULAR_SIGNALING_CASSETTE	GOBP_CELL_MOTILITY	GOBP_NEGATIVE_REGULATION_OF_RESPONSE_TO_STIMULUS	GOBP_POSITIVE_REGULATION_OF_TRANSCRIPTION_BY_RNA_POLYMERASE_II	GOBP_REGULATION_OF_IMMUNE_SYSTEM_PROCESS			GOBP_REGULATION_OF_MOLECULAR_FUNCTION	GOBP_NEUROGENESIS	GOBP_POSITIVE_REGULATION_OF_MULTICELLULAR_ORGANISMAL_PROCESS
5976	UPF1	UPF1 RNA helicase and ATPase [Source:HGNC Symbol;Acc:HGNC:9962]	GOBP_POSITIVE_REGULATION_OF_RNA_METABOLIC_PROCESS	GOBP_BIOLOGICAL_PROCESS_INVOLVED_IN_INTERSPECIES_INTERACTION_BETWEEN_ORGANISMS					GOBP_CELLULAR_RESPONSE_TO_ORGANIC_SUBSTANCE			GOBP_POSITIVE_REGULATION_OF_GENE_EXPRESSION						GOBP_RESPONSE_TO_CYTOKINE
5467	PPARD	peroxisome proliferator activated receptor delta [Source:HGNC Symbol;Acc:HGNC:9235]	GOBP_POSITIVE_REGULATION_OF_RNA_METABOLIC_PROCESS		GOBP_DEFENSE_RESPONSE	GOBP_POSITIVE_REGULATION_OF_SIGNALING	GOBP_REGULATION_OF_INTRACELLULAR_SIGNAL_TRANSDUCTION	GOBP_REGULATION_OF_RESPONSE_TO_STRESS	GOBP_CELLULAR_RESPONSE_TO_ORGANIC_SUBSTANCE	GOBP_REGULATION_OF_CELL_POPULATION_PROLIFERATION	GOBP_REGULATION_OF_RESPONSE_TO_EXTERNAL_STIMULUS	GOBP_POSITIVE_REGULATION_OF_GENE_EXPRESSION	GOBP_INTRACELLULAR_SIGNALING_CASSETTE	GOBP_CELL_MOTILITY	GOBP_NEGATIVE_REGULATION_OF_RESPONSE_TO_STIMULUS	GOBP_POSITIVE_REGULATION_OF_TRANSCRIPTION_BY_RNA_POLYMERASE_II
84632	AFAP1L2	actin filament associated protein 1 like 2 [Source:HGNC Symbol;Acc:HGNC:25901]	GOBP_POSITIVE_REGULATION_OF_RNA_METABOLIC_PROCESS		GOBP_DEFENSE_RESPONSE	GOBP_POSITIVE_REGULATION_OF_SIGNALING						GOBP_POSITIVE_REGULATION_OF_GENE_EXPRESSION										GOBP_POSITIVE_REGULATION_OF_MULTICELLULAR_ORGANISMAL_PROCESS
2000	ELF4	E74 like ETS transcription factor 4 [Source:HGNC Symbol;Acc:HGNC:3319]	GOBP_POSITIVE_REGULATION_OF_RNA_METABOLIC_PROCESS		GOBP_DEFENSE_RESPONSE			GOBP_REGULATION_OF_RESPONSE_TO_STRESS			GOBP_REGULATION_OF_RESPONSE_TO_EXTERNAL_STIMULUS				GOBP_NEGATIVE_REGULATION_OF_RESPONSE_TO_STIMULUS	GOBP_POSITIVE_REGULATION_OF_TRANSCRIPTION_BY_RNA_POLYMERASE_II
6776	STAT5A	signal transducer and activator of transcription 5A [Source:HGNC Symbol;Acc:HGNC:11366]	GOBP_POSITIVE_REGULATION_OF_RNA_METABOLIC_PROCESS		GOBP_DEFENSE_RESPONSE				GOBP_CELLULAR_RESPONSE_TO_ORGANIC_SUBSTANCE	GOBP_REGULATION_OF_CELL_POPULATION_PROLIFERATION				GOBP_CELL_MOTILITY		GOBP_POSITIVE_REGULATION_OF_TRANSCRIPTION_BY_RNA_POLYMERASE_II		GOBP_RESPONSE_TO_CYTOKINE
3589	IL11	interleukin 11 [Source:HGNC Symbol;Acc:HGNC:5966]	GOBP_POSITIVE_REGULATION_OF_RNA_METABOLIC_PROCESS			GOBP_POSITIVE_REGULATION_OF_SIGNALING	GOBP_REGULATION_OF_INTRACELLULAR_SIGNAL_TRANSDUCTION		GOBP_CELLULAR_RESPONSE_TO_ORGANIC_SUBSTANCE	GOBP_REGULATION_OF_CELL_POPULATION_PROLIFERATION			GOBP_INTRACELLULAR_SIGNALING_CASSETTE			GOBP_POSITIVE_REGULATION_OF_TRANSCRIPTION_BY_RNA_POLYMERASE_II		GOBP_RESPONSE_TO_CYTOKINE
57521	RPTOR	regulatory associated protein of MTOR complex 1 [Source:HGNC Symbol;Acc:HGNC:30287]	GOBP_POSITIVE_REGULATION_OF_RNA_METABOLIC_PROCESS			GOBP_POSITIVE_REGULATION_OF_SIGNALING	GOBP_REGULATION_OF_INTRACELLULAR_SIGNAL_TRANSDUCTION		GOBP_CELLULAR_RESPONSE_TO_ORGANIC_SUBSTANCE	GOBP_REGULATION_OF_CELL_POPULATION_PROLIFERATION							GOBP_REGULATION_OF_IMMUNE_SYSTEM_PROCESS					GOBP_POSITIVE_REGULATION_OF_MULTICELLULAR_ORGANISMAL_PROCESS
2626	GATA4	GATA binding protein 4 [Source:HGNC Symbol;Acc:HGNC:4173]	GOBP_POSITIVE_REGULATION_OF_RNA_METABOLIC_PROCESS			GOBP_POSITIVE_REGULATION_OF_SIGNALING	GOBP_REGULATION_OF_INTRACELLULAR_SIGNAL_TRANSDUCTION		GOBP_CELLULAR_RESPONSE_TO_ORGANIC_SUBSTANCE			GOBP_POSITIVE_REGULATION_OF_GENE_EXPRESSION			GOBP_NEGATIVE_REGULATION_OF_RESPONSE_TO_STIMULUS	GOBP_POSITIVE_REGULATION_OF_TRANSCRIPTION_BY_RNA_POLYMERASE_II						GOBP_POSITIVE_REGULATION_OF_MULTICELLULAR_ORGANISMAL_PROCESS
7422	VEGFA	vascular endothelial growth factor A [Source:HGNC Symbol;Acc:HGNC:12680]	GOBP_POSITIVE_REGULATION_OF_RNA_METABOLIC_PROCESS			GOBP_POSITIVE_REGULATION_OF_SIGNALING	GOBP_REGULATION_OF_INTRACELLULAR_SIGNAL_TRANSDUCTION			GOBP_REGULATION_OF_CELL_POPULATION_PROLIFERATION	GOBP_REGULATION_OF_RESPONSE_TO_EXTERNAL_STIMULUS	GOBP_POSITIVE_REGULATION_OF_GENE_EXPRESSION	GOBP_INTRACELLULAR_SIGNALING_CASSETTE	GOBP_CELL_MOTILITY		GOBP_POSITIVE_REGULATION_OF_TRANSCRIPTION_BY_RNA_POLYMERASE_II	GOBP_REGULATION_OF_IMMUNE_SYSTEM_PROCESS			GOBP_REGULATION_OF_MOLECULAR_FUNCTION	GOBP_NEUROGENESIS	GOBP_POSITIVE_REGULATION_OF_MULTICELLULAR_ORGANISMAL_PROCESS
4221	MEN1	menin 1 [Source:HGNC Symbol;Acc:HGNC:7010]	GOBP_POSITIVE_REGULATION_OF_RNA_METABOLIC_PROCESS			GOBP_POSITIVE_REGULATION_OF_SIGNALING	GOBP_REGULATION_OF_INTRACELLULAR_SIGNAL_TRANSDUCTION			GOBP_REGULATION_OF_CELL_POPULATION_PROLIFERATION		GOBP_POSITIVE_REGULATION_OF_GENE_EXPRESSION	GOBP_INTRACELLULAR_SIGNALING_CASSETTE		GOBP_NEGATIVE_REGULATION_OF_RESPONSE_TO_STIMULUS	GOBP_POSITIVE_REGULATION_OF_TRANSCRIPTION_BY_RNA_POLYMERASE_II				GOBP_REGULATION_OF_MOLECULAR_FUNCTION
57057	TBX20	T-box transcription factor 20 [Source:HGNC Symbol;Acc:HGNC:11598]	GOBP_POSITIVE_REGULATION_OF_RNA_METABOLIC_PROCESS			GOBP_POSITIVE_REGULATION_OF_SIGNALING	GOBP_REGULATION_OF_INTRACELLULAR_SIGNAL_TRANSDUCTION			GOBP_REGULATION_OF_CELL_POPULATION_PROLIFERATION			GOBP_INTRACELLULAR_SIGNALING_CASSETTE	GOBP_CELL_MOTILITY	GOBP_NEGATIVE_REGULATION_OF_RESPONSE_TO_STIMULUS	GOBP_POSITIVE_REGULATION_OF_TRANSCRIPTION_BY_RNA_POLYMERASE_II					GOBP_NEUROGENESIS	GOBP_POSITIVE_REGULATION_OF_MULTICELLULAR_ORGANISMAL_PROCESS
392255	GDF6	growth differentiation factor 6 [Source:HGNC Symbol;Acc:HGNC:4221]	GOBP_POSITIVE_REGULATION_OF_RNA_METABOLIC_PROCESS			GOBP_POSITIVE_REGULATION_OF_SIGNALING	GOBP_REGULATION_OF_INTRACELLULAR_SIGNAL_TRANSDUCTION						GOBP_INTRACELLULAR_SIGNALING_CASSETTE	GOBP_CELL_MOTILITY							GOBP_NEUROGENESIS	GOBP_POSITIVE_REGULATION_OF_MULTICELLULAR_ORGANISMAL_PROCESS
23558	WBP2	WW domain binding protein 2 [Source:HGNC Symbol;Acc:HGNC:12738]	GOBP_POSITIVE_REGULATION_OF_RNA_METABOLIC_PROCESS			GOBP_POSITIVE_REGULATION_OF_SIGNALING			GOBP_CELLULAR_RESPONSE_TO_ORGANIC_SUBSTANCE			GOBP_POSITIVE_REGULATION_OF_GENE_EXPRESSION				GOBP_POSITIVE_REGULATION_OF_TRANSCRIPTION_BY_RNA_POLYMERASE_II
6256	RXRA	retinoid X receptor alpha [Source:HGNC Symbol;Acc:HGNC:10477]	GOBP_POSITIVE_REGULATION_OF_RNA_METABOLIC_PROCESS			GOBP_POSITIVE_REGULATION_OF_SIGNALING			GOBP_CELLULAR_RESPONSE_TO_ORGANIC_SUBSTANCE							GOBP_POSITIVE_REGULATION_OF_TRANSCRIPTION_BY_RNA_POLYMERASE_II				GOBP_REGULATION_OF_MOLECULAR_FUNCTION		GOBP_POSITIVE_REGULATION_OF_MULTICELLULAR_ORGANISMAL_PROCESS
5605	MAP2K2	mitogen-activated protein kinase kinase 2 [Source:HGNC Symbol;Acc:HGNC:6842]	GOBP_POSITIVE_REGULATION_OF_RNA_METABOLIC_PROCESS				GOBP_REGULATION_OF_INTRACELLULAR_SIGNAL_TRANSDUCTION	GOBP_REGULATION_OF_RESPONSE_TO_STRESS			GOBP_REGULATION_OF_RESPONSE_TO_EXTERNAL_STIMULUS	GOBP_POSITIVE_REGULATION_OF_GENE_EXPRESSION	GOBP_INTRACELLULAR_SIGNALING_CASSETTE	GOBP_CELL_MOTILITY						GOBP_REGULATION_OF_MOLECULAR_FUNCTION	GOBP_NEUROGENESIS	GOBP_POSITIVE_REGULATION_OF_MULTICELLULAR_ORGANISMAL_PROCESS
6602	SMARCD1	SWI/SNF related, matrix associated, actin dependent regulator of chromatin, subfamily d, member 1 [Source:HGNC Symbol;Acc:HGNC:11106]	GOBP_POSITIVE_REGULATION_OF_RNA_METABOLIC_PROCESS					GOBP_REGULATION_OF_RESPONSE_TO_STRESS	GOBP_CELLULAR_RESPONSE_TO_ORGANIC_SUBSTANCE	GOBP_REGULATION_OF_CELL_POPULATION_PROLIFERATION		GOBP_POSITIVE_REGULATION_OF_GENE_EXPRESSION					GOBP_REGULATION_OF_IMMUNE_SYSTEM_PROCESS					GOBP_POSITIVE_REGULATION_OF_MULTICELLULAR_ORGANISMAL_PROCESS
4968	OGG1	8-oxoguanine DNA glycosylase [Source:HGNC Symbol;Acc:HGNC:8125]	GOBP_POSITIVE_REGULATION_OF_RNA_METABOLIC_PROCESS					GOBP_REGULATION_OF_RESPONSE_TO_STRESS				GOBP_POSITIVE_REGULATION_OF_GENE_EXPRESSION			GOBP_NEGATIVE_REGULATION_OF_RESPONSE_TO_STIMULUS	GOBP_POSITIVE_REGULATION_OF_TRANSCRIPTION_BY_RNA_POLYMERASE_II
6603	SMARCD2	SWI/SNF related, matrix associated, actin dependent regulator of chromatin, subfamily d, member 2 [Source:HGNC Symbol;Acc:HGNC:11107]	GOBP_POSITIVE_REGULATION_OF_RNA_METABOLIC_PROCESS					GOBP_REGULATION_OF_RESPONSE_TO_STRESS									GOBP_REGULATION_OF_IMMUNE_SYSTEM_PROCESS					GOBP_POSITIVE_REGULATION_OF_MULTICELLULAR_ORGANISMAL_PROCESS
8013	NR4A3	nuclear receptor subfamily 4 group A member 3 [Source:HGNC Symbol;Acc:HGNC:7982]	GOBP_POSITIVE_REGULATION_OF_RNA_METABOLIC_PROCESS						GOBP_CELLULAR_RESPONSE_TO_ORGANIC_SUBSTANCE	GOBP_REGULATION_OF_CELL_POPULATION_PROLIFERATION		GOBP_POSITIVE_REGULATION_OF_GENE_EXPRESSION		GOBP_CELL_MOTILITY		GOBP_POSITIVE_REGULATION_OF_TRANSCRIPTION_BY_RNA_POLYMERASE_II	GOBP_REGULATION_OF_IMMUNE_SYSTEM_PROCESS					GOBP_POSITIVE_REGULATION_OF_MULTICELLULAR_ORGANISMAL_PROCESS
6722	SRF	serum response factor [Source:HGNC Symbol;Acc:HGNC:11291]	GOBP_POSITIVE_REGULATION_OF_RNA_METABOLIC_PROCESS						GOBP_CELLULAR_RESPONSE_TO_ORGANIC_SUBSTANCE	GOBP_REGULATION_OF_CELL_POPULATION_PROLIFERATION				GOBP_CELL_MOTILITY		GOBP_POSITIVE_REGULATION_OF_TRANSCRIPTION_BY_RNA_POLYMERASE_II		GOBP_RESPONSE_TO_CYTOKINE		GOBP_REGULATION_OF_MOLECULAR_FUNCTION	GOBP_NEUROGENESIS	GOBP_POSITIVE_REGULATION_OF_MULTICELLULAR_ORGANISMAL_PROCESS
10498	CARM1	coactivator associated arginine methyltransferase 1 [Source:HGNC Symbol;Acc:HGNC:23393]	GOBP_POSITIVE_REGULATION_OF_RNA_METABOLIC_PROCESS						GOBP_CELLULAR_RESPONSE_TO_ORGANIC_SUBSTANCE	GOBP_REGULATION_OF_CELL_POPULATION_PROLIFERATION											GOBP_NEUROGENESIS
8609	KLF7	KLF transcription factor 7 [Source:HGNC Symbol;Acc:HGNC:6350]	GOBP_POSITIVE_REGULATION_OF_RNA_METABOLIC_PROCESS						GOBP_CELLULAR_RESPONSE_TO_ORGANIC_SUBSTANCE						GOBP_NEGATIVE_REGULATION_OF_RESPONSE_TO_STIMULUS	GOBP_POSITIVE_REGULATION_OF_TRANSCRIPTION_BY_RNA_POLYMERASE_II					GOBP_NEUROGENESIS
1959	EGR2	early growth response 2 [Source:HGNC Symbol;Acc:HGNC:3239]	GOBP_POSITIVE_REGULATION_OF_RNA_METABOLIC_PROCESS						GOBP_CELLULAR_RESPONSE_TO_ORGANIC_SUBSTANCE							GOBP_POSITIVE_REGULATION_OF_TRANSCRIPTION_BY_RNA_POLYMERASE_II					GOBP_NEUROGENESIS	GOBP_POSITIVE_REGULATION_OF_MULTICELLULAR_ORGANISMAL_PROCESS
64855	NIBAN2	niban apoptosis regulator 2 [Source:HGNC Symbol;Acc:HGNC:25282]	GOBP_POSITIVE_REGULATION_OF_RNA_METABOLIC_PROCESS							GOBP_REGULATION_OF_CELL_POPULATION_PROLIFERATION		GOBP_POSITIVE_REGULATION_OF_GENE_EXPRESSION			GOBP_NEGATIVE_REGULATION_OF_RESPONSE_TO_STIMULUS					GOBP_REGULATION_OF_MOLECULAR_FUNCTION	GOBP_NEUROGENESIS	GOBP_POSITIVE_REGULATION_OF_MULTICELLULAR_ORGANISMAL_PROCESS
7020	TFAP2A	transcription factor AP-2 alpha [Source:HGNC Symbol;Acc:HGNC:11742]	GOBP_POSITIVE_REGULATION_OF_RNA_METABOLIC_PROCESS							GOBP_REGULATION_OF_CELL_POPULATION_PROLIFERATION		GOBP_POSITIVE_REGULATION_OF_GENE_EXPRESSION				GOBP_POSITIVE_REGULATION_OF_TRANSCRIPTION_BY_RNA_POLYMERASE_II						GOBP_POSITIVE_REGULATION_OF_MULTICELLULAR_ORGANISMAL_PROCESS
4097	MAFG	MAF bZIP transcription factor G [Source:HGNC Symbol;Acc:HGNC:6781]	GOBP_POSITIVE_REGULATION_OF_RNA_METABOLIC_PROCESS							GOBP_REGULATION_OF_CELL_POPULATION_PROLIFERATION		GOBP_POSITIVE_REGULATION_OF_GENE_EXPRESSION				GOBP_POSITIVE_REGULATION_OF_TRANSCRIPTION_BY_RNA_POLYMERASE_II
79084	WDR77	WD repeat domain 77 [Source:HGNC Symbol;Acc:HGNC:29652]	GOBP_POSITIVE_REGULATION_OF_RNA_METABOLIC_PROCESS							GOBP_REGULATION_OF_CELL_POPULATION_PROLIFERATION		GOBP_POSITIVE_REGULATION_OF_GENE_EXPRESSION
391	RHOG	ras homolog family member G [Source:HGNC Symbol;Acc:HGNC:672]	GOBP_POSITIVE_REGULATION_OF_RNA_METABOLIC_PROCESS							GOBP_REGULATION_OF_CELL_POPULATION_PROLIFERATION			GOBP_INTRACELLULAR_SIGNALING_CASSETTE	GOBP_CELL_MOTILITY						GOBP_REGULATION_OF_MOLECULAR_FUNCTION
259307	IL4I1	interleukin 4 induced 1 [Source:HGNC Symbol;Acc:HGNC:19094]	GOBP_POSITIVE_REGULATION_OF_RNA_METABOLIC_PROCESS							GOBP_REGULATION_OF_CELL_POPULATION_PROLIFERATION					GOBP_NEGATIVE_REGULATION_OF_RESPONSE_TO_STIMULUS	GOBP_POSITIVE_REGULATION_OF_TRANSCRIPTION_BY_RNA_POLYMERASE_II	GOBP_REGULATION_OF_IMMUNE_SYSTEM_PROCESS					GOBP_POSITIVE_REGULATION_OF_MULTICELLULAR_ORGANISMAL_PROCESS
7071	KLF10	KLF transcription factor 10 [Source:HGNC Symbol;Acc:HGNC:11810]	GOBP_POSITIVE_REGULATION_OF_RNA_METABOLIC_PROCESS							GOBP_REGULATION_OF_CELL_POPULATION_PROLIFERATION						GOBP_POSITIVE_REGULATION_OF_TRANSCRIPTION_BY_RNA_POLYMERASE_II	GOBP_REGULATION_OF_IMMUNE_SYSTEM_PROCESS					GOBP_POSITIVE_REGULATION_OF_MULTICELLULAR_ORGANISMAL_PROCESS
84444	DOT1L	DOT1 like histone lysine methyltransferase [Source:HGNC Symbol;Acc:HGNC:24948]	GOBP_POSITIVE_REGULATION_OF_RNA_METABOLIC_PROCESS							GOBP_REGULATION_OF_CELL_POPULATION_PROLIFERATION						GOBP_POSITIVE_REGULATION_OF_TRANSCRIPTION_BY_RNA_POLYMERASE_II				GOBP_REGULATION_OF_MOLECULAR_FUNCTION
2119	ETV5	ETS variant transcription factor 5 [Source:HGNC Symbol;Acc:HGNC:3494]	GOBP_POSITIVE_REGULATION_OF_RNA_METABOLIC_PROCESS							GOBP_REGULATION_OF_CELL_POPULATION_PROLIFERATION						GOBP_POSITIVE_REGULATION_OF_TRANSCRIPTION_BY_RNA_POLYMERASE_II					GOBP_NEUROGENESIS	GOBP_POSITIVE_REGULATION_OF_MULTICELLULAR_ORGANISMAL_PROCESS
6926	TBX3	T-box transcription factor 3 [Source:HGNC Symbol;Acc:HGNC:11602]	GOBP_POSITIVE_REGULATION_OF_RNA_METABOLIC_PROCESS							GOBP_REGULATION_OF_CELL_POPULATION_PROLIFERATION						GOBP_POSITIVE_REGULATION_OF_TRANSCRIPTION_BY_RNA_POLYMERASE_II
1871	E2F3	E2F transcription factor 3 [Source:HGNC Symbol;Acc:HGNC:3115]	GOBP_POSITIVE_REGULATION_OF_RNA_METABOLIC_PROCESS							GOBP_REGULATION_OF_CELL_POPULATION_PROLIFERATION						GOBP_POSITIVE_REGULATION_OF_TRANSCRIPTION_BY_RNA_POLYMERASE_II
23648	SSBP3	single stranded DNA binding protein 3 [Source:HGNC Symbol;Acc:HGNC:15674]	GOBP_POSITIVE_REGULATION_OF_RNA_METABOLIC_PROCESS							GOBP_REGULATION_OF_CELL_POPULATION_PROLIFERATION						GOBP_POSITIVE_REGULATION_OF_TRANSCRIPTION_BY_RNA_POLYMERASE_II
3054	HCFC1	host cell factor C1 [Source:HGNC Symbol;Acc:HGNC:4839]	GOBP_POSITIVE_REGULATION_OF_RNA_METABOLIC_PROCESS									GOBP_POSITIVE_REGULATION_OF_GENE_EXPRESSION				GOBP_POSITIVE_REGULATION_OF_TRANSCRIPTION_BY_RNA_POLYMERASE_II
9441	MED26	mediator complex subunit 26 [Source:HGNC Symbol;Acc:HGNC:2376]	GOBP_POSITIVE_REGULATION_OF_RNA_METABOLIC_PROCESS									GOBP_POSITIVE_REGULATION_OF_GENE_EXPRESSION				GOBP_POSITIVE_REGULATION_OF_TRANSCRIPTION_BY_RNA_POLYMERASE_II
27339	PRPF19	pre-mRNA processing factor 19 [Source:HGNC Symbol;Acc:HGNC:17896]	GOBP_POSITIVE_REGULATION_OF_RNA_METABOLIC_PROCESS									GOBP_POSITIVE_REGULATION_OF_GENE_EXPRESSION
23034	SAMD4A	sterile alpha motif domain containing 4A [Source:HGNC Symbol;Acc:HGNC:23023]	GOBP_POSITIVE_REGULATION_OF_RNA_METABOLIC_PROCESS									GOBP_POSITIVE_REGULATION_OF_GENE_EXPRESSION
55696	RBM22	RNA binding motif protein 22 [Source:HGNC Symbol;Acc:HGNC:25503]	GOBP_POSITIVE_REGULATION_OF_RNA_METABOLIC_PROCESS									GOBP_POSITIVE_REGULATION_OF_GENE_EXPRESSION
4692	NDN	necdin, MAGE family member [Source:HGNC Symbol;Acc:HGNC:7675]	GOBP_POSITIVE_REGULATION_OF_RNA_METABOLIC_PROCESS											GOBP_CELL_MOTILITY		GOBP_POSITIVE_REGULATION_OF_TRANSCRIPTION_BY_RNA_POLYMERASE_II					GOBP_NEUROGENESIS
9592	IER2	immediate early response 2 [Source:HGNC Symbol;Acc:HGNC:28871]	GOBP_POSITIVE_REGULATION_OF_RNA_METABOLIC_PROCESS											GOBP_CELL_MOTILITY		GOBP_POSITIVE_REGULATION_OF_TRANSCRIPTION_BY_RNA_POLYMERASE_II					GOBP_NEUROGENESIS
8536	CAMK1	calcium/calmodulin dependent protein kinase I [Source:HGNC Symbol;Acc:HGNC:1459]	GOBP_POSITIVE_REGULATION_OF_RNA_METABOLIC_PROCESS													GOBP_POSITIVE_REGULATION_OF_TRANSCRIPTION_BY_RNA_POLYMERASE_II				GOBP_REGULATION_OF_MOLECULAR_FUNCTION	GOBP_NEUROGENESIS
4855	NOTCH4	notch receptor 4 [Source:HGNC Symbol;Acc:HGNC:7884]	GOBP_POSITIVE_REGULATION_OF_RNA_METABOLIC_PROCESS													GOBP_POSITIVE_REGULATION_OF_TRANSCRIPTION_BY_RNA_POLYMERASE_II
2114	ETS2	ETS proto-oncogene 2, transcription factor [Source:HGNC Symbol;Acc:HGNC:3489]	GOBP_POSITIVE_REGULATION_OF_RNA_METABOLIC_PROCESS													GOBP_POSITIVE_REGULATION_OF_TRANSCRIPTION_BY_RNA_POLYMERASE_II
23210	JMJD6	jumonji domain containing 6, arginine demethylase and lysine hydroxylase [Source:HGNC Symbol;Acc:HGNC:19355]	GOBP_POSITIVE_REGULATION_OF_RNA_METABOLIC_PROCESS													GOBP_POSITIVE_REGULATION_OF_TRANSCRIPTION_BY_RNA_POLYMERASE_II
5316	PKNOX1	PBX/knotted 1 homeobox 1 [Source:HGNC Symbol;Acc:HGNC:9022]	GOBP_POSITIVE_REGULATION_OF_RNA_METABOLIC_PROCESS													GOBP_POSITIVE_REGULATION_OF_TRANSCRIPTION_BY_RNA_POLYMERASE_II
2649	NR6A1	nuclear receptor subfamily 6 group A member 1 [Source:HGNC Symbol;Acc:HGNC:7985]	GOBP_POSITIVE_REGULATION_OF_RNA_METABOLIC_PROCESS													GOBP_POSITIVE_REGULATION_OF_TRANSCRIPTION_BY_RNA_POLYMERASE_II
8178	ELL	elongation factor for RNA polymerase II [Source:HGNC Symbol;Acc:HGNC:23114]	GOBP_POSITIVE_REGULATION_OF_RNA_METABOLIC_PROCESS													GOBP_POSITIVE_REGULATION_OF_TRANSCRIPTION_BY_RNA_POLYMERASE_II
9442	MED27	mediator complex subunit 27 [Source:HGNC Symbol;Acc:HGNC:2377]	GOBP_POSITIVE_REGULATION_OF_RNA_METABOLIC_PROCESS													GOBP_POSITIVE_REGULATION_OF_TRANSCRIPTION_BY_RNA_POLYMERASE_II
85441	HELZ2	helicase with zinc finger 2 [Source:HGNC Symbol;Acc:HGNC:30021]	GOBP_POSITIVE_REGULATION_OF_RNA_METABOLIC_PROCESS													GOBP_POSITIVE_REGULATION_OF_TRANSCRIPTION_BY_RNA_POLYMERASE_II
388558	ZNF808	zinc finger protein 808 [Source:HGNC Symbol;Acc:HGNC:33230]	GOBP_POSITIVE_REGULATION_OF_RNA_METABOLIC_PROCESS													GOBP_POSITIVE_REGULATION_OF_TRANSCRIPTION_BY_RNA_POLYMERASE_II
100131827	ZNF717	zinc finger protein 717 [Source:HGNC Symbol;Acc:HGNC:29448]	GOBP_POSITIVE_REGULATION_OF_RNA_METABOLIC_PROCESS													GOBP_POSITIVE_REGULATION_OF_TRANSCRIPTION_BY_RNA_POLYMERASE_II
79618	HMBOX1	homeobox containing 1 [Source:HGNC Symbol;Acc:HGNC:26137]	GOBP_POSITIVE_REGULATION_OF_RNA_METABOLIC_PROCESS																	GOBP_REGULATION_OF_MOLECULAR_FUNCTION
1785	DNM2	dynamin 2 [Source:HGNC Symbol;Acc:HGNC:2974]	GOBP_POSITIVE_REGULATION_OF_RNA_METABOLIC_PROCESS																		GOBP_NEUROGENESIS
5705	PSMC5	proteasome 26S subunit, ATPase 5 [Source:HGNC Symbol;Acc:HGNC:9552]	GOBP_POSITIVE_REGULATION_OF_RNA_METABOLIC_PROCESS
55095	SAMD4B	sterile alpha motif domain containing 4B [Source:HGNC Symbol;Acc:HGNC:25492]	GOBP_POSITIVE_REGULATION_OF_RNA_METABOLIC_PROCESS
80853	KDM7A	lysine demethylase 7A [Source:HGNC Symbol;Acc:HGNC:22224]	GOBP_POSITIVE_REGULATION_OF_RNA_METABOLIC_PROCESS
30827	CXXC1	CXXC finger protein 1 [Source:HGNC Symbol;Acc:HGNC:24343]	GOBP_POSITIVE_REGULATION_OF_RNA_METABOLIC_PROCESS
6352	CCL5	C-C motif chemokine ligand 5 [Source:HGNC Symbol;Acc:HGNC:10632]		GOBP_BIOLOGICAL_PROCESS_INVOLVED_IN_INTERSPECIES_INTERACTION_BETWEEN_ORGANISMS	GOBP_DEFENSE_RESPONSE	GOBP_POSITIVE_REGULATION_OF_SIGNALING	GOBP_REGULATION_OF_INTRACELLULAR_SIGNAL_TRANSDUCTION	GOBP_REGULATION_OF_RESPONSE_TO_STRESS	GOBP_CELLULAR_RESPONSE_TO_ORGANIC_SUBSTANCE	GOBP_REGULATION_OF_CELL_POPULATION_PROLIFERATION	GOBP_REGULATION_OF_RESPONSE_TO_EXTERNAL_STIMULUS	GOBP_POSITIVE_REGULATION_OF_GENE_EXPRESSION	GOBP_INTRACELLULAR_SIGNALING_CASSETTE	GOBP_CELL_MOTILITY	GOBP_NEGATIVE_REGULATION_OF_RESPONSE_TO_STIMULUS		GOBP_REGULATION_OF_IMMUNE_SYSTEM_PROCESS	GOBP_RESPONSE_TO_CYTOKINE	GOBP_DEFENSE_RESPONSE_TO_OTHER_ORGANISM	GOBP_REGULATION_OF_MOLECULAR_FUNCTION		GOBP_POSITIVE_REGULATION_OF_MULTICELLULAR_ORGANISMAL_PROCESS
148022	TICAM1	TIR domain containing adaptor molecule 1 [Source:HGNC Symbol;Acc:HGNC:18348]		GOBP_BIOLOGICAL_PROCESS_INVOLVED_IN_INTERSPECIES_INTERACTION_BETWEEN_ORGANISMS	GOBP_DEFENSE_RESPONSE	GOBP_POSITIVE_REGULATION_OF_SIGNALING	GOBP_REGULATION_OF_INTRACELLULAR_SIGNAL_TRANSDUCTION	GOBP_REGULATION_OF_RESPONSE_TO_STRESS	GOBP_CELLULAR_RESPONSE_TO_ORGANIC_SUBSTANCE	GOBP_REGULATION_OF_CELL_POPULATION_PROLIFERATION	GOBP_REGULATION_OF_RESPONSE_TO_EXTERNAL_STIMULUS	GOBP_POSITIVE_REGULATION_OF_GENE_EXPRESSION	GOBP_INTRACELLULAR_SIGNALING_CASSETTE				GOBP_REGULATION_OF_IMMUNE_SYSTEM_PROCESS		GOBP_DEFENSE_RESPONSE_TO_OTHER_ORGANISM			GOBP_POSITIVE_REGULATION_OF_MULTICELLULAR_ORGANISMAL_PROCESS
9641	IKBKE	inhibitor of nuclear factor kappa B kinase subunit epsilon [Source:HGNC Symbol;Acc:HGNC:14552]		GOBP_BIOLOGICAL_PROCESS_INVOLVED_IN_INTERSPECIES_INTERACTION_BETWEEN_ORGANISMS	GOBP_DEFENSE_RESPONSE	GOBP_POSITIVE_REGULATION_OF_SIGNALING	GOBP_REGULATION_OF_INTRACELLULAR_SIGNAL_TRANSDUCTION	GOBP_REGULATION_OF_RESPONSE_TO_STRESS	GOBP_CELLULAR_RESPONSE_TO_ORGANIC_SUBSTANCE		GOBP_REGULATION_OF_RESPONSE_TO_EXTERNAL_STIMULUS	GOBP_POSITIVE_REGULATION_OF_GENE_EXPRESSION	GOBP_INTRACELLULAR_SIGNALING_CASSETTE				GOBP_REGULATION_OF_IMMUNE_SYSTEM_PROCESS	GOBP_RESPONSE_TO_CYTOKINE	GOBP_DEFENSE_RESPONSE_TO_OTHER_ORGANISM	GOBP_REGULATION_OF_MOLECULAR_FUNCTION		GOBP_POSITIVE_REGULATION_OF_MULTICELLULAR_ORGANISMAL_PROCESS
5770	PTPN1	protein tyrosine phosphatase non-receptor type 1 [Source:HGNC Symbol;Acc:HGNC:9642]		GOBP_BIOLOGICAL_PROCESS_INVOLVED_IN_INTERSPECIES_INTERACTION_BETWEEN_ORGANISMS	GOBP_DEFENSE_RESPONSE	GOBP_POSITIVE_REGULATION_OF_SIGNALING	GOBP_REGULATION_OF_INTRACELLULAR_SIGNAL_TRANSDUCTION	GOBP_REGULATION_OF_RESPONSE_TO_STRESS	GOBP_CELLULAR_RESPONSE_TO_ORGANIC_SUBSTANCE		GOBP_REGULATION_OF_RESPONSE_TO_EXTERNAL_STIMULUS		GOBP_INTRACELLULAR_SIGNALING_CASSETTE		GOBP_NEGATIVE_REGULATION_OF_RESPONSE_TO_STIMULUS		GOBP_REGULATION_OF_IMMUNE_SYSTEM_PROCESS	GOBP_RESPONSE_TO_CYTOKINE	GOBP_DEFENSE_RESPONSE_TO_OTHER_ORGANISM	GOBP_REGULATION_OF_MOLECULAR_FUNCTION
9258	MFHAS1	multifunctional ROCO family signaling regulator 1 [Source:HGNC Symbol;Acc:HGNC:16982]		GOBP_BIOLOGICAL_PROCESS_INVOLVED_IN_INTERSPECIES_INTERACTION_BETWEEN_ORGANISMS	GOBP_DEFENSE_RESPONSE	GOBP_POSITIVE_REGULATION_OF_SIGNALING	GOBP_REGULATION_OF_INTRACELLULAR_SIGNAL_TRANSDUCTION	GOBP_REGULATION_OF_RESPONSE_TO_STRESS			GOBP_REGULATION_OF_RESPONSE_TO_EXTERNAL_STIMULUS		GOBP_INTRACELLULAR_SIGNALING_CASSETTE		GOBP_NEGATIVE_REGULATION_OF_RESPONSE_TO_STIMULUS		GOBP_REGULATION_OF_IMMUNE_SYSTEM_PROCESS		GOBP_DEFENSE_RESPONSE_TO_OTHER_ORGANISM
1435	CSF1	colony stimulating factor 1 [Source:HGNC Symbol;Acc:HGNC:2432]		GOBP_BIOLOGICAL_PROCESS_INVOLVED_IN_INTERSPECIES_INTERACTION_BETWEEN_ORGANISMS	GOBP_DEFENSE_RESPONSE	GOBP_POSITIVE_REGULATION_OF_SIGNALING	GOBP_REGULATION_OF_INTRACELLULAR_SIGNAL_TRANSDUCTION		GOBP_CELLULAR_RESPONSE_TO_ORGANIC_SUBSTANCE	GOBP_REGULATION_OF_CELL_POPULATION_PROLIFERATION	GOBP_REGULATION_OF_RESPONSE_TO_EXTERNAL_STIMULUS	GOBP_POSITIVE_REGULATION_OF_GENE_EXPRESSION	GOBP_INTRACELLULAR_SIGNALING_CASSETTE	GOBP_CELL_MOTILITY			GOBP_REGULATION_OF_IMMUNE_SYSTEM_PROCESS	GOBP_RESPONSE_TO_CYTOKINE	GOBP_DEFENSE_RESPONSE_TO_OTHER_ORGANISM	GOBP_REGULATION_OF_MOLECULAR_FUNCTION	GOBP_NEUROGENESIS	GOBP_POSITIVE_REGULATION_OF_MULTICELLULAR_ORGANISMAL_PROCESS
684	BST2	bone marrow stromal cell antigen 2 [Source:HGNC Symbol;Acc:HGNC:1119]		GOBP_BIOLOGICAL_PROCESS_INVOLVED_IN_INTERSPECIES_INTERACTION_BETWEEN_ORGANISMS	GOBP_DEFENSE_RESPONSE	GOBP_POSITIVE_REGULATION_OF_SIGNALING	GOBP_REGULATION_OF_INTRACELLULAR_SIGNAL_TRANSDUCTION			GOBP_REGULATION_OF_CELL_POPULATION_PROLIFERATION			GOBP_INTRACELLULAR_SIGNALING_CASSETTE	GOBP_CELL_MOTILITY			GOBP_REGULATION_OF_IMMUNE_SYSTEM_PROCESS	GOBP_RESPONSE_TO_CYTOKINE	GOBP_DEFENSE_RESPONSE_TO_OTHER_ORGANISM
929	CD14	CD14 molecule [Source:HGNC Symbol;Acc:HGNC:1628]		GOBP_BIOLOGICAL_PROCESS_INVOLVED_IN_INTERSPECIES_INTERACTION_BETWEEN_ORGANISMS	GOBP_DEFENSE_RESPONSE	GOBP_POSITIVE_REGULATION_OF_SIGNALING		GOBP_REGULATION_OF_RESPONSE_TO_STRESS	GOBP_CELLULAR_RESPONSE_TO_ORGANIC_SUBSTANCE		GOBP_REGULATION_OF_RESPONSE_TO_EXTERNAL_STIMULUS	GOBP_POSITIVE_REGULATION_OF_GENE_EXPRESSION					GOBP_REGULATION_OF_IMMUNE_SYSTEM_PROCESS	GOBP_RESPONSE_TO_CYTOKINE	GOBP_DEFENSE_RESPONSE_TO_OTHER_ORGANISM			GOBP_POSITIVE_REGULATION_OF_MULTICELLULAR_ORGANISMAL_PROCESS
54625	PARP14	poly(ADP-ribose) polymerase family member 14 [Source:HGNC Symbol;Acc:HGNC:29232]		GOBP_BIOLOGICAL_PROCESS_INVOLVED_IN_INTERSPECIES_INTERACTION_BETWEEN_ORGANISMS	GOBP_DEFENSE_RESPONSE	GOBP_POSITIVE_REGULATION_OF_SIGNALING		GOBP_REGULATION_OF_RESPONSE_TO_STRESS	GOBP_CELLULAR_RESPONSE_TO_ORGANIC_SUBSTANCE		GOBP_REGULATION_OF_RESPONSE_TO_EXTERNAL_STIMULUS				GOBP_NEGATIVE_REGULATION_OF_RESPONSE_TO_STIMULUS		GOBP_REGULATION_OF_IMMUNE_SYSTEM_PROCESS	GOBP_RESPONSE_TO_CYTOKINE	GOBP_DEFENSE_RESPONSE_TO_OTHER_ORGANISM
4814	NINJ1	ninjurin 1 [Source:HGNC Symbol;Acc:HGNC:7824]		GOBP_BIOLOGICAL_PROCESS_INVOLVED_IN_INTERSPECIES_INTERACTION_BETWEEN_ORGANISMS	GOBP_DEFENSE_RESPONSE	GOBP_POSITIVE_REGULATION_OF_SIGNALING		GOBP_REGULATION_OF_RESPONSE_TO_STRESS			GOBP_REGULATION_OF_RESPONSE_TO_EXTERNAL_STIMULUS			GOBP_CELL_MOTILITY			GOBP_REGULATION_OF_IMMUNE_SYSTEM_PROCESS		GOBP_DEFENSE_RESPONSE_TO_OTHER_ORGANISM			GOBP_POSITIVE_REGULATION_OF_MULTICELLULAR_ORGANISMAL_PROCESS
51296	SLC15A3	solute carrier family 15 member 3 [Source:HGNC Symbol;Acc:HGNC:18068]		GOBP_BIOLOGICAL_PROCESS_INVOLVED_IN_INTERSPECIES_INTERACTION_BETWEEN_ORGANISMS	GOBP_DEFENSE_RESPONSE	GOBP_POSITIVE_REGULATION_OF_SIGNALING		GOBP_REGULATION_OF_RESPONSE_TO_STRESS			GOBP_REGULATION_OF_RESPONSE_TO_EXTERNAL_STIMULUS						GOBP_REGULATION_OF_IMMUNE_SYSTEM_PROCESS		GOBP_DEFENSE_RESPONSE_TO_OTHER_ORGANISM
4034	LRCH4	leucine rich repeats and calponin homology domain containing 4 [Source:HGNC Symbol;Acc:HGNC:6691]		GOBP_BIOLOGICAL_PROCESS_INVOLVED_IN_INTERSPECIES_INTERACTION_BETWEEN_ORGANISMS	GOBP_DEFENSE_RESPONSE	GOBP_POSITIVE_REGULATION_OF_SIGNALING		GOBP_REGULATION_OF_RESPONSE_TO_STRESS			GOBP_REGULATION_OF_RESPONSE_TO_EXTERNAL_STIMULUS						GOBP_REGULATION_OF_IMMUNE_SYSTEM_PROCESS		GOBP_DEFENSE_RESPONSE_TO_OTHER_ORGANISM
1613	DAPK3	death associated protein kinase 3 [Source:HGNC Symbol;Acc:HGNC:2676]		GOBP_BIOLOGICAL_PROCESS_INVOLVED_IN_INTERSPECIES_INTERACTION_BETWEEN_ORGANISMS	GOBP_DEFENSE_RESPONSE	GOBP_POSITIVE_REGULATION_OF_SIGNALING			GOBP_CELLULAR_RESPONSE_TO_ORGANIC_SUBSTANCE					GOBP_CELL_MOTILITY				GOBP_RESPONSE_TO_CYTOKINE	GOBP_DEFENSE_RESPONSE_TO_OTHER_ORGANISM
598	BCL2L1	BCL2 like 1 [Source:HGNC Symbol;Acc:HGNC:992]		GOBP_BIOLOGICAL_PROCESS_INVOLVED_IN_INTERSPECIES_INTERACTION_BETWEEN_ORGANISMS	GOBP_DEFENSE_RESPONSE		GOBP_REGULATION_OF_INTRACELLULAR_SIGNAL_TRANSDUCTION	GOBP_REGULATION_OF_RESPONSE_TO_STRESS	GOBP_CELLULAR_RESPONSE_TO_ORGANIC_SUBSTANCE	GOBP_REGULATION_OF_CELL_POPULATION_PROLIFERATION					GOBP_NEGATIVE_REGULATION_OF_RESPONSE_TO_STIMULUS			GOBP_RESPONSE_TO_CYTOKINE	GOBP_DEFENSE_RESPONSE_TO_OTHER_ORGANISM	GOBP_REGULATION_OF_MOLECULAR_FUNCTION
2534	FYN	FYN proto-oncogene, Src family tyrosine kinase [Source:HGNC Symbol;Acc:HGNC:4037]		GOBP_BIOLOGICAL_PROCESS_INVOLVED_IN_INTERSPECIES_INTERACTION_BETWEEN_ORGANISMS	GOBP_DEFENSE_RESPONSE		GOBP_REGULATION_OF_INTRACELLULAR_SIGNAL_TRANSDUCTION	GOBP_REGULATION_OF_RESPONSE_TO_STRESS	GOBP_CELLULAR_RESPONSE_TO_ORGANIC_SUBSTANCE		GOBP_REGULATION_OF_RESPONSE_TO_EXTERNAL_STIMULUS			GOBP_CELL_MOTILITY	GOBP_NEGATIVE_REGULATION_OF_RESPONSE_TO_STIMULUS		GOBP_REGULATION_OF_IMMUNE_SYSTEM_PROCESS		GOBP_DEFENSE_RESPONSE_TO_OTHER_ORGANISM	GOBP_REGULATION_OF_MOLECULAR_FUNCTION	GOBP_NEUROGENESIS	GOBP_POSITIVE_REGULATION_OF_MULTICELLULAR_ORGANISMAL_PROCESS
1969	EPHA2	EPH receptor A2 [Source:HGNC Symbol;Acc:HGNC:3386]		GOBP_BIOLOGICAL_PROCESS_INVOLVED_IN_INTERSPECIES_INTERACTION_BETWEEN_ORGANISMS	GOBP_DEFENSE_RESPONSE		GOBP_REGULATION_OF_INTRACELLULAR_SIGNAL_TRANSDUCTION						GOBP_INTRACELLULAR_SIGNALING_CASSETTE	GOBP_CELL_MOTILITY					GOBP_DEFENSE_RESPONSE_TO_OTHER_ORGANISM	GOBP_REGULATION_OF_MOLECULAR_FUNCTION	GOBP_NEUROGENESIS
25942	SIN3A	SIN3 transcription regulator family member A [Source:HGNC Symbol;Acc:HGNC:19353]		GOBP_BIOLOGICAL_PROCESS_INVOLVED_IN_INTERSPECIES_INTERACTION_BETWEEN_ORGANISMS	GOBP_DEFENSE_RESPONSE			GOBP_REGULATION_OF_RESPONSE_TO_STRESS	GOBP_CELLULAR_RESPONSE_TO_ORGANIC_SUBSTANCE		GOBP_REGULATION_OF_RESPONSE_TO_EXTERNAL_STIMULUS			GOBP_CELL_MOTILITY	GOBP_NEGATIVE_REGULATION_OF_RESPONSE_TO_STIMULUS		GOBP_REGULATION_OF_IMMUNE_SYSTEM_PROCESS	GOBP_RESPONSE_TO_CYTOKINE	GOBP_DEFENSE_RESPONSE_TO_OTHER_ORGANISM		GOBP_NEUROGENESIS	GOBP_POSITIVE_REGULATION_OF_MULTICELLULAR_ORGANISMAL_PROCESS
54726	OTUD4	OTU deubiquitinase 4 [Source:HGNC Symbol;Acc:HGNC:24949]		GOBP_BIOLOGICAL_PROCESS_INVOLVED_IN_INTERSPECIES_INTERACTION_BETWEEN_ORGANISMS	GOBP_DEFENSE_RESPONSE			GOBP_REGULATION_OF_RESPONSE_TO_STRESS	GOBP_CELLULAR_RESPONSE_TO_ORGANIC_SUBSTANCE		GOBP_REGULATION_OF_RESPONSE_TO_EXTERNAL_STIMULUS				GOBP_NEGATIVE_REGULATION_OF_RESPONSE_TO_STIMULUS		GOBP_REGULATION_OF_IMMUNE_SYSTEM_PROCESS	GOBP_RESPONSE_TO_CYTOKINE	GOBP_DEFENSE_RESPONSE_TO_OTHER_ORGANISM
11140	CDC37	cell division cycle 37, HSP90 cochaperone [Source:HGNC Symbol;Acc:HGNC:1735]		GOBP_BIOLOGICAL_PROCESS_INVOLVED_IN_INTERSPECIES_INTERACTION_BETWEEN_ORGANISMS	GOBP_DEFENSE_RESPONSE			GOBP_REGULATION_OF_RESPONSE_TO_STRESS	GOBP_CELLULAR_RESPONSE_TO_ORGANIC_SUBSTANCE		GOBP_REGULATION_OF_RESPONSE_TO_EXTERNAL_STIMULUS						GOBP_REGULATION_OF_IMMUNE_SYSTEM_PROCESS	GOBP_RESPONSE_TO_CYTOKINE	GOBP_DEFENSE_RESPONSE_TO_OTHER_ORGANISM	GOBP_REGULATION_OF_MOLECULAR_FUNCTION
3133	HLA-E	major histocompatibility complex, class I, E [Source:HGNC Symbol;Acc:HGNC:4962]		GOBP_BIOLOGICAL_PROCESS_INVOLVED_IN_INTERSPECIES_INTERACTION_BETWEEN_ORGANISMS	GOBP_DEFENSE_RESPONSE			GOBP_REGULATION_OF_RESPONSE_TO_STRESS		GOBP_REGULATION_OF_CELL_POPULATION_PROLIFERATION	GOBP_REGULATION_OF_RESPONSE_TO_EXTERNAL_STIMULUS	GOBP_POSITIVE_REGULATION_OF_GENE_EXPRESSION			GOBP_NEGATIVE_REGULATION_OF_RESPONSE_TO_STIMULUS		GOBP_REGULATION_OF_IMMUNE_SYSTEM_PROCESS		GOBP_DEFENSE_RESPONSE_TO_OTHER_ORGANISM			GOBP_POSITIVE_REGULATION_OF_MULTICELLULAR_ORGANISMAL_PROCESS
4210	MEFV	MEFV innate immunity regulator, pyrin [Source:HGNC Symbol;Acc:HGNC:6998]		GOBP_BIOLOGICAL_PROCESS_INVOLVED_IN_INTERSPECIES_INTERACTION_BETWEEN_ORGANISMS	GOBP_DEFENSE_RESPONSE			GOBP_REGULATION_OF_RESPONSE_TO_STRESS			GOBP_REGULATION_OF_RESPONSE_TO_EXTERNAL_STIMULUS	GOBP_POSITIVE_REGULATION_OF_GENE_EXPRESSION			GOBP_NEGATIVE_REGULATION_OF_RESPONSE_TO_STIMULUS		GOBP_REGULATION_OF_IMMUNE_SYSTEM_PROCESS	GOBP_RESPONSE_TO_CYTOKINE	GOBP_DEFENSE_RESPONSE_TO_OTHER_ORGANISM	GOBP_REGULATION_OF_MOLECULAR_FUNCTION		GOBP_POSITIVE_REGULATION_OF_MULTICELLULAR_ORGANISMAL_PROCESS
661	POLR3D	RNA polymerase III subunit D [Source:HGNC Symbol;Acc:HGNC:1080]		GOBP_BIOLOGICAL_PROCESS_INVOLVED_IN_INTERSPECIES_INTERACTION_BETWEEN_ORGANISMS	GOBP_DEFENSE_RESPONSE			GOBP_REGULATION_OF_RESPONSE_TO_STRESS			GOBP_REGULATION_OF_RESPONSE_TO_EXTERNAL_STIMULUS	GOBP_POSITIVE_REGULATION_OF_GENE_EXPRESSION					GOBP_REGULATION_OF_IMMUNE_SYSTEM_PROCESS		GOBP_DEFENSE_RESPONSE_TO_OTHER_ORGANISM			GOBP_POSITIVE_REGULATION_OF_MULTICELLULAR_ORGANISMAL_PROCESS
7867	MAPKAPK3	MAPK activated protein kinase 3 [Source:HGNC Symbol;Acc:HGNC:6888]		GOBP_BIOLOGICAL_PROCESS_INVOLVED_IN_INTERSPECIES_INTERACTION_BETWEEN_ORGANISMS	GOBP_DEFENSE_RESPONSE			GOBP_REGULATION_OF_RESPONSE_TO_STRESS			GOBP_REGULATION_OF_RESPONSE_TO_EXTERNAL_STIMULUS		GOBP_INTRACELLULAR_SIGNALING_CASSETTE				GOBP_REGULATION_OF_IMMUNE_SYSTEM_PROCESS	GOBP_RESPONSE_TO_CYTOKINE	GOBP_DEFENSE_RESPONSE_TO_OTHER_ORGANISM
4277	MICB	MHC class I polypeptide-related sequence B [Source:HGNC Symbol;Acc:HGNC:7091]		GOBP_BIOLOGICAL_PROCESS_INVOLVED_IN_INTERSPECIES_INTERACTION_BETWEEN_ORGANISMS	GOBP_DEFENSE_RESPONSE			GOBP_REGULATION_OF_RESPONSE_TO_STRESS			GOBP_REGULATION_OF_RESPONSE_TO_EXTERNAL_STIMULUS				GOBP_NEGATIVE_REGULATION_OF_RESPONSE_TO_STIMULUS		GOBP_REGULATION_OF_IMMUNE_SYSTEM_PROCESS		GOBP_DEFENSE_RESPONSE_TO_OTHER_ORGANISM
5045	FURIN	furin, paired basic amino acid cleaving enzyme [Source:HGNC Symbol;Acc:HGNC:8568]		GOBP_BIOLOGICAL_PROCESS_INVOLVED_IN_INTERSPECIES_INTERACTION_BETWEEN_ORGANISMS	GOBP_DEFENSE_RESPONSE			GOBP_REGULATION_OF_RESPONSE_TO_STRESS			GOBP_REGULATION_OF_RESPONSE_TO_EXTERNAL_STIMULUS				GOBP_NEGATIVE_REGULATION_OF_RESPONSE_TO_STIMULUS		GOBP_REGULATION_OF_IMMUNE_SYSTEM_PROCESS			GOBP_REGULATION_OF_MOLECULAR_FUNCTION
64771	ILRUN	inflammation and lipid regulator with UBA-like and NBR1-like domains [Source:HGNC Symbol;Acc:HGNC:21215]		GOBP_BIOLOGICAL_PROCESS_INVOLVED_IN_INTERSPECIES_INTERACTION_BETWEEN_ORGANISMS	GOBP_DEFENSE_RESPONSE			GOBP_REGULATION_OF_RESPONSE_TO_STRESS			GOBP_REGULATION_OF_RESPONSE_TO_EXTERNAL_STIMULUS				GOBP_NEGATIVE_REGULATION_OF_RESPONSE_TO_STIMULUS				GOBP_DEFENSE_RESPONSE_TO_OTHER_ORGANISM	GOBP_REGULATION_OF_MOLECULAR_FUNCTION
8870	IER3	immediate early response 3 [Source:HGNC Symbol;Acc:HGNC:5392]		GOBP_BIOLOGICAL_PROCESS_INVOLVED_IN_INTERSPECIES_INTERACTION_BETWEEN_ORGANISMS	GOBP_DEFENSE_RESPONSE			GOBP_REGULATION_OF_RESPONSE_TO_STRESS			GOBP_REGULATION_OF_RESPONSE_TO_EXTERNAL_STIMULUS				GOBP_NEGATIVE_REGULATION_OF_RESPONSE_TO_STIMULUS
57169	ZNFX1	zinc finger NFX1-type containing 1 [Source:HGNC Symbol;Acc:HGNC:29271]		GOBP_BIOLOGICAL_PROCESS_INVOLVED_IN_INTERSPECIES_INTERACTION_BETWEEN_ORGANISMS	GOBP_DEFENSE_RESPONSE			GOBP_REGULATION_OF_RESPONSE_TO_STRESS			GOBP_REGULATION_OF_RESPONSE_TO_EXTERNAL_STIMULUS						GOBP_REGULATION_OF_IMMUNE_SYSTEM_PROCESS		GOBP_DEFENSE_RESPONSE_TO_OTHER_ORGANISM
2643	GCH1	GTP cyclohydrolase 1 [Source:HGNC Symbol;Acc:HGNC:4193]		GOBP_BIOLOGICAL_PROCESS_INVOLVED_IN_INTERSPECIES_INTERACTION_BETWEEN_ORGANISMS	GOBP_DEFENSE_RESPONSE			GOBP_REGULATION_OF_RESPONSE_TO_STRESS										GOBP_RESPONSE_TO_CYTOKINE	GOBP_DEFENSE_RESPONSE_TO_OTHER_ORGANISM	GOBP_REGULATION_OF_MOLECULAR_FUNCTION		GOBP_POSITIVE_REGULATION_OF_MULTICELLULAR_ORGANISMAL_PROCESS
3576	CXCL8	C-X-C motif chemokine ligand 8 [Source:HGNC Symbol;Acc:HGNC:6025]		GOBP_BIOLOGICAL_PROCESS_INVOLVED_IN_INTERSPECIES_INTERACTION_BETWEEN_ORGANISMS	GOBP_DEFENSE_RESPONSE				GOBP_CELLULAR_RESPONSE_TO_ORGANIC_SUBSTANCE	GOBP_REGULATION_OF_CELL_POPULATION_PROLIFERATION	GOBP_REGULATION_OF_RESPONSE_TO_EXTERNAL_STIMULUS	GOBP_POSITIVE_REGULATION_OF_GENE_EXPRESSION	GOBP_INTRACELLULAR_SIGNALING_CASSETTE	GOBP_CELL_MOTILITY	GOBP_NEGATIVE_REGULATION_OF_RESPONSE_TO_STIMULUS		GOBP_REGULATION_OF_IMMUNE_SYSTEM_PROCESS	GOBP_RESPONSE_TO_CYTOKINE	GOBP_DEFENSE_RESPONSE_TO_OTHER_ORGANISM			GOBP_POSITIVE_REGULATION_OF_MULTICELLULAR_ORGANISMAL_PROCESS
8519	IFITM1	interferon induced transmembrane protein 1 [Source:HGNC Symbol;Acc:HGNC:5412]		GOBP_BIOLOGICAL_PROCESS_INVOLVED_IN_INTERSPECIES_INTERACTION_BETWEEN_ORGANISMS	GOBP_DEFENSE_RESPONSE				GOBP_CELLULAR_RESPONSE_TO_ORGANIC_SUBSTANCE	GOBP_REGULATION_OF_CELL_POPULATION_PROLIFERATION				GOBP_CELL_MOTILITY				GOBP_RESPONSE_TO_CYTOKINE	GOBP_DEFENSE_RESPONSE_TO_OTHER_ORGANISM
84818	IL17RC	interleukin 17 receptor C [Source:HGNC Symbol;Acc:HGNC:18358]		GOBP_BIOLOGICAL_PROCESS_INVOLVED_IN_INTERSPECIES_INTERACTION_BETWEEN_ORGANISMS	GOBP_DEFENSE_RESPONSE				GOBP_CELLULAR_RESPONSE_TO_ORGANIC_SUBSTANCE			GOBP_POSITIVE_REGULATION_OF_GENE_EXPRESSION		GOBP_CELL_MOTILITY				GOBP_RESPONSE_TO_CYTOKINE	GOBP_DEFENSE_RESPONSE_TO_OTHER_ORGANISM			GOBP_POSITIVE_REGULATION_OF_MULTICELLULAR_ORGANISMAL_PROCESS
2920	CXCL2	C-X-C motif chemokine ligand 2 [Source:HGNC Symbol;Acc:HGNC:4603]		GOBP_BIOLOGICAL_PROCESS_INVOLVED_IN_INTERSPECIES_INTERACTION_BETWEEN_ORGANISMS	GOBP_DEFENSE_RESPONSE				GOBP_CELLULAR_RESPONSE_TO_ORGANIC_SUBSTANCE					GOBP_CELL_MOTILITY				GOBP_RESPONSE_TO_CYTOKINE	GOBP_DEFENSE_RESPONSE_TO_OTHER_ORGANISM
2194	FASN	fatty acid synthase [Source:HGNC Symbol;Acc:HGNC:3594]		GOBP_BIOLOGICAL_PROCESS_INVOLVED_IN_INTERSPECIES_INTERACTION_BETWEEN_ORGANISMS	GOBP_DEFENSE_RESPONSE				GOBP_CELLULAR_RESPONSE_TO_ORGANIC_SUBSTANCE									GOBP_RESPONSE_TO_CYTOKINE
2537	IFI6	interferon alpha inducible protein 6 [Source:HGNC Symbol;Acc:HGNC:4054]		GOBP_BIOLOGICAL_PROCESS_INVOLVED_IN_INTERSPECIES_INTERACTION_BETWEEN_ORGANISMS	GOBP_DEFENSE_RESPONSE										GOBP_NEGATIVE_REGULATION_OF_RESPONSE_TO_STIMULUS				GOBP_DEFENSE_RESPONSE_TO_OTHER_ORGANISM	GOBP_REGULATION_OF_MOLECULAR_FUNCTION
6590	SLPI	secretory leukocyte peptidase inhibitor [Source:HGNC Symbol;Acc:HGNC:11092]		GOBP_BIOLOGICAL_PROCESS_INVOLVED_IN_INTERSPECIES_INTERACTION_BETWEEN_ORGANISMS	GOBP_DEFENSE_RESPONSE														GOBP_DEFENSE_RESPONSE_TO_OTHER_ORGANISM	GOBP_REGULATION_OF_MOLECULAR_FUNCTION
8165	AKAP1	A-kinase anchoring protein 1 [Source:HGNC Symbol;Acc:HGNC:367]		GOBP_BIOLOGICAL_PROCESS_INVOLVED_IN_INTERSPECIES_INTERACTION_BETWEEN_ORGANISMS	GOBP_DEFENSE_RESPONSE														GOBP_DEFENSE_RESPONSE_TO_OTHER_ORGANISM
203068	TUBB	tubulin beta class I [Source:HGNC Symbol;Acc:HGNC:20778]		GOBP_BIOLOGICAL_PROCESS_INVOLVED_IN_INTERSPECIES_INTERACTION_BETWEEN_ORGANISMS	GOBP_DEFENSE_RESPONSE														GOBP_DEFENSE_RESPONSE_TO_OTHER_ORGANISM
7268	TTC4	tetratricopeptide repeat domain 4 [Source:HGNC Symbol;Acc:HGNC:12394]		GOBP_BIOLOGICAL_PROCESS_INVOLVED_IN_INTERSPECIES_INTERACTION_BETWEEN_ORGANISMS	GOBP_DEFENSE_RESPONSE														GOBP_DEFENSE_RESPONSE_TO_OTHER_ORGANISM
23207	PLEKHM2	pleckstrin homology and RUN domain containing M2 [Source:HGNC Symbol;Acc:HGNC:29131]		GOBP_BIOLOGICAL_PROCESS_INVOLVED_IN_INTERSPECIES_INTERACTION_BETWEEN_ORGANISMS	GOBP_DEFENSE_RESPONSE														GOBP_DEFENSE_RESPONSE_TO_OTHER_ORGANISM
127544	RNF19B	ring finger protein 19B [Source:HGNC Symbol;Acc:HGNC:26886]		GOBP_BIOLOGICAL_PROCESS_INVOLVED_IN_INTERSPECIES_INTERACTION_BETWEEN_ORGANISMS	GOBP_DEFENSE_RESPONSE														GOBP_DEFENSE_RESPONSE_TO_OTHER_ORGANISM
8542	APOL1	apolipoprotein L1 [Source:HGNC Symbol;Acc:HGNC:618]		GOBP_BIOLOGICAL_PROCESS_INVOLVED_IN_INTERSPECIES_INTERACTION_BETWEEN_ORGANISMS	GOBP_DEFENSE_RESPONSE														GOBP_DEFENSE_RESPONSE_TO_OTHER_ORGANISM
55324	ABCF3	ATP binding cassette subfamily F member 3 [Source:HGNC Symbol;Acc:HGNC:72]		GOBP_BIOLOGICAL_PROCESS_INVOLVED_IN_INTERSPECIES_INTERACTION_BETWEEN_ORGANISMS	GOBP_DEFENSE_RESPONSE														GOBP_DEFENSE_RESPONSE_TO_OTHER_ORGANISM
8564	KMO	kynurenine 3-monooxygenase [Source:HGNC Symbol;Acc:HGNC:6381]		GOBP_BIOLOGICAL_PROCESS_INVOLVED_IN_INTERSPECIES_INTERACTION_BETWEEN_ORGANISMS		GOBP_POSITIVE_REGULATION_OF_SIGNALING			GOBP_CELLULAR_RESPONSE_TO_ORGANIC_SUBSTANCE									GOBP_RESPONSE_TO_CYTOKINE
6648	SOD2	superoxide dismutase 2 [Source:HGNC Symbol;Acc:HGNC:11180]		GOBP_BIOLOGICAL_PROCESS_INVOLVED_IN_INTERSPECIES_INTERACTION_BETWEEN_ORGANISMS			GOBP_REGULATION_OF_INTRACELLULAR_SIGNAL_TRANSDUCTION		GOBP_CELLULAR_RESPONSE_TO_ORGANIC_SUBSTANCE	GOBP_REGULATION_OF_CELL_POPULATION_PROLIFERATION				GOBP_CELL_MOTILITY	GOBP_NEGATIVE_REGULATION_OF_RESPONSE_TO_STIMULUS						GOBP_NEUROGENESIS
4864	NPC1	NPC intracellular cholesterol transporter 1 [Source:HGNC Symbol;Acc:HGNC:7897]		GOBP_BIOLOGICAL_PROCESS_INVOLVED_IN_INTERSPECIES_INTERACTION_BETWEEN_ORGANISMS			GOBP_REGULATION_OF_INTRACELLULAR_SIGNAL_TRANSDUCTION		GOBP_CELLULAR_RESPONSE_TO_ORGANIC_SUBSTANCE						GOBP_NEGATIVE_REGULATION_OF_RESPONSE_TO_STIMULUS						GOBP_NEUROGENESIS
8140	SLC7A5	solute carrier family 7 member 5 [Source:HGNC Symbol;Acc:HGNC:11063]		GOBP_BIOLOGICAL_PROCESS_INVOLVED_IN_INTERSPECIES_INTERACTION_BETWEEN_ORGANISMS					GOBP_CELLULAR_RESPONSE_TO_ORGANIC_SUBSTANCE	GOBP_REGULATION_OF_CELL_POPULATION_PROLIFERATION		GOBP_POSITIVE_REGULATION_OF_GENE_EXPRESSION					GOBP_REGULATION_OF_IMMUNE_SYSTEM_PROCESS				GOBP_NEUROGENESIS	GOBP_POSITIVE_REGULATION_OF_MULTICELLULAR_ORGANISMAL_PROCESS
1948	EFNB2	ephrin B2 [Source:HGNC Symbol;Acc:HGNC:3227]		GOBP_BIOLOGICAL_PROCESS_INVOLVED_IN_INTERSPECIES_INTERACTION_BETWEEN_ORGANISMS						GOBP_REGULATION_OF_CELL_POPULATION_PROLIFERATION	GOBP_REGULATION_OF_RESPONSE_TO_EXTERNAL_STIMULUS			GOBP_CELL_MOTILITY			GOBP_REGULATION_OF_IMMUNE_SYSTEM_PROCESS				GOBP_NEUROGENESIS	GOBP_POSITIVE_REGULATION_OF_MULTICELLULAR_ORGANISMAL_PROCESS
6891	TAP2	transporter 2, ATP binding cassette subfamily B member [Source:HGNC Symbol;Acc:HGNC:44]		GOBP_BIOLOGICAL_PROCESS_INVOLVED_IN_INTERSPECIES_INTERACTION_BETWEEN_ORGANISMS													GOBP_REGULATION_OF_IMMUNE_SYSTEM_PROCESS
11100	HNRNPUL1	heterogeneous nuclear ribonucleoprotein U like 1 [Source:HGNC Symbol;Acc:HGNC:17011]		GOBP_BIOLOGICAL_PROCESS_INVOLVED_IN_INTERSPECIES_INTERACTION_BETWEEN_ORGANISMS
9972	NUP153	nucleoporin 153 [Source:HGNC Symbol;Acc:HGNC:8062]		GOBP_BIOLOGICAL_PROCESS_INVOLVED_IN_INTERSPECIES_INTERACTION_BETWEEN_ORGANISMS
10317	B3GALT5	beta-1,3-galactosyltransferase 5 [Source:HGNC Symbol;Acc:HGNC:920]		GOBP_BIOLOGICAL_PROCESS_INVOLVED_IN_INTERSPECIES_INTERACTION_BETWEEN_ORGANISMS
2152	F3	coagulation factor III, tissue factor [Source:HGNC Symbol;Acc:HGNC:3541]			GOBP_DEFENSE_RESPONSE	GOBP_POSITIVE_REGULATION_OF_SIGNALING	GOBP_REGULATION_OF_INTRACELLULAR_SIGNAL_TRANSDUCTION	GOBP_REGULATION_OF_RESPONSE_TO_STRESS	GOBP_CELLULAR_RESPONSE_TO_ORGANIC_SUBSTANCE	GOBP_REGULATION_OF_CELL_POPULATION_PROLIFERATION	GOBP_REGULATION_OF_RESPONSE_TO_EXTERNAL_STIMULUS	GOBP_POSITIVE_REGULATION_OF_GENE_EXPRESSION		GOBP_CELL_MOTILITY				GOBP_RESPONSE_TO_CYTOKINE		GOBP_REGULATION_OF_MOLECULAR_FUNCTION		GOBP_POSITIVE_REGULATION_OF_MULTICELLULAR_ORGANISMAL_PROCESS
2137	EXTL3	exostosin like glycosyltransferase 3 [Source:HGNC Symbol;Acc:HGNC:3518]			GOBP_DEFENSE_RESPONSE	GOBP_POSITIVE_REGULATION_OF_SIGNALING	GOBP_REGULATION_OF_INTRACELLULAR_SIGNAL_TRANSDUCTION	GOBP_REGULATION_OF_RESPONSE_TO_STRESS		GOBP_REGULATION_OF_CELL_POPULATION_PROLIFERATION	GOBP_REGULATION_OF_RESPONSE_TO_EXTERNAL_STIMULUS		GOBP_INTRACELLULAR_SIGNALING_CASSETTE		GOBP_NEGATIVE_REGULATION_OF_RESPONSE_TO_STIMULUS
7805	LAPTM5	lysosomal protein transmembrane 5 [Source:HGNC Symbol;Acc:HGNC:29612]			GOBP_DEFENSE_RESPONSE	GOBP_POSITIVE_REGULATION_OF_SIGNALING	GOBP_REGULATION_OF_INTRACELLULAR_SIGNAL_TRANSDUCTION		GOBP_CELLULAR_RESPONSE_TO_ORGANIC_SUBSTANCE			GOBP_POSITIVE_REGULATION_OF_GENE_EXPRESSION	GOBP_INTRACELLULAR_SIGNALING_CASSETTE		GOBP_NEGATIVE_REGULATION_OF_RESPONSE_TO_STIMULUS		GOBP_REGULATION_OF_IMMUNE_SYSTEM_PROCESS	GOBP_RESPONSE_TO_CYTOKINE		GOBP_REGULATION_OF_MOLECULAR_FUNCTION		GOBP_POSITIVE_REGULATION_OF_MULTICELLULAR_ORGANISMAL_PROCESS
80833	APOL3	apolipoprotein L3 [Source:HGNC Symbol;Acc:HGNC:14868]			GOBP_DEFENSE_RESPONSE	GOBP_POSITIVE_REGULATION_OF_SIGNALING	GOBP_REGULATION_OF_INTRACELLULAR_SIGNAL_TRANSDUCTION						GOBP_INTRACELLULAR_SIGNALING_CASSETTE
9825	SPATA2	spermatogenesis associated 2 [Source:HGNC Symbol;Acc:HGNC:14681]			GOBP_DEFENSE_RESPONSE			GOBP_REGULATION_OF_RESPONSE_TO_STRESS	GOBP_CELLULAR_RESPONSE_TO_ORGANIC_SUBSTANCE		GOBP_REGULATION_OF_RESPONSE_TO_EXTERNAL_STIMULUS							GOBP_RESPONSE_TO_CYTOKINE
79651	RHBDF2	rhomboid 5 homolog 2 [Source:HGNC Symbol;Acc:HGNC:20788]			GOBP_DEFENSE_RESPONSE			GOBP_REGULATION_OF_RESPONSE_TO_STRESS			GOBP_REGULATION_OF_RESPONSE_TO_EXTERNAL_STIMULUS				GOBP_NEGATIVE_REGULATION_OF_RESPONSE_TO_STIMULUS		GOBP_REGULATION_OF_IMMUNE_SYSTEM_PROCESS
3689	ITGB2	integrin subunit beta 2 [Source:HGNC Symbol;Acc:HGNC:6155]			GOBP_DEFENSE_RESPONSE									GOBP_CELL_MOTILITY			GOBP_REGULATION_OF_IMMUNE_SYSTEM_PROCESS			GOBP_REGULATION_OF_MOLECULAR_FUNCTION
23	ABCF1	ATP binding cassette subfamily F member 1 [Source:HGNC Symbol;Acc:HGNC:70]			GOBP_DEFENSE_RESPONSE
666	BOK	BCL2 family apoptosis regulator BOK [Source:HGNC Symbol;Acc:HGNC:1087]				GOBP_POSITIVE_REGULATION_OF_SIGNALING	GOBP_REGULATION_OF_INTRACELLULAR_SIGNAL_TRANSDUCTION	GOBP_REGULATION_OF_RESPONSE_TO_STRESS	GOBP_CELLULAR_RESPONSE_TO_ORGANIC_SUBSTANCE	GOBP_REGULATION_OF_CELL_POPULATION_PROLIFERATION			GOBP_INTRACELLULAR_SIGNALING_CASSETTE		GOBP_NEGATIVE_REGULATION_OF_RESPONSE_TO_STIMULUS					GOBP_REGULATION_OF_MOLECULAR_FUNCTION	GOBP_NEUROGENESIS
9693	RAPGEF2	Rap guanine nucleotide exchange factor 2 [Source:HGNC Symbol;Acc:HGNC:16854]				GOBP_POSITIVE_REGULATION_OF_SIGNALING	GOBP_REGULATION_OF_INTRACELLULAR_SIGNAL_TRANSDUCTION		GOBP_CELLULAR_RESPONSE_TO_ORGANIC_SUBSTANCE	GOBP_REGULATION_OF_CELL_POPULATION_PROLIFERATION			GOBP_INTRACELLULAR_SIGNALING_CASSETTE	GOBP_CELL_MOTILITY						GOBP_REGULATION_OF_MOLECULAR_FUNCTION	GOBP_NEUROGENESIS
1909	EDNRA	endothelin receptor type A [Source:HGNC Symbol;Acc:HGNC:3179]				GOBP_POSITIVE_REGULATION_OF_SIGNALING	GOBP_REGULATION_OF_INTRACELLULAR_SIGNAL_TRANSDUCTION		GOBP_CELLULAR_RESPONSE_TO_ORGANIC_SUBSTANCE				GOBP_INTRACELLULAR_SIGNALING_CASSETTE	GOBP_CELL_MOTILITY						GOBP_REGULATION_OF_MOLECULAR_FUNCTION	GOBP_NEUROGENESIS
23304	UBR2	ubiquitin protein ligase E3 component n-recognin 2 [Source:HGNC Symbol;Acc:HGNC:21289]				GOBP_POSITIVE_REGULATION_OF_SIGNALING	GOBP_REGULATION_OF_INTRACELLULAR_SIGNAL_TRANSDUCTION		GOBP_CELLULAR_RESPONSE_TO_ORGANIC_SUBSTANCE						GOBP_NEGATIVE_REGULATION_OF_RESPONSE_TO_STIMULUS		GOBP_REGULATION_OF_IMMUNE_SYSTEM_PROCESS
2324	FLT4	fms related receptor tyrosine kinase 4 [Source:HGNC Symbol;Acc:HGNC:3767]				GOBP_POSITIVE_REGULATION_OF_SIGNALING	GOBP_REGULATION_OF_INTRACELLULAR_SIGNAL_TRANSDUCTION			GOBP_REGULATION_OF_CELL_POPULATION_PROLIFERATION		GOBP_POSITIVE_REGULATION_OF_GENE_EXPRESSION	GOBP_INTRACELLULAR_SIGNALING_CASSETTE	GOBP_CELL_MOTILITY						GOBP_REGULATION_OF_MOLECULAR_FUNCTION		GOBP_POSITIVE_REGULATION_OF_MULTICELLULAR_ORGANISMAL_PROCESS
9289	ADGRG1	adhesion G protein-coupled receptor G1 [Source:HGNC Symbol;Acc:HGNC:4512]				GOBP_POSITIVE_REGULATION_OF_SIGNALING	GOBP_REGULATION_OF_INTRACELLULAR_SIGNAL_TRANSDUCTION			GOBP_REGULATION_OF_CELL_POPULATION_PROLIFERATION			GOBP_INTRACELLULAR_SIGNALING_CASSETTE	GOBP_CELL_MOTILITY							GOBP_NEUROGENESIS
7410	VAV2	vav guanine nucleotide exchange factor 2 [Source:HGNC Symbol;Acc:HGNC:12658]				GOBP_POSITIVE_REGULATION_OF_SIGNALING	GOBP_REGULATION_OF_INTRACELLULAR_SIGNAL_TRANSDUCTION						GOBP_INTRACELLULAR_SIGNALING_CASSETTE	GOBP_CELL_MOTILITY			GOBP_REGULATION_OF_IMMUNE_SYSTEM_PROCESS			GOBP_REGULATION_OF_MOLECULAR_FUNCTION
9448	MAP4K4	mitogen-activated protein kinase kinase kinase kinase 4 [Source:HGNC Symbol;Acc:HGNC:6866]				GOBP_POSITIVE_REGULATION_OF_SIGNALING	GOBP_REGULATION_OF_INTRACELLULAR_SIGNAL_TRANSDUCTION						GOBP_INTRACELLULAR_SIGNALING_CASSETTE	GOBP_CELL_MOTILITY						GOBP_REGULATION_OF_MOLECULAR_FUNCTION	GOBP_NEUROGENESIS
4038	LRP4	LDL receptor related protein 4 [Source:HGNC Symbol;Acc:HGNC:6696]				GOBP_POSITIVE_REGULATION_OF_SIGNALING	GOBP_REGULATION_OF_INTRACELLULAR_SIGNAL_TRANSDUCTION						GOBP_INTRACELLULAR_SIGNALING_CASSETTE		GOBP_NEGATIVE_REGULATION_OF_RESPONSE_TO_STIMULUS						GOBP_NEUROGENESIS
3487	IGFBP4	insulin like growth factor binding protein 4 [Source:HGNC Symbol;Acc:HGNC:5473]				GOBP_POSITIVE_REGULATION_OF_SIGNALING	GOBP_REGULATION_OF_INTRACELLULAR_SIGNAL_TRANSDUCTION						GOBP_INTRACELLULAR_SIGNALING_CASSETTE		GOBP_NEGATIVE_REGULATION_OF_RESPONSE_TO_STIMULUS
112464	CAVIN3	caveolae associated protein 3 [Source:HGNC Symbol;Acc:HGNC:9400]				GOBP_POSITIVE_REGULATION_OF_SIGNALING	GOBP_REGULATION_OF_INTRACELLULAR_SIGNAL_TRANSDUCTION						GOBP_INTRACELLULAR_SIGNALING_CASSETTE		GOBP_NEGATIVE_REGULATION_OF_RESPONSE_TO_STIMULUS
2861	GPR37	G protein-coupled receptor 37 [Source:HGNC Symbol;Acc:HGNC:4494]				GOBP_POSITIVE_REGULATION_OF_SIGNALING	GOBP_REGULATION_OF_INTRACELLULAR_SIGNAL_TRANSDUCTION						GOBP_INTRACELLULAR_SIGNALING_CASSETTE								GOBP_NEUROGENESIS
57161	PELI2	pellino E3 ubiquitin protein ligase family member 2 [Source:HGNC Symbol;Acc:HGNC:8828]				GOBP_POSITIVE_REGULATION_OF_SIGNALING	GOBP_REGULATION_OF_INTRACELLULAR_SIGNAL_TRANSDUCTION						GOBP_INTRACELLULAR_SIGNALING_CASSETTE
10174	SORBS3	sorbin and SH3 domain containing 3 [Source:HGNC Symbol;Acc:HGNC:30907]				GOBP_POSITIVE_REGULATION_OF_SIGNALING	GOBP_REGULATION_OF_INTRACELLULAR_SIGNAL_TRANSDUCTION						GOBP_INTRACELLULAR_SIGNALING_CASSETTE
6396	SEC13	SEC13 homolog, nuclear pore and COPII coat complex component [Source:HGNC Symbol;Acc:HGNC:10697]				GOBP_POSITIVE_REGULATION_OF_SIGNALING	GOBP_REGULATION_OF_INTRACELLULAR_SIGNAL_TRANSDUCTION								GOBP_NEGATIVE_REGULATION_OF_RESPONSE_TO_STIMULUS
84221	SPATC1L	spermatogenesis and centriole associated 1 like [Source:HGNC Symbol;Acc:HGNC:1298]				GOBP_POSITIVE_REGULATION_OF_SIGNALING	GOBP_REGULATION_OF_INTRACELLULAR_SIGNAL_TRANSDUCTION
3619	INCENP	inner centromere protein [Source:HGNC Symbol;Acc:HGNC:6058]				GOBP_POSITIVE_REGULATION_OF_SIGNALING	GOBP_REGULATION_OF_INTRACELLULAR_SIGNAL_TRANSDUCTION
55612	FERMT1	FERM domain containing kindlin 1 [Source:HGNC Symbol;Acc:HGNC:15889]				GOBP_POSITIVE_REGULATION_OF_SIGNALING		GOBP_REGULATION_OF_RESPONSE_TO_STRESS		GOBP_REGULATION_OF_CELL_POPULATION_PROLIFERATION		GOBP_POSITIVE_REGULATION_OF_GENE_EXPRESSION		GOBP_CELL_MOTILITY	GOBP_NEGATIVE_REGULATION_OF_RESPONSE_TO_STIMULUS							GOBP_POSITIVE_REGULATION_OF_MULTICELLULAR_ORGANISMAL_PROCESS
7448	VTN	vitronectin [Source:HGNC Symbol;Acc:HGNC:12724]				GOBP_POSITIVE_REGULATION_OF_SIGNALING		GOBP_REGULATION_OF_RESPONSE_TO_STRESS			GOBP_REGULATION_OF_RESPONSE_TO_EXTERNAL_STIMULUS			GOBP_CELL_MOTILITY	GOBP_NEGATIVE_REGULATION_OF_RESPONSE_TO_STIMULUS					GOBP_REGULATION_OF_MOLECULAR_FUNCTION	GOBP_NEUROGENESIS	GOBP_POSITIVE_REGULATION_OF_MULTICELLULAR_ORGANISMAL_PROCESS
4756	NEO1	neogenin 1 [Source:HGNC Symbol;Acc:HGNC:7754]				GOBP_POSITIVE_REGULATION_OF_SIGNALING		GOBP_REGULATION_OF_RESPONSE_TO_STRESS			GOBP_REGULATION_OF_RESPONSE_TO_EXTERNAL_STIMULUS			GOBP_CELL_MOTILITY	GOBP_NEGATIVE_REGULATION_OF_RESPONSE_TO_STIMULUS						GOBP_NEUROGENESIS
10555	AGPAT2	1-acylglycerol-3-phosphate O-acyltransferase 2 [Source:HGNC Symbol;Acc:HGNC:325]				GOBP_POSITIVE_REGULATION_OF_SIGNALING			GOBP_CELLULAR_RESPONSE_TO_ORGANIC_SUBSTANCE			GOBP_POSITIVE_REGULATION_OF_GENE_EXPRESSION						GOBP_RESPONSE_TO_CYTOKINE				GOBP_POSITIVE_REGULATION_OF_MULTICELLULAR_ORGANISMAL_PROCESS
10458	BAIAP2	BAR/IMD domain containing adaptor protein 2 [Source:HGNC Symbol;Acc:HGNC:947]				GOBP_POSITIVE_REGULATION_OF_SIGNALING			GOBP_CELLULAR_RESPONSE_TO_ORGANIC_SUBSTANCE												GOBP_NEUROGENESIS	GOBP_POSITIVE_REGULATION_OF_MULTICELLULAR_ORGANISMAL_PROCESS
147372	CCBE1	collagen and calcium binding EGF domains 1 [Source:HGNC Symbol;Acc:HGNC:29426]				GOBP_POSITIVE_REGULATION_OF_SIGNALING						GOBP_POSITIVE_REGULATION_OF_GENE_EXPRESSION		GOBP_CELL_MOTILITY								GOBP_POSITIVE_REGULATION_OF_MULTICELLULAR_ORGANISMAL_PROCESS
3710	ITPR3	inositol 1,4,5-trisphosphate receptor type 3 [Source:HGNC Symbol;Acc:HGNC:6182]				GOBP_POSITIVE_REGULATION_OF_SIGNALING							GOBP_INTRACELLULAR_SIGNALING_CASSETTE
2262	GPC5	glypican 5 [Source:HGNC Symbol;Acc:HGNC:4453]				GOBP_POSITIVE_REGULATION_OF_SIGNALING								GOBP_CELL_MOTILITY
55182	RNF220	ring finger protein 220 [Source:HGNC Symbol;Acc:HGNC:25552]				GOBP_POSITIVE_REGULATION_OF_SIGNALING														GOBP_REGULATION_OF_MOLECULAR_FUNCTION	GOBP_NEUROGENESIS
66000	TMEM108	transmembrane protein 108 [Source:HGNC Symbol;Acc:HGNC:28451]				GOBP_POSITIVE_REGULATION_OF_SIGNALING															GOBP_NEUROGENESIS
1453	CSNK1D	casein kinase 1 delta [Source:HGNC Symbol;Acc:HGNC:2452]				GOBP_POSITIVE_REGULATION_OF_SIGNALING															GOBP_NEUROGENESIS
63893	UBE2O	ubiquitin conjugating enzyme E2 O [Source:HGNC Symbol;Acc:HGNC:29554]				GOBP_POSITIVE_REGULATION_OF_SIGNALING
10825	NEU3	neuraminidase 3 [Source:HGNC Symbol;Acc:HGNC:7760]				GOBP_POSITIVE_REGULATION_OF_SIGNALING
7074	TIAM1	TIAM Rac1 associated GEF 1 [Source:HGNC Symbol;Acc:HGNC:11805]					GOBP_REGULATION_OF_INTRACELLULAR_SIGNAL_TRANSDUCTION		GOBP_CELLULAR_RESPONSE_TO_ORGANIC_SUBSTANCE	GOBP_REGULATION_OF_CELL_POPULATION_PROLIFERATION	GOBP_REGULATION_OF_RESPONSE_TO_EXTERNAL_STIMULUS		GOBP_INTRACELLULAR_SIGNALING_CASSETTE	GOBP_CELL_MOTILITY						GOBP_REGULATION_OF_MOLECULAR_FUNCTION	GOBP_NEUROGENESIS	GOBP_POSITIVE_REGULATION_OF_MULTICELLULAR_ORGANISMAL_PROCESS
23677	SH3BP4	SH3 domain binding protein 4 [Source:HGNC Symbol;Acc:HGNC:10826]					GOBP_REGULATION_OF_INTRACELLULAR_SIGNAL_TRANSDUCTION			GOBP_REGULATION_OF_CELL_POPULATION_PROLIFERATION					GOBP_NEGATIVE_REGULATION_OF_RESPONSE_TO_STIMULUS					GOBP_REGULATION_OF_MOLECULAR_FUNCTION
9686	VGLL4	vestigial like family member 4 [Source:HGNC Symbol;Acc:HGNC:28966]					GOBP_REGULATION_OF_INTRACELLULAR_SIGNAL_TRANSDUCTION			GOBP_REGULATION_OF_CELL_POPULATION_PROLIFERATION					GOBP_NEGATIVE_REGULATION_OF_RESPONSE_TO_STIMULUS
221178	SPATA13	spermatogenesis associated 13 [Source:HGNC Symbol;Acc:HGNC:23222]					GOBP_REGULATION_OF_INTRACELLULAR_SIGNAL_TRANSDUCTION						GOBP_INTRACELLULAR_SIGNALING_CASSETTE	GOBP_CELL_MOTILITY
8000	PSCA	prostate stem cell antigen [Source:HGNC Symbol;Acc:HGNC:9500]					GOBP_REGULATION_OF_INTRACELLULAR_SIGNAL_TRANSDUCTION						GOBP_INTRACELLULAR_SIGNALING_CASSETTE		GOBP_NEGATIVE_REGULATION_OF_RESPONSE_TO_STIMULUS					GOBP_REGULATION_OF_MOLECULAR_FUNCTION
79674	VEPH1	ventricular zone expressed PH domain containing 1 [Source:HGNC Symbol;Acc:HGNC:25735]					GOBP_REGULATION_OF_INTRACELLULAR_SIGNAL_TRANSDUCTION						GOBP_INTRACELLULAR_SIGNALING_CASSETTE		GOBP_NEGATIVE_REGULATION_OF_RESPONSE_TO_STIMULUS
9454	HOMER3	homer scaffold protein 3 [Source:HGNC Symbol;Acc:HGNC:17514]					GOBP_REGULATION_OF_INTRACELLULAR_SIGNAL_TRANSDUCTION						GOBP_INTRACELLULAR_SIGNALING_CASSETTE		GOBP_NEGATIVE_REGULATION_OF_RESPONSE_TO_STIMULUS
56623	INPP5E	inositol polyphosphate-5-phosphatase E [Source:HGNC Symbol;Acc:HGNC:21474]					GOBP_REGULATION_OF_INTRACELLULAR_SIGNAL_TRANSDUCTION						GOBP_INTRACELLULAR_SIGNALING_CASSETTE		GOBP_NEGATIVE_REGULATION_OF_RESPONSE_TO_STIMULUS
1850	DUSP8	dual specificity phosphatase 8 [Source:HGNC Symbol;Acc:HGNC:3074]					GOBP_REGULATION_OF_INTRACELLULAR_SIGNAL_TRANSDUCTION						GOBP_INTRACELLULAR_SIGNALING_CASSETTE		GOBP_NEGATIVE_REGULATION_OF_RESPONSE_TO_STIMULUS
25894	PLEKHG4	pleckstrin homology and RhoGEF domain containing G4 [Source:HGNC Symbol;Acc:HGNC:24501]					GOBP_REGULATION_OF_INTRACELLULAR_SIGNAL_TRANSDUCTION						GOBP_INTRACELLULAR_SIGNALING_CASSETTE								GOBP_NEUROGENESIS
6494	SIPA1	signal-induced proliferation-associated 1 [Source:HGNC Symbol;Acc:HGNC:10885]					GOBP_REGULATION_OF_INTRACELLULAR_SIGNAL_TRANSDUCTION						GOBP_INTRACELLULAR_SIGNALING_CASSETTE
23268	DNMBP	dynamin binding protein [Source:HGNC Symbol;Acc:HGNC:30373]					GOBP_REGULATION_OF_INTRACELLULAR_SIGNAL_TRANSDUCTION						GOBP_INTRACELLULAR_SIGNALING_CASSETTE
23370	ARHGEF18	Rho/Rac guanine nucleotide exchange factor 18 [Source:HGNC Symbol;Acc:HGNC:17090]					GOBP_REGULATION_OF_INTRACELLULAR_SIGNAL_TRANSDUCTION						GOBP_INTRACELLULAR_SIGNALING_CASSETTE
396	ARHGDIA	Rho GDP dissociation inhibitor alpha [Source:HGNC Symbol;Acc:HGNC:678]					GOBP_REGULATION_OF_INTRACELLULAR_SIGNAL_TRANSDUCTION						GOBP_INTRACELLULAR_SIGNALING_CASSETTE
83931	STK40	serine/threonine kinase 40 [Source:HGNC Symbol;Acc:HGNC:21373]					GOBP_REGULATION_OF_INTRACELLULAR_SIGNAL_TRANSDUCTION						GOBP_INTRACELLULAR_SIGNALING_CASSETTE
9266	CYTH2	cytohesin 2 [Source:HGNC Symbol;Acc:HGNC:9502]					GOBP_REGULATION_OF_INTRACELLULAR_SIGNAL_TRANSDUCTION						GOBP_INTRACELLULAR_SIGNALING_CASSETTE
23550	PSD4	pleckstrin and Sec7 domain containing 4 [Source:HGNC Symbol;Acc:HGNC:19096]					GOBP_REGULATION_OF_INTRACELLULAR_SIGNAL_TRANSDUCTION						GOBP_INTRACELLULAR_SIGNALING_CASSETTE
57514	ARHGAP31	Rho GTPase activating protein 31 [Source:HGNC Symbol;Acc:HGNC:29216]					GOBP_REGULATION_OF_INTRACELLULAR_SIGNAL_TRANSDUCTION						GOBP_INTRACELLULAR_SIGNALING_CASSETTE
55170	PRMT6	protein arginine methyltransferase 6 [Source:HGNC Symbol;Acc:HGNC:18241]					GOBP_REGULATION_OF_INTRACELLULAR_SIGNAL_TRANSDUCTION										GOBP_REGULATION_OF_IMMUNE_SYSTEM_PROCESS
84803	GPAT3	glycerol-3-phosphate acyltransferase 3 [Source:HGNC Symbol;Acc:HGNC:28157]					GOBP_REGULATION_OF_INTRACELLULAR_SIGNAL_TRANSDUCTION
9860	LRIG2	leucine rich repeats and immunoglobulin like domains 2 [Source:HGNC Symbol;Acc:HGNC:20889]						GOBP_REGULATION_OF_RESPONSE_TO_STRESS			GOBP_REGULATION_OF_RESPONSE_TO_EXTERNAL_STIMULUS			GOBP_CELL_MOTILITY	GOBP_NEGATIVE_REGULATION_OF_RESPONSE_TO_STIMULUS						GOBP_NEUROGENESIS
5327	PLAT	plasminogen activator, tissue type [Source:HGNC Symbol;Acc:HGNC:9051]						GOBP_REGULATION_OF_RESPONSE_TO_STRESS			GOBP_REGULATION_OF_RESPONSE_TO_EXTERNAL_STIMULUS			GOBP_CELL_MOTILITY	GOBP_NEGATIVE_REGULATION_OF_RESPONSE_TO_STIMULUS							GOBP_POSITIVE_REGULATION_OF_MULTICELLULAR_ORGANISMAL_PROCESS
90102	PHLDB2	pleckstrin homology like domain family B member 2 [Source:HGNC Symbol;Acc:HGNC:29573]						GOBP_REGULATION_OF_RESPONSE_TO_STRESS			GOBP_REGULATION_OF_RESPONSE_TO_EXTERNAL_STIMULUS			GOBP_CELL_MOTILITY	GOBP_NEGATIVE_REGULATION_OF_RESPONSE_TO_STIMULUS
2140	EYA3	EYA transcriptional coactivator and phosphatase 3 [Source:HGNC Symbol;Acc:HGNC:3521]						GOBP_REGULATION_OF_RESPONSE_TO_STRESS							GOBP_NEGATIVE_REGULATION_OF_RESPONSE_TO_STIMULUS
7917	BAG6	BAG cochaperone 6 [Source:HGNC Symbol;Acc:HGNC:13919]						GOBP_REGULATION_OF_RESPONSE_TO_STRESS									GOBP_REGULATION_OF_IMMUNE_SYSTEM_PROCESS
10869	USP19	ubiquitin specific peptidase 19 [Source:HGNC Symbol;Acc:HGNC:12617]						GOBP_REGULATION_OF_RESPONSE_TO_STRESS
5429	POLH	DNA polymerase eta [Source:HGNC Symbol;Acc:HGNC:9181]						GOBP_REGULATION_OF_RESPONSE_TO_STRESS
1786	DNMT1	DNA methyltransferase 1 [Source:HGNC Symbol;Acc:HGNC:2976]							GOBP_CELLULAR_RESPONSE_TO_ORGANIC_SUBSTANCE	GOBP_REGULATION_OF_CELL_POPULATION_PROLIFERATION		GOBP_POSITIVE_REGULATION_OF_GENE_EXPRESSION
26119	LDLRAP1	low density lipoprotein receptor adaptor protein 1 [Source:HGNC Symbol;Acc:HGNC:18640]							GOBP_CELLULAR_RESPONSE_TO_ORGANIC_SUBSTANCE	GOBP_REGULATION_OF_CELL_POPULATION_PROLIFERATION								GOBP_RESPONSE_TO_CYTOKINE		GOBP_REGULATION_OF_MOLECULAR_FUNCTION		GOBP_POSITIVE_REGULATION_OF_MULTICELLULAR_ORGANISMAL_PROCESS
3720	JARID2	jumonji and AT-rich interaction domain containing 2 [Source:HGNC Symbol;Acc:HGNC:6196]							GOBP_CELLULAR_RESPONSE_TO_ORGANIC_SUBSTANCE	GOBP_REGULATION_OF_CELL_POPULATION_PROLIFERATION								GOBP_RESPONSE_TO_CYTOKINE
4478	MSN	moesin [Source:HGNC Symbol;Acc:HGNC:7373]							GOBP_CELLULAR_RESPONSE_TO_ORGANIC_SUBSTANCE			GOBP_POSITIVE_REGULATION_OF_GENE_EXPRESSION		GOBP_CELL_MOTILITY			GOBP_REGULATION_OF_IMMUNE_SYSTEM_PROCESS
2889	RAPGEF1	Rap guanine nucleotide exchange factor 1 [Source:HGNC Symbol;Acc:HGNC:4568]							GOBP_CELLULAR_RESPONSE_TO_ORGANIC_SUBSTANCE				GOBP_INTRACELLULAR_SIGNALING_CASSETTE							GOBP_REGULATION_OF_MOLECULAR_FUNCTION	GOBP_NEUROGENESIS
845	CASQ2	calsequestrin 2 [Source:HGNC Symbol;Acc:HGNC:1513]							GOBP_CELLULAR_RESPONSE_TO_ORGANIC_SUBSTANCE				GOBP_INTRACELLULAR_SIGNALING_CASSETTE							GOBP_REGULATION_OF_MOLECULAR_FUNCTION
1809	DPYSL3	dihydropyrimidinase like 3 [Source:HGNC Symbol;Acc:HGNC:3015]							GOBP_CELLULAR_RESPONSE_TO_ORGANIC_SUBSTANCE					GOBP_CELL_MOTILITY				GOBP_RESPONSE_TO_CYTOKINE			GOBP_NEUROGENESIS
7091	TLE4	TLE family member 4, transcriptional corepressor [Source:HGNC Symbol;Acc:HGNC:11840]							GOBP_CELLULAR_RESPONSE_TO_ORGANIC_SUBSTANCE						GOBP_NEGATIVE_REGULATION_OF_RESPONSE_TO_STIMULUS			GOBP_RESPONSE_TO_CYTOKINE
2731	GLDC	glycine decarboxylase [Source:HGNC Symbol;Acc:HGNC:4313]							GOBP_CELLULAR_RESPONSE_TO_ORGANIC_SUBSTANCE									GOBP_RESPONSE_TO_CYTOKINE
3563	IL3RA	interleukin 3 receptor subunit alpha [Source:HGNC Symbol;Acc:HGNC:6012]							GOBP_CELLULAR_RESPONSE_TO_ORGANIC_SUBSTANCE									GOBP_RESPONSE_TO_CYTOKINE
476	ATP1A1	ATPase Na+/K+ transporting subunit alpha 1 [Source:HGNC Symbol;Acc:HGNC:799]							GOBP_CELLULAR_RESPONSE_TO_ORGANIC_SUBSTANCE													GOBP_POSITIVE_REGULATION_OF_MULTICELLULAR_ORGANISMAL_PROCESS
26353	HSPB8	heat shock protein family B (small) member 8 [Source:HGNC Symbol;Acc:HGNC:30171]							GOBP_CELLULAR_RESPONSE_TO_ORGANIC_SUBSTANCE
5251	PHEX	phosphate regulating endopeptidase X-linked [Source:HGNC Symbol;Acc:HGNC:8918]							GOBP_CELLULAR_RESPONSE_TO_ORGANIC_SUBSTANCE
6294	SAFB	scaffold attachment factor B [Source:HGNC Symbol;Acc:HGNC:10520]							GOBP_CELLULAR_RESPONSE_TO_ORGANIC_SUBSTANCE
64115	VSIR	V-set immunoregulatory receptor [Source:HGNC Symbol;Acc:HGNC:30085]								GOBP_REGULATION_OF_CELL_POPULATION_PROLIFERATION		GOBP_POSITIVE_REGULATION_OF_GENE_EXPRESSION		GOBP_CELL_MOTILITY			GOBP_REGULATION_OF_IMMUNE_SYSTEM_PROCESS			GOBP_REGULATION_OF_MOLECULAR_FUNCTION		GOBP_POSITIVE_REGULATION_OF_MULTICELLULAR_ORGANISMAL_PROCESS
9146	HGS	hepatocyte growth factor-regulated tyrosine kinase substrate [Source:HGNC Symbol;Acc:HGNC:4897]								GOBP_REGULATION_OF_CELL_POPULATION_PROLIFERATION		GOBP_POSITIVE_REGULATION_OF_GENE_EXPRESSION			GOBP_NEGATIVE_REGULATION_OF_RESPONSE_TO_STIMULUS					GOBP_REGULATION_OF_MOLECULAR_FUNCTION
8710	SERPINB7	serpin family B member 7 [Source:HGNC Symbol;Acc:HGNC:13902]								GOBP_REGULATION_OF_CELL_POPULATION_PROLIFERATION		GOBP_POSITIVE_REGULATION_OF_GENE_EXPRESSION								GOBP_REGULATION_OF_MOLECULAR_FUNCTION		GOBP_POSITIVE_REGULATION_OF_MULTICELLULAR_ORGANISMAL_PROCESS
10076	PTPRU	protein tyrosine phosphatase receptor type U [Source:HGNC Symbol;Acc:HGNC:9683]								GOBP_REGULATION_OF_CELL_POPULATION_PROLIFERATION				GOBP_CELL_MOTILITY	GOBP_NEGATIVE_REGULATION_OF_RESPONSE_TO_STIMULUS
5797	PTPRM	protein tyrosine phosphatase receptor type M [Source:HGNC Symbol;Acc:HGNC:9675]								GOBP_REGULATION_OF_CELL_POPULATION_PROLIFERATION				GOBP_CELL_MOTILITY							GOBP_NEUROGENESIS
896	CCND3	cyclin D3 [Source:HGNC Symbol;Acc:HGNC:1585]								GOBP_REGULATION_OF_CELL_POPULATION_PROLIFERATION										GOBP_REGULATION_OF_MOLECULAR_FUNCTION
823	CAPN1	calpain 1 [Source:HGNC Symbol;Acc:HGNC:1476]								GOBP_REGULATION_OF_CELL_POPULATION_PROLIFERATION										GOBP_REGULATION_OF_MOLECULAR_FUNCTION
176	ACAN	aggrecan [Source:HGNC Symbol;Acc:HGNC:319]								GOBP_REGULATION_OF_CELL_POPULATION_PROLIFERATION											GOBP_NEUROGENESIS	GOBP_POSITIVE_REGULATION_OF_MULTICELLULAR_ORGANISMAL_PROCESS
23345	SYNE1	spectrin repeat containing nuclear envelope protein 1 [Source:HGNC Symbol;Acc:HGNC:17089]								GOBP_REGULATION_OF_CELL_POPULATION_PROLIFERATION											GOBP_NEUROGENESIS
6331	SCN5A	sodium voltage-gated channel alpha subunit 5 [Source:HGNC Symbol;Acc:HGNC:10593]								GOBP_REGULATION_OF_CELL_POPULATION_PROLIFERATION
4145	MATK	megakaryocyte-associated tyrosine kinase [Source:HGNC Symbol;Acc:HGNC:6906]								GOBP_REGULATION_OF_CELL_POPULATION_PROLIFERATION
1264	CNN1	calponin 1 [Source:HGNC Symbol;Acc:HGNC:2155]								GOBP_REGULATION_OF_CELL_POPULATION_PROLIFERATION
11070	TMEM115	transmembrane protein 115 [Source:HGNC Symbol;Acc:HGNC:30055]								GOBP_REGULATION_OF_CELL_POPULATION_PROLIFERATION
347733	TUBB2B	tubulin beta 2B class IIb [Source:HGNC Symbol;Acc:HGNC:30829]									GOBP_REGULATION_OF_RESPONSE_TO_EXTERNAL_STIMULUS			GOBP_CELL_MOTILITY							GOBP_NEUROGENESIS
4627	MYH9	myosin heavy chain 9 [Source:HGNC Symbol;Acc:HGNC:7579]										GOBP_POSITIVE_REGULATION_OF_GENE_EXPRESSION		GOBP_CELL_MOTILITY
11187	PKP3	plakophilin 3 [Source:HGNC Symbol;Acc:HGNC:9025]										GOBP_POSITIVE_REGULATION_OF_GENE_EXPRESSION					GOBP_REGULATION_OF_IMMUNE_SYSTEM_PROCESS
1938	EEF2	eukaryotic translation elongation factor 2 [Source:HGNC Symbol;Acc:HGNC:3214]										GOBP_POSITIVE_REGULATION_OF_GENE_EXPRESSION
55619	DOCK10	dedicator of cytokinesis 10 [Source:HGNC Symbol;Acc:HGNC:23479]											GOBP_INTRACELLULAR_SIGNALING_CASSETTE	GOBP_CELL_MOTILITY						GOBP_REGULATION_OF_MOLECULAR_FUNCTION	GOBP_NEUROGENESIS
8874	ARHGEF7	Rho guanine nucleotide exchange factor 7 [Source:HGNC Symbol;Acc:HGNC:15607]											GOBP_INTRACELLULAR_SIGNALING_CASSETTE	GOBP_CELL_MOTILITY						GOBP_REGULATION_OF_MOLECULAR_FUNCTION
1292	COL6A2	collagen type VI alpha 2 chain [Source:HGNC Symbol;Acc:HGNC:2212]											GOBP_INTRACELLULAR_SIGNALING_CASSETTE
6242	RTKN	rhotekin [Source:HGNC Symbol;Acc:HGNC:10466]											GOBP_INTRACELLULAR_SIGNALING_CASSETTE
57192	MCOLN1	mucolipin TRP cation channel 1 [Source:HGNC Symbol;Acc:HGNC:13356]											GOBP_INTRACELLULAR_SIGNALING_CASSETTE
23129	PLXND1	plexin D1 [Source:HGNC Symbol;Acc:HGNC:9107]												GOBP_CELL_MOTILITY						GOBP_REGULATION_OF_MOLECULAR_FUNCTION	GOBP_NEUROGENESIS	GOBP_POSITIVE_REGULATION_OF_MULTICELLULAR_ORGANISMAL_PROCESS
2011	MARK2	microtubule affinity regulating kinase 2 [Source:HGNC Symbol;Acc:HGNC:3332]												GOBP_CELL_MOTILITY						GOBP_REGULATION_OF_MOLECULAR_FUNCTION	GOBP_NEUROGENESIS
55920	RCC2	regulator of chromosome condensation 2 [Source:HGNC Symbol;Acc:HGNC:30297]												GOBP_CELL_MOTILITY						GOBP_REGULATION_OF_MOLECULAR_FUNCTION
345651	ACTBL2	actin beta like 2 [Source:HGNC Symbol;Acc:HGNC:17780]												GOBP_CELL_MOTILITY							GOBP_NEUROGENESIS
92737	DNER	delta/notch like EGF repeat containing [Source:HGNC Symbol;Acc:HGNC:24456]												GOBP_CELL_MOTILITY							GOBP_NEUROGENESIS
55171	TBCCD1	TBCC domain containing 1 [Source:HGNC Symbol;Acc:HGNC:25546]												GOBP_CELL_MOTILITY
55909	BIN3	bridging integrator 3 [Source:HGNC Symbol;Acc:HGNC:1054]												GOBP_CELL_MOTILITY
357	SHROOM2	shroom family member 2 [Source:HGNC Symbol;Acc:HGNC:630]												GOBP_CELL_MOTILITY
284119	CAVIN1	caveolae associated protein 1 [Source:HGNC Symbol;Acc:HGNC:9688]												GOBP_CELL_MOTILITY
10396	ATP8A1	ATPase phospholipid transporting 8A1 [Source:HGNC Symbol;Acc:HGNC:13531]												GOBP_CELL_MOTILITY
25987	TSKU	tsukushi, small leucine rich proteoglycan [Source:HGNC Symbol;Acc:HGNC:28850]													GOBP_NEGATIVE_REGULATION_OF_RESPONSE_TO_STIMULUS						GOBP_NEUROGENESIS	GOBP_POSITIVE_REGULATION_OF_MULTICELLULAR_ORGANISMAL_PROCESS
79094	CHAC1	ChaC glutathione specific gamma-glutamylcyclotransferase 1 [Source:HGNC Symbol;Acc:HGNC:28680]													GOBP_NEGATIVE_REGULATION_OF_RESPONSE_TO_STIMULUS						GOBP_NEUROGENESIS
55756	INTS9	integrator complex subunit 9 [Source:HGNC Symbol;Acc:HGNC:25592]													GOBP_NEGATIVE_REGULATION_OF_RESPONSE_TO_STIMULUS
85450	ITPRIP	inositol 1,4,5-trisphosphate receptor interacting protein [Source:HGNC Symbol;Acc:HGNC:29370]													GOBP_NEGATIVE_REGULATION_OF_RESPONSE_TO_STIMULUS
55764	IFT122	intraflagellar transport 122 [Source:HGNC Symbol;Acc:HGNC:13556]													GOBP_NEGATIVE_REGULATION_OF_RESPONSE_TO_STIMULUS
3127	HLA-DRB5	major histocompatibility complex, class II, DR beta 5 [Source:HGNC Symbol;Acc:HGNC:4953]															GOBP_REGULATION_OF_IMMUNE_SYSTEM_PROCESS					GOBP_POSITIVE_REGULATION_OF_MULTICELLULAR_ORGANISMAL_PROCESS
399665	EEIG1	estrogen-induced osteoclastogenesis regulator 1 [Source:HGNC Symbol;Acc:HGNC:31419]															GOBP_REGULATION_OF_IMMUNE_SYSTEM_PROCESS					GOBP_POSITIVE_REGULATION_OF_MULTICELLULAR_ORGANISMAL_PROCESS
974	CD79B	CD79b molecule [Source:HGNC Symbol;Acc:HGNC:1699]															GOBP_REGULATION_OF_IMMUNE_SYSTEM_PROCESS
3136	HLA-H	major histocompatibility complex, class I, H (pseudogene) [Source:HGNC Symbol;Acc:HGNC:4965]															GOBP_REGULATION_OF_IMMUNE_SYSTEM_PROCESS
27154	BRPF3	bromodomain and PHD finger containing 3 [Source:HGNC Symbol;Acc:HGNC:14256]															GOBP_REGULATION_OF_IMMUNE_SYSTEM_PROCESS
7079	TIMP4	TIMP metallopeptidase inhibitor 4 [Source:HGNC Symbol;Acc:HGNC:11823]																GOBP_RESPONSE_TO_CYTOKINE		GOBP_REGULATION_OF_MOLECULAR_FUNCTION
8553	BHLHE40	basic helix-loop-helix family member e40 [Source:HGNC Symbol;Acc:HGNC:1046]																		GOBP_REGULATION_OF_MOLECULAR_FUNCTION	GOBP_NEUROGENESIS
8555	CDC14B	cell division cycle 14B [Source:HGNC Symbol;Acc:HGNC:1719]																		GOBP_REGULATION_OF_MOLECULAR_FUNCTION
26086	GPSM1	G protein signaling modulator 1 [Source:HGNC Symbol;Acc:HGNC:17858]																		GOBP_REGULATION_OF_MOLECULAR_FUNCTION
54662	TBC1D13	TBC1 domain family member 13 [Source:HGNC Symbol;Acc:HGNC:25571]																		GOBP_REGULATION_OF_MOLECULAR_FUNCTION
54101	RIPK4	receptor interacting serine/threonine kinase 4 [Source:HGNC Symbol;Acc:HGNC:496]																		GOBP_REGULATION_OF_MOLECULAR_FUNCTION
56704	JPH1	junctophilin 1 [Source:HGNC Symbol;Acc:HGNC:14201]																		GOBP_REGULATION_OF_MOLECULAR_FUNCTION
2257	FGF12	fibroblast growth factor 12 [Source:HGNC Symbol;Acc:HGNC:3668]																		GOBP_REGULATION_OF_MOLECULAR_FUNCTION
6904	TBCD	tubulin folding cofactor D [Source:HGNC Symbol;Acc:HGNC:11581]																			GOBP_NEUROGENESIS
10938	EHD1	EH domain containing 1 [Source:HGNC Symbol;Acc:HGNC:3242]																			GOBP_NEUROGENESIS
4134	MAP4	microtubule associated protein 4 [Source:HGNC Symbol;Acc:HGNC:6862]																			GOBP_NEUROGENESIS
6101	RP1	RP1 axonemal microtubule associated [Source:HGNC Symbol;Acc:HGNC:10263]																			GOBP_NEUROGENESIS
114788	CSMD3	CUB and Sushi multiple domains 3 [Source:HGNC Symbol;Acc:HGNC:19291]																			GOBP_NEUROGENESIS
114787	GPRIN1	G protein regulated inducer of neurite outgrowth 1 [Source:HGNC Symbol;Acc:HGNC:24835]																			GOBP_NEUROGENESIS
161357	MDGA2	MAM domain containing glycosylphosphatidylinositol anchor 2 [Source:HGNC Symbol;Acc:HGNC:19835]																			GOBP_NEUROGENESIS
1288	COL4A6	collagen type IV alpha 6 chain [Source:HGNC Symbol;Acc:HGNC:2208]
85301	COL27A1	collagen type XXVII alpha 1 chain [Source:HGNC Symbol;Acc:HGNC:22986]
226	ALDOA	aldolase, fructose-bisphosphate A [Source:HGNC Symbol;Acc:HGNC:414]
8243	SMC1A	structural maintenance of chromosomes 1A [Source:HGNC Symbol;Acc:HGNC:11111]
2176	FANCC	FA complementation group C [Source:HGNC Symbol;Acc:HGNC:3584]
10226	PLIN3	perilipin 3 [Source:HGNC Symbol;Acc:HGNC:16893]
7317	UBA1	ubiquitin like modifier activating enzyme 1 [Source:HGNC Symbol;Acc:HGNC:12469]
124739	USP43	ubiquitin specific peptidase 43 [Source:HGNC Symbol;Acc:HGNC:20072]
4172	MCM3	minichromosome maintenance complex component 3 [Source:HGNC Symbol;Acc:HGNC:6945]
8458	TTF2	transcription termination factor 2 [Source:HGNC Symbol;Acc:HGNC:12398]
57109	REXO4	REX4 homolog, 3'-5' exonuclease [Source:HGNC Symbol;Acc:HGNC:12820]
84153	RNASEH2C	ribonuclease H2 subunit C [Source:HGNC Symbol;Acc:HGNC:24116]
64858	DCLRE1B	DNA cross-link repair 1B [Source:HGNC Symbol;Acc:HGNC:17641]
9923	ZBTB40	zinc finger and BTB domain containing 40 [Source:HGNC Symbol;Acc:HGNC:29045]
257364	SNX33	sorting nexin 33 [Source:HGNC Symbol;Acc:HGNC:28468]
10444	ZER1	zyg-11 related cell cycle regulator [Source:HGNC Symbol;Acc:HGNC:30960]
81876	RAB1B	RAB1B, member RAS oncogene family [Source:HGNC Symbol;Acc:HGNC:18370]
5528	PPP2R5D	protein phosphatase 2 regulatory subunit B'delta [Source:HGNC Symbol;Acc:HGNC:9312]
148932	MOB3C	MOB kinase activator 3C [Source:HGNC Symbol;Acc:HGNC:29800]
1841	DTYMK	deoxythymidylate kinase [Source:HGNC Symbol;Acc:HGNC:3061]
23139	MAST2	microtubule associated serine/threonine kinase 2 [Source:HGNC Symbol;Acc:HGNC:19035]
28986	MAGEH1	MAGE family member H1 [Source:HGNC Symbol;Acc:HGNC:24092]
51651	PTRH2	peptidyl-tRNA hydrolase 2 [Source:HGNC Symbol;Acc:HGNC:24265]
79845	RNF122	ring finger protein 122 [Source:HGNC Symbol;Acc:HGNC:21147]
5794	PTPRH	protein tyrosine phosphatase receptor type H [Source:HGNC Symbol;Acc:HGNC:9672]
80301	PLEKHO2	pleckstrin homology domain containing O2 [Source:HGNC Symbol;Acc:HGNC:30026]
3914	LAMB3	laminin subunit beta 3 [Source:HGNC Symbol;Acc:HGNC:6490]
2318	FLNC	filamin C [Source:HGNC Symbol;Acc:HGNC:3756]
705	BYSL	bystin like [Source:HGNC Symbol;Acc:HGNC:1157]
7127	TNFAIP2	TNF alpha induced protein 2 [Source:HGNC Symbol;Acc:HGNC:11895]
6949	TCOF1	treacle ribosome biogenesis factor 1 [Source:HGNC Symbol;Acc:HGNC:11654]
256764	WDR72	WD repeat domain 72 [Source:HGNC Symbol;Acc:HGNC:26790]
25920	NELFB	negative elongation factor complex member B [Source:HGNC Symbol;Acc:HGNC:24324]
10589	DRAP1	DR1 associated protein 1 [Source:HGNC Symbol;Acc:HGNC:3019]
4107	MAGEA8	MAGE family member A8 [Source:HGNC Symbol;Acc:HGNC:6806]
7764	ZNF217	zinc finger protein 217 [Source:HGNC Symbol;Acc:HGNC:13009]
8242	KDM5C	lysine demethylase 5C [Source:HGNC Symbol;Acc:HGNC:11114]
55635	DEPDC1	DEP domain containing 1 [Source:HGNC Symbol;Acc:HGNC:22949]
65998	ZFTA	zinc finger translocation associated [Source:HGNC Symbol;Acc:HGNC:28449]
8427	ZNF282	zinc finger protein 282 [Source:HGNC Symbol;Acc:HGNC:13076]
8971	H1-10	H1.10 linker histone [Source:HGNC Symbol;Acc:HGNC:4722]
1192	CLIC1	chloride intracellular channel 1 [Source:HGNC Symbol;Acc:HGNC:2062]
9223	MAGI1	membrane associated guanylate kinase, WW and PDZ domain containing 1 [Source:HGNC Symbol;Acc:HGNC:946]
9635	CLCA2	chloride channel accessory 2 [Source:HGNC Symbol;Acc:HGNC:2016]
1305	COL13A1	collagen type XIII alpha 1 chain [Source:HGNC Symbol;Acc:HGNC:2190]
5673	PSG5	pregnancy specific beta-1-glycoprotein 5 [Source:HGNC Symbol;Acc:HGNC:9522]
55254	TMEM39A	transmembrane protein 39A [Source:HGNC Symbol;Acc:HGNC:25600]
54555	DDX49	DEAD-box helicase 49 [Source:HGNC Symbol;Acc:HGNC:18684]
11182	SLC2A6	solute carrier family 2 member 6 [Source:HGNC Symbol;Acc:HGNC:11011]
64093	SMOC1	SPARC related modular calcium binding 1 [Source:HGNC Symbol;Acc:HGNC:20318]
91039	DPP9	dipeptidyl peptidase 9 [Source:HGNC Symbol;Acc:HGNC:18648]
7922	SLC39A7	solute carrier family 39 member 7 [Source:HGNC Symbol;Acc:HGNC:4927]
84187	TMEM164	transmembrane protein 164 [Source:HGNC Symbol;Acc:HGNC:26217]
6525	SMTN	smoothelin [Source:HGNC Symbol;Acc:HGNC:11126]
7170	TPM3	tropomyosin 3 [Source:HGNC Symbol;Acc:HGNC:12012]
80774	LIMD2	LIM domain containing 2 [Source:HGNC Symbol;Acc:HGNC:28142]
286	ANK1	ankyrin 1 [Source:HGNC Symbol;Acc:HGNC:492]
3833	KIFC1	kinesin family member C1 [Source:HGNC Symbol;Acc:HGNC:6389]
7280	TUBB2A	tubulin beta 2A class IIa [Source:HGNC Symbol;Acc:HGNC:12412]
9654	TTLL4	tubulin tyrosine ligase like 4 [Source:HGNC Symbol;Acc:HGNC:28976]
112802	KRT71	keratin 71 [Source:HGNC Symbol;Acc:HGNC:28927]
55048	VPS37C	VPS37C subunit of ESCRT-I [Source:HGNC Symbol;Acc:HGNC:26097]
29953	TRHDE	thyrotropin releasing hormone degrading enzyme [Source:HGNC Symbol;Acc:HGNC:30748]
8309	ACOX2	acyl-CoA oxidase 2 [Source:HGNC Symbol;Acc:HGNC:120]
11332	ACOT7	acyl-CoA thioesterase 7 [Source:HGNC Symbol;Acc:HGNC:24157]
9328	GTF3C5	general transcription factor IIIC subunit 5 [Source:HGNC Symbol;Acc:HGNC:4668]
5211	PFKL	phosphofructokinase, liver type [Source:HGNC Symbol;Acc:HGNC:8876]
8871	SYNJ2	synaptojanin 2 [Source:HGNC Symbol;Acc:HGNC:11504]
6328	SCN3A	sodium voltage-gated channel alpha subunit 3 [Source:HGNC Symbol;Acc:HGNC:10590]
91056	AP5B1	adaptor related protein complex 5 subunit beta 1 [Source:HGNC Symbol;Acc:HGNC:25104]
10066	SCAMP2	secretory carrier membrane protein 2 [Source:HGNC Symbol;Acc:HGNC:10564]
6892	TAPBP	TAP binding protein [Source:HGNC Symbol;Acc:HGNC:11566]
8645	KCNK5	potassium two pore domain channel subfamily K member 5 [Source:HGNC Symbol;Acc:HGNC:6280]
83716	CRISPLD2	cysteine rich secretory protein LCCL domain containing 2 [Source:HGNC Symbol;Acc:HGNC:25248]
1939	EIF2D	eukaryotic translation initiation factor 2D [Source:HGNC Symbol;Acc:HGNC:6583]
23511	NUP188	nucleoporin 188 [Source:HGNC Symbol;Acc:HGNC:17859]
2733	GLE1	GLE1 RNA export mediator [Source:HGNC Symbol;Acc:HGNC:4315]
401647	GOLGA7B	golgin A7 family member B [Source:HGNC Symbol;Acc:HGNC:31668]
6730	SRP68	signal recognition particle 68 [Source:HGNC Symbol;Acc:HGNC:11302]
57130	ATP13A1	ATPase 13A1 [Source:HGNC Symbol;Acc:HGNC:24215]
2356	FPGS	folylpolyglutamate synthase [Source:HGNC Symbol;Acc:HGNC:3824]
5589	PRKCSH	protein kinase C substrate 80K-H [Source:HGNC Symbol;Acc:HGNC:9411]
327	APEH	acylaminoacyl-peptide hydrolase [Source:HGNC Symbol;Acc:HGNC:586]
10003	NAALAD2	N-acetylated alpha-linked acidic dipeptidase 2 [Source:HGNC Symbol;Acc:HGNC:14526]
57140	RNPEPL1	arginyl aminopeptidase like 1 [Source:HGNC Symbol;Acc:HGNC:10079]
726	CAPN5	calpain 5 [Source:HGNC Symbol;Acc:HGNC:1482]
2997	GYS1	glycogen synthase 1 [Source:HGNC Symbol;Acc:HGNC:4706]
80346	REEP4	receptor accessory protein 4 [Source:HGNC Symbol;Acc:HGNC:26176]
92002	CCNQ	cyclin Q [Source:HGNC Symbol;Acc:HGNC:28434]
4493	MT1E	metallothionein 1E [Source:HGNC Symbol;Acc:HGNC:7397]
3931	LCAT	lecithin-cholesterol acyltransferase [Source:HGNC Symbol;Acc:HGNC:6522]
56243	KIAA1217	KIAA1217 [Source:HGNC Symbol;Acc:HGNC:25428]
442117	GALNTL6	polypeptide N-acetylgalactosaminyltransferase like 6 [Source:HGNC Symbol;Acc:HGNC:33844]
25792	CIZ1	CDKN1A interacting zinc finger protein 1 [Source:HGNC Symbol;Acc:HGNC:16744]
143678	FREY1	Frey regulator of sperm-oocyte fusion 1 [Source:HGNC Symbol;Acc:HGNC:37213]
58488	PCTP	phosphatidylcholine transfer protein [Source:HGNC Symbol;Acc:HGNC:8752]
55362	TMEM63B	transmembrane protein 63B [Source:HGNC Symbol;Acc:HGNC:17735]
23132	RAD54L2	RAD54 like 2 [Source:HGNC Symbol;Acc:HGNC:29123]
85460	ZNF518B	zinc finger protein 518B [Source:HGNC Symbol;Acc:HGNC:29365]
1486	CTBS	chitobiase [Source:HGNC Symbol;Acc:HGNC:2496]
23676	SMPX	small muscle protein X-linked [Source:HGNC Symbol;Acc:HGNC:11122]
4536	MT-ND2	mitochondrially encoded NADH:ubiquinone oxidoreductase core subunit 2 [Source:HGNC Symbol;Acc:HGNC:7456]
51204	TACO1	translational activator of cytochrome c oxidase I [Source:HGNC Symbol;Acc:HGNC:24316]
10992	SF3B2	splicing factor 3b subunit 2 [Source:HGNC Symbol;Acc:HGNC:10769]
9429	ABCG2	ATP binding cassette subfamily G member 2 (Junior blood group) [Source:HGNC Symbol;Acc:HGNC:74]
124565	SLC38A10	solute carrier family 38 member 10 [Source:HGNC Symbol;Acc:HGNC:28237]
81034	SLC25A32	solute carrier family 25 member 32 [Source:HGNC Symbol;Acc:HGNC:29683]
113829	SLC35A4	solute carrier family 35 member A4 [Source:HGNC Symbol;Acc:HGNC:20753]
1198	CLK3	CDC like kinase 3 [Source:HGNC Symbol;Acc:HGNC:2071]
7866	IFRD2	interferon related developmental regulator 2 [Source:HGNC Symbol;Acc:HGNC:5457]
3396	MRPL58	mitochondrial ribosomal protein L58 [Source:HGNC Symbol;Acc:HGNC:5359]
63899	NSUN3	NOP2/Sun RNA methyltransferase 3 [Source:HGNC Symbol;Acc:HGNC:26208]
146712	B3GNTL1	UDP-GlcNAc:betaGal beta-1,3-N-acetylglucosaminyltransferase like 1 [Source:HGNC Symbol;Acc:HGNC:21727]
57505	AARS2	alanyl-tRNA synthetase 2, mitochondrial [Source:HGNC Symbol;Acc:HGNC:21022]
54676	GTPBP2	GTP binding protein 2 [Source:HGNC Symbol;Acc:HGNC:4670]
6204	RPS10	ribosomal protein S10 [Source:HGNC Symbol;Acc:HGNC:10383]
27010	TPK1	thiamin pyrophosphokinase 1 [Source:HGNC Symbol;Acc:HGNC:17358]
9374	PPT2	palmitoyl-protein thioesterase 2 [Source:HGNC Symbol;Acc:HGNC:9326]
4337	MOCS1	molybdenum cofactor synthesis 1 [Source:HGNC Symbol;Acc:HGNC:7190]
152002	XXYLT1	xyloside xylosyltransferase 1 [Source:HGNC Symbol;Acc:HGNC:26639]
81839	VANGL1	VANGL planar cell polarity protein 1 [Source:HGNC Symbol;Acc:HGNC:15512]
81605	URM1	ubiquitin related modifier 1 [Source:HGNC Symbol;Acc:HGNC:28378]
113878	DTX2	deltex E3 ubiquitin ligase 2 [Source:HGNC Symbol;Acc:HGNC:15973]
57661	PHRF1	PHD and ring finger domains 1 [Source:HGNC Symbol;Acc:HGNC:24351]
728294	D2HGDH	D-2-hydroxyglutarate dehydrogenase [Source:HGNC Symbol;Acc:HGNC:28358]
4232	MEST	mesoderm specific transcript [Source:HGNC Symbol;Acc:HGNC:7028]
92949	ADAMTSL1	ADAMTS like 1 [Source:HGNC Symbol;Acc:HGNC:14632]
114884	OSBPL10	oxysterol binding protein like 10 [Source:HGNC Symbol;Acc:HGNC:16395]
219855	SLC37A2	solute carrier family 37 member 2 [Source:HGNC Symbol;Acc:HGNC:20644]
54020	SLC37A1	solute carrier family 37 member 1 [Source:HGNC Symbol;Acc:HGNC:11024]
339665	SLC35E4	solute carrier family 35 member E4 [Source:HGNC Symbol;Acc:HGNC:17058]
93643	TJAP1	tight junction associated protein 1 [Source:HGNC Symbol;Acc:HGNC:17949]
55320	MIS18BP1	MIS18 binding protein 1 [Source:HGNC Symbol;Acc:HGNC:20190]
64748	PLPPR2	phospholipid phosphatase related 2 [Source:HGNC Symbol;Acc:HGNC:29566]
55174	INTS10	integrator complex subunit 10 [Source:HGNC Symbol;Acc:HGNC:25548]
9489	PGS1	phosphatidylglycerophosphate synthase 1 [Source:HGNC Symbol;Acc:HGNC:30029]
4047	LSS	lanosterol synthase [Source:HGNC Symbol;Acc:HGNC:6708]
117246	FTSJ3	FtsJ RNA 2'-O-methyltransferase 3 [Source:HGNC Symbol;Acc:HGNC:17136]
153443	SRFBP1	serum response factor binding protein 1 [Source:HGNC Symbol;Acc:HGNC:26333]
25841	ABTB2	ankyrin repeat and BTB domain containing 2 [Source:HGNC Symbol;Acc:HGNC:23842]
79650	USB1	U6 snRNA biogenesis phosphodiesterase 1 [Source:HGNC Symbol;Acc:HGNC:25792]
84950	PRPF38A	pre-mRNA processing factor 38A [Source:HGNC Symbol;Acc:HGNC:25930]
94161	SNORD46	small nucleolar RNA, C/D box 46 [Source:HGNC Symbol;Acc:HGNC:10186]
64794	DDX31	DEAD-box helicase 31 [Source:HGNC Symbol;Acc:HGNC:16715]
100009676	ZBTB11-AS1	ZBTB11 antisense RNA 1 [Source:HGNC Symbol;Acc:HGNC:48573]
100133205	LINC00240	long intergenic non-protein coding RNA 240 [Source:HGNC Symbol;Acc:HGNC:18772]
100133612	LINC01134	long intergenic non-protein coding RNA 1134 [Source:HGNC Symbol;Acc:HGNC:49449]
100270867	RPS6P12	ribosomal protein S6 pseudogene 12 [Source:HGNC Symbol;Acc:HGNC:36375]
100506392	SLC16A1-AS1	SLC16A1 antisense RNA 1 [Source:HGNC Symbol;Acc:HGNC:49445]
100507420	LINC01605	long intergenic non-protein coding RNA 1605 [Source:HGNC Symbol;Acc:HGNC:51654]
100861519	GDNF-AS1	GDNF antisense RNA 1 [Source:HGNC Symbol;Acc:HGNC:43592]
100874207	ST3GAL6-AS1	ST3GAL6 antisense RNA 1 [Source:HGNC Symbol;Acc:HGNC:40828]
101927280	LINC02208	long intergenic non-protein coding RNA 2208 [Source:HGNC Symbol;Acc:HGNC:52978]
101928969	RHOXF1-AS1	RHOXF1 antisense RNA 1 [Source:HGNC Symbol;Acc:HGNC:51582]
102724362	SPINT1-AS1	SPINT1 antisense RNA 1 [Source:HGNC Symbol;Acc:HGNC:53162]
105372840	LINC01694	long intergenic non-protein coding RNA 1694 [Source:HGNC Symbol;Acc:HGNC:52481]
105373869	LINC01614	long intergenic non-protein coding RNA 1614 [Source:HGNC Symbol;Acc:HGNC:51847]
105374885	LINC02521	long intergenic non-protein coding RNA 2521 [Source:HGNC Symbol;Acc:HGNC:53560]
105376843	SNHG25	small nucleolar RNA host gene 25 [Source:HGNC Symbol;Acc:HGNC:51534]
105377378	ENSG00000288781	novel transcript
11270	NRM	nurim [Source:HGNC Symbol;Acc:HGNC:8003]
118429	ANTXR2	ANTXR cell adhesion molecule 2 [Source:HGNC Symbol;Acc:HGNC:21732]
127002	ATXN7L2	ataxin 7 like 2 [Source:HGNC Symbol;Acc:HGNC:28713]
130512932	LINC03108	long intergenic non-protein coding RNA 3108 [Source:HGNC Symbol;Acc:HGNC:56844]
146705	TEPSIN	TEPSIN adaptor related protein complex 4 accessory protein [Source:HGNC Symbol;Acc:HGNC:26458]
159195	USP54	ubiquitin specific peptidase 54 [Source:HGNC Symbol;Acc:HGNC:23513]
162972	ZNF550	zinc finger protein 550 [Source:HGNC Symbol;Acc:HGNC:28643]
168400	DDX53	DEAD-box helicase 53 [Source:HGNC Symbol;Acc:HGNC:20083]
170954	PPP1R18	protein phosphatase 1 regulatory subunit 18 [Source:HGNC Symbol;Acc:HGNC:29413]
202	CRYBG1	crystallin beta-gamma domain containing 1 [Source:HGNC Symbol;Acc:HGNC:356]
207107	SFTA1P	surfactant associated 1, lncRNA [Source:HGNC Symbol;Acc:HGNC:18383]
254102	EHBP1L1	EH domain binding protein 1 like 1 [Source:HGNC Symbol;Acc:HGNC:30682]
26502	NARF	nuclear prelamin A recognition factor [Source:HGNC Symbol;Acc:HGNC:29916]
283373	ANKRD52	ankyrin repeat domain 52 [Source:HGNC Symbol;Acc:HGNC:26614]
3241	HPCAL1	hippocalcin like 1 [Source:HGNC Symbol;Acc:HGNC:5145]
348013	TMEM255B	transmembrane protein 255B [Source:HGNC Symbol;Acc:HGNC:28297]
388407	LINC02875	long intergenic non-protein coding RNA 2875 [Source:HGNC Symbol;Acc:HGNC:32699]
388685	LINC01138	long intergenic non-protein coding RNA 1138 [Source:HGNC Symbol;Acc:HGNC:49454]
390205	LRRC10B	leucine rich repeat containing 10B [Source:HGNC Symbol;Acc:HGNC:37215]
401335	LINC02902	long intergenic non-protein coding RNA 2902 [Source:HGNC Symbol;Acc:HGNC:34432]
404093	CUEDC1	CUE domain containing 1 [Source:HGNC Symbol;Acc:HGNC:31350]
440416	CCDC144NL-AS1	CCDC144NL antisense RNA 1 [Source:HGNC Symbol;Acc:HGNC:51340]
4549	MT-RNR1	mitochondrially encoded 12S rRNA [Source:HGNC Symbol;Acc:HGNC:7470]
4550	MT-RNR2	mitochondrially encoded 16S rRNA [Source:HGNC Symbol;Acc:HGNC:7471]
53838	C11orf24	chromosome 11 open reading frame 24 [Source:HGNC Symbol;Acc:HGNC:1174]
54438	GFOD1	Gfo/Idh/MocA-like oxidoreductase domain containing 1 [Source:HGNC Symbol;Acc:HGNC:21096]
54839	LRRC49	leucine rich repeat containing 49 [Source:HGNC Symbol;Acc:HGNC:25965]
55668	GPATCH2L	G-patch domain containing 2 like [Source:HGNC Symbol;Acc:HGNC:20210]
642968	FAM163B	family with sequence similarity 163 member B [Source:HGNC Symbol;Acc:HGNC:33277]
64319	FBRS	fibrosin [Source:HGNC Symbol;Acc:HGNC:20442]
645548	HSPD1P6	heat shock protein family D (Hsp60) member 1 pseudogene 6 [Source:HGNC Symbol;Acc:HGNC:5267]
654433	PAX8-AS1	PAX8 antisense RNA 1 [Source:HGNC Symbol;Acc:HGNC:49271]
7761	ZNF214	zinc finger protein 214 [Source:HGNC Symbol;Acc:HGNC:13006]
79080	CCDC86	coiled-coil domain containing 86 [Source:HGNC Symbol;Acc:HGNC:28359]
7916	PRRC2A	proline rich coiled-coil 2A [Source:HGNC Symbol;Acc:HGNC:13918]
79180	EFHD2	EF-hand domain family member D2 [Source:HGNC Symbol;Acc:HGNC:28670]
79642	ARSJ	arylsulfatase family member J [Source:HGNC Symbol;Acc:HGNC:26286]
79986	ZNF702P	zinc finger protein 702, pseudogene [Source:HGNC Symbol;Acc:HGNC:25775]
80071	CCDC15	coiled-coil domain containing 15 [Source:HGNC Symbol;Acc:HGNC:25798]
80099	PKD1L1-AS1	PKD1L1 antisense RNA 1 [Source:HGNC Symbol;Acc:HGNC:21911]
828	CAPS	calcyphosine [Source:HGNC Symbol;Acc:HGNC:1487]
83468	GLT8D2	glycosyltransferase 8 domain containing 2 [Source:HGNC Symbol;Acc:HGNC:24890]
83648	FAM167A	family with sequence similarity 167 member A [Source:HGNC Symbol;Acc:HGNC:15549]
84527	ZNF559	zinc finger protein 559 [Source:HGNC Symbol;Acc:HGNC:28197]
84726	PRRC2B	proline rich coiled-coil 2B [Source:HGNC Symbol;Acc:HGNC:28121]
85026	ARRDC1-AS1	ARRDC1 antisense RNA 1 [Source:HGNC Symbol;Acc:HGNC:23395]
90407	TMEM41A	transmembrane protein 41A [Source:HGNC Symbol;Acc:HGNC:30544]
9674	KIAA0040	KIAA0040 [Source:HGNC Symbol;Acc:HGNC:28950]
9858	PPP1R26	protein phosphatase 1 regulatory subunit 26 [Source:HGNC Symbol;Acc:HGNC:29089]
