# Supplementary material for: Molecular Effects of Glucose on MIR503HG-Regulated Genes in Triple-Negative Breast Cancer
Source: Br J Biomed Sci. 2025 Dec 17;82:15206. doi: 10.3389/bjbs.2025.15206 (PMC12753515; doi:10.3389/bjbs.2025.15206)
Supplement: Supplementary file 13 [file Table13.XLSX]

## Sheet: TableS8a_Fig9a_CGP_G5_upregul
Overlap Results
Collection(s):	CGP
# overlaps shown:	20
# genesets in collections:	3494
# genes in comparison (n):	413
# genes in universe (N):	42577
Gene Set Name	# Genes in Gene Set (K)	Description	# Genes in Overlap (k)	k/K	p-value	FDR q-value	log p-val
BLALOCK_ALZHEIMERS_DISEASE_DN	1248	Genes down-regulated in brain from patients with Alzheimer's disease.	55	0.0441	9.16E-21	3.2E-17	-20.0381
ACEVEDO_LIVER_CANCER_UP	972	Genes up-regulated in hepatocellular carcinoma (HCC) compared to normal liver samples.	40	0.0412	2.33E-14	4.07E-11	-13.6326
DIAZ_CHRONIC_MYELOGENOUS_LEUKEMIA_UP	1399	Genes up-regulated in CD34+ [GeneID=947] cells isolated from bone marrow of CML (chronic myelogenous leukemia) patients, compared to those from normal donors.	47	0.0336	1.89E-13	2.2E-10	-12.7235
MILI_PSEUDOPODIA_HAPTOTAXIS_UP	523	Transcripts enriched in pseudopodia of NIH/3T3 cells (fibroblast) in response to haptotactic migratory stimulus by fibronectin, FN1 [GeneID=2335].	28	0.0535	4.46E-13	3.9E-10	-12.3507
ACEVEDO_LIVER_TUMOR_VS_NORMAL_ADJACENT_TISSUE_UP	863	Genes up-regulated in liver tumor compared to the normal adjacent tissue.	35	0.0406	1.59E-12	1.11E-9	-11.7986
HAMAI_APOPTOSIS_VIA_TRAIL_UP	656	Genes up-regulated in T1 cells (primary melanoma, sensitive to TRAIL [GeneID=8743]) compared to G1 cells (metastatic melanoma, resistant to TRAIL).	30	0.0457	3.48E-12	2.03E-9	-11.4584
FLECHNER_BIOPSY_KIDNEY_TRANSPLANT_REJECTED_VS_OK_DN	553	Genes down-regulated in kidney biopsies from patients with acute transplant rejection compared to the biopsies from patients with well functioning kidneys more than 1-year post transplant.	27	0.0488	9.85E-12	4.91E-9	-11.0066
BRUINS_UVC_RESPONSE_LATE	1136	Late response genes: differentially expressed only 12 h after UV-C irradiation of MEF cells (embryonic fibroblast).	39	0.0343	1.29E-11	5.65E-9	-10.8894
DODD_NASOPHARYNGEAL_CARCINOMA_UP	1407	Genes up-regulated in nasopharyngeal carcinoma (NPC) compared to the normal tissue.	43	0.0306	4.48E-11	1.74E-8	-10.3487
SHEN_SMARCA2_TARGETS_UP	429	Genes whose expression positively correlated with that of SMARCA2 [GeneID=6595] in prostate cancer samples.	23	0.0536	5.54E-11	1.94E-8	-10.2565
CUI_TCF21_TARGETS_2_DN	854	All significantly down-regulated genes in kidney glomeruli isolated from TCF21 [Gene ID=6943] knockout mice.	31	0.0363	4.73E-10	1.48E-7	-9.32514
FLECHNER_BIOPSY_KIDNEY_TRANSPLANT_OK_VS_DONOR_UP	568	Genes up-regulated in kidney biopsies from patients with well functioning kidneys more than 1-year post transplant compared to the biopsies from normal living kidney donors.	25	0.044	5.07E-10	1.48E-7	-9.29499
RHEIN_ALL_GLUCOCORTICOID_THERAPY_DN	368	Genes down-regulated in ALL (acute lymphoblastic leukemia) blasts after 1 week of treatment with glucocorticoids.	20	0.0543	7.98E-10	2.14E-7	-9.098
GOZGIT_ESR1_TARGETS_DN	786	Genes down-regulated in TMX2-28 cells (breast cancer) which do not express ESR1 [GeneID=2099]) compared to the parental MCF7 cells which do.	29	0.0369	1.21E-9	3.03E-7	-8.91721
JOHNSTONE_PARVB_TARGETS_2_DN	344	Genes down-regulated upon overexpression of PARVB [GeneID=29780] in MDA-MB-231 cells (breast cancer) cultured in 3D collagen I and 3D Matrigel only.	19	0.0552	1.63E-9	3.79E-7	-8.78781
GRAESSMANN_APOPTOSIS_BY_DOXORUBICIN_DN	1776	Genes down-regulated in ME-A cells (breast cancer) undergoing apoptosis in response to doxorubicin [PubChem=31703].	46	0.0259	1.89E-9	4.12E-7	-8.72354
GEORGES_TARGETS_OF_MIR192_AND_MIR215	892	Genes down-regulated in HCT116 cells (colon cancer) by expression of MIR192 or MIR215 [GeneID=406967;406997] at 24 h.	30	0.0336	5.25E-9	1.08E-6	-8.27984
KIM_ALL_DISORDERS_CALB1_CORR_UP	547	Genes whose expression significantly and positively correlated with the density of CALB1-positive [GeneID=793] GABAergic interneurons in the BA9 brain region across all subjects with psychiatric disorders.	23	0.042	5.95E-9	1.16E-6	-8.22548
LEE_BMP2_TARGETS_DN	904	Genes down-regulated in uterus upon knockout of BMP2 [GeneID=650].	30	0.0332	7.09E-9	1.3E-6	-8.14935
SCHLOSSER_SERUM_RESPONSE_DN	705	Cluster 4: genes down-regulated in B493-6 cells (B lymphocytes) upon serum stimulation but not affected by MYC [GeneID=4609].	26	0.0369	8.99E-9	1.57E-6	-8.04624
Gene/Gene Set Overlap Matrix
Entrez Gene Id	Gene Symbol	Gene Description	BLALOCK_ALZHEIMERS_DISEASE_DN	ACEVEDO_LIVER_CANCER_UP	DIAZ_CHRONIC_MYELOGENOUS_LEUKEMIA_UP	MILI_PSEUDOPODIA_HAPTOTAXIS_UP	ACEVEDO_LIVER_TUMOR_VS_NORMAL_ADJACENT_TISSUE_UP	HAMAI_APOPTOSIS_VIA_TRAIL_UP	FLECHNER_BIOPSY_KIDNEY_TRANSPLANT_REJECTED_VS_OK_DN	BRUINS_UVC_RESPONSE_LATE	DODD_NASOPHARYNGEAL_CARCINOMA_UP	SHEN_SMARCA2_TARGETS_UP	CUI_TCF21_TARGETS_2_DN	FLECHNER_BIOPSY_KIDNEY_TRANSPLANT_OK_VS_DONOR_UP	RHEIN_ALL_GLUCOCORTICOID_THERAPY_DN	GOZGIT_ESR1_TARGETS_DN	JOHNSTONE_PARVB_TARGETS_2_DN	GRAESSMANN_APOPTOSIS_BY_DOXORUBICIN_DN	GEORGES_TARGETS_OF_MIR192_AND_MIR215	KIM_ALL_DISORDERS_CALB1_CORR_UP	LEE_BMP2_TARGETS_DN	SCHLOSSER_SERUM_RESPONSE_DN
7257	TSNAX	translin associated factor X [Source:HGNC Symbol;Acc:HGNC:12380]	BLALOCK_ALZHEIMERS_DISEASE_DN	ACEVEDO_LIVER_CANCER_UP	DIAZ_CHRONIC_MYELOGENOUS_LEUKEMIA_UP		ACEVEDO_LIVER_TUMOR_VS_NORMAL_ADJACENT_TISSUE_UP					SHEN_SMARCA2_TARGETS_UP								KIM_ALL_DISORDERS_CALB1_CORR_UP		SCHLOSSER_SERUM_RESPONSE_DN
6990	DYNLT3	dynein light chain Tctex-type 3 [Source:HGNC Symbol;Acc:HGNC:11694]	BLALOCK_ALZHEIMERS_DISEASE_DN	ACEVEDO_LIVER_CANCER_UP		MILI_PSEUDOPODIA_HAPTOTAXIS_UP		HAMAI_APOPTOSIS_VIA_TRAIL_UP	FLECHNER_BIOPSY_KIDNEY_TRANSPLANT_REJECTED_VS_OK_DN				CUI_TCF21_TARGETS_2_DN	FLECHNER_BIOPSY_KIDNEY_TRANSPLANT_OK_VS_DONOR_UP		GOZGIT_ESR1_TARGETS_DN		GRAESSMANN_APOPTOSIS_BY_DOXORUBICIN_DN				SCHLOSSER_SERUM_RESPONSE_DN
23595	ORC3	origin recognition complex subunit 3 [Source:HGNC Symbol;Acc:HGNC:8489]	BLALOCK_ALZHEIMERS_DISEASE_DN	ACEVEDO_LIVER_CANCER_UP		MILI_PSEUDOPODIA_HAPTOTAXIS_UP		HAMAI_APOPTOSIS_VIA_TRAIL_UP			DODD_NASOPHARYNGEAL_CARCINOMA_UP							GRAESSMANN_APOPTOSIS_BY_DOXORUBICIN_DN
51290	ERGIC2	ERGIC and golgi 2 [Source:HGNC Symbol;Acc:HGNC:30208]	BLALOCK_ALZHEIMERS_DISEASE_DN	ACEVEDO_LIVER_CANCER_UP		MILI_PSEUDOPODIA_HAPTOTAXIS_UP		HAMAI_APOPTOSIS_VIA_TRAIL_UP					CUI_TCF21_TARGETS_2_DN								LEE_BMP2_TARGETS_DN
55847	CISD1	CDGSH iron sulfur domain 1 [Source:HGNC Symbol;Acc:HGNC:30880]	BLALOCK_ALZHEIMERS_DISEASE_DN	ACEVEDO_LIVER_CANCER_UP		MILI_PSEUDOPODIA_HAPTOTAXIS_UP				BRUINS_UVC_RESPONSE_LATE											LEE_BMP2_TARGETS_DN
51026	GOLT1B	golgi transport 1B [Source:HGNC Symbol;Acc:HGNC:20175]	BLALOCK_ALZHEIMERS_DISEASE_DN	ACEVEDO_LIVER_CANCER_UP			ACEVEDO_LIVER_TUMOR_VS_NORMAL_ADJACENT_TISSUE_UP				DODD_NASOPHARYNGEAL_CARCINOMA_UP										LEE_BMP2_TARGETS_DN
29081	METTL5	methyltransferase 5, N6-adenosine [Source:HGNC Symbol;Acc:HGNC:25006]	BLALOCK_ALZHEIMERS_DISEASE_DN	ACEVEDO_LIVER_CANCER_UP						BRUINS_UVC_RESPONSE_LATE	DODD_NASOPHARYNGEAL_CARCINOMA_UP	SHEN_SMARCA2_TARGETS_UP			RHEIN_ALL_GLUCOCORTICOID_THERAPY_DN
55863	TMEM126B	transmembrane protein 126B [Source:HGNC Symbol;Acc:HGNC:30883]	BLALOCK_ALZHEIMERS_DISEASE_DN	ACEVEDO_LIVER_CANCER_UP						BRUINS_UVC_RESPONSE_LATE		SHEN_SMARCA2_TARGETS_UP
10092	ARPC5	actin related protein 2/3 complex subunit 5 [Source:HGNC Symbol;Acc:HGNC:708]	BLALOCK_ALZHEIMERS_DISEASE_DN	ACEVEDO_LIVER_CANCER_UP										FLECHNER_BIOPSY_KIDNEY_TRANSPLANT_OK_VS_DONOR_UP
6451	SH3BGRL	SH3 domain binding glutamate rich protein like [Source:HGNC Symbol;Acc:HGNC:10823]	BLALOCK_ALZHEIMERS_DISEASE_DN		DIAZ_CHRONIC_MYELOGENOUS_LEUKEMIA_UP	MILI_PSEUDOPODIA_HAPTOTAXIS_UP		HAMAI_APOPTOSIS_VIA_TRAIL_UP						FLECHNER_BIOPSY_KIDNEY_TRANSPLANT_OK_VS_DONOR_UP	RHEIN_ALL_GLUCOCORTICOID_THERAPY_DN	GOZGIT_ESR1_TARGETS_DN		GRAESSMANN_APOPTOSIS_BY_DOXORUBICIN_DN
6596	HLTF	helicase like transcription factor [Source:HGNC Symbol;Acc:HGNC:11099]	BLALOCK_ALZHEIMERS_DISEASE_DN		DIAZ_CHRONIC_MYELOGENOUS_LEUKEMIA_UP			HAMAI_APOPTOSIS_VIA_TRAIL_UP	FLECHNER_BIOPSY_KIDNEY_TRANSPLANT_REJECTED_VS_OK_DN			SHEN_SMARCA2_TARGETS_UP		FLECHNER_BIOPSY_KIDNEY_TRANSPLANT_OK_VS_DONOR_UP								SCHLOSSER_SERUM_RESPONSE_DN
4724	NDUFS4	NADH:ubiquinone oxidoreductase subunit S4 [Source:HGNC Symbol;Acc:HGNC:7711]	BLALOCK_ALZHEIMERS_DISEASE_DN		DIAZ_CHRONIC_MYELOGENOUS_LEUKEMIA_UP			HAMAI_APOPTOSIS_VIA_TRAIL_UP	FLECHNER_BIOPSY_KIDNEY_TRANSPLANT_REJECTED_VS_OK_DN													SCHLOSSER_SERUM_RESPONSE_DN
9994	CASP8AP2	caspase 8 associated protein 2 [Source:HGNC Symbol;Acc:HGNC:1510]	BLALOCK_ALZHEIMERS_DISEASE_DN		DIAZ_CHRONIC_MYELOGENOUS_LEUKEMIA_UP			HAMAI_APOPTOSIS_VIA_TRAIL_UP			DODD_NASOPHARYNGEAL_CARCINOMA_UP										LEE_BMP2_TARGETS_DN
5019	OXCT1	3-oxoacid CoA-transferase 1 [Source:HGNC Symbol;Acc:HGNC:8527]	BLALOCK_ALZHEIMERS_DISEASE_DN		DIAZ_CHRONIC_MYELOGENOUS_LEUKEMIA_UP				FLECHNER_BIOPSY_KIDNEY_TRANSPLANT_REJECTED_VS_OK_DN	BRUINS_UVC_RESPONSE_LATE				FLECHNER_BIOPSY_KIDNEY_TRANSPLANT_OK_VS_DONOR_UP	RHEIN_ALL_GLUCOCORTICOID_THERAPY_DN
9097	USP14	ubiquitin specific peptidase 14 [Source:HGNC Symbol;Acc:HGNC:12612]	BLALOCK_ALZHEIMERS_DISEASE_DN		DIAZ_CHRONIC_MYELOGENOUS_LEUKEMIA_UP				FLECHNER_BIOPSY_KIDNEY_TRANSPLANT_REJECTED_VS_OK_DN		DODD_NASOPHARYNGEAL_CARCINOMA_UP			FLECHNER_BIOPSY_KIDNEY_TRANSPLANT_OK_VS_DONOR_UP					GEORGES_TARGETS_OF_MIR192_AND_MIR215	KIM_ALL_DISORDERS_CALB1_CORR_UP
801	CALM1	calmodulin 1 [Source:HGNC Symbol;Acc:HGNC:1442]	BLALOCK_ALZHEIMERS_DISEASE_DN		DIAZ_CHRONIC_MYELOGENOUS_LEUKEMIA_UP				FLECHNER_BIOPSY_KIDNEY_TRANSPLANT_REJECTED_VS_OK_DN				CUI_TCF21_TARGETS_2_DN		RHEIN_ALL_GLUCOCORTICOID_THERAPY_DN					KIM_ALL_DISORDERS_CALB1_CORR_UP
4698	NDUFA5	NADH:ubiquinone oxidoreductase subunit A5 [Source:HGNC Symbol;Acc:HGNC:7688]	BLALOCK_ALZHEIMERS_DISEASE_DN		DIAZ_CHRONIC_MYELOGENOUS_LEUKEMIA_UP				FLECHNER_BIOPSY_KIDNEY_TRANSPLANT_REJECTED_VS_OK_DN					FLECHNER_BIOPSY_KIDNEY_TRANSPLANT_OK_VS_DONOR_UP						KIM_ALL_DISORDERS_CALB1_CORR_UP		SCHLOSSER_SERUM_RESPONSE_DN
8835	SOCS2	suppressor of cytokine signaling 2 [Source:HGNC Symbol;Acc:HGNC:19382]	BLALOCK_ALZHEIMERS_DISEASE_DN		DIAZ_CHRONIC_MYELOGENOUS_LEUKEMIA_UP					BRUINS_UVC_RESPONSE_LATE	DODD_NASOPHARYNGEAL_CARCINOMA_UP							GRAESSMANN_APOPTOSIS_BY_DOXORUBICIN_DN
10330	CNPY2	canopy FGF signaling regulator 2 [Source:HGNC Symbol;Acc:HGNC:13529]	BLALOCK_ALZHEIMERS_DISEASE_DN		DIAZ_CHRONIC_MYELOGENOUS_LEUKEMIA_UP						DODD_NASOPHARYNGEAL_CARCINOMA_UP				RHEIN_ALL_GLUCOCORTICOID_THERAPY_DN
5203	PFDN4	prefoldin subunit 4 [Source:HGNC Symbol;Acc:HGNC:8868]	BLALOCK_ALZHEIMERS_DISEASE_DN		DIAZ_CHRONIC_MYELOGENOUS_LEUKEMIA_UP						DODD_NASOPHARYNGEAL_CARCINOMA_UP										LEE_BMP2_TARGETS_DN
23256	SCFD1	sec1 family domain containing 1 [Source:HGNC Symbol;Acc:HGNC:20726]	BLALOCK_ALZHEIMERS_DISEASE_DN		DIAZ_CHRONIC_MYELOGENOUS_LEUKEMIA_UP							SHEN_SMARCA2_TARGETS_UP		FLECHNER_BIOPSY_KIDNEY_TRANSPLANT_OK_VS_DONOR_UP
7326	UBE2G1	ubiquitin conjugating enzyme E2 G1 [Source:HGNC Symbol;Acc:HGNC:12482]	BLALOCK_ALZHEIMERS_DISEASE_DN		DIAZ_CHRONIC_MYELOGENOUS_LEUKEMIA_UP							SHEN_SMARCA2_TARGETS_UP					JOHNSTONE_PARVB_TARGETS_2_DN	GRAESSMANN_APOPTOSIS_BY_DOXORUBICIN_DN				SCHLOSSER_SERUM_RESPONSE_DN
5577	PRKAR2B	protein kinase cAMP-dependent type II regulatory subunit beta [Source:HGNC Symbol;Acc:HGNC:9392]	BLALOCK_ALZHEIMERS_DISEASE_DN		DIAZ_CHRONIC_MYELOGENOUS_LEUKEMIA_UP															KIM_ALL_DISORDERS_CALB1_CORR_UP		SCHLOSSER_SERUM_RESPONSE_DN
10653	SPINT2	serine peptidase inhibitor, Kunitz type 2 [Source:HGNC Symbol;Acc:HGNC:11247]	BLALOCK_ALZHEIMERS_DISEASE_DN		DIAZ_CHRONIC_MYELOGENOUS_LEUKEMIA_UP															KIM_ALL_DISORDERS_CALB1_CORR_UP
51714	SELENOT	selenoprotein T [Source:HGNC Symbol;Acc:HGNC:18136]	BLALOCK_ALZHEIMERS_DISEASE_DN			MILI_PSEUDOPODIA_HAPTOTAXIS_UP	ACEVEDO_LIVER_TUMOR_VS_NORMAL_ADJACENT_TISSUE_UP						CUI_TCF21_TARGETS_2_DN
5217	PFN2	profilin 2 [Source:HGNC Symbol;Acc:HGNC:8882]	BLALOCK_ALZHEIMERS_DISEASE_DN			MILI_PSEUDOPODIA_HAPTOTAXIS_UP			FLECHNER_BIOPSY_KIDNEY_TRANSPLANT_REJECTED_VS_OK_DN					FLECHNER_BIOPSY_KIDNEY_TRANSPLANT_OK_VS_DONOR_UP		GOZGIT_ESR1_TARGETS_DN	JOHNSTONE_PARVB_TARGETS_2_DN			KIM_ALL_DISORDERS_CALB1_CORR_UP	LEE_BMP2_TARGETS_DN
60682	SMAP1	small ArfGAP 1 [Source:HGNC Symbol;Acc:HGNC:19651]	BLALOCK_ALZHEIMERS_DISEASE_DN			MILI_PSEUDOPODIA_HAPTOTAXIS_UP						SHEN_SMARCA2_TARGETS_UP
4259	MGST3	microsomal glutathione S-transferase 3 [Source:HGNC Symbol;Acc:HGNC:7064]	BLALOCK_ALZHEIMERS_DISEASE_DN				ACEVEDO_LIVER_TUMOR_VS_NORMAL_ADJACENT_TISSUE_UP											GRAESSMANN_APOPTOSIS_BY_DOXORUBICIN_DN		KIM_ALL_DISORDERS_CALB1_CORR_UP
1347	COX7A2	cytochrome c oxidase subunit 7A2 [Source:HGNC Symbol;Acc:HGNC:2288]	BLALOCK_ALZHEIMERS_DISEASE_DN				ACEVEDO_LIVER_TUMOR_VS_NORMAL_ADJACENT_TISSUE_UP													KIM_ALL_DISORDERS_CALB1_CORR_UP		SCHLOSSER_SERUM_RESPONSE_DN
5965	RECQL	RecQ like helicase [Source:HGNC Symbol;Acc:HGNC:9948]	BLALOCK_ALZHEIMERS_DISEASE_DN					HAMAI_APOPTOSIS_VIA_TRAIL_UP			DODD_NASOPHARYNGEAL_CARCINOMA_UP			FLECHNER_BIOPSY_KIDNEY_TRANSPLANT_OK_VS_DONOR_UP					GEORGES_TARGETS_OF_MIR192_AND_MIR215		LEE_BMP2_TARGETS_DN
5191	PEX7	peroxisomal biogenesis factor 7 [Source:HGNC Symbol;Acc:HGNC:8860]	BLALOCK_ALZHEIMERS_DISEASE_DN						FLECHNER_BIOPSY_KIDNEY_TRANSPLANT_REJECTED_VS_OK_DN	BRUINS_UVC_RESPONSE_LATE								GRAESSMANN_APOPTOSIS_BY_DOXORUBICIN_DN
6505	SLC1A1	solute carrier family 1 member 1 [Source:HGNC Symbol;Acc:HGNC:10939]	BLALOCK_ALZHEIMERS_DISEASE_DN						FLECHNER_BIOPSY_KIDNEY_TRANSPLANT_REJECTED_VS_OK_DN					FLECHNER_BIOPSY_KIDNEY_TRANSPLANT_OK_VS_DONOR_UP		GOZGIT_ESR1_TARGETS_DN
6309	SC5D	sterol-C5-desaturase [Source:HGNC Symbol;Acc:HGNC:10547]	BLALOCK_ALZHEIMERS_DISEASE_DN						FLECHNER_BIOPSY_KIDNEY_TRANSPLANT_REJECTED_VS_OK_DN									GRAESSMANN_APOPTOSIS_BY_DOXORUBICIN_DN		KIM_ALL_DISORDERS_CALB1_CORR_UP		SCHLOSSER_SERUM_RESPONSE_DN
1652	DDT	D-dopachrome tautomerase [Source:HGNC Symbol;Acc:HGNC:2732]	BLALOCK_ALZHEIMERS_DISEASE_DN						FLECHNER_BIOPSY_KIDNEY_TRANSPLANT_REJECTED_VS_OK_DN
51227	PIGP	phosphatidylinositol glycan anchor biosynthesis class P [Source:HGNC Symbol;Acc:HGNC:3046]	BLALOCK_ALZHEIMERS_DISEASE_DN							BRUINS_UVC_RESPONSE_LATE					RHEIN_ALL_GLUCOCORTICOID_THERAPY_DN			GRAESSMANN_APOPTOSIS_BY_DOXORUBICIN_DN
1123	CHN1	chimerin 1 [Source:HGNC Symbol;Acc:HGNC:1943]	BLALOCK_ALZHEIMERS_DISEASE_DN								DODD_NASOPHARYNGEAL_CARCINOMA_UP									KIM_ALL_DISORDERS_CALB1_CORR_UP	LEE_BMP2_TARGETS_DN
6416	MAP2K4	mitogen-activated protein kinase kinase 4 [Source:HGNC Symbol;Acc:HGNC:6844]	BLALOCK_ALZHEIMERS_DISEASE_DN								DODD_NASOPHARYNGEAL_CARCINOMA_UP									KIM_ALL_DISORDERS_CALB1_CORR_UP		SCHLOSSER_SERUM_RESPONSE_DN
4674	NAP1L2	nucleosome assembly protein 1 like 2 [Source:HGNC Symbol;Acc:HGNC:7638]	BLALOCK_ALZHEIMERS_DISEASE_DN									SHEN_SMARCA2_TARGETS_UP
84525	HOPX	HOP homeobox [Source:HGNC Symbol;Acc:HGNC:24961]	BLALOCK_ALZHEIMERS_DISEASE_DN										CUI_TCF21_TARGETS_2_DN
5066	PAM	peptidylglycine alpha-amidating monooxygenase [Source:HGNC Symbol;Acc:HGNC:8596]	BLALOCK_ALZHEIMERS_DISEASE_DN											FLECHNER_BIOPSY_KIDNEY_TRANSPLANT_OK_VS_DONOR_UP
51097	SCCPDH	saccharopine dehydrogenase (putative) [Source:HGNC Symbol;Acc:HGNC:24275]	BLALOCK_ALZHEIMERS_DISEASE_DN												RHEIN_ALL_GLUCOCORTICOID_THERAPY_DN	GOZGIT_ESR1_TARGETS_DN
509	ATP5F1C	ATP synthase F1 subunit gamma [Source:HGNC Symbol;Acc:HGNC:833]	BLALOCK_ALZHEIMERS_DISEASE_DN												RHEIN_ALL_GLUCOCORTICOID_THERAPY_DN			GRAESSMANN_APOPTOSIS_BY_DOXORUBICIN_DN		KIM_ALL_DISORDERS_CALB1_CORR_UP
6303	SAT1	spermidine/spermine N1-acetyltransferase 1 [Source:HGNC Symbol;Acc:HGNC:10540]	BLALOCK_ALZHEIMERS_DISEASE_DN													GOZGIT_ESR1_TARGETS_DN						SCHLOSSER_SERUM_RESPONSE_DN
10492	SYNCRIP	synaptotagmin binding cytoplasmic RNA interacting protein [Source:HGNC Symbol;Acc:HGNC:16918]	BLALOCK_ALZHEIMERS_DISEASE_DN														JOHNSTONE_PARVB_TARGETS_2_DN	GRAESSMANN_APOPTOSIS_BY_DOXORUBICIN_DN	GEORGES_TARGETS_OF_MIR192_AND_MIR215		LEE_BMP2_TARGETS_DN
56950	SMYD2	SET and MYND domain containing 2 [Source:HGNC Symbol;Acc:HGNC:20982]	BLALOCK_ALZHEIMERS_DISEASE_DN															GRAESSMANN_APOPTOSIS_BY_DOXORUBICIN_DN
25977	NECAP1	NECAP endocytosis associated 1 [Source:HGNC Symbol;Acc:HGNC:24539]	BLALOCK_ALZHEIMERS_DISEASE_DN																	KIM_ALL_DISORDERS_CALB1_CORR_UP	LEE_BMP2_TARGETS_DN
2823	GPM6A	glycoprotein M6A [Source:HGNC Symbol;Acc:HGNC:4460]	BLALOCK_ALZHEIMERS_DISEASE_DN																	KIM_ALL_DISORDERS_CALB1_CORR_UP		SCHLOSSER_SERUM_RESPONSE_DN
23623	RUSC1	RUN and SH3 domain containing 1 [Source:HGNC Symbol;Acc:HGNC:17153]	BLALOCK_ALZHEIMERS_DISEASE_DN																	KIM_ALL_DISORDERS_CALB1_CORR_UP
10302	SNAPC5	small nuclear RNA activating complex polypeptide 5 [Source:HGNC Symbol;Acc:HGNC:15484]	BLALOCK_ALZHEIMERS_DISEASE_DN																			SCHLOSSER_SERUM_RESPONSE_DN
1350	COX7C	cytochrome c oxidase subunit 7C [Source:HGNC Symbol;Acc:HGNC:2292]	BLALOCK_ALZHEIMERS_DISEASE_DN
514	ATP5F1E	ATP synthase F1 subunit epsilon [Source:HGNC Symbol;Acc:HGNC:838]	BLALOCK_ALZHEIMERS_DISEASE_DN
55757	UGGT2	UDP-glucose glycoprotein glucosyltransferase 2 [Source:HGNC Symbol;Acc:HGNC:15664]	BLALOCK_ALZHEIMERS_DISEASE_DN
103910	MYL12B	myosin light chain 12B [Source:HGNC Symbol;Acc:HGNC:29827]	BLALOCK_ALZHEIMERS_DISEASE_DN
6785	ELOVL4	ELOVL fatty acid elongase 4 [Source:HGNC Symbol;Acc:HGNC:14415]	BLALOCK_ALZHEIMERS_DISEASE_DN
5126	PCSK2	proprotein convertase subtilisin/kexin type 2 [Source:HGNC Symbol;Acc:HGNC:8744]	BLALOCK_ALZHEIMERS_DISEASE_DN
51377	UCHL5	ubiquitin C-terminal hydrolase L5 [Source:HGNC Symbol;Acc:HGNC:19678]		ACEVEDO_LIVER_CANCER_UP	DIAZ_CHRONIC_MYELOGENOUS_LEUKEMIA_UP	MILI_PSEUDOPODIA_HAPTOTAXIS_UP	ACEVEDO_LIVER_TUMOR_VS_NORMAL_ADJACENT_TISSUE_UP	HAMAI_APOPTOSIS_VIA_TRAIL_UP		BRUINS_UVC_RESPONSE_LATE	DODD_NASOPHARYNGEAL_CARCINOMA_UP						JOHNSTONE_PARVB_TARGETS_2_DN				LEE_BMP2_TARGETS_DN
51133	KCTD3	potassium channel tetramerization domain containing 3 [Source:HGNC Symbol;Acc:HGNC:21305]		ACEVEDO_LIVER_CANCER_UP	DIAZ_CHRONIC_MYELOGENOUS_LEUKEMIA_UP		ACEVEDO_LIVER_TUMOR_VS_NORMAL_ADJACENT_TISSUE_UP				DODD_NASOPHARYNGEAL_CARCINOMA_UP				RHEIN_ALL_GLUCOCORTICOID_THERAPY_DN
11266	DUSP12	dual specificity phosphatase 12 [Source:HGNC Symbol;Acc:HGNC:3067]		ACEVEDO_LIVER_CANCER_UP	DIAZ_CHRONIC_MYELOGENOUS_LEUKEMIA_UP		ACEVEDO_LIVER_TUMOR_VS_NORMAL_ADJACENT_TISSUE_UP				DODD_NASOPHARYNGEAL_CARCINOMA_UP							GRAESSMANN_APOPTOSIS_BY_DOXORUBICIN_DN
22929	SEPHS1	selenophosphate synthetase 1 [Source:HGNC Symbol;Acc:HGNC:19685]		ACEVEDO_LIVER_CANCER_UP	DIAZ_CHRONIC_MYELOGENOUS_LEUKEMIA_UP						DODD_NASOPHARYNGEAL_CARCINOMA_UP	SHEN_SMARCA2_TARGETS_UP					JOHNSTONE_PARVB_TARGETS_2_DN
5867	RAB4A	RAB4A, member RAS oncogene family [Source:HGNC Symbol;Acc:HGNC:9781]		ACEVEDO_LIVER_CANCER_UP	DIAZ_CHRONIC_MYELOGENOUS_LEUKEMIA_UP							SHEN_SMARCA2_TARGETS_UP						GRAESSMANN_APOPTOSIS_BY_DOXORUBICIN_DN
4179	CD46	CD46 molecule [Source:HGNC Symbol;Acc:HGNC:6953]		ACEVEDO_LIVER_CANCER_UP	DIAZ_CHRONIC_MYELOGENOUS_LEUKEMIA_UP									FLECHNER_BIOPSY_KIDNEY_TRANSPLANT_OK_VS_DONOR_UP
3422	IDI1	isopentenyl-diphosphate delta isomerase 1 [Source:HGNC Symbol;Acc:HGNC:5387]		ACEVEDO_LIVER_CANCER_UP		MILI_PSEUDOPODIA_HAPTOTAXIS_UP	ACEVEDO_LIVER_TUMOR_VS_NORMAL_ADJACENT_TISSUE_UP	HAMAI_APOPTOSIS_VIA_TRAIL_UP		BRUINS_UVC_RESPONSE_LATE									GEORGES_TARGETS_OF_MIR192_AND_MIR215	KIM_ALL_DISORDERS_CALB1_CORR_UP	LEE_BMP2_TARGETS_DN	SCHLOSSER_SERUM_RESPONSE_DN
8833	GMPS	guanine monophosphate synthase [Source:HGNC Symbol;Acc:HGNC:4378]		ACEVEDO_LIVER_CANCER_UP		MILI_PSEUDOPODIA_HAPTOTAXIS_UP	ACEVEDO_LIVER_TUMOR_VS_NORMAL_ADJACENT_TISSUE_UP				DODD_NASOPHARYNGEAL_CARCINOMA_UP				RHEIN_ALL_GLUCOCORTICOID_THERAPY_DN						LEE_BMP2_TARGETS_DN
26953	RANBP6	RAN binding protein 6 [Source:HGNC Symbol;Acc:HGNC:9851]		ACEVEDO_LIVER_CANCER_UP		MILI_PSEUDOPODIA_HAPTOTAXIS_UP	ACEVEDO_LIVER_TUMOR_VS_NORMAL_ADJACENT_TISSUE_UP
3685	ITGAV	integrin subunit alpha V [Source:HGNC Symbol;Acc:HGNC:6150]		ACEVEDO_LIVER_CANCER_UP			ACEVEDO_LIVER_TUMOR_VS_NORMAL_ADJACENT_TISSUE_UP	HAMAI_APOPTOSIS_VIA_TRAIL_UP			DODD_NASOPHARYNGEAL_CARCINOMA_UP								GEORGES_TARGETS_OF_MIR192_AND_MIR215
83940	TATDN1	TatD DNase domain containing 1 [Source:HGNC Symbol;Acc:HGNC:24220]		ACEVEDO_LIVER_CANCER_UP			ACEVEDO_LIVER_TUMOR_VS_NORMAL_ADJACENT_TISSUE_UP	HAMAI_APOPTOSIS_VIA_TRAIL_UP
116461	TSEN15	tRNA splicing endonuclease subunit 15 [Source:HGNC Symbol;Acc:HGNC:16791]		ACEVEDO_LIVER_CANCER_UP			ACEVEDO_LIVER_TUMOR_VS_NORMAL_ADJACENT_TISSUE_UP			BRUINS_UVC_RESPONSE_LATE	DODD_NASOPHARYNGEAL_CARCINOMA_UP							GRAESSMANN_APOPTOSIS_BY_DOXORUBICIN_DN
128061	C1orf131	chromosome 1 open reading frame 131 [Source:HGNC Symbol;Acc:HGNC:25332]		ACEVEDO_LIVER_CANCER_UP			ACEVEDO_LIVER_TUMOR_VS_NORMAL_ADJACENT_TISSUE_UP			BRUINS_UVC_RESPONSE_LATE	DODD_NASOPHARYNGEAL_CARCINOMA_UP										LEE_BMP2_TARGETS_DN
92703	TMEM183A	transmembrane protein 183A [Source:HGNC Symbol;Acc:HGNC:20173]		ACEVEDO_LIVER_CANCER_UP			ACEVEDO_LIVER_TUMOR_VS_NORMAL_ADJACENT_TISSUE_UP			BRUINS_UVC_RESPONSE_LATE
57409	MIF4GD	MIF4G domain containing [Source:HGNC Symbol;Acc:HGNC:24030]		ACEVEDO_LIVER_CANCER_UP			ACEVEDO_LIVER_TUMOR_VS_NORMAL_ADJACENT_TISSUE_UP			BRUINS_UVC_RESPONSE_LATE
51018	RRP15	ribosomal RNA processing 15 homolog [Source:HGNC Symbol;Acc:HGNC:24255]		ACEVEDO_LIVER_CANCER_UP			ACEVEDO_LIVER_TUMOR_VS_NORMAL_ADJACENT_TISSUE_UP				DODD_NASOPHARYNGEAL_CARCINOMA_UP							GRAESSMANN_APOPTOSIS_BY_DOXORUBICIN_DN			LEE_BMP2_TARGETS_DN
261726	TIPRL	TOR signaling pathway regulator [Source:HGNC Symbol;Acc:HGNC:30231]		ACEVEDO_LIVER_CANCER_UP			ACEVEDO_LIVER_TUMOR_VS_NORMAL_ADJACENT_TISSUE_UP				DODD_NASOPHARYNGEAL_CARCINOMA_UP
81627	TRMT1L	tRNA methyltransferase 1 like [Source:HGNC Symbol;Acc:HGNC:16782]		ACEVEDO_LIVER_CANCER_UP			ACEVEDO_LIVER_TUMOR_VS_NORMAL_ADJACENT_TISSUE_UP					SHEN_SMARCA2_TARGETS_UP						GRAESSMANN_APOPTOSIS_BY_DOXORUBICIN_DN
11311	VPS45	vacuolar protein sorting 45 homolog [Source:HGNC Symbol;Acc:HGNC:14579]		ACEVEDO_LIVER_CANCER_UP			ACEVEDO_LIVER_TUMOR_VS_NORMAL_ADJACENT_TISSUE_UP					SHEN_SMARCA2_TARGETS_UP
51506	UFC1	ubiquitin-fold modifier conjugating enzyme 1 [Source:HGNC Symbol;Acc:HGNC:26941]		ACEVEDO_LIVER_CANCER_UP			ACEVEDO_LIVER_TUMOR_VS_NORMAL_ADJACENT_TISSUE_UP											GRAESSMANN_APOPTOSIS_BY_DOXORUBICIN_DN
84320	ACBD6	acyl-CoA binding domain containing 6 [Source:HGNC Symbol;Acc:HGNC:23339]		ACEVEDO_LIVER_CANCER_UP			ACEVEDO_LIVER_TUMOR_VS_NORMAL_ADJACENT_TISSUE_UP											GRAESSMANN_APOPTOSIS_BY_DOXORUBICIN_DN
118487	CHCHD1	coiled-coil-helix-coiled-coil-helix domain containing 1 [Source:HGNC Symbol;Acc:HGNC:23518]		ACEVEDO_LIVER_CANCER_UP			ACEVEDO_LIVER_TUMOR_VS_NORMAL_ADJACENT_TISSUE_UP
128077	LIX1L	limb and CNS expressed 1 like [Source:HGNC Symbol;Acc:HGNC:28715]		ACEVEDO_LIVER_CANCER_UP			ACEVEDO_LIVER_TUMOR_VS_NORMAL_ADJACENT_TISSUE_UP
64801	ARV1	ARV1 homolog, fatty acid homeostasis modulator [Source:HGNC Symbol;Acc:HGNC:29561]		ACEVEDO_LIVER_CANCER_UP			ACEVEDO_LIVER_TUMOR_VS_NORMAL_ADJACENT_TISSUE_UP
389524	GTF2IRD2B	GTF2I repeat domain containing 2B [Source:HGNC Symbol;Acc:HGNC:33125]		ACEVEDO_LIVER_CANCER_UP			ACEVEDO_LIVER_TUMOR_VS_NORMAL_ADJACENT_TISSUE_UP
5358	PLS3	plastin 3 [Source:HGNC Symbol;Acc:HGNC:9091]		ACEVEDO_LIVER_CANCER_UP				HAMAI_APOPTOSIS_VIA_TRAIL_UP	FLECHNER_BIOPSY_KIDNEY_TRANSPLANT_REJECTED_VS_OK_DN	BRUINS_UVC_RESPONSE_LATE				FLECHNER_BIOPSY_KIDNEY_TRANSPLANT_OK_VS_DONOR_UP					GEORGES_TARGETS_OF_MIR192_AND_MIR215
23469	PHF3	PHD finger protein 3 [Source:HGNC Symbol;Acc:HGNC:8921]		ACEVEDO_LIVER_CANCER_UP				HAMAI_APOPTOSIS_VIA_TRAIL_UP				SHEN_SMARCA2_TARGETS_UP		FLECHNER_BIOPSY_KIDNEY_TRANSPLANT_OK_VS_DONOR_UP				GRAESSMANN_APOPTOSIS_BY_DOXORUBICIN_DN				SCHLOSSER_SERUM_RESPONSE_DN
133686	NADK2	NAD kinase 2, mitochondrial [Source:HGNC Symbol;Acc:HGNC:26404]		ACEVEDO_LIVER_CANCER_UP						BRUINS_UVC_RESPONSE_LATE			CUI_TCF21_TARGETS_2_DN				JOHNSTONE_PARVB_TARGETS_2_DN
5565	PRKAB2	protein kinase AMP-activated non-catalytic subunit beta 2 [Source:HGNC Symbol;Acc:HGNC:9379]		ACEVEDO_LIVER_CANCER_UP																	LEE_BMP2_TARGETS_DN
54499	TMCO1	transmembrane and coiled-coil domains 1 [Source:HGNC Symbol;Acc:HGNC:18188]		ACEVEDO_LIVER_CANCER_UP
344838	PAQR9	progestin and adipoQ receptor family member 9 [Source:HGNC Symbol;Acc:HGNC:30131]		ACEVEDO_LIVER_CANCER_UP
11171	STRAP	serine/threonine kinase receptor associated protein [Source:HGNC Symbol;Acc:HGNC:30796]			DIAZ_CHRONIC_MYELOGENOUS_LEUKEMIA_UP	MILI_PSEUDOPODIA_HAPTOTAXIS_UP			FLECHNER_BIOPSY_KIDNEY_TRANSPLANT_REJECTED_VS_OK_DN		DODD_NASOPHARYNGEAL_CARCINOMA_UP										LEE_BMP2_TARGETS_DN	SCHLOSSER_SERUM_RESPONSE_DN
10771	ZMYND11	zinc finger MYND-type containing 11 [Source:HGNC Symbol;Acc:HGNC:16966]			DIAZ_CHRONIC_MYELOGENOUS_LEUKEMIA_UP	MILI_PSEUDOPODIA_HAPTOTAXIS_UP			FLECHNER_BIOPSY_KIDNEY_TRANSPLANT_REJECTED_VS_OK_DN			SHEN_SMARCA2_TARGETS_UP		FLECHNER_BIOPSY_KIDNEY_TRANSPLANT_OK_VS_DONOR_UP					GEORGES_TARGETS_OF_MIR192_AND_MIR215			SCHLOSSER_SERUM_RESPONSE_DN
7525	YES1	YES proto-oncogene 1, Src family tyrosine kinase [Source:HGNC Symbol;Acc:HGNC:12841]			DIAZ_CHRONIC_MYELOGENOUS_LEUKEMIA_UP	MILI_PSEUDOPODIA_HAPTOTAXIS_UP			FLECHNER_BIOPSY_KIDNEY_TRANSPLANT_REJECTED_VS_OK_DN				CUI_TCF21_TARGETS_2_DN					GRAESSMANN_APOPTOSIS_BY_DOXORUBICIN_DN
6738	RO60	Ro60, Y RNA binding protein [Source:HGNC Symbol;Acc:HGNC:11313]			DIAZ_CHRONIC_MYELOGENOUS_LEUKEMIA_UP	MILI_PSEUDOPODIA_HAPTOTAXIS_UP					DODD_NASOPHARYNGEAL_CARCINOMA_UP	SHEN_SMARCA2_TARGETS_UP	CUI_TCF21_TARGETS_2_DN				JOHNSTONE_PARVB_TARGETS_2_DN
2665	GDI2	GDP dissociation inhibitor 2 [Source:HGNC Symbol;Acc:HGNC:4227]			DIAZ_CHRONIC_MYELOGENOUS_LEUKEMIA_UP	MILI_PSEUDOPODIA_HAPTOTAXIS_UP								FLECHNER_BIOPSY_KIDNEY_TRANSPLANT_OK_VS_DONOR_UP	RHEIN_ALL_GLUCOCORTICOID_THERAPY_DN
708	C1QBP	complement C1q binding protein [Source:HGNC Symbol;Acc:HGNC:1243]			DIAZ_CHRONIC_MYELOGENOUS_LEUKEMIA_UP		ACEVEDO_LIVER_TUMOR_VS_NORMAL_ADJACENT_TISSUE_UP		FLECHNER_BIOPSY_KIDNEY_TRANSPLANT_REJECTED_VS_OK_DN		DODD_NASOPHARYNGEAL_CARCINOMA_UP				RHEIN_ALL_GLUCOCORTICOID_THERAPY_DN			GRAESSMANN_APOPTOSIS_BY_DOXORUBICIN_DN		KIM_ALL_DISORDERS_CALB1_CORR_UP	LEE_BMP2_TARGETS_DN
6117	RPA1	replication protein A1 [Source:HGNC Symbol;Acc:HGNC:10289]			DIAZ_CHRONIC_MYELOGENOUS_LEUKEMIA_UP		ACEVEDO_LIVER_TUMOR_VS_NORMAL_ADJACENT_TISSUE_UP			BRUINS_UVC_RESPONSE_LATE		SHEN_SMARCA2_TARGETS_UP			RHEIN_ALL_GLUCOCORTICOID_THERAPY_DN						LEE_BMP2_TARGETS_DN
1604	CD55	CD55 molecule (Cromer blood group) [Source:HGNC Symbol;Acc:HGNC:2665]			DIAZ_CHRONIC_MYELOGENOUS_LEUKEMIA_UP			HAMAI_APOPTOSIS_VIA_TRAIL_UP		BRUINS_UVC_RESPONSE_LATE			CUI_TCF21_TARGETS_2_DN									SCHLOSSER_SERUM_RESPONSE_DN
2589	GALNT1	polypeptide N-acetylgalactosaminyltransferase 1 [Source:HGNC Symbol;Acc:HGNC:4123]			DIAZ_CHRONIC_MYELOGENOUS_LEUKEMIA_UP			HAMAI_APOPTOSIS_VIA_TRAIL_UP						FLECHNER_BIOPSY_KIDNEY_TRANSPLANT_OK_VS_DONOR_UP								SCHLOSSER_SERUM_RESPONSE_DN
10154	PLXNC1	plexin C1 [Source:HGNC Symbol;Acc:HGNC:9106]			DIAZ_CHRONIC_MYELOGENOUS_LEUKEMIA_UP			HAMAI_APOPTOSIS_VIA_TRAIL_UP														SCHLOSSER_SERUM_RESPONSE_DN
9976	CLEC2B	C-type lectin domain family 2 member B [Source:HGNC Symbol;Acc:HGNC:2053]			DIAZ_CHRONIC_MYELOGENOUS_LEUKEMIA_UP			HAMAI_APOPTOSIS_VIA_TRAIL_UP
4329	ALDH6A1	aldehyde dehydrogenase 6 family member A1 [Source:HGNC Symbol;Acc:HGNC:7179]			DIAZ_CHRONIC_MYELOGENOUS_LEUKEMIA_UP				FLECHNER_BIOPSY_KIDNEY_TRANSPLANT_REJECTED_VS_OK_DN						RHEIN_ALL_GLUCOCORTICOID_THERAPY_DN
9412	MED21	mediator complex subunit 21 [Source:HGNC Symbol;Acc:HGNC:11473]			DIAZ_CHRONIC_MYELOGENOUS_LEUKEMIA_UP						DODD_NASOPHARYNGEAL_CARCINOMA_UP	SHEN_SMARCA2_TARGETS_UP
23588	KLHDC2	kelch domain containing 2 [Source:HGNC Symbol;Acc:HGNC:20231]			DIAZ_CHRONIC_MYELOGENOUS_LEUKEMIA_UP							SHEN_SMARCA2_TARGETS_UP
51230	PHF20	PHD finger protein 20 [Source:HGNC Symbol;Acc:HGNC:16098]			DIAZ_CHRONIC_MYELOGENOUS_LEUKEMIA_UP								CUI_TCF21_TARGETS_2_DN					GRAESSMANN_APOPTOSIS_BY_DOXORUBICIN_DN
9200	HACD1	3-hydroxyacyl-CoA dehydratase 1 [Source:HGNC Symbol;Acc:HGNC:9639]			DIAZ_CHRONIC_MYELOGENOUS_LEUKEMIA_UP										RHEIN_ALL_GLUCOCORTICOID_THERAPY_DN
9588	PRDX6	peroxiredoxin 6 [Source:HGNC Symbol;Acc:HGNC:16753]			DIAZ_CHRONIC_MYELOGENOUS_LEUKEMIA_UP										RHEIN_ALL_GLUCOCORTICOID_THERAPY_DN
3953	LEPR	leptin receptor [Source:HGNC Symbol;Acc:HGNC:6554]			DIAZ_CHRONIC_MYELOGENOUS_LEUKEMIA_UP											GOZGIT_ESR1_TARGETS_DN	JOHNSTONE_PARVB_TARGETS_2_DN
10451	VAV3	vav guanine nucleotide exchange factor 3 [Source:HGNC Symbol;Acc:HGNC:12659]			DIAZ_CHRONIC_MYELOGENOUS_LEUKEMIA_UP											GOZGIT_ESR1_TARGETS_DN		GRAESSMANN_APOPTOSIS_BY_DOXORUBICIN_DN
27068	PPA2	inorganic pyrophosphatase 2 [Source:HGNC Symbol;Acc:HGNC:28883]			DIAZ_CHRONIC_MYELOGENOUS_LEUKEMIA_UP												JOHNSTONE_PARVB_TARGETS_2_DN
58516	SINHCAF	SIN3-HDAC complex associated factor [Source:HGNC Symbol;Acc:HGNC:30702]			DIAZ_CHRONIC_MYELOGENOUS_LEUKEMIA_UP													GRAESSMANN_APOPTOSIS_BY_DOXORUBICIN_DN			LEE_BMP2_TARGETS_DN
11161	ERG28	ergosterol biosynthesis 28 homolog [Source:HGNC Symbol;Acc:HGNC:1187]			DIAZ_CHRONIC_MYELOGENOUS_LEUKEMIA_UP													GRAESSMANN_APOPTOSIS_BY_DOXORUBICIN_DN
594	BCKDHB	branched chain keto acid dehydrogenase E1 subunit beta [Source:HGNC Symbol;Acc:HGNC:987]			DIAZ_CHRONIC_MYELOGENOUS_LEUKEMIA_UP													GRAESSMANN_APOPTOSIS_BY_DOXORUBICIN_DN
10507	SEMA4D	semaphorin 4D [Source:HGNC Symbol;Acc:HGNC:10732]			DIAZ_CHRONIC_MYELOGENOUS_LEUKEMIA_UP														GEORGES_TARGETS_OF_MIR192_AND_MIR215
3682	ITGAE	integrin subunit alpha E [Source:HGNC Symbol;Acc:HGNC:6147]			DIAZ_CHRONIC_MYELOGENOUS_LEUKEMIA_UP
83939	EIF2A	eukaryotic translation initiation factor 2A [Source:HGNC Symbol;Acc:HGNC:3254]				MILI_PSEUDOPODIA_HAPTOTAXIS_UP	ACEVEDO_LIVER_TUMOR_VS_NORMAL_ADJACENT_TISSUE_UP
394	ARHGAP5	Rho GTPase activating protein 5 [Source:HGNC Symbol;Acc:HGNC:675]				MILI_PSEUDOPODIA_HAPTOTAXIS_UP		HAMAI_APOPTOSIS_VIA_TRAIL_UP				SHEN_SMARCA2_TARGETS_UP	CUI_TCF21_TARGETS_2_DN					GRAESSMANN_APOPTOSIS_BY_DOXORUBICIN_DN
23287	AGTPBP1	ATP/GTP binding carboxypeptidase 1 [Source:HGNC Symbol;Acc:HGNC:17258]				MILI_PSEUDOPODIA_HAPTOTAXIS_UP		HAMAI_APOPTOSIS_VIA_TRAIL_UP									JOHNSTONE_PARVB_TARGETS_2_DN
25937	WWTR1	WW domain containing transcription regulator 1 [Source:HGNC Symbol;Acc:HGNC:24042]				MILI_PSEUDOPODIA_HAPTOTAXIS_UP			FLECHNER_BIOPSY_KIDNEY_TRANSPLANT_REJECTED_VS_OK_DN	BRUINS_UVC_RESPONSE_LATE			CUI_TCF21_TARGETS_2_DN	FLECHNER_BIOPSY_KIDNEY_TRANSPLANT_OK_VS_DONOR_UP
55726	INTS13	integrator complex subunit 13 [Source:HGNC Symbol;Acc:HGNC:20174]				MILI_PSEUDOPODIA_HAPTOTAXIS_UP				BRUINS_UVC_RESPONSE_LATE	DODD_NASOPHARYNGEAL_CARCINOMA_UP
8674	VAMP4	vesicle associated membrane protein 4 [Source:HGNC Symbol;Acc:HGNC:12645]				MILI_PSEUDOPODIA_HAPTOTAXIS_UP				BRUINS_UVC_RESPONSE_LATE
26127	FGFR1OP2	FGFR1 oncogene partner 2 [Source:HGNC Symbol;Acc:HGNC:23098]				MILI_PSEUDOPODIA_HAPTOTAXIS_UP					DODD_NASOPHARYNGEAL_CARCINOMA_UP
29094	LGALSL	galectin like [Source:HGNC Symbol;Acc:HGNC:25012]				MILI_PSEUDOPODIA_HAPTOTAXIS_UP							CUI_TCF21_TARGETS_2_DN			GOZGIT_ESR1_TARGETS_DN		GRAESSMANN_APOPTOSIS_BY_DOXORUBICIN_DN
22	ABCB7	ATP binding cassette subfamily B member 7 [Source:HGNC Symbol;Acc:HGNC:48]				MILI_PSEUDOPODIA_HAPTOTAXIS_UP												GRAESSMANN_APOPTOSIS_BY_DOXORUBICIN_DN
359845	RFLNB	refilin B [Source:HGNC Symbol;Acc:HGNC:28705]				MILI_PSEUDOPODIA_HAPTOTAXIS_UP													GEORGES_TARGETS_OF_MIR192_AND_MIR215
54951	COMMD8	COMM domain containing 8 [Source:HGNC Symbol;Acc:HGNC:26036]				MILI_PSEUDOPODIA_HAPTOTAXIS_UP
55196	RESF1	retroelement silencing factor 1 [Source:HGNC Symbol;Acc:HGNC:25559]					ACEVEDO_LIVER_TUMOR_VS_NORMAL_ADJACENT_TISSUE_UP	HAMAI_APOPTOSIS_VIA_TRAIL_UP
11164	NUDT5	nudix hydrolase 5 [Source:HGNC Symbol;Acc:HGNC:8052]					ACEVEDO_LIVER_TUMOR_VS_NORMAL_ADJACENT_TISSUE_UP			BRUINS_UVC_RESPONSE_LATE											LEE_BMP2_TARGETS_DN
388722	C1orf53	chromosome 1 open reading frame 53 [Source:HGNC Symbol;Acc:HGNC:30003]					ACEVEDO_LIVER_TUMOR_VS_NORMAL_ADJACENT_TISSUE_UP									GOZGIT_ESR1_TARGETS_DN			GEORGES_TARGETS_OF_MIR192_AND_MIR215
160518	DENND5B	DENN domain containing 5B [Source:HGNC Symbol;Acc:HGNC:28338]					ACEVEDO_LIVER_TUMOR_VS_NORMAL_ADJACENT_TISSUE_UP
6154	RPL26	ribosomal protein L26 [Source:HGNC Symbol;Acc:HGNC:10327]					ACEVEDO_LIVER_TUMOR_VS_NORMAL_ADJACENT_TISSUE_UP
4646	MYO6	myosin VI [Source:HGNC Symbol;Acc:HGNC:7605]						HAMAI_APOPTOSIS_VIA_TRAIL_UP	FLECHNER_BIOPSY_KIDNEY_TRANSPLANT_REJECTED_VS_OK_DN				CUI_TCF21_TARGETS_2_DN			GOZGIT_ESR1_TARGETS_DN
4287	ATXN3	ataxin 3 [Source:HGNC Symbol;Acc:HGNC:7106]						HAMAI_APOPTOSIS_VIA_TRAIL_UP		BRUINS_UVC_RESPONSE_LATE
28962	OSTM1	osteoclastogenesis associated transmembrane protein 1 [Source:HGNC Symbol;Acc:HGNC:21652]						HAMAI_APOPTOSIS_VIA_TRAIL_UP				SHEN_SMARCA2_TARGETS_UP
10133	OPTN	optineurin [Source:HGNC Symbol;Acc:HGNC:17142]						HAMAI_APOPTOSIS_VIA_TRAIL_UP					CUI_TCF21_TARGETS_2_DN							KIM_ALL_DISORDERS_CALB1_CORR_UP
2012	EMP1	epithelial membrane protein 1 [Source:HGNC Symbol;Acc:HGNC:3333]						HAMAI_APOPTOSIS_VIA_TRAIL_UP							RHEIN_ALL_GLUCOCORTICOID_THERAPY_DN		JOHNSTONE_PARVB_TARGETS_2_DN	GRAESSMANN_APOPTOSIS_BY_DOXORUBICIN_DN
83594	NUDT12	nudix hydrolase 12 [Source:HGNC Symbol;Acc:HGNC:18826]						HAMAI_APOPTOSIS_VIA_TRAIL_UP
84307	ZNF397	zinc finger protein 397 [Source:HGNC Symbol;Acc:HGNC:18818]						HAMAI_APOPTOSIS_VIA_TRAIL_UP
23002	DAAM1	dishevelled associated activator of morphogenesis 1 [Source:HGNC Symbol;Acc:HGNC:18142]						HAMAI_APOPTOSIS_VIA_TRAIL_UP
2850	GPR27	G protein-coupled receptor 27 [Source:HGNC Symbol;Acc:HGNC:4482]						HAMAI_APOPTOSIS_VIA_TRAIL_UP
2059	EPS8	epidermal growth factor receptor pathway substrate 8 [Source:HGNC Symbol;Acc:HGNC:3420]							FLECHNER_BIOPSY_KIDNEY_TRANSPLANT_REJECTED_VS_OK_DN	BRUINS_UVC_RESPONSE_LATE				FLECHNER_BIOPSY_KIDNEY_TRANSPLANT_OK_VS_DONOR_UP					GEORGES_TARGETS_OF_MIR192_AND_MIR215
4982	TNFRSF11B	TNF receptor superfamily member 11b [Source:HGNC Symbol;Acc:HGNC:11909]							FLECHNER_BIOPSY_KIDNEY_TRANSPLANT_REJECTED_VS_OK_DN				CUI_TCF21_TARGETS_2_DN	FLECHNER_BIOPSY_KIDNEY_TRANSPLANT_OK_VS_DONOR_UP		GOZGIT_ESR1_TARGETS_DN
10484	SEC23A	SEC23 homolog A, COPII coat complex component [Source:HGNC Symbol;Acc:HGNC:10701]							FLECHNER_BIOPSY_KIDNEY_TRANSPLANT_REJECTED_VS_OK_DN					FLECHNER_BIOPSY_KIDNEY_TRANSPLANT_OK_VS_DONOR_UP						KIM_ALL_DISORDERS_CALB1_CORR_UP		SCHLOSSER_SERUM_RESPONSE_DN
7531	YWHAE	tyrosine 3-monooxygenase/tryptophan 5-monooxygenase activation protein epsilon [Source:HGNC Symbol;Acc:HGNC:12851]							FLECHNER_BIOPSY_KIDNEY_TRANSPLANT_REJECTED_VS_OK_DN					FLECHNER_BIOPSY_KIDNEY_TRANSPLANT_OK_VS_DONOR_UP
26049	FAM169A	family with sequence similarity 169 member A [Source:HGNC Symbol;Acc:HGNC:29138]							FLECHNER_BIOPSY_KIDNEY_TRANSPLANT_REJECTED_VS_OK_DN							GOZGIT_ESR1_TARGETS_DN
5184	PEPD	peptidase D [Source:HGNC Symbol;Acc:HGNC:8840]							FLECHNER_BIOPSY_KIDNEY_TRANSPLANT_REJECTED_VS_OK_DN
670	BPHL	biphenyl hydrolase like [Source:HGNC Symbol;Acc:HGNC:1094]							FLECHNER_BIOPSY_KIDNEY_TRANSPLANT_REJECTED_VS_OK_DN
26585	GREM1	gremlin 1, DAN family BMP antagonist [Source:HGNC Symbol;Acc:HGNC:2001]								BRUINS_UVC_RESPONSE_LATE	DODD_NASOPHARYNGEAL_CARCINOMA_UP
2992	GYG1	glycogenin 1 [Source:HGNC Symbol;Acc:HGNC:4699]								BRUINS_UVC_RESPONSE_LATE		SHEN_SMARCA2_TARGETS_UP	CUI_TCF21_TARGETS_2_DN
8611	PLPP1	phospholipid phosphatase 1 [Source:HGNC Symbol;Acc:HGNC:9228]								BRUINS_UVC_RESPONSE_LATE			CUI_TCF21_TARGETS_2_DN			GOZGIT_ESR1_TARGETS_DN
157378	TMEM65	transmembrane protein 65 [Source:HGNC Symbol;Acc:HGNC:25203]								BRUINS_UVC_RESPONSE_LATE			CUI_TCF21_TARGETS_2_DN				JOHNSTONE_PARVB_TARGETS_2_DN
10161	LPAR6	lysophosphatidic acid receptor 6 [Source:HGNC Symbol;Acc:HGNC:15520]								BRUINS_UVC_RESPONSE_LATE						GOZGIT_ESR1_TARGETS_DN
6885	MAP3K7	mitogen-activated protein kinase kinase kinase 7 [Source:HGNC Symbol;Acc:HGNC:6859]								BRUINS_UVC_RESPONSE_LATE											LEE_BMP2_TARGETS_DN
51012	PRELID3B	PRELI domain containing 3B [Source:HGNC Symbol;Acc:HGNC:15892]								BRUINS_UVC_RESPONSE_LATE											LEE_BMP2_TARGETS_DN
121227	LRIG3	leucine rich repeats and immunoglobulin like domains 3 [Source:HGNC Symbol;Acc:HGNC:30991]								BRUINS_UVC_RESPONSE_LATE
201161	CENPV	centromere protein V [Source:HGNC Symbol;Acc:HGNC:29920]								BRUINS_UVC_RESPONSE_LATE
403	ARL3	ADP ribosylation factor like GTPase 3 [Source:HGNC Symbol;Acc:HGNC:694]								BRUINS_UVC_RESPONSE_LATE
83479	DDX59	DEAD-box helicase 59 [Source:HGNC Symbol;Acc:HGNC:25360]								BRUINS_UVC_RESPONSE_LATE
57150	SMIM8	small integral membrane protein 8 [Source:HGNC Symbol;Acc:HGNC:21401]								BRUINS_UVC_RESPONSE_LATE
23576	DDAH1	dimethylarginine dimethylaminohydrolase 1 [Source:HGNC Symbol;Acc:HGNC:2715]								BRUINS_UVC_RESPONSE_LATE
79729	SH3D21	SH3 domain containing 21 [Source:HGNC Symbol;Acc:HGNC:26236]								BRUINS_UVC_RESPONSE_LATE
51205	ACP6	acid phosphatase 6, lysophosphatidic [Source:HGNC Symbol;Acc:HGNC:29609]								BRUINS_UVC_RESPONSE_LATE
84265	POLR3GL	RNA polymerase III subunit GL [Source:HGNC Symbol;Acc:HGNC:28466]								BRUINS_UVC_RESPONSE_LATE
80896	NPL	N-acetylneuraminate pyruvate lyase [Source:HGNC Symbol;Acc:HGNC:16781]									DODD_NASOPHARYNGEAL_CARCINOMA_UP		CUI_TCF21_TARGETS_2_DN
4200	ME2	malic enzyme 2 [Source:HGNC Symbol;Acc:HGNC:6984]									DODD_NASOPHARYNGEAL_CARCINOMA_UP				RHEIN_ALL_GLUCOCORTICOID_THERAPY_DN			GRAESSMANN_APOPTOSIS_BY_DOXORUBICIN_DN
80144	FRAS1	Fraser extracellular matrix complex subunit 1 [Source:HGNC Symbol;Acc:HGNC:19185]									DODD_NASOPHARYNGEAL_CARCINOMA_UP					GOZGIT_ESR1_TARGETS_DN
55871	ZNG1A	Zn regulated GTPase metalloprotein activator 1A [Source:HGNC Symbol;Acc:HGNC:17134]									DODD_NASOPHARYNGEAL_CARCINOMA_UP						JOHNSTONE_PARVB_TARGETS_2_DN
64710	NUCKS1	nuclear casein kinase and cyclin dependent kinase substrate 1 [Source:HGNC Symbol;Acc:HGNC:29923]									DODD_NASOPHARYNGEAL_CARCINOMA_UP								GEORGES_TARGETS_OF_MIR192_AND_MIR215		LEE_BMP2_TARGETS_DN
5827	PXMP2	peroxisomal membrane protein 2 [Source:HGNC Symbol;Acc:HGNC:9716]									DODD_NASOPHARYNGEAL_CARCINOMA_UP
55364	IMPACT	impact RWD domain protein [Source:HGNC Symbol;Acc:HGNC:20387]									DODD_NASOPHARYNGEAL_CARCINOMA_UP
26263	FBXO22	F-box protein 22 [Source:HGNC Symbol;Acc:HGNC:13593]									DODD_NASOPHARYNGEAL_CARCINOMA_UP
100499177	THAP9-AS1	THAP9 antisense RNA 1 [Source:HGNC Symbol;Acc:HGNC:44172]									DODD_NASOPHARYNGEAL_CARCINOMA_UP
10000	AKT3	AKT serine/threonine kinase 3 [Source:HGNC Symbol;Acc:HGNC:393]									DODD_NASOPHARYNGEAL_CARCINOMA_UP
2967	GTF2H3	general transcription factor IIH subunit 3 [Source:HGNC Symbol;Acc:HGNC:4657]									DODD_NASOPHARYNGEAL_CARCINOMA_UP
132430	PABPC4L	poly(A) binding protein cytoplasmic 4 like [Source:HGNC Symbol;Acc:HGNC:31955]									DODD_NASOPHARYNGEAL_CARCINOMA_UP
7941	PLA2G7	phospholipase A2 group VII [Source:HGNC Symbol;Acc:HGNC:9040]									DODD_NASOPHARYNGEAL_CARCINOMA_UP
387763	C11orf96	chromosome 11 open reading frame 96 [Source:HGNC Symbol;Acc:HGNC:38675]									DODD_NASOPHARYNGEAL_CARCINOMA_UP
10228	STX6	syntaxin 6 [Source:HGNC Symbol;Acc:HGNC:11441]									DODD_NASOPHARYNGEAL_CARCINOMA_UP
23392	ECPAS	Ecm29 proteasome adaptor and scaffold [Source:HGNC Symbol;Acc:HGNC:29020]										SHEN_SMARCA2_TARGETS_UP	CUI_TCF21_TARGETS_2_DN
51071	DERA	deoxyribose-phosphate aldolase [Source:HGNC Symbol;Acc:HGNC:24269]										SHEN_SMARCA2_TARGETS_UP					JOHNSTONE_PARVB_TARGETS_2_DN
1602	DACH1	dachshund family transcription factor 1 [Source:HGNC Symbol;Acc:HGNC:2663]											CUI_TCF21_TARGETS_2_DN			GOZGIT_ESR1_TARGETS_DN	JOHNSTONE_PARVB_TARGETS_2_DN
253782	CERS6	ceramide synthase 6 [Source:HGNC Symbol;Acc:HGNC:23826]											CUI_TCF21_TARGETS_2_DN			GOZGIT_ESR1_TARGETS_DN			GEORGES_TARGETS_OF_MIR192_AND_MIR215	KIM_ALL_DISORDERS_CALB1_CORR_UP
85004	RERG	RAS like estrogen regulated growth inhibitor [Source:HGNC Symbol;Acc:HGNC:15980]											CUI_TCF21_TARGETS_2_DN			GOZGIT_ESR1_TARGETS_DN
55754	TMEM30A	transmembrane protein 30A [Source:HGNC Symbol;Acc:HGNC:16667]											CUI_TCF21_TARGETS_2_DN						GEORGES_TARGETS_OF_MIR192_AND_MIR215		LEE_BMP2_TARGETS_DN
115201	ATG4A	autophagy related 4A cysteine peptidase [Source:HGNC Symbol;Acc:HGNC:16489]											CUI_TCF21_TARGETS_2_DN						GEORGES_TARGETS_OF_MIR192_AND_MIR215
9863	MAGI2	membrane associated guanylate kinase, WW and PDZ domain containing 2 [Source:HGNC Symbol;Acc:HGNC:18957]											CUI_TCF21_TARGETS_2_DN
9037	SEMA5A	semaphorin 5A [Source:HGNC Symbol;Acc:HGNC:10736]											CUI_TCF21_TARGETS_2_DN
58494	JAM2	junctional adhesion molecule 2 [Source:HGNC Symbol;Acc:HGNC:14686]											CUI_TCF21_TARGETS_2_DN
10846	PDE10A	phosphodiesterase 10A [Source:HGNC Symbol;Acc:HGNC:8772]											CUI_TCF21_TARGETS_2_DN
115677	NOSTRIN	nitric oxide synthase trafficking [Source:HGNC Symbol;Acc:HGNC:20203]											CUI_TCF21_TARGETS_2_DN
25936	NSL1	NSL1 component of MIS12 kinetochore complex [Source:HGNC Symbol;Acc:HGNC:24548]												FLECHNER_BIOPSY_KIDNEY_TRANSPLANT_OK_VS_DONOR_UP		GOZGIT_ESR1_TARGETS_DN						SCHLOSSER_SERUM_RESPONSE_DN
23405	DICER1	dicer 1, ribonuclease III [Source:HGNC Symbol;Acc:HGNC:17098]												FLECHNER_BIOPSY_KIDNEY_TRANSPLANT_OK_VS_DONOR_UP					GEORGES_TARGETS_OF_MIR192_AND_MIR215
23301	EHBP1	EH domain binding protein 1 [Source:HGNC Symbol;Acc:HGNC:29144]													RHEIN_ALL_GLUCOCORTICOID_THERAPY_DN		JOHNSTONE_PARVB_TARGETS_2_DN			KIM_ALL_DISORDERS_CALB1_CORR_UP
81611	ANP32E	acidic nuclear phosphoprotein 32 family member E [Source:HGNC Symbol;Acc:HGNC:16673]													RHEIN_ALL_GLUCOCORTICOID_THERAPY_DN						LEE_BMP2_TARGETS_DN	SCHLOSSER_SERUM_RESPONSE_DN
5507	PPP1R3C	protein phosphatase 1 regulatory subunit 3C [Source:HGNC Symbol;Acc:HGNC:9293]														GOZGIT_ESR1_TARGETS_DN		GRAESSMANN_APOPTOSIS_BY_DOXORUBICIN_DN
85444	LRRCC1	leucine rich repeat and coiled-coil centrosomal protein 1 [Source:HGNC Symbol;Acc:HGNC:29373]														GOZGIT_ESR1_TARGETS_DN			GEORGES_TARGETS_OF_MIR192_AND_MIR215
283537	SLC46A3	solute carrier family 46 member 3 [Source:HGNC Symbol;Acc:HGNC:27501]														GOZGIT_ESR1_TARGETS_DN			GEORGES_TARGETS_OF_MIR192_AND_MIR215
26052	DNM3	dynamin 3 [Source:HGNC Symbol;Acc:HGNC:29125]														GOZGIT_ESR1_TARGETS_DN
163486	DENND1B	DENN domain containing 1B [Source:HGNC Symbol;Acc:HGNC:28404]														GOZGIT_ESR1_TARGETS_DN
7351	UCP2	uncoupling protein 2 [Source:HGNC Symbol;Acc:HGNC:12518]														GOZGIT_ESR1_TARGETS_DN
112483	SAT2	spermidine/spermine N1-acetyltransferase family member 2 [Source:HGNC Symbol;Acc:HGNC:23160]														GOZGIT_ESR1_TARGETS_DN
7114	TMSB4X	thymosin beta 4 X-linked [Source:HGNC Symbol;Acc:HGNC:11881]														GOZGIT_ESR1_TARGETS_DN
54511	HMGCLL1	3-hydroxy-3-methylglutaryl-CoA lyase like 1 [Source:HGNC Symbol;Acc:HGNC:21359]														GOZGIT_ESR1_TARGETS_DN
11228	RASSF8	Ras association domain family member 8 [Source:HGNC Symbol;Acc:HGNC:13232]															JOHNSTONE_PARVB_TARGETS_2_DN	GRAESSMANN_APOPTOSIS_BY_DOXORUBICIN_DN	GEORGES_TARGETS_OF_MIR192_AND_MIR215
100507217	CHASERR	CHD2 adjacent suppressive regulatory RNA [Source:HGNC Symbol;Acc:HGNC:48626]															JOHNSTONE_PARVB_TARGETS_2_DN
57407	NMRAL1	NmrA like redox sensor 1 [Source:HGNC Symbol;Acc:HGNC:24987]															JOHNSTONE_PARVB_TARGETS_2_DN
26272	FBXO4	F-box protein 4 [Source:HGNC Symbol;Acc:HGNC:13583]																GRAESSMANN_APOPTOSIS_BY_DOXORUBICIN_DN	GEORGES_TARGETS_OF_MIR192_AND_MIR215
26520	TIMM9	translocase of inner mitochondrial membrane 9 [Source:HGNC Symbol;Acc:HGNC:11819]																GRAESSMANN_APOPTOSIS_BY_DOXORUBICIN_DN			LEE_BMP2_TARGETS_DN
54953	ODR4	odr-4 GPCR localization factor homolog [Source:HGNC Symbol;Acc:HGNC:24299]																GRAESSMANN_APOPTOSIS_BY_DOXORUBICIN_DN
6431	SRSF6	serine and arginine rich splicing factor 6 [Source:HGNC Symbol;Acc:HGNC:10788]																GRAESSMANN_APOPTOSIS_BY_DOXORUBICIN_DN
10380	BPNT1	3'(2'), 5'-bisphosphate nucleotidase 1 [Source:HGNC Symbol;Acc:HGNC:1096]																GRAESSMANN_APOPTOSIS_BY_DOXORUBICIN_DN
23036	ZNF292	zinc finger protein 292 [Source:HGNC Symbol;Acc:HGNC:18410]																GRAESSMANN_APOPTOSIS_BY_DOXORUBICIN_DN
58480	RHOU	ras homolog family member U [Source:HGNC Symbol;Acc:HGNC:17794]																GRAESSMANN_APOPTOSIS_BY_DOXORUBICIN_DN
388536	ZNF790	zinc finger protein 790 [Source:HGNC Symbol;Acc:HGNC:33114]																GRAESSMANN_APOPTOSIS_BY_DOXORUBICIN_DN
2166	FAAH	fatty acid amide hydrolase [Source:HGNC Symbol;Acc:HGNC:3553]																GRAESSMANN_APOPTOSIS_BY_DOXORUBICIN_DN
8732	RNGTT	RNA guanylyltransferase and 5'-phosphatase [Source:HGNC Symbol;Acc:HGNC:10073]																GRAESSMANN_APOPTOSIS_BY_DOXORUBICIN_DN
50808	AK3	adenylate kinase 3 [Source:HGNC Symbol;Acc:HGNC:17376]																GRAESSMANN_APOPTOSIS_BY_DOXORUBICIN_DN
116228	COX20	cytochrome c oxidase assembly factor COX20 [Source:HGNC Symbol;Acc:HGNC:26970]																GRAESSMANN_APOPTOSIS_BY_DOXORUBICIN_DN
3638	INSIG1	insulin induced gene 1 [Source:HGNC Symbol;Acc:HGNC:6083]																	GEORGES_TARGETS_OF_MIR192_AND_MIR215			SCHLOSSER_SERUM_RESPONSE_DN
11112	HIBADH	3-hydroxyisobutyrate dehydrogenase [Source:HGNC Symbol;Acc:HGNC:4907]																	GEORGES_TARGETS_OF_MIR192_AND_MIR215
83544	DNAL1	dynein axonemal light chain 1 [Source:HGNC Symbol;Acc:HGNC:23247]																	GEORGES_TARGETS_OF_MIR192_AND_MIR215
160897	GPR180	G protein-coupled receptor 180 [Source:HGNC Symbol;Acc:HGNC:28899]																	GEORGES_TARGETS_OF_MIR192_AND_MIR215
79635	CCDC121	coiled-coil domain containing 121 [Source:HGNC Symbol;Acc:HGNC:25833]																	GEORGES_TARGETS_OF_MIR192_AND_MIR215
133418	EMB	embigin [Source:HGNC Symbol;Acc:HGNC:30465]																	GEORGES_TARGETS_OF_MIR192_AND_MIR215
22835	ZFP30	ZFP30 zinc finger protein [Source:HGNC Symbol;Acc:HGNC:29555]																	GEORGES_TARGETS_OF_MIR192_AND_MIR215
79695	GALNT12	polypeptide N-acetylgalactosaminyltransferase 12 [Source:HGNC Symbol;Acc:HGNC:19877]																	GEORGES_TARGETS_OF_MIR192_AND_MIR215
3209	HOXA13	homeobox A13 [Source:HGNC Symbol;Acc:HGNC:5102]																	GEORGES_TARGETS_OF_MIR192_AND_MIR215
23322	RPGRIP1L	RPGRIP1 like [Source:HGNC Symbol;Acc:HGNC:29168]																	GEORGES_TARGETS_OF_MIR192_AND_MIR215
23259	DDHD2	DDHD domain containing 2 [Source:HGNC Symbol;Acc:HGNC:29106]																		KIM_ALL_DISORDERS_CALB1_CORR_UP
2706	GJB2	gap junction protein beta 2 [Source:HGNC Symbol;Acc:HGNC:4284]																			LEE_BMP2_TARGETS_DN
6615	SNAI1	snail family transcriptional repressor 1 [Source:HGNC Symbol;Acc:HGNC:11128]																			LEE_BMP2_TARGETS_DN
6343	SCT	secretin [Source:HGNC Symbol;Acc:HGNC:10607]																			LEE_BMP2_TARGETS_DN
114088	TRIM9	tripartite motif containing 9 [Source:HGNC Symbol;Acc:HGNC:16288]																				SCHLOSSER_SERUM_RESPONSE_DN
22944	KIN	Kin17 DNA and RNA binding protein [Source:HGNC Symbol;Acc:HGNC:6327]																				SCHLOSSER_SERUM_RESPONSE_DN
3632	INPP5A	inositol polyphosphate-5-phosphatase A [Source:HGNC Symbol;Acc:HGNC:6076]
80310	PDGFD	platelet derived growth factor D [Source:HGNC Symbol;Acc:HGNC:30620]
7775	ZNF232	zinc finger protein 232 [Source:HGNC Symbol;Acc:HGNC:13026]
57147	SCYL3	SCY1 like pseudokinase 3 [Source:HGNC Symbol;Acc:HGNC:19285]
92342	METTL18	methyltransferase 18, RPL3 N3(tau)-histidine [Source:HGNC Symbol;Acc:HGNC:28793]
51301	GCNT4	glucosaminyl (N-acetyl) transferase 4 [Source:HGNC Symbol;Acc:HGNC:17973]
90843	TCEAL8	transcription elongation factor A like 8 [Source:HGNC Symbol;Acc:HGNC:28683]
388789	SMIM26	small integral membrane protein 26 [Source:HGNC Symbol;Acc:HGNC:43430]
205251	MTLN	mitoregulin [Source:HGNC Symbol;Acc:HGNC:27339]
84817	TXNDC17	thioredoxin domain containing 17 [Source:HGNC Symbol;Acc:HGNC:28218]
53981	CPSF2	cleavage and polyadenylation specific factor 2 [Source:HGNC Symbol;Acc:HGNC:2325]
128387	TATDN3	TatD DNase domain containing 3 [Source:HGNC Symbol;Acc:HGNC:27010]
8497	PPFIA4	PTPRF interacting protein alpha 4 [Source:HGNC Symbol;Acc:HGNC:9248]
3985	LIMK2	LIM domain kinase 2 [Source:HGNC Symbol;Acc:HGNC:6614]
30061	SLC40A1	solute carrier family 40 member 1 [Source:HGNC Symbol;Acc:HGNC:10909]
26996	GPR160	G protein-coupled receptor 160 [Source:HGNC Symbol;Acc:HGNC:23693]
79038	ZFYVE21	zinc finger FYVE-type containing 21 [Source:HGNC Symbol;Acc:HGNC:20760]
126231	ZNF573	zinc finger protein 573 [Source:HGNC Symbol;Acc:HGNC:26420]
56605	ERO1B	endoplasmic reticulum oxidoreductase 1 beta [Source:HGNC Symbol;Acc:HGNC:14355]
10351	ABCA8	ATP binding cassette subfamily A member 8 [Source:HGNC Symbol;Acc:HGNC:38]
55709	KBTBD4	kelch repeat and BTB domain containing 4 [Source:HGNC Symbol;Acc:HGNC:23761]
285195	SLC9A9	solute carrier family 9 member A9 [Source:HGNC Symbol;Acc:HGNC:20653]
5294	PIK3CG	phosphatidylinositol-4,5-bisphosphate 3-kinase catalytic subunit gamma [Source:HGNC Symbol;Acc:HGNC:8978]
100628315	DNM3OS	DNM3 opposite strand/antisense RNA [Source:HGNC Symbol;Acc:HGNC:41228]
28755	TRAC	T cell receptor alpha constant [Source:HGNC Symbol;Acc:HGNC:12029]
388753	COA6	cytochrome c oxidase assembly factor 6 [Source:HGNC Symbol;Acc:HGNC:18025]
84224	NBPF3	NBPF member 3 [Source:HGNC Symbol;Acc:HGNC:25076]
80298	MTERF2	mitochondrial transcription termination factor 2 [Source:HGNC Symbol;Acc:HGNC:30779]
65008	MRPL1	mitochondrial ribosomal protein L1 [Source:HGNC Symbol;Acc:HGNC:14275]
729967	MORN2	MORN repeat containing 2 [Source:HGNC Symbol;Acc:HGNC:30166]
84255	SLC37A3	solute carrier family 37 member 3 [Source:HGNC Symbol;Acc:HGNC:20651]
51098	IFT52	intraflagellar transport 52 [Source:HGNC Symbol;Acc:HGNC:15901]
129642	MBOAT2	membrane bound O-acyltransferase domain containing 2 [Source:HGNC Symbol;Acc:HGNC:25193]
51009	DERL2	derlin 2 [Source:HGNC Symbol;Acc:HGNC:17943]
51348	KLRF1	killer cell lectin like receptor F1 [Source:HGNC Symbol;Acc:HGNC:13342]
159296	NKX2-3	NK2 homeobox 3 [Source:HGNC Symbol;Acc:HGNC:7836]
64129	TINAGL1	tubulointerstitial nephritis antigen like 1 [Source:HGNC Symbol;Acc:HGNC:19168]
23604	DAPK2	death associated protein kinase 2 [Source:HGNC Symbol;Acc:HGNC:2675]
57447	NDRG2	NDRG family member 2 [Source:HGNC Symbol;Acc:HGNC:14460]
317662	FAM149B1	family with sequence similarity 149 member B1 [Source:HGNC Symbol;Acc:HGNC:29162]
56261	GPCPD1	glycerophosphocholine phosphodiesterase 1 [Source:HGNC Symbol;Acc:HGNC:26957]
57560	IFT80	intraflagellar transport 80 [Source:HGNC Symbol;Acc:HGNC:29262]
376940	ZC3H6	zinc finger CCCH-type containing 6 [Source:HGNC Symbol;Acc:HGNC:24762]
55509	BATF3	basic leucine zipper ATF-like transcription factor 3 [Source:HGNC Symbol;Acc:HGNC:28915]
80818	ZNF436	zinc finger protein 436 [Source:HGNC Symbol;Acc:HGNC:20814]
360023	ZBTB41	zinc finger and BTB domain containing 41 [Source:HGNC Symbol;Acc:HGNC:24819]
84848	MIR503HG	MIR503 host gene [Source:HGNC Symbol;Acc:HGNC:28258]
256471	MFSD8	major facilitator superfamily domain containing 8 [Source:HGNC Symbol;Acc:HGNC:28486]
114791	TUBGCP5	tubulin gamma complex component 5 [Source:HGNC Symbol;Acc:HGNC:18600]
10485	MIR9-1HG	MIR9-1 host gene [Source:HGNC Symbol;Acc:HGNC:30780]
144363	ETFRF1	electron transfer flavoprotein regulatory factor 1 [Source:HGNC Symbol;Acc:HGNC:27052]
170082	TCEANC	transcription elongation factor A N-terminal and central domain containing [Source:HGNC Symbol;Acc:HGNC:28277]
1944	EFNA3	ephrin A3 [Source:HGNC Symbol;Acc:HGNC:3223]
414328	IDNK	IDNK gluconokinase [Source:HGNC Symbol;Acc:HGNC:31367]
55081	IFT57	intraflagellar transport 57 [Source:HGNC Symbol;Acc:HGNC:17367]
9851	KIAA0753	KIAA0753 [Source:HGNC Symbol;Acc:HGNC:29110]
83719	YPEL3	yippee like 3 [Source:HGNC Symbol;Acc:HGNC:18327]
84826	SFT2D3	SFT2 domain containing 3 [Source:HGNC Symbol;Acc:HGNC:28767]
100506451	RASSF8-AS1	RASSF8 antisense RNA 1 [Source:HGNC Symbol;Acc:HGNC:48637]
1953	MEGF6	multiple EGF like domains 6 [Source:HGNC Symbol;Acc:HGNC:3232]
80167	ABHD18	abhydrolase domain containing 18 [Source:HGNC Symbol;Acc:HGNC:26111]
4291	MLF1	myeloid leukemia factor 1 [Source:HGNC Symbol;Acc:HGNC:7125]
201475	RAB12	RAB12, member RAS oncogene family [Source:HGNC Symbol;Acc:HGNC:31332]
112611	RWDD2A	RWD domain containing 2A [Source:HGNC Symbol;Acc:HGNC:21385]
29940	DSE	dermatan sulfate epimerase [Source:HGNC Symbol;Acc:HGNC:21144]
255324	EPGN	epithelial mitogen [Source:HGNC Symbol;Acc:HGNC:17470]
3911	LAMA5	laminin subunit alpha 5 [Source:HGNC Symbol;Acc:HGNC:6485]
8774	NAPG	NSF attachment protein gamma [Source:HGNC Symbol;Acc:HGNC:7642]
55024	BANK1	B cell scaffold protein with ankyrin repeats 1 [Source:HGNC Symbol;Acc:HGNC:18233]
55803	ADAP2	ArfGAP with dual PH domains 2 [Source:HGNC Symbol;Acc:HGNC:16487]
56062	KLHL4	kelch like family member 4 [Source:HGNC Symbol;Acc:HGNC:6355]
27115	PDE7B	phosphodiesterase 7B [Source:HGNC Symbol;Acc:HGNC:8792]
84557	MAP1LC3A	microtubule associated protein 1 light chain 3 alpha [Source:HGNC Symbol;Acc:HGNC:6838]
10939	AFG3L2	AFG3 like matrix AAA peptidase subunit 2 [Source:HGNC Symbol;Acc:HGNC:315]
11238	CA5B	carbonic anhydrase 5B [Source:HGNC Symbol;Acc:HGNC:1378]
79717	PPCS	phosphopantothenoylcysteine synthetase [Source:HGNC Symbol;Acc:HGNC:25686]
285489	DOK7	docking protein 7 [Source:HGNC Symbol;Acc:HGNC:26594]
64130	LIN7B	lin-7 homolog B, crumbs cell polarity complex component [Source:HGNC Symbol;Acc:HGNC:17788]
83690	CRISPLD1	cysteine rich secretory protein LCCL domain containing 1 [Source:HGNC Symbol;Acc:HGNC:18206]
204801	NLRP11	NLR family pyrin domain containing 11 [Source:HGNC Symbol;Acc:HGNC:22945]
148398	SAMD11	sterile alpha motif domain containing 11 [Source:HGNC Symbol;Acc:HGNC:28706]
6581	SLC22A3	solute carrier family 22 member 3 [Source:HGNC Symbol;Acc:HGNC:10967]
54112	GPR88	G protein-coupled receptor 88 [Source:HGNC Symbol;Acc:HGNC:4539]
60529	ALX4	ALX homeobox 4 [Source:HGNC Symbol;Acc:HGNC:450]
132946	ARL9	ADP ribosylation factor like GTPase 9 [Source:HGNC Symbol;Acc:HGNC:23592]
148281	SYT6	synaptotagmin 6 [Source:HGNC Symbol;Acc:HGNC:18638]
389119	INKA1	inka box actin regulator 1 [Source:HGNC Symbol;Acc:HGNC:32480]
6900	CNTN2	contactin 2 [Source:HGNC Symbol;Acc:HGNC:2172]
113451	AZIN2	antizyme inhibitor 2 [Source:HGNC Symbol;Acc:HGNC:29957]
100506736	SLFN12L	schlafen family member 12 like [Source:HGNC Symbol;Acc:HGNC:33920]
64901	RANBP17	RAN binding protein 17 [Source:HGNC Symbol;Acc:HGNC:14428]
79582	SPAG16	sperm associated antigen 16 [Source:HGNC Symbol;Acc:HGNC:23225]
29903	CCDC106	coiled-coil domain containing 106 [Source:HGNC Symbol;Acc:HGNC:30181]
3763	KCNJ6	potassium inwardly rectifying channel subfamily J member 6 [Source:HGNC Symbol;Acc:HGNC:6267]
130752	MDH1B	malate dehydrogenase 1B [Source:HGNC Symbol;Acc:HGNC:17836]
728264	CARMN	cardiac mesoderm enhancer-associated non-coding RNA [Source:HGNC Symbol;Acc:HGNC:42872]
63939	FAM217B	family with sequence similarity 217 member B [Source:HGNC Symbol;Acc:HGNC:16170]
6235	RPS29	ribosomal protein S29 [Source:HGNC Symbol;Acc:HGNC:10419]
100288911	CRIM1-DT	CRIM1 divergent transcript [Source:HGNC Symbol;Acc:HGNC:54057]
57188	ADAMTSL3	ADAMTS like 3 [Source:HGNC Symbol;Acc:HGNC:14633]
4157	MC1R	melanocortin 1 receptor [Source:HGNC Symbol;Acc:HGNC:6929]
8781	PSPHP1	phosphoserine phosphatase pseudogene 1 [Source:HGNC Symbol;Acc:HGNC:9578]
143662	MUC15	mucin 15, cell surface associated [Source:HGNC Symbol;Acc:HGNC:14956]
146395	GSG1L	GSG1 like [Source:HGNC Symbol;Acc:HGNC:28283]
247	ALOX15B	arachidonate 15-lipoxygenase type B [Source:HGNC Symbol;Acc:HGNC:434]
85415	RHPN2	rhophilin Rho GTPase binding protein 2 [Source:HGNC Symbol;Acc:HGNC:19974]
79896	THNSL1	threonine synthase like 1 [Source:HGNC Symbol;Acc:HGNC:26160]
140825	NEURL2	neuralized E3 ubiquitin protein ligase 2 [Source:HGNC Symbol;Acc:HGNC:16156]
125111	GJD3	gap junction protein delta 3 [Source:HGNC Symbol;Acc:HGNC:19147]
286499	FAM133A	family with sequence similarity 133 member A [Source:HGNC Symbol;Acc:HGNC:26748]
642946	FLVCR1-DT	FLVCR1 divergent transcript [Source:HGNC Symbol;Acc:HGNC:39077]
100128731	OST4	oligosaccharyltransferase complex subunit 4, non-catalytic [Source:HGNC Symbol;Acc:HGNC:32483]
5475	PPEF1	protein phosphatase with EF-hand domain 1 [Source:HGNC Symbol;Acc:HGNC:9243]
93099	DMKN	dermokine [Source:HGNC Symbol;Acc:HGNC:25063]
163255	ZNF540	zinc finger protein 540 [Source:HGNC Symbol;Acc:HGNC:25331]
118597838	GOLPH3-DT	GOLPH3 divergent transcript [Source:HGNC Symbol;Acc:HGNC:55231]
728116	ZBTB8B	zinc finger and BTB domain containing 8B [Source:HGNC Symbol;Acc:HGNC:37057]
150726	FBXO41	F-box protein 41 [Source:HGNC Symbol;Acc:HGNC:29409]
255928	SYT14	synaptotagmin 14 [Source:HGNC Symbol;Acc:HGNC:23143]
100129460	DPY19L1P1	DPY19L1 pseudogene 1 [Source:HGNC Symbol;Acc:HGNC:22395]
100130855	USP3-AS1	USP3 antisense RNA 1 [Source:HGNC Symbol;Acc:HGNC:44140]
78998	RHPN1-AS1	RHPN1 antisense RNA 1 (head to head) [Source:HGNC Symbol;Acc:HGNC:28457]
84775	ZNF607	zinc finger protein 607 [Source:HGNC Symbol;Acc:HGNC:28192]
100507171	BOLA3-DT	BOLA3 divergent transcript [Source:HGNC Symbol;Acc:HGNC:42922]
647219	ASCL5	achaete-scute family bHLH transcription factor 5 [Source:HGNC Symbol;Acc:HGNC:33169]
124935	SLC43A2	solute carrier family 43 member 2 [Source:HGNC Symbol;Acc:HGNC:23087]
6442	SGCA	sarcoglycan alpha [Source:HGNC Symbol;Acc:HGNC:10805]
100144602	EPHA5-AS1	EPHA5 antisense RNA 1 [Source:HGNC Symbol;Acc:HGNC:50602]
10715	CERS1	ceramide synthase 1 [Source:HGNC Symbol;Acc:HGNC:14253]
83547	RILP	Rab interacting lysosomal protein [Source:HGNC Symbol;Acc:HGNC:30266]
222611	ADGRF2P	adhesion G protein-coupled receptor F2, pseudogene [Source:HGNC Symbol;Acc:HGNC:18991]
692247	LMNTD2-AS1	LMNTD2 antisense RNA 1 [Source:HGNC Symbol;Acc:HGNC:41204]
79041	TMEM38A	transmembrane protein 38A [Source:HGNC Symbol;Acc:HGNC:28462]
25766	PRPF40B	pre-mRNA processing factor 40 homolog B [Source:HGNC Symbol;Acc:HGNC:25031]
150472	ZNG1B	Zn regulated GTPase metalloprotein activator 1B [Source:HGNC Symbol;Acc:HGNC:17907]
123688	HYKK	hydroxylysine kinase [Source:HGNC Symbol;Acc:HGNC:34403]
124817	CNTD1	cyclin N-terminal domain containing 1 [Source:HGNC Symbol;Acc:HGNC:26847]
4730	NDUFV2P1	NADH:ubiquinone oxidoreductase core subunit V2 pseudogene 1 [Source:HGNC Symbol;Acc:HGNC:7718]
127124	ATP6V1G3	ATPase H+ transporting V1 subunit G3 [Source:HGNC Symbol;Acc:HGNC:18265]
101929221	INSYN1-AS1	INSYN1 antisense RNA 1 [Source:HGNC Symbol;Acc:HGNC:51422]
100192378	ZFHX4-AS1	ZFHX4 antisense RNA 1 [Source:HGNC Symbol;Acc:HGNC:44165]
123706540	JTB-DT	JTB divergent transcript [Source:HGNC Symbol;Acc:HGNC:56047]
767599	SNORD114-21	small nucleolar RNA, C/D box 114-21 [Source:HGNC Symbol;Acc:HGNC:33009]
118567325	ENSG00000288907	novel transcript, antisense to CHEK1
401093	MBNL1-AS1	MBNL1 antisense RNA 1 [Source:HGNC Symbol;Acc:HGNC:44584]
100505738	MIR4458HG	MIR4458 host gene [Source:HGNC Symbol;Acc:HGNC:49008]
441046	GUSBP5	GUSB pseudogene 5 [Source:HGNC Symbol;Acc:HGNC:42319]
4511	MT-TC	mitochondrially encoded tRNA-Cys (UGU/C) [Source:HGNC Symbol;Acc:HGNC:7477]
339318	ZNF181	zinc finger protein 181 [Source:HGNC Symbol;Acc:HGNC:12971]
388714	FMO6P	flavin containing dimethylaniline monoxygenase 6, pseudogene [Source:HGNC Symbol;Acc:HGNC:24024]
100130701	BTNL12P	butyrophilin like 12, pseudogene [Source:HGNC Symbol;Acc:HGNC:52935]
100133669	LY6E-DT	LY6E divergent transcript [Source:HGNC Symbol;Acc:HGNC:53728]
100505806	SNHG18	small nucleolar RNA host gene 18 [Source:HGNC Symbol;Acc:HGNC:49007]
100507102	COX20P1	COX20 pseudogene 1 [Source:HGNC Symbol;Acc:HGNC:31435]
100862728	UPK1A-AS1	UPK1A antisense RNA 1 [Source:HGNC Symbol;Acc:HGNC:40603]
100874027	TPRG1-AS2	TPRG1 antisense RNA 2 [Source:HGNC Symbol;Acc:HGNC:41062]
101559451	PELP1-DT	PELP1 divergent transcript [Source:HGNC Symbol;Acc:HGNC:55614]
101927021	ZFAND2A-DT	ZFAND2A divergent transcript [Source:HGNC Symbol;Acc:HGNC:41187]
101928120	ENSG00000271380	novel transcript, antisense to SHC1 and PYGO2
101928595	YPEL3-DT	YPEL3 divergent transcript [Source:HGNC Symbol;Acc:HGNC:55547]
101928978	LINC02994	long intergenic non-protein coding RNA 2994 [Source:HGNC Symbol;Acc:HGNC:56109]
102467073	PDCD6-DT	PDCD6 divergent transcript [Source:HGNC Symbol;Acc:HGNC:55580]
104968399	MYL12-AS1	MYL12A and MYL12B antisense RNA 1 [Source:HGNC Symbol;Acc:HGNC:55331]
105371729	ENSG00000285677	Novel transcript, antisense to SSR2
105372482	ZNF8-DT	ZNF8 divergent transcript [Source:HGNC Symbol;Acc:HGNC:55280]
105373780	ENSG00000283839	novel transcript, antisense to ZNF804A
105376350	ENSG00000235281	novel transcript
105378672	EXO5-DT	EXO5 divergent transcript [Source:HGNC Symbol;Acc:HGNC:55647]
107985246	CSRP1-AS1	CSRP1 antisense RNA 1 [Source:HGNC Symbol;Acc:HGNC:55856]
109729141	TDRKH-AS1	TDRKH antisense RNA 1 [Source:HGNC Symbol;Acc:HGNC:40578]
115409989	RNVU1-29	RNA, variant U1 small nuclear 29 [Source:HGNC Symbol;Acc:HGNC:54433]
124902382	SUV39H2-DT	SUV39H2 divergent transcript [Source:HGNC Symbol;Acc:HGNC:55188]
124904624	RNVU1-26	RNA, variant U1 small nuclear 26 [Source:HGNC Symbol;Acc:HGNC:54429]
285154	CYP1B1-AS1	CYP1B1 antisense RNA 1 [Source:HGNC Symbol;Acc:HGNC:28543]
386597	GRASLND	glycosaminoglycan regulatory associated long non-coding RNA [Source:HGNC Symbol;Acc:HGNC:30963]
440078	FAM66C	family with sequence similarity 66 member C [Source:HGNC Symbol;Acc:HGNC:21644]
4570	MT-TN	mitochondrially encoded tRNA-Asn (AAU/C) [Source:HGNC Symbol;Acc:HGNC:7493]
642236	FRG1JP	FSHD region gene 1 family member J, pseudogene [Source:HGNC Symbol;Acc:HGNC:51768]
643723	LYPLAL1-DT	LYPLAL1 divergent transcript [Source:HGNC Symbol;Acc:HGNC:50560]
646270	ELL2P1	elongation factor for RNA polymerase II 2 pseudogene 1 [Source:HGNC Symbol;Acc:HGNC:39343]
678655	CD27-AS1	CD27 antisense RNA 1 [Source:HGNC Symbol;Acc:HGNC:43896]
728755	MIR3171HG	MIR3171 host gene [Source:HGNC Symbol;Acc:HGNC:56193]
729156	GTF2IRD1P1	GTF2I repeat domain containing 1 pseudogene 1 [Source:HGNC Symbol;Acc:HGNC:44136]

## Sheet: TableS8b_Fig9b_CGP_G5_downreg
Overlap Results
Collection(s):	CGP
# overlaps shown:	20
# genesets in collections:	3494
# genes in comparison (n):	474
# genes in universe (N):	42577
Gene Set Name	# Genes in Gene Set (K)	Description	# Genes in Overlap (k)	k/K	p-value	FDR q-value	log p-val
BLANCO_MELO_BRONCHIAL_EPITHELIAL_CELLS_INFLUENZA_A_DEL_NS1_INFECTION_UP	644	Genes up-regulated on infection of normal human bronchial epithelial cells by mutant Influenza A lacking its antiviral antagonist (IAV_NS1) (MOI: 3, 12hpi)	48	0.0745	3.67E-25	1.28E-21	-24.4353
PHONG_TNF_RESPONSE_NOT_VIA_P38	341	Genes whose expression changes in Calu-6 cells (lung cancer) by TNF [GeneID=7124] were not affected by p38 inhibitor LY479754.	36	0.1056	3.4E-24	5.95E-21	-23.4685
BLALOCK_ALZHEIMERS_DISEASE_UP	1671	Genes up-regulated in brain from patients with Alzheimer's disease.	72	0.0431	7.66E-23	8.93E-20	-22.1158
KIM_WT1_TARGETS_UP	217	Genes up-regulated in UB27 cells (osteosarcoma) at any time point after inducing the expression of a mutant form of WT1 [GeneID=7490].	27	0.1244	2.56E-20	2.23E-17	-19.5918
NUYTTEN_EZH2_TARGETS_UP	1033	Genes up-regulated in PC3 cells (prostate cancer) after knockdown of EZH2 [GeneID=2146] by RNAi.	52	0.0503	1.69E-19	1.18E-16	-18.7721
ZHANG_RESPONSE_TO_IKK_INHIBITOR_AND_TNF_UP	223	Genes up-regulated in BxPC3 cells (pancreatic cancer) after treatment with TNF [GeneID=7124] or IKI-1, an inhibitor of IkappaB kinase (IKK).	26	0.1166	6.78E-19	3.95E-16	-18.1688
GINESTIER_BREAST_CANCER_20Q13_AMPLIFICATION_DN	184	Genes down-regulated in metastatic breast cancer tumors having type 2 amplification in the 20q13 region; involves MYBL2, STK6 and ZNF217 [GeneID=4605;6790;7764]	24	0.1304	1.09E-18	5.43E-16	-17.9626
BLANCO_MELO_RESPIRATORY_SYNCYTIAL_VIRUS_INFECTION_A594_CELLS_UP	286	Genes up-regulated in RSV (A549 cells, MOI: 2, 24hpi)	28	0.0979	3.27E-18	1.43E-15	-17.4855
GRAESSMANN_APOPTOSIS_BY_DOXORUBICIN_UP	1151	Genes up-regulated in ME-A cells (breast cancer) undergoing apoptosis in response to doxorubicin [PubChem=31703].	51	0.0443	7.6E-17	2.95E-14	-16.1192
BUYTAERT_PHOTODYNAMIC_THERAPY_STRESS_UP	822	Genes up-regulated in T24 (bladder cancer) cells in response to the photodynamic therapy (PDT) stress.	41	0.0499	1.91E-15	6.67E-13	-14.719
BLANCO_MELO_COVID19_SARS_COV_2_INFECTION_CALU3_CELLS_UP	339	Genes up-regulated in SARS-CoV-2 infection (Calu-3 cells, MOI: 2, 24hpi)	27	0.0796	2.34E-15	7.43E-13	-14.6308
BONOME_OVARIAN_CANCER_SURVIVAL_SUBOPTIMAL_DEBULKING	506	Genes whose expression in suboptimally debulked ovarian tumors is associated with survival prognosis.	32	0.0632	4.16E-15	1.2E-12	-14.3809
KOINUMA_TARGETS_OF_SMAD2_OR_SMAD3	843	Genes with promoters occupied by SMAD2 or SMAD3 [GeneID=4087, 4088] in HaCaT cells (keratinocyte) according to a ChIP-chip analysis.	41	0.0486	4.46E-15	1.2E-12	-14.3507
CHEN_METABOLIC_SYNDROME_NETWORK	1242	Genes forming the macrophage-enriched metabolic network (MEMN) claimed to have a causal relationship with the metabolic syndrom traits.	50	0.0403	6.69E-15	1.67E-12	-14.1746
PHONG_TNF_TARGETS_UP	63	Genes up-regulated in Calu-6 cells (lung cancer) at 1 h time point after TNF [GeneID=7124] treatment.	14	0.2222	8.44E-15	1.97E-12	-14.0737
KRIEG_HYPOXIA_NOT_VIA_KDM3A	746	Genes induced under hypoxia independently of KDM3A [GeneID=55818] in RCC4 cells (renal carcinoma) expressing VHL [GeneID=7428].	37	0.0496	5.64E-14	1.23E-11	-13.2487
LOPEZ_MBD_TARGETS	953	Genes up-regulated in HeLa cells (cervical cancer) after simultaneus knockdown of all three MBD (methyl-CpG binding domain) proteins MeCP2, MBD1 and MBD2 [GeneID=4204;4152;8932] by RNAi.	41	0.043	2.51E-13	5.16E-11	-12.6003
SANA_TNF_SIGNALING_UP	83	Genes up-regulated in five primary endothelial cell types (lung, aortic, iliac, dermal, and colon) by TNF [GeneID=7124].	14	0.1687	4.88E-13	9.46E-11	-12.3116
NIKOLSKY_BREAST_CANCER_17Q21_Q25_AMPLICON	334	Genes within amplicon 17q21-q25 identified in a copy number alterations study of 191 breast tumor samples.	24	0.0719	7.92E-13	1.46E-10	-12.1013
ZHU_CMV_ALL_UP	107	Up-regulated at any timepoint following infection of primary human foreskin fibroblasts with CMV	15	0.1402	1.19E-12	2.07E-10	-11.9245
Gene/Gene Set Overlap Matrix
Entrez Gene Id	Gene Symbol	Gene Description	BLANCO_MELO_BRONCHIAL_EPITHELIAL_CELLS_INFLUENZA_A_DEL_NS1_INFECTION_UP	PHONG_TNF_RESPONSE_NOT_VIA_P38	BLALOCK_ALZHEIMERS_DISEASE_UP	KIM_WT1_TARGETS_UP	NUYTTEN_EZH2_TARGETS_UP	ZHANG_RESPONSE_TO_IKK_INHIBITOR_AND_TNF_UP	GINESTIER_BREAST_CANCER_20Q13_AMPLIFICATION_DN	BLANCO_MELO_RESPIRATORY_SYNCYTIAL_VIRUS_INFECTION_A594_CELLS_UP	GRAESSMANN_APOPTOSIS_BY_DOXORUBICIN_UP	BUYTAERT_PHOTODYNAMIC_THERAPY_STRESS_UP	BLANCO_MELO_COVID19_SARS_COV_2_INFECTION_CALU3_CELLS_UP	BONOME_OVARIAN_CANCER_SURVIVAL_SUBOPTIMAL_DEBULKING	KOINUMA_TARGETS_OF_SMAD2_OR_SMAD3	CHEN_METABOLIC_SYNDROM_NETWORK	PHONG_TNF_TARGETS_UP	KRIEG_HYPOXIA_NOT_VIA_KDM3A	LOPEZ_MBD_TARGETS	SANA_TNF_SIGNALING_UP	NIKOLSKY_BREAST_CANCER_17Q21_Q25_AMPLICON	ZHU_CMV_ALL_UP
1435	CSF1	colony stimulating factor 1 [Source:HGNC Symbol;Acc:HGNC:2432]	BLANCO_MELO_BRONCHIAL_EPITHELIAL_CELLS_INFLUENZA_A_DEL_NS1_INFECTION_UP	PHONG_TNF_RESPONSE_NOT_VIA_P38	BLALOCK_ALZHEIMERS_DISEASE_UP	KIM_WT1_TARGETS_UP	NUYTTEN_EZH2_TARGETS_UP			BLANCO_MELO_RESPIRATORY_SYNCYTIAL_VIRUS_INFECTION_A594_CELLS_UP	GRAESSMANN_APOPTOSIS_BY_DOXORUBICIN_UP		BLANCO_MELO_COVID19_SARS_COV_2_INFECTION_CALU3_CELLS_UP	BONOME_OVARIAN_CANCER_SURVIVAL_SUBOPTIMAL_DEBULKING						SANA_TNF_SIGNALING_UP
4790	NFKB1	nuclear factor kappa B subunit 1 [Source:HGNC Symbol;Acc:HGNC:7794]	BLANCO_MELO_BRONCHIAL_EPITHELIAL_CELLS_INFLUENZA_A_DEL_NS1_INFECTION_UP	PHONG_TNF_RESPONSE_NOT_VIA_P38	BLALOCK_ALZHEIMERS_DISEASE_UP	KIM_WT1_TARGETS_UP		ZHANG_RESPONSE_TO_IKK_INHIBITOR_AND_TNF_UP							KOINUMA_TARGETS_OF_SMAD2_OR_SMAD3							ZHU_CMV_ALL_UP
9592	IER2	immediate early response 2 [Source:HGNC Symbol;Acc:HGNC:28871]	BLANCO_MELO_BRONCHIAL_EPITHELIAL_CELLS_INFLUENZA_A_DEL_NS1_INFECTION_UP	PHONG_TNF_RESPONSE_NOT_VIA_P38	BLALOCK_ALZHEIMERS_DISEASE_UP	KIM_WT1_TARGETS_UP											PHONG_TNF_TARGETS_UP
26353	HSPB8	heat shock protein family B (small) member 8 [Source:HGNC Symbol;Acc:HGNC:30171]	BLANCO_MELO_BRONCHIAL_EPITHELIAL_CELLS_INFLUENZA_A_DEL_NS1_INFECTION_UP	PHONG_TNF_RESPONSE_NOT_VIA_P38	BLALOCK_ALZHEIMERS_DISEASE_UP					BLANCO_MELO_RESPIRATORY_SYNCYTIAL_VIRUS_INFECTION_A594_CELLS_UP
4791	NFKB2	nuclear factor kappa B subunit 2 [Source:HGNC Symbol;Acc:HGNC:7795]	BLANCO_MELO_BRONCHIAL_EPITHELIAL_CELLS_INFLUENZA_A_DEL_NS1_INFECTION_UP	PHONG_TNF_RESPONSE_NOT_VIA_P38		KIM_WT1_TARGETS_UP		ZHANG_RESPONSE_TO_IKK_INHIBITOR_AND_TNF_UP								CHEN_METABOLIC_SYNDROM_NETWORK	PHONG_TNF_TARGETS_UP
3659	IRF1	interferon regulatory factor 1 [Source:HGNC Symbol;Acc:HGNC:6116]	BLANCO_MELO_BRONCHIAL_EPITHELIAL_CELLS_INFLUENZA_A_DEL_NS1_INFECTION_UP	PHONG_TNF_RESPONSE_NOT_VIA_P38			NUYTTEN_EZH2_TARGETS_UP	ZHANG_RESPONSE_TO_IKK_INHIBITOR_AND_TNF_UP		BLANCO_MELO_RESPIRATORY_SYNCYTIAL_VIRUS_INFECTION_A594_CELLS_UP		BUYTAERT_PHOTODYNAMIC_THERAPY_STRESS_UP	BLANCO_MELO_COVID19_SARS_COV_2_INFECTION_CALU3_CELLS_UP				PHONG_TNF_TARGETS_UP					ZHU_CMV_ALL_UP
6737	TRIM21	tripartite motif containing 21 [Source:HGNC Symbol;Acc:HGNC:11312]	BLANCO_MELO_BRONCHIAL_EPITHELIAL_CELLS_INFLUENZA_A_DEL_NS1_INFECTION_UP	PHONG_TNF_RESPONSE_NOT_VIA_P38			NUYTTEN_EZH2_TARGETS_UP				GRAESSMANN_APOPTOSIS_BY_DOXORUBICIN_UP		BLANCO_MELO_COVID19_SARS_COV_2_INFECTION_CALU3_CELLS_UP									ZHU_CMV_ALL_UP
2114	ETS2	ETS proto-oncogene 2, transcription factor [Source:HGNC Symbol;Acc:HGNC:3489]	BLANCO_MELO_BRONCHIAL_EPITHELIAL_CELLS_INFLUENZA_A_DEL_NS1_INFECTION_UP	PHONG_TNF_RESPONSE_NOT_VIA_P38			NUYTTEN_EZH2_TARGETS_UP					BUYTAERT_PHOTODYNAMIC_THERAPY_STRESS_UP			KOINUMA_TARGETS_OF_SMAD2_OR_SMAD3		PHONG_TNF_TARGETS_UP
127544	RNF19B	ring finger protein 19B [Source:HGNC Symbol;Acc:HGNC:26886]	BLANCO_MELO_BRONCHIAL_EPITHELIAL_CELLS_INFLUENZA_A_DEL_NS1_INFECTION_UP	PHONG_TNF_RESPONSE_NOT_VIA_P38				ZHANG_RESPONSE_TO_IKK_INHIBITOR_AND_TNF_UP			GRAESSMANN_APOPTOSIS_BY_DOXORUBICIN_UP	BUYTAERT_PHOTODYNAMIC_THERAPY_STRESS_UP
2643	GCH1	GTP cyclohydrolase 1 [Source:HGNC Symbol;Acc:HGNC:4193]	BLANCO_MELO_BRONCHIAL_EPITHELIAL_CELLS_INFLUENZA_A_DEL_NS1_INFECTION_UP	PHONG_TNF_RESPONSE_NOT_VIA_P38				ZHANG_RESPONSE_TO_IKK_INHIBITOR_AND_TNF_UP			GRAESSMANN_APOPTOSIS_BY_DOXORUBICIN_UP					CHEN_METABOLIC_SYNDROM_NETWORK						ZHU_CMV_ALL_UP
22904	SBNO2	strawberry notch homolog 2 [Source:HGNC Symbol;Acc:HGNC:29158]	BLANCO_MELO_BRONCHIAL_EPITHELIAL_CELLS_INFLUENZA_A_DEL_NS1_INFECTION_UP	PHONG_TNF_RESPONSE_NOT_VIA_P38					GINESTIER_BREAST_CANCER_20Q13_AMPLIFICATION_DN
9641	IKBKE	inhibitor of nuclear factor kappa B kinase subunit epsilon [Source:HGNC Symbol;Acc:HGNC:14552]	BLANCO_MELO_BRONCHIAL_EPITHELIAL_CELLS_INFLUENZA_A_DEL_NS1_INFECTION_UP	PHONG_TNF_RESPONSE_NOT_VIA_P38							GRAESSMANN_APOPTOSIS_BY_DOXORUBICIN_UP			BONOME_OVARIAN_CANCER_SURVIVAL_SUBOPTIMAL_DEBULKING		CHEN_METABOLIC_SYNDROM_NETWORK
1850	DUSP8	dual specificity phosphatase 8 [Source:HGNC Symbol;Acc:HGNC:3074]	BLANCO_MELO_BRONCHIAL_EPITHELIAL_CELLS_INFLUENZA_A_DEL_NS1_INFECTION_UP	PHONG_TNF_RESPONSE_NOT_VIA_P38									BLANCO_MELO_COVID19_SARS_COV_2_INFECTION_CALU3_CELLS_UP				PHONG_TNF_TARGETS_UP
2920	CXCL2	C-X-C motif chemokine ligand 2 [Source:HGNC Symbol;Acc:HGNC:4603]	BLANCO_MELO_BRONCHIAL_EPITHELIAL_CELLS_INFLUENZA_A_DEL_NS1_INFECTION_UP		BLALOCK_ALZHEIMERS_DISEASE_UP		NUYTTEN_EZH2_TARGETS_UP	ZHANG_RESPONSE_TO_IKK_INHIBITOR_AND_TNF_UP		BLANCO_MELO_RESPIRATORY_SYNCYTIAL_VIRUS_INFECTION_A594_CELLS_UP		BUYTAERT_PHOTODYNAMIC_THERAPY_STRESS_UP	BLANCO_MELO_COVID19_SARS_COV_2_INFECTION_CALU3_CELLS_UP				PHONG_TNF_TARGETS_UP			SANA_TNF_SIGNALING_UP
7091	TLE4	TLE family member 4, transcriptional corepressor [Source:HGNC Symbol;Acc:HGNC:11840]	BLANCO_MELO_BRONCHIAL_EPITHELIAL_CELLS_INFLUENZA_A_DEL_NS1_INFECTION_UP		BLALOCK_ALZHEIMERS_DISEASE_UP		NUYTTEN_EZH2_TARGETS_UP	ZHANG_RESPONSE_TO_IKK_INHIBITOR_AND_TNF_UP						BONOME_OVARIAN_CANCER_SURVIVAL_SUBOPTIMAL_DEBULKING		CHEN_METABOLIC_SYNDROM_NETWORK
6892	TAPBP	TAP binding protein [Source:HGNC Symbol;Acc:HGNC:11566]	BLANCO_MELO_BRONCHIAL_EPITHELIAL_CELLS_INFLUENZA_A_DEL_NS1_INFECTION_UP		BLALOCK_ALZHEIMERS_DISEASE_UP		NUYTTEN_EZH2_TARGETS_UP		GINESTIER_BREAST_CANCER_20Q13_AMPLIFICATION_DN		GRAESSMANN_APOPTOSIS_BY_DOXORUBICIN_UP									SANA_TNF_SIGNALING_UP
3133	HLA-E	major histocompatibility complex, class I, E [Source:HGNC Symbol;Acc:HGNC:4962]	BLANCO_MELO_BRONCHIAL_EPITHELIAL_CELLS_INFLUENZA_A_DEL_NS1_INFECTION_UP		BLALOCK_ALZHEIMERS_DISEASE_UP		NUYTTEN_EZH2_TARGETS_UP												LOPEZ_MBD_TARGETS	SANA_TNF_SIGNALING_UP		ZHU_CMV_ALL_UP
3665	IRF7	interferon regulatory factor 7 [Source:HGNC Symbol;Acc:HGNC:6122]	BLANCO_MELO_BRONCHIAL_EPITHELIAL_CELLS_INFLUENZA_A_DEL_NS1_INFECTION_UP		BLALOCK_ALZHEIMERS_DISEASE_UP					BLANCO_MELO_RESPIRATORY_SYNCYTIAL_VIRUS_INFECTION_A594_CELLS_UP	GRAESSMANN_APOPTOSIS_BY_DOXORUBICIN_UP	BUYTAERT_PHOTODYNAMIC_THERAPY_STRESS_UP	BLANCO_MELO_COVID19_SARS_COV_2_INFECTION_CALU3_CELLS_UP
1909	EDNRA	endothelin receptor type A [Source:HGNC Symbol;Acc:HGNC:3179]	BLANCO_MELO_BRONCHIAL_EPITHELIAL_CELLS_INFLUENZA_A_DEL_NS1_INFECTION_UP		BLALOCK_ALZHEIMERS_DISEASE_UP									BONOME_OVARIAN_CANCER_SURVIVAL_SUBOPTIMAL_DEBULKING
8645	KCNK5	potassium two pore domain channel subfamily K member 5 [Source:HGNC Symbol;Acc:HGNC:6280]	BLANCO_MELO_BRONCHIAL_EPITHELIAL_CELLS_INFLUENZA_A_DEL_NS1_INFECTION_UP		BLALOCK_ALZHEIMERS_DISEASE_UP
7071	KLF10	KLF transcription factor 10 [Source:HGNC Symbol;Acc:HGNC:11810]	BLANCO_MELO_BRONCHIAL_EPITHELIAL_CELLS_INFLUENZA_A_DEL_NS1_INFECTION_UP			KIM_WT1_TARGETS_UP						BUYTAERT_PHOTODYNAMIC_THERAPY_STRESS_UP	BLANCO_MELO_COVID19_SARS_COV_2_INFECTION_CALU3_CELLS_UP		KOINUMA_TARGETS_OF_SMAD2_OR_SMAD3		PHONG_TNF_TARGETS_UP
6926	TBX3	T-box transcription factor 3 [Source:HGNC Symbol;Acc:HGNC:11602]	BLANCO_MELO_BRONCHIAL_EPITHELIAL_CELLS_INFLUENZA_A_DEL_NS1_INFECTION_UP			KIM_WT1_TARGETS_UP									KOINUMA_TARGETS_OF_SMAD2_OR_SMAD3
57169	ZNFX1	zinc finger NFX1-type containing 1 [Source:HGNC Symbol;Acc:HGNC:29271]	BLANCO_MELO_BRONCHIAL_EPITHELIAL_CELLS_INFLUENZA_A_DEL_NS1_INFECTION_UP				NUYTTEN_EZH2_TARGETS_UP	ZHANG_RESPONSE_TO_IKK_INHIBITOR_AND_TNF_UP		BLANCO_MELO_RESPIRATORY_SYNCYTIAL_VIRUS_INFECTION_A594_CELLS_UP			BLANCO_MELO_COVID19_SARS_COV_2_INFECTION_CALU3_CELLS_UP
8519	IFITM1	interferon induced transmembrane protein 1 [Source:HGNC Symbol;Acc:HGNC:5412]	BLANCO_MELO_BRONCHIAL_EPITHELIAL_CELLS_INFLUENZA_A_DEL_NS1_INFECTION_UP				NUYTTEN_EZH2_TARGETS_UP			BLANCO_MELO_RESPIRATORY_SYNCYTIAL_VIRUS_INFECTION_A594_CELLS_UP			BLANCO_MELO_COVID19_SARS_COV_2_INFECTION_CALU3_CELLS_UP						LOPEZ_MBD_TARGETS			ZHU_CMV_ALL_UP
54625	PARP14	poly(ADP-ribose) polymerase family member 14 [Source:HGNC Symbol;Acc:HGNC:29232]	BLANCO_MELO_BRONCHIAL_EPITHELIAL_CELLS_INFLUENZA_A_DEL_NS1_INFECTION_UP				NUYTTEN_EZH2_TARGETS_UP			BLANCO_MELO_RESPIRATORY_SYNCYTIAL_VIRUS_INFECTION_A594_CELLS_UP			BLANCO_MELO_COVID19_SARS_COV_2_INFECTION_CALU3_CELLS_UP							SANA_TNF_SIGNALING_UP
80833	APOL3	apolipoprotein L3 [Source:HGNC Symbol;Acc:HGNC:14868]	BLANCO_MELO_BRONCHIAL_EPITHELIAL_CELLS_INFLUENZA_A_DEL_NS1_INFECTION_UP				NUYTTEN_EZH2_TARGETS_UP			BLANCO_MELO_RESPIRATORY_SYNCYTIAL_VIRUS_INFECTION_A594_CELLS_UP			BLANCO_MELO_COVID19_SARS_COV_2_INFECTION_CALU3_CELLS_UP							SANA_TNF_SIGNALING_UP
5327	PLAT	plasminogen activator, tissue type [Source:HGNC Symbol;Acc:HGNC:9051]	BLANCO_MELO_BRONCHIAL_EPITHELIAL_CELLS_INFLUENZA_A_DEL_NS1_INFECTION_UP				NUYTTEN_EZH2_TARGETS_UP				GRAESSMANN_APOPTOSIS_BY_DOXORUBICIN_UP		BLANCO_MELO_COVID19_SARS_COV_2_INFECTION_CALU3_CELLS_UP			CHEN_METABOLIC_SYNDROM_NETWORK
148022	TICAM1	TIR domain containing adaptor molecule 1 [Source:HGNC Symbol;Acc:HGNC:18348]	BLANCO_MELO_BRONCHIAL_EPITHELIAL_CELLS_INFLUENZA_A_DEL_NS1_INFECTION_UP				NUYTTEN_EZH2_TARGETS_UP					BUYTAERT_PHOTODYNAMIC_THERAPY_STRESS_UP		BONOME_OVARIAN_CANCER_SURVIVAL_SUBOPTIMAL_DEBULKING				KRIEG_HYPOXIA_NOT_VIA_KDM3A
51296	SLC15A3	solute carrier family 15 member 3 [Source:HGNC Symbol;Acc:HGNC:18068]	BLANCO_MELO_BRONCHIAL_EPITHELIAL_CELLS_INFLUENZA_A_DEL_NS1_INFECTION_UP				NUYTTEN_EZH2_TARGETS_UP						BLANCO_MELO_COVID19_SARS_COV_2_INFECTION_CALU3_CELLS_UP			CHEN_METABOLIC_SYNDROM_NETWORK			LOPEZ_MBD_TARGETS	SANA_TNF_SIGNALING_UP
148932	MOB3C	MOB kinase activator 3C [Source:HGNC Symbol;Acc:HGNC:29800]	BLANCO_MELO_BRONCHIAL_EPITHELIAL_CELLS_INFLUENZA_A_DEL_NS1_INFECTION_UP				NUYTTEN_EZH2_TARGETS_UP
9674	KIAA0040	KIAA0040 [Source:HGNC Symbol;Acc:HGNC:28950]	BLANCO_MELO_BRONCHIAL_EPITHELIAL_CELLS_INFLUENZA_A_DEL_NS1_INFECTION_UP				NUYTTEN_EZH2_TARGETS_UP
2861	GPR37	G protein-coupled receptor 37 [Source:HGNC Symbol;Acc:HGNC:4494]	BLANCO_MELO_BRONCHIAL_EPITHELIAL_CELLS_INFLUENZA_A_DEL_NS1_INFECTION_UP				NUYTTEN_EZH2_TARGETS_UP
3136	HLA-H	major histocompatibility complex, class I, H (pseudogene) [Source:HGNC Symbol;Acc:HGNC:4965]	BLANCO_MELO_BRONCHIAL_EPITHELIAL_CELLS_INFLUENZA_A_DEL_NS1_INFECTION_UP				NUYTTEN_EZH2_TARGETS_UP
85441	HELZ2	helicase with zinc finger 2 [Source:HGNC Symbol;Acc:HGNC:30021]	BLANCO_MELO_BRONCHIAL_EPITHELIAL_CELLS_INFLUENZA_A_DEL_NS1_INFECTION_UP					ZHANG_RESPONSE_TO_IKK_INHIBITOR_AND_TNF_UP		BLANCO_MELO_RESPIRATORY_SYNCYTIAL_VIRUS_INFECTION_A594_CELLS_UP	GRAESSMANN_APOPTOSIS_BY_DOXORUBICIN_UP		BLANCO_MELO_COVID19_SARS_COV_2_INFECTION_CALU3_CELLS_UP
684	BST2	bone marrow stromal cell antigen 2 [Source:HGNC Symbol;Acc:HGNC:1119]	BLANCO_MELO_BRONCHIAL_EPITHELIAL_CELLS_INFLUENZA_A_DEL_NS1_INFECTION_UP							BLANCO_MELO_RESPIRATORY_SYNCYTIAL_VIRUS_INFECTION_A594_CELLS_UP	GRAESSMANN_APOPTOSIS_BY_DOXORUBICIN_UP		BLANCO_MELO_COVID19_SARS_COV_2_INFECTION_CALU3_CELLS_UP							SANA_TNF_SIGNALING_UP
84166	NLRC5	NLR family CARD domain containing 5 [Source:HGNC Symbol;Acc:HGNC:29933]	BLANCO_MELO_BRONCHIAL_EPITHELIAL_CELLS_INFLUENZA_A_DEL_NS1_INFECTION_UP							BLANCO_MELO_RESPIRATORY_SYNCYTIAL_VIRUS_INFECTION_A594_CELLS_UP			BLANCO_MELO_COVID19_SARS_COV_2_INFECTION_CALU3_CELLS_UP
118429	ANTXR2	ANTXR cell adhesion molecule 2 [Source:HGNC Symbol;Acc:HGNC:21732]	BLANCO_MELO_BRONCHIAL_EPITHELIAL_CELLS_INFLUENZA_A_DEL_NS1_INFECTION_UP							BLANCO_MELO_RESPIRATORY_SYNCYTIAL_VIRUS_INFECTION_A594_CELLS_UP					KOINUMA_TARGETS_OF_SMAD2_OR_SMAD3
8542	APOL1	apolipoprotein L1 [Source:HGNC Symbol;Acc:HGNC:618]	BLANCO_MELO_BRONCHIAL_EPITHELIAL_CELLS_INFLUENZA_A_DEL_NS1_INFECTION_UP							BLANCO_MELO_RESPIRATORY_SYNCYTIAL_VIRUS_INFECTION_A594_CELLS_UP								KRIEG_HYPOXIA_NOT_VIA_KDM3A		SANA_TNF_SIGNALING_UP
83716	CRISPLD2	cysteine rich secretory protein LCCL domain containing 2 [Source:HGNC Symbol;Acc:HGNC:25248]	BLANCO_MELO_BRONCHIAL_EPITHELIAL_CELLS_INFLUENZA_A_DEL_NS1_INFECTION_UP							BLANCO_MELO_RESPIRATORY_SYNCYTIAL_VIRUS_INFECTION_A594_CELLS_UP
79094	CHAC1	ChaC glutathione specific gamma-glutamylcyclotransferase 1 [Source:HGNC Symbol;Acc:HGNC:28680]	BLANCO_MELO_BRONCHIAL_EPITHELIAL_CELLS_INFLUENZA_A_DEL_NS1_INFECTION_UP								GRAESSMANN_APOPTOSIS_BY_DOXORUBICIN_UP	BUYTAERT_PHOTODYNAMIC_THERAPY_STRESS_UP	BLANCO_MELO_COVID19_SARS_COV_2_INFECTION_CALU3_CELLS_UP
339665	SLC35E4	solute carrier family 35 member E4 [Source:HGNC Symbol;Acc:HGNC:17058]	BLANCO_MELO_BRONCHIAL_EPITHELIAL_CELLS_INFLUENZA_A_DEL_NS1_INFECTION_UP								GRAESSMANN_APOPTOSIS_BY_DOXORUBICIN_UP					CHEN_METABOLIC_SYNDROM_NETWORK
80301	PLEKHO2	pleckstrin homology domain containing O2 [Source:HGNC Symbol;Acc:HGNC:30026]	BLANCO_MELO_BRONCHIAL_EPITHELIAL_CELLS_INFLUENZA_A_DEL_NS1_INFECTION_UP									BUYTAERT_PHOTODYNAMIC_THERAPY_STRESS_UP
6328	SCN3A	sodium voltage-gated channel alpha subunit 3 [Source:HGNC Symbol;Acc:HGNC:10590]	BLANCO_MELO_BRONCHIAL_EPITHELIAL_CELLS_INFLUENZA_A_DEL_NS1_INFECTION_UP										BLANCO_MELO_COVID19_SARS_COV_2_INFECTION_CALU3_CELLS_UP
124739	USP43	ubiquitin specific peptidase 43 [Source:HGNC Symbol;Acc:HGNC:20072]	BLANCO_MELO_BRONCHIAL_EPITHELIAL_CELLS_INFLUENZA_A_DEL_NS1_INFECTION_UP													CHEN_METABOLIC_SYNDROM_NETWORK
79845	RNF122	ring finger protein 122 [Source:HGNC Symbol;Acc:HGNC:21147]	BLANCO_MELO_BRONCHIAL_EPITHELIAL_CELLS_INFLUENZA_A_DEL_NS1_INFECTION_UP													CHEN_METABOLIC_SYNDROM_NETWORK
2537	IFI6	interferon alpha inducible protein 6 [Source:HGNC Symbol;Acc:HGNC:4054]	BLANCO_MELO_BRONCHIAL_EPITHELIAL_CELLS_INFLUENZA_A_DEL_NS1_INFECTION_UP																LOPEZ_MBD_TARGETS			ZHU_CMV_ALL_UP
6776	STAT5A	signal transducer and activator of transcription 5A [Source:HGNC Symbol;Acc:HGNC:11366]	BLANCO_MELO_BRONCHIAL_EPITHELIAL_CELLS_INFLUENZA_A_DEL_NS1_INFECTION_UP																LOPEZ_MBD_TARGETS
6891	TAP2	transporter 2, ATP binding cassette subfamily B member [Source:HGNC Symbol;Acc:HGNC:44]	BLANCO_MELO_BRONCHIAL_EPITHELIAL_CELLS_INFLUENZA_A_DEL_NS1_INFECTION_UP
10938	EHD1	EH domain containing 1 [Source:HGNC Symbol;Acc:HGNC:3242]		PHONG_TNF_RESPONSE_NOT_VIA_P38	BLALOCK_ALZHEIMERS_DISEASE_UP		NUYTTEN_EZH2_TARGETS_UP	ZHANG_RESPONSE_TO_IKK_INHIBITOR_AND_TNF_UP			GRAESSMANN_APOPTOSIS_BY_DOXORUBICIN_UP
6648	SOD2	superoxide dismutase 2 [Source:HGNC Symbol;Acc:HGNC:11180]		PHONG_TNF_RESPONSE_NOT_VIA_P38	BLALOCK_ALZHEIMERS_DISEASE_UP		NUYTTEN_EZH2_TARGETS_UP			BLANCO_MELO_RESPIRATORY_SYNCYTIAL_VIRUS_INFECTION_A594_CELLS_UP		BUYTAERT_PHOTODYNAMIC_THERAPY_STRESS_UP						KRIEG_HYPOXIA_NOT_VIA_KDM3A		SANA_TNF_SIGNALING_UP
202	CRYBG1	crystallin beta-gamma domain containing 1 [Source:HGNC Symbol;Acc:HGNC:356]		PHONG_TNF_RESPONSE_NOT_VIA_P38	BLALOCK_ALZHEIMERS_DISEASE_UP					BLANCO_MELO_RESPIRATORY_SYNCYTIAL_VIRUS_INFECTION_A594_CELLS_UP
8609	KLF7	KLF transcription factor 7 [Source:HGNC Symbol;Acc:HGNC:6350]		PHONG_TNF_RESPONSE_NOT_VIA_P38	BLALOCK_ALZHEIMERS_DISEASE_UP										KOINUMA_TARGETS_OF_SMAD2_OR_SMAD3
1292	COL6A2	collagen type VI alpha 2 chain [Source:HGNC Symbol;Acc:HGNC:2212]		PHONG_TNF_RESPONSE_NOT_VIA_P38	BLALOCK_ALZHEIMERS_DISEASE_UP
8553	BHLHE40	basic helix-loop-helix family member e40 [Source:HGNC Symbol;Acc:HGNC:1046]		PHONG_TNF_RESPONSE_NOT_VIA_P38		KIM_WT1_TARGETS_UP	NUYTTEN_EZH2_TARGETS_UP					BUYTAERT_PHOTODYNAMIC_THERAPY_STRESS_UP					PHONG_TNF_TARGETS_UP	KRIEG_HYPOXIA_NOT_VIA_KDM3A
5971	RELB	RELB proto-oncogene, NF-kB subunit [Source:HGNC Symbol;Acc:HGNC:9956]		PHONG_TNF_RESPONSE_NOT_VIA_P38		KIM_WT1_TARGETS_UP		ZHANG_RESPONSE_TO_IKK_INHIBITOR_AND_TNF_UP				BUYTAERT_PHOTODYNAMIC_THERAPY_STRESS_UP				CHEN_METABOLIC_SYNDROM_NETWORK
4088	SMAD3	SMAD family member 3 [Source:HGNC Symbol;Acc:HGNC:6769]		PHONG_TNF_RESPONSE_NOT_VIA_P38		KIM_WT1_TARGETS_UP		ZHANG_RESPONSE_TO_IKK_INHIBITOR_AND_TNF_UP							KOINUMA_TARGETS_OF_SMAD2_OR_SMAD3					SANA_TNF_SIGNALING_UP
1969	EPHA2	EPH receptor A2 [Source:HGNC Symbol;Acc:HGNC:3386]		PHONG_TNF_RESPONSE_NOT_VIA_P38		KIM_WT1_TARGETS_UP					GRAESSMANN_APOPTOSIS_BY_DOXORUBICIN_UP				KOINUMA_TARGETS_OF_SMAD2_OR_SMAD3		PHONG_TNF_TARGETS_UP	KRIEG_HYPOXIA_NOT_VIA_KDM3A
23268	DNMBP	dynamin binding protein [Source:HGNC Symbol;Acc:HGNC:30373]		PHONG_TNF_RESPONSE_NOT_VIA_P38		KIM_WT1_TARGETS_UP
7280	TUBB2A	tubulin beta 2A class IIa [Source:HGNC Symbol;Acc:HGNC:12412]		PHONG_TNF_RESPONSE_NOT_VIA_P38			NUYTTEN_EZH2_TARGETS_UP	ZHANG_RESPONSE_TO_IKK_INHIBITOR_AND_TNF_UP				BUYTAERT_PHOTODYNAMIC_THERAPY_STRESS_UP			KOINUMA_TARGETS_OF_SMAD2_OR_SMAD3	CHEN_METABOLIC_SYNDROM_NETWORK						ZHU_CMV_ALL_UP
25841	ABTB2	ankyrin repeat and BTB domain containing 2 [Source:HGNC Symbol;Acc:HGNC:23842]		PHONG_TNF_RESPONSE_NOT_VIA_P38			NUYTTEN_EZH2_TARGETS_UP	ZHANG_RESPONSE_TO_IKK_INHIBITOR_AND_TNF_UP				BUYTAERT_PHOTODYNAMIC_THERAPY_STRESS_UP						KRIEG_HYPOXIA_NOT_VIA_KDM3A
79180	EFHD2	EF-hand domain family member D2 [Source:HGNC Symbol;Acc:HGNC:28670]		PHONG_TNF_RESPONSE_NOT_VIA_P38			NUYTTEN_EZH2_TARGETS_UP
7127	TNFAIP2	TNF alpha induced protein 2 [Source:HGNC Symbol;Acc:HGNC:11895]		PHONG_TNF_RESPONSE_NOT_VIA_P38				ZHANG_RESPONSE_TO_IKK_INHIBITOR_AND_TNF_UP	GINESTIER_BREAST_CANCER_20Q13_AMPLIFICATION_DN				BLANCO_MELO_COVID19_SARS_COV_2_INFECTION_CALU3_CELLS_UP			CHEN_METABOLIC_SYNDROM_NETWORK	PHONG_TNF_TARGETS_UP			SANA_TNF_SIGNALING_UP
23034	SAMD4A	sterile alpha motif domain containing 4A [Source:HGNC Symbol;Acc:HGNC:23023]		PHONG_TNF_RESPONSE_NOT_VIA_P38				ZHANG_RESPONSE_TO_IKK_INHIBITOR_AND_TNF_UP		BLANCO_MELO_RESPIRATORY_SYNCYTIAL_VIRUS_INFECTION_A594_CELLS_UP
11182	SLC2A6	solute carrier family 2 member 6 [Source:HGNC Symbol;Acc:HGNC:11011]		PHONG_TNF_RESPONSE_NOT_VIA_P38				ZHANG_RESPONSE_TO_IKK_INHIBITOR_AND_TNF_UP								CHEN_METABOLIC_SYNDROM_NETWORK
80774	LIMD2	LIM domain containing 2 [Source:HGNC Symbol;Acc:HGNC:28142]		PHONG_TNF_RESPONSE_NOT_VIA_P38					GINESTIER_BREAST_CANCER_20Q13_AMPLIFICATION_DN												NIKOLSKY_BREAST_CANCER_17Q21_Q25_AMPLICON
4627	MYH9	myosin heavy chain 9 [Source:HGNC Symbol;Acc:HGNC:7579]		PHONG_TNF_RESPONSE_NOT_VIA_P38											KOINUMA_TARGETS_OF_SMAD2_OR_SMAD3			KRIEG_HYPOXIA_NOT_VIA_KDM3A
9693	RAPGEF2	Rap guanine nucleotide exchange factor 2 [Source:HGNC Symbol;Acc:HGNC:16854]		PHONG_TNF_RESPONSE_NOT_VIA_P38
79651	RHBDF2	rhomboid 5 homolog 2 [Source:HGNC Symbol;Acc:HGNC:20788]		PHONG_TNF_RESPONSE_NOT_VIA_P38
79642	ARSJ	arylsulfatase family member J [Source:HGNC Symbol;Acc:HGNC:26286]		PHONG_TNF_RESPONSE_NOT_VIA_P38
54839	LRRC49	leucine rich repeat containing 49 [Source:HGNC Symbol;Acc:HGNC:25965]		PHONG_TNF_RESPONSE_NOT_VIA_P38
23677	SH3BP4	SH3 domain binding protein 4 [Source:HGNC Symbol;Acc:HGNC:10826]		PHONG_TNF_RESPONSE_NOT_VIA_P38
4864	NPC1	NPC intracellular cholesterol transporter 1 [Source:HGNC Symbol;Acc:HGNC:7897]			BLALOCK_ALZHEIMERS_DISEASE_UP	KIM_WT1_TARGETS_UP						BUYTAERT_PHOTODYNAMIC_THERAPY_STRESS_UP			KOINUMA_TARGETS_OF_SMAD2_OR_SMAD3
55909	BIN3	bridging integrator 3 [Source:HGNC Symbol;Acc:HGNC:1054]			BLALOCK_ALZHEIMERS_DISEASE_UP	KIM_WT1_TARGETS_UP										CHEN_METABOLIC_SYNDROM_NETWORK
1613	DAPK3	death associated protein kinase 3 [Source:HGNC Symbol;Acc:HGNC:2676]			BLALOCK_ALZHEIMERS_DISEASE_UP	KIM_WT1_TARGETS_UP												KRIEG_HYPOXIA_NOT_VIA_KDM3A
2318	FLNC	filamin C [Source:HGNC Symbol;Acc:HGNC:3756]			BLALOCK_ALZHEIMERS_DISEASE_UP	KIM_WT1_TARGETS_UP
4047	LSS	lanosterol synthase [Source:HGNC Symbol;Acc:HGNC:6708]			BLALOCK_ALZHEIMERS_DISEASE_UP		NUYTTEN_EZH2_TARGETS_UP					BUYTAERT_PHOTODYNAMIC_THERAPY_STRESS_UP
9454	HOMER3	homer scaffold protein 3 [Source:HGNC Symbol;Acc:HGNC:17514]			BLALOCK_ALZHEIMERS_DISEASE_UP		NUYTTEN_EZH2_TARGETS_UP							BONOME_OVARIAN_CANCER_SURVIVAL_SUBOPTIMAL_DEBULKING		CHEN_METABOLIC_SYNDROM_NETWORK
9374	PPT2	palmitoyl-protein thioesterase 2 [Source:HGNC Symbol;Acc:HGNC:9326]			BLALOCK_ALZHEIMERS_DISEASE_UP		NUYTTEN_EZH2_TARGETS_UP								KOINUMA_TARGETS_OF_SMAD2_OR_SMAD3
9686	VGLL4	vestigial like family member 4 [Source:HGNC Symbol;Acc:HGNC:28966]			BLALOCK_ALZHEIMERS_DISEASE_UP		NUYTTEN_EZH2_TARGETS_UP
5467	PPARD	peroxisome proliferator activated receptor delta [Source:HGNC Symbol;Acc:HGNC:9235]			BLALOCK_ALZHEIMERS_DISEASE_UP			ZHANG_RESPONSE_TO_IKK_INHIBITOR_AND_TNF_UP	GINESTIER_BREAST_CANCER_20Q13_AMPLIFICATION_DN
93643	TJAP1	tight junction associated protein 1 [Source:HGNC Symbol;Acc:HGNC:17949]			BLALOCK_ALZHEIMERS_DISEASE_UP				GINESTIER_BREAST_CANCER_20Q13_AMPLIFICATION_DN			BUYTAERT_PHOTODYNAMIC_THERAPY_STRESS_UP
6949	TCOF1	treacle ribosome biogenesis factor 1 [Source:HGNC Symbol;Acc:HGNC:11654]			BLALOCK_ALZHEIMERS_DISEASE_UP				GINESTIER_BREAST_CANCER_20Q13_AMPLIFICATION_DN										LOPEZ_MBD_TARGETS
6602	SMARCD1	SWI/SNF related, matrix associated, actin dependent regulator of chromatin, subfamily d, member 1 [Source:HGNC Symbol;Acc:HGNC:11106]			BLALOCK_ALZHEIMERS_DISEASE_UP				GINESTIER_BREAST_CANCER_20Q13_AMPLIFICATION_DN										LOPEZ_MBD_TARGETS
4277	MICB	MHC class I polypeptide-related sequence B [Source:HGNC Symbol;Acc:HGNC:7091]			BLALOCK_ALZHEIMERS_DISEASE_UP					BLANCO_MELO_RESPIRATORY_SYNCYTIAL_VIRUS_INFECTION_A594_CELLS_UP				BONOME_OVARIAN_CANCER_SURVIVAL_SUBOPTIMAL_DEBULKING
5794	PTPRH	protein tyrosine phosphatase receptor type H [Source:HGNC Symbol;Acc:HGNC:9672]			BLALOCK_ALZHEIMERS_DISEASE_UP					BLANCO_MELO_RESPIRATORY_SYNCYTIAL_VIRUS_INFECTION_A594_CELLS_UP
4097	MAFG	MAF bZIP transcription factor G [Source:HGNC Symbol;Acc:HGNC:6781]			BLALOCK_ALZHEIMERS_DISEASE_UP						GRAESSMANN_APOPTOSIS_BY_DOXORUBICIN_UP	BUYTAERT_PHOTODYNAMIC_THERAPY_STRESS_UP
284119	CAVIN1	caveolae associated protein 1 [Source:HGNC Symbol;Acc:HGNC:9688]			BLALOCK_ALZHEIMERS_DISEASE_UP						GRAESSMANN_APOPTOSIS_BY_DOXORUBICIN_UP			BONOME_OVARIAN_CANCER_SURVIVAL_SUBOPTIMAL_DEBULKING		CHEN_METABOLIC_SYNDROM_NETWORK		KRIEG_HYPOXIA_NOT_VIA_KDM3A
26119	LDLRAP1	low density lipoprotein receptor adaptor protein 1 [Source:HGNC Symbol;Acc:HGNC:18640]			BLALOCK_ALZHEIMERS_DISEASE_UP						GRAESSMANN_APOPTOSIS_BY_DOXORUBICIN_UP					CHEN_METABOLIC_SYNDROM_NETWORK
5528	PPP2R5D	protein phosphatase 2 regulatory subunit B'delta [Source:HGNC Symbol;Acc:HGNC:9312]			BLALOCK_ALZHEIMERS_DISEASE_UP						GRAESSMANN_APOPTOSIS_BY_DOXORUBICIN_UP								LOPEZ_MBD_TARGETS
23210	JMJD6	jumonji domain containing 6, arginine demethylase and lysine hydroxylase [Source:HGNC Symbol;Acc:HGNC:19355]			BLALOCK_ALZHEIMERS_DISEASE_UP							BUYTAERT_PHOTODYNAMIC_THERAPY_STRESS_UP						KRIEG_HYPOXIA_NOT_VIA_KDM3A
8013	NR4A3	nuclear receptor subfamily 4 group A member 3 [Source:HGNC Symbol;Acc:HGNC:7982]			BLALOCK_ALZHEIMERS_DISEASE_UP								BLANCO_MELO_COVID19_SARS_COV_2_INFECTION_CALU3_CELLS_UP									ZHU_CMV_ALL_UP
5976	UPF1	UPF1 RNA helicase and ATPase [Source:HGNC Symbol;Acc:HGNC:9962]			BLALOCK_ALZHEIMERS_DISEASE_UP									BONOME_OVARIAN_CANCER_SURVIVAL_SUBOPTIMAL_DEBULKING					LOPEZ_MBD_TARGETS
23550	PSD4	pleckstrin and Sec7 domain containing 4 [Source:HGNC Symbol;Acc:HGNC:19096]			BLALOCK_ALZHEIMERS_DISEASE_UP									BONOME_OVARIAN_CANCER_SURVIVAL_SUBOPTIMAL_DEBULKING
8140	SLC7A5	solute carrier family 7 member 5 [Source:HGNC Symbol;Acc:HGNC:11063]			BLALOCK_ALZHEIMERS_DISEASE_UP										KOINUMA_TARGETS_OF_SMAD2_OR_SMAD3			KRIEG_HYPOXIA_NOT_VIA_KDM3A				ZHU_CMV_ALL_UP
1486	CTBS	chitobiase [Source:HGNC Symbol;Acc:HGNC:2496]			BLALOCK_ALZHEIMERS_DISEASE_UP										KOINUMA_TARGETS_OF_SMAD2_OR_SMAD3
9289	ADGRG1	adhesion G protein-coupled receptor G1 [Source:HGNC Symbol;Acc:HGNC:4512]			BLALOCK_ALZHEIMERS_DISEASE_UP										KOINUMA_TARGETS_OF_SMAD2_OR_SMAD3
25	ABL1	ABL proto-oncogene 1, non-receptor tyrosine kinase [Source:HGNC Symbol;Acc:HGNC:76]			BLALOCK_ALZHEIMERS_DISEASE_UP										KOINUMA_TARGETS_OF_SMAD2_OR_SMAD3
11100	HNRNPUL1	heterogeneous nuclear ribonucleoprotein U like 1 [Source:HGNC Symbol;Acc:HGNC:17011]			BLALOCK_ALZHEIMERS_DISEASE_UP										KOINUMA_TARGETS_OF_SMAD2_OR_SMAD3
7020	TFAP2A	transcription factor AP-2 alpha [Source:HGNC Symbol;Acc:HGNC:11742]			BLALOCK_ALZHEIMERS_DISEASE_UP										KOINUMA_TARGETS_OF_SMAD2_OR_SMAD3
1809	DPYSL3	dihydropyrimidinase like 3 [Source:HGNC Symbol;Acc:HGNC:3015]			BLALOCK_ALZHEIMERS_DISEASE_UP											CHEN_METABOLIC_SYNDROM_NETWORK		KRIEG_HYPOXIA_NOT_VIA_KDM3A
4134	MAP4	microtubule associated protein 4 [Source:HGNC Symbol;Acc:HGNC:6862]			BLALOCK_ALZHEIMERS_DISEASE_UP											CHEN_METABOLIC_SYNDROM_NETWORK
1192	CLIC1	chloride intracellular channel 1 [Source:HGNC Symbol;Acc:HGNC:2062]			BLALOCK_ALZHEIMERS_DISEASE_UP											CHEN_METABOLIC_SYNDROM_NETWORK
10555	AGPAT2	1-acylglycerol-3-phosphate O-acyltransferase 2 [Source:HGNC Symbol;Acc:HGNC:325]			BLALOCK_ALZHEIMERS_DISEASE_UP														LOPEZ_MBD_TARGETS
2000	ELF4	E74 like ETS transcription factor 4 [Source:HGNC Symbol;Acc:HGNC:3319]			BLALOCK_ALZHEIMERS_DISEASE_UP														LOPEZ_MBD_TARGETS
23139	MAST2	microtubule associated serine/threonine kinase 2 [Source:HGNC Symbol;Acc:HGNC:19035]			BLALOCK_ALZHEIMERS_DISEASE_UP														LOPEZ_MBD_TARGETS
57140	RNPEPL1	arginyl aminopeptidase like 1 [Source:HGNC Symbol;Acc:HGNC:10079]			BLALOCK_ALZHEIMERS_DISEASE_UP														LOPEZ_MBD_TARGETS
8165	AKAP1	A-kinase anchoring protein 1 [Source:HGNC Symbol;Acc:HGNC:367]			BLALOCK_ALZHEIMERS_DISEASE_UP
10066	SCAMP2	secretory carrier membrane protein 2 [Source:HGNC Symbol;Acc:HGNC:10564]			BLALOCK_ALZHEIMERS_DISEASE_UP
10869	USP19	ubiquitin specific peptidase 19 [Source:HGNC Symbol;Acc:HGNC:12617]			BLALOCK_ALZHEIMERS_DISEASE_UP
4855	NOTCH4	notch receptor 4 [Source:HGNC Symbol;Acc:HGNC:7884]			BLALOCK_ALZHEIMERS_DISEASE_UP
10498	CARM1	coactivator associated arginine methyltransferase 1 [Source:HGNC Symbol;Acc:HGNC:23393]			BLALOCK_ALZHEIMERS_DISEASE_UP
2534	FYN	FYN proto-oncogene, Src family tyrosine kinase [Source:HGNC Symbol;Acc:HGNC:4037]			BLALOCK_ALZHEIMERS_DISEASE_UP
7866	IFRD2	interferon related developmental regulator 2 [Source:HGNC Symbol;Acc:HGNC:5457]			BLALOCK_ALZHEIMERS_DISEASE_UP
4034	LRCH4	leucine rich repeats and calponin homology domain containing 4 [Source:HGNC Symbol;Acc:HGNC:6691]			BLALOCK_ALZHEIMERS_DISEASE_UP
10226	PLIN3	perilipin 3 [Source:HGNC Symbol;Acc:HGNC:16893]			BLALOCK_ALZHEIMERS_DISEASE_UP
4968	OGG1	8-oxoguanine DNA glycosylase [Source:HGNC Symbol;Acc:HGNC:8125]			BLALOCK_ALZHEIMERS_DISEASE_UP
30827	CXXC1	CXXC finger protein 1 [Source:HGNC Symbol;Acc:HGNC:24343]			BLALOCK_ALZHEIMERS_DISEASE_UP
896	CCND3	cyclin D3 [Source:HGNC Symbol;Acc:HGNC:1585]			BLALOCK_ALZHEIMERS_DISEASE_UP
23370	ARHGEF18	Rho/Rac guanine nucleotide exchange factor 18 [Source:HGNC Symbol;Acc:HGNC:17090]			BLALOCK_ALZHEIMERS_DISEASE_UP
5605	MAP2K2	mitogen-activated protein kinase kinase 2 [Source:HGNC Symbol;Acc:HGNC:6842]			BLALOCK_ALZHEIMERS_DISEASE_UP
8971	H1-10	H1.10 linker histone [Source:HGNC Symbol;Acc:HGNC:4722]			BLALOCK_ALZHEIMERS_DISEASE_UP
4038	LRP4	LDL receptor related protein 4 [Source:HGNC Symbol;Acc:HGNC:6696]			BLALOCK_ALZHEIMERS_DISEASE_UP
5429	POLH	DNA polymerase eta [Source:HGNC Symbol;Acc:HGNC:9181]			BLALOCK_ALZHEIMERS_DISEASE_UP
10825	NEU3	neuraminidase 3 [Source:HGNC Symbol;Acc:HGNC:7760]			BLALOCK_ALZHEIMERS_DISEASE_UP
81876	RAB1B	RAB1B, member RAS oncogene family [Source:HGNC Symbol;Acc:HGNC:18370]			BLALOCK_ALZHEIMERS_DISEASE_UP
8243	SMC1A	structural maintenance of chromosomes 1A [Source:HGNC Symbol;Acc:HGNC:11111]			BLALOCK_ALZHEIMERS_DISEASE_UP
25792	CIZ1	CDKN1A interacting zinc finger protein 1 [Source:HGNC Symbol;Acc:HGNC:16744]			BLALOCK_ALZHEIMERS_DISEASE_UP
3576	CXCL8	C-X-C motif chemokine ligand 8 [Source:HGNC Symbol;Acc:HGNC:6025]				KIM_WT1_TARGETS_UP	NUYTTEN_EZH2_TARGETS_UP	ZHANG_RESPONSE_TO_IKK_INHIBITOR_AND_TNF_UP		BLANCO_MELO_RESPIRATORY_SYNCYTIAL_VIRUS_INFECTION_A594_CELLS_UP		BUYTAERT_PHOTODYNAMIC_THERAPY_STRESS_UP	BLANCO_MELO_COVID19_SARS_COV_2_INFECTION_CALU3_CELLS_UP				PHONG_TNF_TARGETS_UP			SANA_TNF_SIGNALING_UP
3914	LAMB3	laminin subunit beta 3 [Source:HGNC Symbol;Acc:HGNC:6490]				KIM_WT1_TARGETS_UP	NUYTTEN_EZH2_TARGETS_UP	ZHANG_RESPONSE_TO_IKK_INHIBITOR_AND_TNF_UP							KOINUMA_TARGETS_OF_SMAD2_OR_SMAD3					SANA_TNF_SIGNALING_UP
10458	BAIAP2	BAR/IMD domain containing adaptor protein 2 [Source:HGNC Symbol;Acc:HGNC:947]				KIM_WT1_TARGETS_UP	NUYTTEN_EZH2_TARGETS_UP				GRAESSMANN_APOPTOSIS_BY_DOXORUBICIN_UP			BONOME_OVARIAN_CANCER_SURVIVAL_SUBOPTIMAL_DEBULKING							NIKOLSKY_BREAST_CANCER_17Q21_Q25_AMPLICON
2152	F3	coagulation factor III, tissue factor [Source:HGNC Symbol;Acc:HGNC:3541]				KIM_WT1_TARGETS_UP				BLANCO_MELO_RESPIRATORY_SYNCYTIAL_VIRUS_INFECTION_A594_CELLS_UP					KOINUMA_TARGETS_OF_SMAD2_OR_SMAD3
6722	SRF	serum response factor [Source:HGNC Symbol;Acc:HGNC:11291]				KIM_WT1_TARGETS_UP					GRAESSMANN_APOPTOSIS_BY_DOXORUBICIN_UP											ZHU_CMV_ALL_UP
8870	IER3	immediate early response 3 [Source:HGNC Symbol;Acc:HGNC:5392]				KIM_WT1_TARGETS_UP						BUYTAERT_PHOTODYNAMIC_THERAPY_STRESS_UP			KOINUMA_TARGETS_OF_SMAD2_OR_SMAD3		PHONG_TNF_TARGETS_UP	KRIEG_HYPOXIA_NOT_VIA_KDM3A
3589	IL11	interleukin 11 [Source:HGNC Symbol;Acc:HGNC:5966]				KIM_WT1_TARGETS_UP						BUYTAERT_PHOTODYNAMIC_THERAPY_STRESS_UP					PHONG_TNF_TARGETS_UP					ZHU_CMV_ALL_UP
7074	TIAM1	TIAM Rac1 associated GEF 1 [Source:HGNC Symbol;Acc:HGNC:11805]				KIM_WT1_TARGETS_UP								BONOME_OVARIAN_CANCER_SURVIVAL_SUBOPTIMAL_DEBULKING
6590	SLPI	secretory leukocyte peptidase inhibitor [Source:HGNC Symbol;Acc:HGNC:11092]				KIM_WT1_TARGETS_UP										CHEN_METABOLIC_SYNDROM_NETWORK
1453	CSNK1D	casein kinase 1 delta [Source:HGNC Symbol;Acc:HGNC:2452]				KIM_WT1_TARGETS_UP															NIKOLSKY_BREAST_CANCER_17Q21_Q25_AMPLICON
8871	SYNJ2	synaptojanin 2 [Source:HGNC Symbol;Acc:HGNC:11504]				KIM_WT1_TARGETS_UP
54726	OTUD4	OTU deubiquitinase 4 [Source:HGNC Symbol;Acc:HGNC:24949]				KIM_WT1_TARGETS_UP
4814	NINJ1	ninjurin 1 [Source:HGNC Symbol;Acc:HGNC:7824]					NUYTTEN_EZH2_TARGETS_UP	ZHANG_RESPONSE_TO_IKK_INHIBITOR_AND_TNF_UP			GRAESSMANN_APOPTOSIS_BY_DOXORUBICIN_UP					CHEN_METABOLIC_SYNDROM_NETWORK
259307	IL4I1	interleukin 4 induced 1 [Source:HGNC Symbol;Acc:HGNC:19094]					NUYTTEN_EZH2_TARGETS_UP	ZHANG_RESPONSE_TO_IKK_INHIBITOR_AND_TNF_UP
56243	KIAA1217	KIAA1217 [Source:HGNC Symbol;Acc:HGNC:25428]					NUYTTEN_EZH2_TARGETS_UP			BLANCO_MELO_RESPIRATORY_SYNCYTIAL_VIRUS_INFECTION_A594_CELLS_UP
7422	VEGFA	vascular endothelial growth factor A [Source:HGNC Symbol;Acc:HGNC:12680]					NUYTTEN_EZH2_TARGETS_UP				GRAESSMANN_APOPTOSIS_BY_DOXORUBICIN_UP	BUYTAERT_PHOTODYNAMIC_THERAPY_STRESS_UP
399665	EEIG1	estrogen-induced osteoclastogenesis regulator 1 [Source:HGNC Symbol;Acc:HGNC:31419]					NUYTTEN_EZH2_TARGETS_UP				GRAESSMANN_APOPTOSIS_BY_DOXORUBICIN_UP	BUYTAERT_PHOTODYNAMIC_THERAPY_STRESS_UP
1959	EGR2	early growth response 2 [Source:HGNC Symbol;Acc:HGNC:3239]					NUYTTEN_EZH2_TARGETS_UP				GRAESSMANN_APOPTOSIS_BY_DOXORUBICIN_UP		BLANCO_MELO_COVID19_SARS_COV_2_INFECTION_CALU3_CELLS_UP			CHEN_METABOLIC_SYNDROM_NETWORK	PHONG_TNF_TARGETS_UP
219855	SLC37A2	solute carrier family 37 member 2 [Source:HGNC Symbol;Acc:HGNC:20644]					NUYTTEN_EZH2_TARGETS_UP				GRAESSMANN_APOPTOSIS_BY_DOXORUBICIN_UP				KOINUMA_TARGETS_OF_SMAD2_OR_SMAD3	CHEN_METABOLIC_SYNDROM_NETWORK
5770	PTPN1	protein tyrosine phosphatase non-receptor type 1 [Source:HGNC Symbol;Acc:HGNC:9642]					NUYTTEN_EZH2_TARGETS_UP				GRAESSMANN_APOPTOSIS_BY_DOXORUBICIN_UP					CHEN_METABOLIC_SYNDROM_NETWORK
8710	SERPINB7	serpin family B member 7 [Source:HGNC Symbol;Acc:HGNC:13902]					NUYTTEN_EZH2_TARGETS_UP						BLANCO_MELO_COVID19_SARS_COV_2_INFECTION_CALU3_CELLS_UP	BONOME_OVARIAN_CANCER_SURVIVAL_SUBOPTIMAL_DEBULKING	KOINUMA_TARGETS_OF_SMAD2_OR_SMAD3
90102	PHLDB2	pleckstrin homology like domain family B member 2 [Source:HGNC Symbol;Acc:HGNC:29573]					NUYTTEN_EZH2_TARGETS_UP						BLANCO_MELO_COVID19_SARS_COV_2_INFECTION_CALU3_CELLS_UP		KOINUMA_TARGETS_OF_SMAD2_OR_SMAD3
8564	KMO	kynurenine 3-monooxygenase [Source:HGNC Symbol;Acc:HGNC:6381]					NUYTTEN_EZH2_TARGETS_UP						BLANCO_MELO_COVID19_SARS_COV_2_INFECTION_CALU3_CELLS_UP
23345	SYNE1	spectrin repeat containing nuclear envelope protein 1 [Source:HGNC Symbol;Acc:HGNC:17089]					NUYTTEN_EZH2_TARGETS_UP							BONOME_OVARIAN_CANCER_SURVIVAL_SUBOPTIMAL_DEBULKING
64855	NIBAN2	niban apoptosis regulator 2 [Source:HGNC Symbol;Acc:HGNC:25282]					NUYTTEN_EZH2_TARGETS_UP								KOINUMA_TARGETS_OF_SMAD2_OR_SMAD3	CHEN_METABOLIC_SYNDROM_NETWORK		KRIEG_HYPOXIA_NOT_VIA_KDM3A
83931	STK40	serine/threonine kinase 40 [Source:HGNC Symbol;Acc:HGNC:21373]					NUYTTEN_EZH2_TARGETS_UP												LOPEZ_MBD_TARGETS
3720	JARID2	jumonji and AT-rich interaction domain containing 2 [Source:HGNC Symbol;Acc:HGNC:6196]					NUYTTEN_EZH2_TARGETS_UP
55362	TMEM63B	transmembrane protein 63B [Source:HGNC Symbol;Acc:HGNC:17735]					NUYTTEN_EZH2_TARGETS_UP
4232	MEST	mesoderm specific transcript [Source:HGNC Symbol;Acc:HGNC:7028]					NUYTTEN_EZH2_TARGETS_UP
286	ANK1	ankyrin 1 [Source:HGNC Symbol;Acc:HGNC:492]					NUYTTEN_EZH2_TARGETS_UP
4493	MT1E	metallothionein 1E [Source:HGNC Symbol;Acc:HGNC:7397]					NUYTTEN_EZH2_TARGETS_UP
92737	DNER	delta/notch like EGF repeat containing [Source:HGNC Symbol;Acc:HGNC:24456]					NUYTTEN_EZH2_TARGETS_UP
80853	KDM7A	lysine demethylase 7A [Source:HGNC Symbol;Acc:HGNC:22224]						ZHANG_RESPONSE_TO_IKK_INHIBITOR_AND_TNF_UP		BLANCO_MELO_RESPIRATORY_SYNCYTIAL_VIRUS_INFECTION_A594_CELLS_UP			BLANCO_MELO_COVID19_SARS_COV_2_INFECTION_CALU3_CELLS_UP
9258	MFHAS1	multifunctional ROCO family signaling regulator 1 [Source:HGNC Symbol;Acc:HGNC:16982]						ZHANG_RESPONSE_TO_IKK_INHIBITOR_AND_TNF_UP				BUYTAERT_PHOTODYNAMIC_THERAPY_STRESS_UP				CHEN_METABOLIC_SYNDROM_NETWORK
6352	CCL5	C-C motif chemokine ligand 5 [Source:HGNC Symbol;Acc:HGNC:10632]						ZHANG_RESPONSE_TO_IKK_INHIBITOR_AND_TNF_UP					BLANCO_MELO_COVID19_SARS_COV_2_INFECTION_CALU3_CELLS_UP									ZHU_CMV_ALL_UP
6242	RTKN	rhotekin [Source:HGNC Symbol;Acc:HGNC:10466]						ZHANG_RESPONSE_TO_IKK_INHIBITOR_AND_TNF_UP
146705	TEPSIN	TEPSIN adaptor related protein complex 4 accessory protein [Source:HGNC Symbol;Acc:HGNC:26458]							GINESTIER_BREAST_CANCER_20Q13_AMPLIFICATION_DN		GRAESSMANN_APOPTOSIS_BY_DOXORUBICIN_UP										NIKOLSKY_BREAST_CANCER_17Q21_Q25_AMPLICON
1785	DNM2	dynamin 2 [Source:HGNC Symbol;Acc:HGNC:2974]							GINESTIER_BREAST_CANCER_20Q13_AMPLIFICATION_DN		GRAESSMANN_APOPTOSIS_BY_DOXORUBICIN_UP
54676	GTPBP2	GTP binding protein 2 [Source:HGNC Symbol;Acc:HGNC:4670]							GINESTIER_BREAST_CANCER_20Q13_AMPLIFICATION_DN			BUYTAERT_PHOTODYNAMIC_THERAPY_STRESS_UP
2889	RAPGEF1	Rap guanine nucleotide exchange factor 1 [Source:HGNC Symbol;Acc:HGNC:4568]							GINESTIER_BREAST_CANCER_20Q13_AMPLIFICATION_DN					BONOME_OVARIAN_CANCER_SURVIVAL_SUBOPTIMAL_DEBULKING	KOINUMA_TARGETS_OF_SMAD2_OR_SMAD3			KRIEG_HYPOXIA_NOT_VIA_KDM3A
5045	FURIN	furin, paired basic amino acid cleaving enzyme [Source:HGNC Symbol;Acc:HGNC:8568]							GINESTIER_BREAST_CANCER_20Q13_AMPLIFICATION_DN						KOINUMA_TARGETS_OF_SMAD2_OR_SMAD3
4172	MCM3	minichromosome maintenance complex component 3 [Source:HGNC Symbol;Acc:HGNC:6945]							GINESTIER_BREAST_CANCER_20Q13_AMPLIFICATION_DN							CHEN_METABOLIC_SYNDROM_NETWORK			LOPEZ_MBD_TARGETS
9489	PGS1	phosphatidylglycerophosphate synthase 1 [Source:HGNC Symbol;Acc:HGNC:30029]							GINESTIER_BREAST_CANCER_20Q13_AMPLIFICATION_DN							CHEN_METABOLIC_SYNDROM_NETWORK					NIKOLSKY_BREAST_CANCER_17Q21_Q25_AMPLICON
3710	ITPR3	inositol 1,4,5-trisphosphate receptor type 3 [Source:HGNC Symbol;Acc:HGNC:6182]							GINESTIER_BREAST_CANCER_20Q13_AMPLIFICATION_DN							CHEN_METABOLIC_SYNDROM_NETWORK
3833	KIFC1	kinesin family member C1 [Source:HGNC Symbol;Acc:HGNC:6389]							GINESTIER_BREAST_CANCER_20Q13_AMPLIFICATION_DN									KRIEG_HYPOXIA_NOT_VIA_KDM3A
254102	EHBP1L1	EH domain binding protein 1 like 1 [Source:HGNC Symbol;Acc:HGNC:30682]							GINESTIER_BREAST_CANCER_20Q13_AMPLIFICATION_DN									KRIEG_HYPOXIA_NOT_VIA_KDM3A
1198	CLK3	CDC like kinase 3 [Source:HGNC Symbol;Acc:HGNC:2071]							GINESTIER_BREAST_CANCER_20Q13_AMPLIFICATION_DN									KRIEG_HYPOXIA_NOT_VIA_KDM3A
3054	HCFC1	host cell factor C1 [Source:HGNC Symbol;Acc:HGNC:4839]							GINESTIER_BREAST_CANCER_20Q13_AMPLIFICATION_DN
7916	PRRC2A	proline rich coiled-coil 2A [Source:HGNC Symbol;Acc:HGNC:13918]							GINESTIER_BREAST_CANCER_20Q13_AMPLIFICATION_DN
23129	PLXND1	plexin D1 [Source:HGNC Symbol;Acc:HGNC:9107]							GINESTIER_BREAST_CANCER_20Q13_AMPLIFICATION_DN
7917	BAG6	BAG cochaperone 6 [Source:HGNC Symbol;Acc:HGNC:13919]							GINESTIER_BREAST_CANCER_20Q13_AMPLIFICATION_DN
55182	RNF220	ring finger protein 220 [Source:HGNC Symbol;Acc:HGNC:25552]							GINESTIER_BREAST_CANCER_20Q13_AMPLIFICATION_DN
1948	EFNB2	ephrin B2 [Source:HGNC Symbol;Acc:HGNC:3227]								BLANCO_MELO_RESPIRATORY_SYNCYTIAL_VIRUS_INFECTION_A594_CELLS_UP	GRAESSMANN_APOPTOSIS_BY_DOXORUBICIN_UP
1305	COL13A1	collagen type XIII alpha 1 chain [Source:HGNC Symbol;Acc:HGNC:2190]								BLANCO_MELO_RESPIRATORY_SYNCYTIAL_VIRUS_INFECTION_A594_CELLS_UP				BONOME_OVARIAN_CANCER_SURVIVAL_SUBOPTIMAL_DEBULKING
84803	GPAT3	glycerol-3-phosphate acyltransferase 3 [Source:HGNC Symbol;Acc:HGNC:28157]								BLANCO_MELO_RESPIRATORY_SYNCYTIAL_VIRUS_INFECTION_A594_CELLS_UP						CHEN_METABOLIC_SYNDROM_NETWORK
147372	CCBE1	collagen and calcium binding EGF domains 1 [Source:HGNC Symbol;Acc:HGNC:29426]								BLANCO_MELO_RESPIRATORY_SYNCYTIAL_VIRUS_INFECTION_A594_CELLS_UP
3487	IGFBP4	insulin like growth factor binding protein 4 [Source:HGNC Symbol;Acc:HGNC:5473]									GRAESSMANN_APOPTOSIS_BY_DOXORUBICIN_UP			BONOME_OVARIAN_CANCER_SURVIVAL_SUBOPTIMAL_DEBULKING
11187	PKP3	plakophilin 3 [Source:HGNC Symbol;Acc:HGNC:9025]									GRAESSMANN_APOPTOSIS_BY_DOXORUBICIN_UP			BONOME_OVARIAN_CANCER_SURVIVAL_SUBOPTIMAL_DEBULKING
22954	TRIM32	tripartite motif containing 32 [Source:HGNC Symbol;Acc:HGNC:16380]									GRAESSMANN_APOPTOSIS_BY_DOXORUBICIN_UP				KOINUMA_TARGETS_OF_SMAD2_OR_SMAD3	CHEN_METABOLIC_SYNDROM_NETWORK
54101	RIPK4	receptor interacting serine/threonine kinase 4 [Source:HGNC Symbol;Acc:HGNC:496]									GRAESSMANN_APOPTOSIS_BY_DOXORUBICIN_UP				KOINUMA_TARGETS_OF_SMAD2_OR_SMAD3			KRIEG_HYPOXIA_NOT_VIA_KDM3A
10589	DRAP1	DR1 associated protein 1 [Source:HGNC Symbol;Acc:HGNC:3019]									GRAESSMANN_APOPTOSIS_BY_DOXORUBICIN_UP				KOINUMA_TARGETS_OF_SMAD2_OR_SMAD3				LOPEZ_MBD_TARGETS
929	CD14	CD14 molecule [Source:HGNC Symbol;Acc:HGNC:1628]									GRAESSMANN_APOPTOSIS_BY_DOXORUBICIN_UP					CHEN_METABOLIC_SYNDROM_NETWORK
63893	UBE2O	ubiquitin conjugating enzyme E2 O [Source:HGNC Symbol;Acc:HGNC:29554]									GRAESSMANN_APOPTOSIS_BY_DOXORUBICIN_UP							KRIEG_HYPOXIA_NOT_VIA_KDM3A
823	CAPN1	calpain 1 [Source:HGNC Symbol;Acc:HGNC:1476]									GRAESSMANN_APOPTOSIS_BY_DOXORUBICIN_UP								LOPEZ_MBD_TARGETS
81605	URM1	ubiquitin related modifier 1 [Source:HGNC Symbol;Acc:HGNC:28378]									GRAESSMANN_APOPTOSIS_BY_DOXORUBICIN_UP								LOPEZ_MBD_TARGETS
58488	PCTP	phosphatidylcholine transfer protein [Source:HGNC Symbol;Acc:HGNC:8752]									GRAESSMANN_APOPTOSIS_BY_DOXORUBICIN_UP										NIKOLSKY_BREAST_CANCER_17Q21_Q25_AMPLICON
117246	FTSJ3	FtsJ RNA 2'-O-methyltransferase 3 [Source:HGNC Symbol;Acc:HGNC:17136]									GRAESSMANN_APOPTOSIS_BY_DOXORUBICIN_UP										NIKOLSKY_BREAST_CANCER_17Q21_Q25_AMPLICON
3619	INCENP	inner centromere protein [Source:HGNC Symbol;Acc:HGNC:6058]									GRAESSMANN_APOPTOSIS_BY_DOXORUBICIN_UP
7922	SLC39A7	solute carrier family 39 member 7 [Source:HGNC Symbol;Acc:HGNC:4927]									GRAESSMANN_APOPTOSIS_BY_DOXORUBICIN_UP
845	CASQ2	calsequestrin 2 [Source:HGNC Symbol;Acc:HGNC:1513]									GRAESSMANN_APOPTOSIS_BY_DOXORUBICIN_UP
26086	GPSM1	G protein signaling modulator 1 [Source:HGNC Symbol;Acc:HGNC:17858]									GRAESSMANN_APOPTOSIS_BY_DOXORUBICIN_UP
5797	PTPRM	protein tyrosine phosphatase receptor type M [Source:HGNC Symbol;Acc:HGNC:9675]									GRAESSMANN_APOPTOSIS_BY_DOXORUBICIN_UP
661	POLR3D	RNA polymerase III subunit D [Source:HGNC Symbol;Acc:HGNC:1080]									GRAESSMANN_APOPTOSIS_BY_DOXORUBICIN_UP
3127	HLA-DRB5	major histocompatibility complex, class II, DR beta 5 [Source:HGNC Symbol;Acc:HGNC:4953]									GRAESSMANN_APOPTOSIS_BY_DOXORUBICIN_UP
84153	RNASEH2C	ribonuclease H2 subunit C [Source:HGNC Symbol;Acc:HGNC:24116]									GRAESSMANN_APOPTOSIS_BY_DOXORUBICIN_UP
8309	ACOX2	acyl-CoA oxidase 2 [Source:HGNC Symbol;Acc:HGNC:120]									GRAESSMANN_APOPTOSIS_BY_DOXORUBICIN_UP
90407	TMEM41A	transmembrane protein 41A [Source:HGNC Symbol;Acc:HGNC:30544]									GRAESSMANN_APOPTOSIS_BY_DOXORUBICIN_UP
79080	CCDC86	coiled-coil domain containing 86 [Source:HGNC Symbol;Acc:HGNC:28359]									GRAESSMANN_APOPTOSIS_BY_DOXORUBICIN_UP
9181	ARHGEF2	Rho/Rac guanine nucleotide exchange factor 2 [Source:HGNC Symbol;Acc:HGNC:682]										BUYTAERT_PHOTODYNAMIC_THERAPY_STRESS_UP		BONOME_OVARIAN_CANCER_SURVIVAL_SUBOPTIMAL_DEBULKING					LOPEZ_MBD_TARGETS
8178	ELL	elongation factor for RNA polymerase II [Source:HGNC Symbol;Acc:HGNC:23114]										BUYTAERT_PHOTODYNAMIC_THERAPY_STRESS_UP		BONOME_OVARIAN_CANCER_SURVIVAL_SUBOPTIMAL_DEBULKING
64771	ILRUN	inflammation and lipid regulator with UBA-like and NBR1-like domains [Source:HGNC Symbol;Acc:HGNC:21215]										BUYTAERT_PHOTODYNAMIC_THERAPY_STRESS_UP		BONOME_OVARIAN_CANCER_SURVIVAL_SUBOPTIMAL_DEBULKING
8874	ARHGEF7	Rho guanine nucleotide exchange factor 7 [Source:HGNC Symbol;Acc:HGNC:15607]										BUYTAERT_PHOTODYNAMIC_THERAPY_STRESS_UP						KRIEG_HYPOXIA_NOT_VIA_KDM3A
9266	CYTH2	cytohesin 2 [Source:HGNC Symbol;Acc:HGNC:9502]										BUYTAERT_PHOTODYNAMIC_THERAPY_STRESS_UP						KRIEG_HYPOXIA_NOT_VIA_KDM3A
7189	TRAF6	TNF receptor associated factor 6 [Source:HGNC Symbol;Acc:HGNC:12036]										BUYTAERT_PHOTODYNAMIC_THERAPY_STRESS_UP
9860	LRIG2	leucine rich repeats and immunoglobulin like domains 2 [Source:HGNC Symbol;Acc:HGNC:20889]										BUYTAERT_PHOTODYNAMIC_THERAPY_STRESS_UP
79618	HMBOX1	homeobox containing 1 [Source:HGNC Symbol;Acc:HGNC:26137]										BUYTAERT_PHOTODYNAMIC_THERAPY_STRESS_UP
23304	UBR2	ubiquitin protein ligase E3 component n-recognin 2 [Source:HGNC Symbol;Acc:HGNC:21289]										BUYTAERT_PHOTODYNAMIC_THERAPY_STRESS_UP
55254	TMEM39A	transmembrane protein 39A [Source:HGNC Symbol;Acc:HGNC:25600]										BUYTAERT_PHOTODYNAMIC_THERAPY_STRESS_UP
8427	ZNF282	zinc finger protein 282 [Source:HGNC Symbol;Acc:HGNC:13076]										BUYTAERT_PHOTODYNAMIC_THERAPY_STRESS_UP
56623	INPP5E	inositol polyphosphate-5-phosphatase E [Source:HGNC Symbol;Acc:HGNC:21474]										BUYTAERT_PHOTODYNAMIC_THERAPY_STRESS_UP
84726	PRRC2B	proline rich coiled-coil 2B [Source:HGNC Symbol;Acc:HGNC:28121]										BUYTAERT_PHOTODYNAMIC_THERAPY_STRESS_UP
9923	ZBTB40	zinc finger and BTB domain containing 40 [Source:HGNC Symbol;Acc:HGNC:29045]										BUYTAERT_PHOTODYNAMIC_THERAPY_STRESS_UP
5316	PKNOX1	PBX/knotted 1 homeobox 1 [Source:HGNC Symbol;Acc:HGNC:9022]										BUYTAERT_PHOTODYNAMIC_THERAPY_STRESS_UP
705	BYSL	bystin like [Source:HGNC Symbol;Acc:HGNC:1157]												BONOME_OVARIAN_CANCER_SURVIVAL_SUBOPTIMAL_DEBULKING
79084	WDR77	WD repeat domain 77 [Source:HGNC Symbol;Acc:HGNC:29652]												BONOME_OVARIAN_CANCER_SURVIVAL_SUBOPTIMAL_DEBULKING
4692	NDN	necdin, MAGE family member [Source:HGNC Symbol;Acc:HGNC:7675]												BONOME_OVARIAN_CANCER_SURVIVAL_SUBOPTIMAL_DEBULKING
11332	ACOT7	acyl-CoA thioesterase 7 [Source:HGNC Symbol;Acc:HGNC:24157]												BONOME_OVARIAN_CANCER_SURVIVAL_SUBOPTIMAL_DEBULKING
7410	VAV2	vav guanine nucleotide exchange factor 2 [Source:HGNC Symbol;Acc:HGNC:12658]												BONOME_OVARIAN_CANCER_SURVIVAL_SUBOPTIMAL_DEBULKING
9429	ABCG2	ATP binding cassette subfamily G member 2 (Junior blood group) [Source:HGNC Symbol;Acc:HGNC:74]												BONOME_OVARIAN_CANCER_SURVIVAL_SUBOPTIMAL_DEBULKING
7867	MAPKAPK3	MAPK activated protein kinase 3 [Source:HGNC Symbol;Acc:HGNC:6888]												BONOME_OVARIAN_CANCER_SURVIVAL_SUBOPTIMAL_DEBULKING
4145	MATK	megakaryocyte-associated tyrosine kinase [Source:HGNC Symbol;Acc:HGNC:6906]												BONOME_OVARIAN_CANCER_SURVIVAL_SUBOPTIMAL_DEBULKING
6494	SIPA1	signal-induced proliferation-associated 1 [Source:HGNC Symbol;Acc:HGNC:10885]												BONOME_OVARIAN_CANCER_SURVIVAL_SUBOPTIMAL_DEBULKING
57109	REXO4	REX4 homolog, 3'-5' exonuclease [Source:HGNC Symbol;Acc:HGNC:12820]												BONOME_OVARIAN_CANCER_SURVIVAL_SUBOPTIMAL_DEBULKING
10444	ZER1	zyg-11 related cell cycle regulator [Source:HGNC Symbol;Acc:HGNC:30960]												BONOME_OVARIAN_CANCER_SURVIVAL_SUBOPTIMAL_DEBULKING
203068	TUBB	tubulin beta class I [Source:HGNC Symbol;Acc:HGNC:20778]													KOINUMA_TARGETS_OF_SMAD2_OR_SMAD3	CHEN_METABOLIC_SYNDROM_NETWORK		KRIEG_HYPOXIA_NOT_VIA_KDM3A
84632	AFAP1L2	actin filament associated protein 1 like 2 [Source:HGNC Symbol;Acc:HGNC:25901]													KOINUMA_TARGETS_OF_SMAD2_OR_SMAD3	CHEN_METABOLIC_SYNDROM_NETWORK
10076	PTPRU	protein tyrosine phosphatase receptor type U [Source:HGNC Symbol;Acc:HGNC:9683]													KOINUMA_TARGETS_OF_SMAD2_OR_SMAD3				LOPEZ_MBD_TARGETS
23648	SSBP3	single stranded DNA binding protein 3 [Source:HGNC Symbol;Acc:HGNC:15674]													KOINUMA_TARGETS_OF_SMAD2_OR_SMAD3				LOPEZ_MBD_TARGETS
85450	ITPRIP	inositol 1,4,5-trisphosphate receptor interacting protein [Source:HGNC Symbol;Acc:HGNC:29370]													KOINUMA_TARGETS_OF_SMAD2_OR_SMAD3
25942	SIN3A	SIN3 transcription regulator family member A [Source:HGNC Symbol;Acc:HGNC:19353]													KOINUMA_TARGETS_OF_SMAD2_OR_SMAD3
64858	DCLRE1B	DNA cross-link repair 1B [Source:HGNC Symbol;Acc:HGNC:17641]													KOINUMA_TARGETS_OF_SMAD2_OR_SMAD3
55612	FERMT1	FERM domain containing kindlin 1 [Source:HGNC Symbol;Acc:HGNC:15889]													KOINUMA_TARGETS_OF_SMAD2_OR_SMAD3
81603	TRIM8	tripartite motif containing 8 [Source:HGNC Symbol;Acc:HGNC:15579]													KOINUMA_TARGETS_OF_SMAD2_OR_SMAD3
25987	TSKU	tsukushi, small leucine rich proteoglycan [Source:HGNC Symbol;Acc:HGNC:28850]													KOINUMA_TARGETS_OF_SMAD2_OR_SMAD3
9328	GTF3C5	general transcription factor IIIC subunit 5 [Source:HGNC Symbol;Acc:HGNC:4668]													KOINUMA_TARGETS_OF_SMAD2_OR_SMAD3
3689	ITGB2	integrin subunit beta 2 [Source:HGNC Symbol;Acc:HGNC:6155]														CHEN_METABOLIC_SYNDROM_NETWORK		KRIEG_HYPOXIA_NOT_VIA_KDM3A
396	ARHGDIA	Rho GDP dissociation inhibitor alpha [Source:HGNC Symbol;Acc:HGNC:678]														CHEN_METABOLIC_SYNDROM_NETWORK			LOPEZ_MBD_TARGETS		NIKOLSKY_BREAST_CANCER_17Q21_Q25_AMPLICON
7170	TPM3	tropomyosin 3 [Source:HGNC Symbol;Acc:HGNC:12012]														CHEN_METABOLIC_SYNDROM_NETWORK			LOPEZ_MBD_TARGETS
7448	VTN	vitronectin [Source:HGNC Symbol;Acc:HGNC:12724]														CHEN_METABOLIC_SYNDROM_NETWORK			LOPEZ_MBD_TARGETS
345651	ACTBL2	actin beta like 2 [Source:HGNC Symbol;Acc:HGNC:17780]														CHEN_METABOLIC_SYNDROM_NETWORK
3241	HPCAL1	hippocalcin like 1 [Source:HGNC Symbol;Acc:HGNC:5145]														CHEN_METABOLIC_SYNDROM_NETWORK
64115	VSIR	V-set immunoregulatory receptor [Source:HGNC Symbol;Acc:HGNC:30085]														CHEN_METABOLIC_SYNDROM_NETWORK
7805	LAPTM5	lysosomal protein transmembrane 5 [Source:HGNC Symbol;Acc:HGNC:29612]														CHEN_METABOLIC_SYNDROM_NETWORK
80346	REEP4	receptor accessory protein 4 [Source:HGNC Symbol;Acc:HGNC:26176]														CHEN_METABOLIC_SYNDROM_NETWORK
1786	DNMT1	DNA methyltransferase 1 [Source:HGNC Symbol;Acc:HGNC:2976]														CHEN_METABOLIC_SYNDROM_NETWORK
64794	DDX31	DEAD-box helicase 31 [Source:HGNC Symbol;Acc:HGNC:16715]														CHEN_METABOLIC_SYNDROM_NETWORK
55619	DOCK10	dedicator of cytokinesis 10 [Source:HGNC Symbol;Acc:HGNC:23479]														CHEN_METABOLIC_SYNDROM_NETWORK
84187	TMEM164	transmembrane protein 164 [Source:HGNC Symbol;Acc:HGNC:26217]														CHEN_METABOLIC_SYNDROM_NETWORK
4210	MEFV	MEFV innate immunity regulator, pyrin [Source:HGNC Symbol;Acc:HGNC:6998]														CHEN_METABOLIC_SYNDROM_NETWORK
23207	PLEKHM2	pleckstrin homology and RUN domain containing M2 [Source:HGNC Symbol;Acc:HGNC:29131]														CHEN_METABOLIC_SYNDROM_NETWORK
226	ALDOA	aldolase, fructose-bisphosphate A [Source:HGNC Symbol;Acc:HGNC:414]																KRIEG_HYPOXIA_NOT_VIA_KDM3A	LOPEZ_MBD_TARGETS
726	CAPN5	calpain 5 [Source:HGNC Symbol;Acc:HGNC:1482]																KRIEG_HYPOXIA_NOT_VIA_KDM3A	LOPEZ_MBD_TARGETS
26502	NARF	nuclear prelamin A recognition factor [Source:HGNC Symbol;Acc:HGNC:29916]																KRIEG_HYPOXIA_NOT_VIA_KDM3A			NIKOLSKY_BREAST_CANCER_17Q21_Q25_AMPLICON
598	BCL2L1	BCL2 like 1 [Source:HGNC Symbol;Acc:HGNC:992]																KRIEG_HYPOXIA_NOT_VIA_KDM3A
2997	GYS1	glycogen synthase 1 [Source:HGNC Symbol;Acc:HGNC:4706]																KRIEG_HYPOXIA_NOT_VIA_KDM3A
6525	SMTN	smoothelin [Source:HGNC Symbol;Acc:HGNC:11126]																KRIEG_HYPOXIA_NOT_VIA_KDM3A
10174	SORBS3	sorbin and SH3 domain containing 3 [Source:HGNC Symbol;Acc:HGNC:30907]																KRIEG_HYPOXIA_NOT_VIA_KDM3A
2257	FGF12	fibroblast growth factor 12 [Source:HGNC Symbol;Acc:HGNC:3668]																KRIEG_HYPOXIA_NOT_VIA_KDM3A
55920	RCC2	regulator of chromosome condensation 2 [Source:HGNC Symbol;Acc:HGNC:30297]																KRIEG_HYPOXIA_NOT_VIA_KDM3A
257364	SNX33	sorting nexin 33 [Source:HGNC Symbol;Acc:HGNC:28468]																KRIEG_HYPOXIA_NOT_VIA_KDM3A
114884	OSBPL10	oxysterol binding protein like 10 [Source:HGNC Symbol;Acc:HGNC:16395]																KRIEG_HYPOXIA_NOT_VIA_KDM3A
666	BOK	BCL2 family apoptosis regulator BOK [Source:HGNC Symbol;Acc:HGNC:1087]																KRIEG_HYPOXIA_NOT_VIA_KDM3A
65998	ZFTA	zinc finger translocation associated [Source:HGNC Symbol;Acc:HGNC:28449]																KRIEG_HYPOXIA_NOT_VIA_KDM3A
6904	TBCD	tubulin folding cofactor D [Source:HGNC Symbol;Acc:HGNC:11581]																	LOPEZ_MBD_TARGETS		NIKOLSKY_BREAST_CANCER_17Q21_Q25_AMPLICON
4221	MEN1	menin 1 [Source:HGNC Symbol;Acc:HGNC:7010]																	LOPEZ_MBD_TARGETS
5589	PRKCSH	protein kinase C substrate 80K-H [Source:HGNC Symbol;Acc:HGNC:9411]																	LOPEZ_MBD_TARGETS
1841	DTYMK	deoxythymidylate kinase [Source:HGNC Symbol;Acc:HGNC:3061]																	LOPEZ_MBD_TARGETS
2176	FANCC	FA complementation group C [Source:HGNC Symbol;Acc:HGNC:3584]																	LOPEZ_MBD_TARGETS
347733	TUBB2B	tubulin beta 2B class IIb [Source:HGNC Symbol;Acc:HGNC:30829]																	LOPEZ_MBD_TARGETS
84444	DOT1L	DOT1 like histone lysine methyltransferase [Source:HGNC Symbol;Acc:HGNC:24948]																	LOPEZ_MBD_TARGETS
6256	RXRA	retinoid X receptor alpha [Source:HGNC Symbol;Acc:HGNC:10477]																	LOPEZ_MBD_TARGETS
11140	CDC37	cell division cycle 37, HSP90 cochaperone [Source:HGNC Symbol;Acc:HGNC:1735]																	LOPEZ_MBD_TARGETS
2733	GLE1	GLE1 RNA export mediator [Source:HGNC Symbol;Acc:HGNC:4315]																	LOPEZ_MBD_TARGETS
1938	EEF2	eukaryotic translation elongation factor 2 [Source:HGNC Symbol;Acc:HGNC:3214]																	LOPEZ_MBD_TARGETS
63899	NSUN3	NOP2/Sun RNA methyltransferase 3 [Source:HGNC Symbol;Acc:HGNC:26208]																	LOPEZ_MBD_TARGETS
7317	UBA1	ubiquitin like modifier activating enzyme 1 [Source:HGNC Symbol;Acc:HGNC:12469]																	LOPEZ_MBD_TARGETS
9442	MED27	mediator complex subunit 27 [Source:HGNC Symbol;Acc:HGNC:2377]																	LOPEZ_MBD_TARGETS
4107	MAGEA8	MAGE family member A8 [Source:HGNC Symbol;Acc:HGNC:6806]																	LOPEZ_MBD_TARGETS
124565	SLC38A10	solute carrier family 38 member 10 [Source:HGNC Symbol;Acc:HGNC:28237]																			NIKOLSKY_BREAST_CANCER_17Q21_Q25_AMPLICON
3396	MRPL58	mitochondrial ribosomal protein L58 [Source:HGNC Symbol;Acc:HGNC:5359]																			NIKOLSKY_BREAST_CANCER_17Q21_Q25_AMPLICON
51651	PTRH2	peptidyl-tRNA hydrolase 2 [Source:HGNC Symbol;Acc:HGNC:24265]																			NIKOLSKY_BREAST_CANCER_17Q21_Q25_AMPLICON
2194	FASN	fatty acid synthase [Source:HGNC Symbol;Acc:HGNC:3594]																			NIKOLSKY_BREAST_CANCER_17Q21_Q25_AMPLICON
23558	WBP2	WW domain binding protein 2 [Source:HGNC Symbol;Acc:HGNC:12738]																			NIKOLSKY_BREAST_CANCER_17Q21_Q25_AMPLICON
9146	HGS	hepatocyte growth factor-regulated tyrosine kinase substrate [Source:HGNC Symbol;Acc:HGNC:4897]																			NIKOLSKY_BREAST_CANCER_17Q21_Q25_AMPLICON
51204	TACO1	translational activator of cytochrome c oxidase I [Source:HGNC Symbol;Acc:HGNC:24316]																			NIKOLSKY_BREAST_CANCER_17Q21_Q25_AMPLICON
6603	SMARCD2	SWI/SNF related, matrix associated, actin dependent regulator of chromatin, subfamily d, member 2 [Source:HGNC Symbol;Acc:HGNC:11107]																			NIKOLSKY_BREAST_CANCER_17Q21_Q25_AMPLICON
5705	PSMC5	proteasome 26S subunit, ATPase 5 [Source:HGNC Symbol;Acc:HGNC:9552]																			NIKOLSKY_BREAST_CANCER_17Q21_Q25_AMPLICON
974	CD79B	CD79b molecule [Source:HGNC Symbol;Acc:HGNC:1699]																			NIKOLSKY_BREAST_CANCER_17Q21_Q25_AMPLICON
6730	SRP68	signal recognition particle 68 [Source:HGNC Symbol;Acc:HGNC:11302]																			NIKOLSKY_BREAST_CANCER_17Q21_Q25_AMPLICON
146712	B3GNTL1	UDP-GlcNAc:betaGal beta-1,3-N-acetylglucosaminyltransferase like 1 [Source:HGNC Symbol;Acc:HGNC:21727]																			NIKOLSKY_BREAST_CANCER_17Q21_Q25_AMPLICON
388407	LINC02875	long intergenic non-protein coding RNA 2875 [Source:HGNC Symbol;Acc:HGNC:32699]																			NIKOLSKY_BREAST_CANCER_17Q21_Q25_AMPLICON
57521	RPTOR	regulatory associated protein of MTOR complex 1 [Source:HGNC Symbol;Acc:HGNC:30287]																			NIKOLSKY_BREAST_CANCER_17Q21_Q25_AMPLICON
2011	MARK2	microtubule affinity regulating kinase 2 [Source:HGNC Symbol;Acc:HGNC:3332]																				ZHU_CMV_ALL_UP
8242	KDM5C	lysine demethylase 5C [Source:HGNC Symbol;Acc:HGNC:11114]																				ZHU_CMV_ALL_UP
1288	COL4A6	collagen type IV alpha 6 chain [Source:HGNC Symbol;Acc:HGNC:2208]
9223	MAGI1	membrane associated guanylate kinase, WW and PDZ domain containing 1 [Source:HGNC Symbol;Acc:HGNC:946]
7764	ZNF217	zinc finger protein 217 [Source:HGNC Symbol;Acc:HGNC:13009]
176	ACAN	aggrecan [Source:HGNC Symbol;Acc:HGNC:319]
8000	PSCA	prostate stem cell antigen [Source:HGNC Symbol;Acc:HGNC:9500]
11270	NRM	nurim [Source:HGNC Symbol;Acc:HGNC:8003]
6204	RPS10	ribosomal protein S10 [Source:HGNC Symbol;Acc:HGNC:10383]
476	ATP1A1	ATPase Na+/K+ transporting subunit alpha 1 [Source:HGNC Symbol;Acc:HGNC:799]
57661	PHRF1	PHD and ring finger domains 1 [Source:HGNC Symbol;Acc:HGNC:24351]
11070	TMEM115	transmembrane protein 115 [Source:HGNC Symbol;Acc:HGNC:30055]
9825	SPATA2	spermatogenesis associated 2 [Source:HGNC Symbol;Acc:HGNC:14681]
975	CD81	CD81 molecule [Source:HGNC Symbol;Acc:HGNC:1701]
4756	NEO1	neogenin 1 [Source:HGNC Symbol;Acc:HGNC:7754]
9654	TTLL4	tubulin tyrosine ligase like 4 [Source:HGNC Symbol;Acc:HGNC:28976]
57130	ATP13A1	ATPase 13A1 [Source:HGNC Symbol;Acc:HGNC:24215]
152002	XXYLT1	xyloside xylosyltransferase 1 [Source:HGNC Symbol;Acc:HGNC:26639]
4478	MSN	moesin [Source:HGNC Symbol;Acc:HGNC:7373]
10432	RBM14	RNA binding motif protein 14 [Source:HGNC Symbol;Acc:HGNC:14219]
27010	TPK1	thiamin pyrophosphokinase 1 [Source:HGNC Symbol;Acc:HGNC:17358]
112464	CAVIN3	caveolae associated protein 3 [Source:HGNC Symbol;Acc:HGNC:9400]
5211	PFKL	phosphofructokinase, liver type [Source:HGNC Symbol;Acc:HGNC:8876]
84818	IL17RC	interleukin 17 receptor C [Source:HGNC Symbol;Acc:HGNC:18358]
81839	VANGL1	VANGL planar cell polarity protein 1 [Source:HGNC Symbol;Acc:HGNC:15512]
92002	CCNQ	cyclin Q [Source:HGNC Symbol;Acc:HGNC:28434]
55764	IFT122	intraflagellar transport 122 [Source:HGNC Symbol;Acc:HGNC:13556]
728294	D2HGDH	D-2-hydroxyglutarate dehydrogenase [Source:HGNC Symbol;Acc:HGNC:28358]
401647	GOLGA7B	golgin A7 family member B [Source:HGNC Symbol;Acc:HGNC:31668]
153443	SRFBP1	serum response factor binding protein 1 [Source:HGNC Symbol;Acc:HGNC:26333]
9441	MED26	mediator complex subunit 26 [Source:HGNC Symbol;Acc:HGNC:2376]
5673	PSG5	pregnancy specific beta-1-glycoprotein 5 [Source:HGNC Symbol;Acc:HGNC:9522]
57514	ARHGAP31	Rho GTPase activating protein 31 [Source:HGNC Symbol;Acc:HGNC:29216]
170954	PPP1R18	protein phosphatase 1 regulatory subunit 18 [Source:HGNC Symbol;Acc:HGNC:29413]
2119	ETV5	ETS variant transcription factor 5 [Source:HGNC Symbol;Acc:HGNC:3494]
23511	NUP188	nucleoporin 188 [Source:HGNC Symbol;Acc:HGNC:17859]
56704	JPH1	junctophilin 1 [Source:HGNC Symbol;Acc:HGNC:14201]
79650	USB1	U6 snRNA biogenesis phosphodiesterase 1 [Source:HGNC Symbol;Acc:HGNC:25792]
114787	GPRIN1	G protein regulated inducer of neurite outgrowth 1 [Source:HGNC Symbol;Acc:HGNC:24835]
25894	PLEKHG4	pleckstrin homology and RhoGEF domain containing G4 [Source:HGNC Symbol;Acc:HGNC:24501]
55320	MIS18BP1	MIS18 binding protein 1 [Source:HGNC Symbol;Acc:HGNC:20190]
80071	CCDC15	coiled-coil domain containing 15 [Source:HGNC Symbol;Acc:HGNC:25798]
207107	SFTA1P	surfactant associated 1, lncRNA [Source:HGNC Symbol;Acc:HGNC:18383]
105377378	ENSG00000288781	novel transcript
83648	FAM167A	family with sequence similarity 167 member A [Source:HGNC Symbol;Acc:HGNC:15549]
54438	GFOD1	Gfo/Idh/MocA-like oxidoreductase domain containing 1 [Source:HGNC Symbol;Acc:HGNC:21096]
113878	DTX2	deltex E3 ubiquitin ligase 2 [Source:HGNC Symbol;Acc:HGNC:15973]
391	RHOG	ras homolog family member G [Source:HGNC Symbol;Acc:HGNC:672]
85301	COL27A1	collagen type XXVII alpha 1 chain [Source:HGNC Symbol;Acc:HGNC:22986]
6331	SCN5A	sodium voltage-gated channel alpha subunit 5 [Source:HGNC Symbol;Acc:HGNC:10593]
1264	CNN1	calponin 1 [Source:HGNC Symbol;Acc:HGNC:2155]
54555	DDX49	DEAD-box helicase 49 [Source:HGNC Symbol;Acc:HGNC:18684]
2140	EYA3	EYA transcriptional coactivator and phosphatase 3 [Source:HGNC Symbol;Acc:HGNC:3521]
23132	RAD54L2	RAD54 like 2 [Source:HGNC Symbol;Acc:HGNC:29123]
55324	ABCF3	ATP binding cassette subfamily F member 3 [Source:HGNC Symbol;Acc:HGNC:72]
9448	MAP4K4	mitogen-activated protein kinase kinase kinase kinase 4 [Source:HGNC Symbol;Acc:HGNC:6866]
6294	SAFB	scaffold attachment factor B [Source:HGNC Symbol;Acc:HGNC:10520]
10992	SF3B2	splicing factor 3b subunit 2 [Source:HGNC Symbol;Acc:HGNC:10769]
2137	EXTL3	exostosin like glycosyltransferase 3 [Source:HGNC Symbol;Acc:HGNC:3518]
27339	PRPF19	pre-mRNA processing factor 19 [Source:HGNC Symbol;Acc:HGNC:17896]
8458	TTF2	transcription termination factor 2 [Source:HGNC Symbol;Acc:HGNC:12398]
327	APEH	acylaminoacyl-peptide hydrolase [Source:HGNC Symbol;Acc:HGNC:586]
81034	SLC25A32	solute carrier family 25 member 32 [Source:HGNC Symbol;Acc:HGNC:29683]
9972	NUP153	nucleoporin 153 [Source:HGNC Symbol;Acc:HGNC:8062]
1939	EIF2D	eukaryotic translation initiation factor 2D [Source:HGNC Symbol;Acc:HGNC:6583]
357	SHROOM2	shroom family member 2 [Source:HGNC Symbol;Acc:HGNC:630]
2731	GLDC	glycine decarboxylase [Source:HGNC Symbol;Acc:HGNC:4313]
8536	CAMK1	calcium/calmodulin dependent protein kinase I [Source:HGNC Symbol;Acc:HGNC:1459]
79986	ZNF702P	zinc finger protein 702, pseudogene [Source:HGNC Symbol;Acc:HGNC:25775]
28986	MAGEH1	MAGE family member H1 [Source:HGNC Symbol;Acc:HGNC:24092]
55668	GPATCH2L	G-patch domain containing 2 like [Source:HGNC Symbol;Acc:HGNC:20210]
404093	CUEDC1	CUE domain containing 1 [Source:HGNC Symbol;Acc:HGNC:31350]
10396	ATP8A1	ATPase phospholipid transporting 8A1 [Source:HGNC Symbol;Acc:HGNC:13531]
57161	PELI2	pellino E3 ubiquitin protein ligase family member 2 [Source:HGNC Symbol;Acc:HGNC:8828]
55635	DEPDC1	DEP domain containing 1 [Source:HGNC Symbol;Acc:HGNC:22949]
66000	TMEM108	transmembrane protein 108 [Source:HGNC Symbol;Acc:HGNC:28451]
7079	TIMP4	TIMP metallopeptidase inhibitor 4 [Source:HGNC Symbol;Acc:HGNC:11823]
10003	NAALAD2	N-acetylated alpha-linked acidic dipeptidase 2 [Source:HGNC Symbol;Acc:HGNC:14526]
1871	E2F3	E2F transcription factor 3 [Source:HGNC Symbol;Acc:HGNC:3115]
8555	CDC14B	cell division cycle 14B [Source:HGNC Symbol;Acc:HGNC:1719]
84950	PRPF38A	pre-mRNA processing factor 38A [Source:HGNC Symbol;Acc:HGNC:25930]
55696	RBM22	RNA binding motif protein 22 [Source:HGNC Symbol;Acc:HGNC:25503]
83468	GLT8D2	glycosyltransferase 8 domain containing 2 [Source:HGNC Symbol;Acc:HGNC:24890]
2626	GATA4	GATA binding protein 4 [Source:HGNC Symbol;Acc:HGNC:4173]
3563	IL3RA	interleukin 3 receptor subunit alpha [Source:HGNC Symbol;Acc:HGNC:6012]
5587	PRKD1	protein kinase D1 [Source:HGNC Symbol;Acc:HGNC:9407]
92949	ADAMTSL1	ADAMTS like 1 [Source:HGNC Symbol;Acc:HGNC:14632]
2324	FLT4	fms related receptor tyrosine kinase 4 [Source:HGNC Symbol;Acc:HGNC:3767]
392255	GDF6	growth differentiation factor 6 [Source:HGNC Symbol;Acc:HGNC:4221]
105373869	LINC01614	long intergenic non-protein coding RNA 1614 [Source:HGNC Symbol;Acc:HGNC:51847]
55170	PRMT6	protein arginine methyltransferase 6 [Source:HGNC Symbol;Acc:HGNC:18241]
113829	SLC35A4	solute carrier family 35 member A4 [Source:HGNC Symbol;Acc:HGNC:20753]
53838	C11orf24	chromosome 11 open reading frame 24 [Source:HGNC Symbol;Acc:HGNC:1174]
10317	B3GALT5	beta-1,3-galactosyltransferase 5 [Source:HGNC Symbol;Acc:HGNC:920]
64319	FBRS	fibrosin [Source:HGNC Symbol;Acc:HGNC:20442]
9635	CLCA2	chloride channel accessory 2 [Source:HGNC Symbol;Acc:HGNC:2016]
57192	MCOLN1	mucolipin TRP cation channel 1 [Source:HGNC Symbol;Acc:HGNC:13356]
55174	INTS10	integrator complex subunit 10 [Source:HGNC Symbol;Acc:HGNC:25548]
3931	LCAT	lecithin-cholesterol acyltransferase [Source:HGNC Symbol;Acc:HGNC:6522]
256764	WDR72	WD repeat domain 72 [Source:HGNC Symbol;Acc:HGNC:26790]
5251	PHEX	phosphate regulating endopeptidase X-linked [Source:HGNC Symbol;Acc:HGNC:8918]
127002	ATXN7L2	ataxin 7 like 2 [Source:HGNC Symbol;Acc:HGNC:28713]
64748	PLPPR2	phospholipid phosphatase related 2 [Source:HGNC Symbol;Acc:HGNC:29566]
55048	VPS37C	VPS37C subunit of ESCRT-I [Source:HGNC Symbol;Acc:HGNC:26097]
54662	TBC1D13	TBC1 domain family member 13 [Source:HGNC Symbol;Acc:HGNC:25571]
440416	CCDC144NL-AS1	CCDC144NL antisense RNA 1 [Source:HGNC Symbol;Acc:HGNC:51340]
283373	ANKRD52	ankyrin repeat domain 52 [Source:HGNC Symbol;Acc:HGNC:26614]
102724362	SPINT1-AS1	SPINT1 antisense RNA 1 [Source:HGNC Symbol;Acc:HGNC:53162]
29953	TRHDE	thyrotropin releasing hormone degrading enzyme [Source:HGNC Symbol;Acc:HGNC:30748]
221178	SPATA13	spermatogenesis associated 13 [Source:HGNC Symbol;Acc:HGNC:23222]
64093	SMOC1	SPARC related modular calcium binding 1 [Source:HGNC Symbol;Acc:HGNC:20318]
2262	GPC5	glypican 5 [Source:HGNC Symbol;Acc:HGNC:4453]
55095	SAMD4B	sterile alpha motif domain containing 4B [Source:HGNC Symbol;Acc:HGNC:25492]
23	ABCF1	ATP binding cassette subfamily F member 1 [Source:HGNC Symbol;Acc:HGNC:70]
85460	ZNF518B	zinc finger protein 518B [Source:HGNC Symbol;Acc:HGNC:29365]
10524	KAT5	lysine acetyltransferase 5 [Source:HGNC Symbol;Acc:HGNC:5275]
2649	NR6A1	nuclear receptor subfamily 6 group A member 1 [Source:HGNC Symbol;Acc:HGNC:7985]
2356	FPGS	folylpolyglutamate synthase [Source:HGNC Symbol;Acc:HGNC:3824]
7268	TTC4	tetratricopeptide repeat domain 4 [Source:HGNC Symbol;Acc:HGNC:12394]
162972	ZNF550	zinc finger protein 550 [Source:HGNC Symbol;Acc:HGNC:28643]
4337	MOCS1	molybdenum cofactor synthesis 1 [Source:HGNC Symbol;Acc:HGNC:7190]
390205	LRRC10B	leucine rich repeat containing 10B [Source:HGNC Symbol;Acc:HGNC:37215]
55756	INTS9	integrator complex subunit 9 [Source:HGNC Symbol;Acc:HGNC:25592]
84527	ZNF559	zinc finger protein 559 [Source:HGNC Symbol;Acc:HGNC:28197]
828	CAPS	calcyphosine [Source:HGNC Symbol;Acc:HGNC:1487]
100009676	ZBTB11-AS1	ZBTB11 antisense RNA 1 [Source:HGNC Symbol;Acc:HGNC:48573]
6396	SEC13	SEC13 homolog, nuclear pore and COPII coat complex component [Source:HGNC Symbol;Acc:HGNC:10697]
25920	NELFB	negative elongation factor complex member B [Source:HGNC Symbol;Acc:HGNC:24324]
57057	TBX20	T-box transcription factor 20 [Source:HGNC Symbol;Acc:HGNC:11598]
654433	PAX8-AS1	PAX8 antisense RNA 1 [Source:HGNC Symbol;Acc:HGNC:49271]
112802	KRT71	keratin 71 [Source:HGNC Symbol;Acc:HGNC:28927]
9858	PPP1R26	protein phosphatase 1 regulatory subunit 26 [Source:HGNC Symbol;Acc:HGNC:29089]
348013	TMEM255B	transmembrane protein 255B [Source:HGNC Symbol;Acc:HGNC:28297]
4536	MT-ND2	mitochondrially encoded NADH:ubiquinone oxidoreductase core subunit 2 [Source:HGNC Symbol;Acc:HGNC:7456]
6101	RP1	RP1 axonemal microtubule associated [Source:HGNC Symbol;Acc:HGNC:10263]
442117	GALNTL6	polypeptide N-acetylgalactosaminyltransferase like 6 [Source:HGNC Symbol;Acc:HGNC:33844]
27154	BRPF3	bromodomain and PHD finger containing 3 [Source:HGNC Symbol;Acc:HGNC:14256]
100133205	LINC00240	long intergenic non-protein coding RNA 240 [Source:HGNC Symbol;Acc:HGNC:18772]
100874207	ST3GAL6-AS1	ST3GAL6 antisense RNA 1 [Source:HGNC Symbol;Acc:HGNC:40828]
55171	TBCCD1	TBCC domain containing 1 [Source:HGNC Symbol;Acc:HGNC:25546]
54020	SLC37A1	solute carrier family 37 member 1 [Source:HGNC Symbol;Acc:HGNC:11024]
7761	ZNF214	zinc finger protein 214 [Source:HGNC Symbol;Acc:HGNC:13006]
388685	LINC01138	long intergenic non-protein coding RNA 1138 [Source:HGNC Symbol;Acc:HGNC:49454]
159195	USP54	ubiquitin specific peptidase 54 [Source:HGNC Symbol;Acc:HGNC:23513]
114788	CSMD3	CUB and Sushi multiple domains 3 [Source:HGNC Symbol;Acc:HGNC:19291]
79674	VEPH1	ventricular zone expressed PH domain containing 1 [Source:HGNC Symbol;Acc:HGNC:25735]
84221	SPATC1L	spermatogenesis and centriole associated 1 like [Source:HGNC Symbol;Acc:HGNC:1298]
105372840	LINC01694	long intergenic non-protein coding RNA 1694 [Source:HGNC Symbol;Acc:HGNC:52481]
100506392	SLC16A1-AS1	SLC16A1 antisense RNA 1 [Source:HGNC Symbol;Acc:HGNC:49445]
100133612	LINC01134	long intergenic non-protein coding RNA 1134 [Source:HGNC Symbol;Acc:HGNC:49449]
4549	MT-RNR1	mitochondrially encoded 12S rRNA [Source:HGNC Symbol;Acc:HGNC:7470]
91056	AP5B1	adaptor related protein complex 5 subunit beta 1 [Source:HGNC Symbol;Acc:HGNC:25104]
100131827	ZNF717	zinc finger protein 717 [Source:HGNC Symbol;Acc:HGNC:29448]
23676	SMPX	small muscle protein X-linked [Source:HGNC Symbol;Acc:HGNC:11122]
57505	AARS2	alanyl-tRNA synthetase 2, mitochondrial [Source:HGNC Symbol;Acc:HGNC:21022]
91039	DPP9	dipeptidyl peptidase 9 [Source:HGNC Symbol;Acc:HGNC:18648]
168400	DDX53	DEAD-box helicase 53 [Source:HGNC Symbol;Acc:HGNC:20083]
161357	MDGA2	MAM domain containing glycosylphosphatidylinositol anchor 2 [Source:HGNC Symbol;Acc:HGNC:19835]
642968	FAM163B	family with sequence similarity 163 member B [Source:HGNC Symbol;Acc:HGNC:33277]
85026	ARRDC1-AS1	ARRDC1 antisense RNA 1 [Source:HGNC Symbol;Acc:HGNC:23395]
100270867	RPS6P12	ribosomal protein S6 pseudogene 12 [Source:HGNC Symbol;Acc:HGNC:36375]
100507420	LINC01605	long intergenic non-protein coding RNA 1605 [Source:HGNC Symbol;Acc:HGNC:51654]
100861519	GDNF-AS1	GDNF antisense RNA 1 [Source:HGNC Symbol;Acc:HGNC:43592]
101927280	LINC02208	long intergenic non-protein coding RNA 2208 [Source:HGNC Symbol;Acc:HGNC:52978]
101928969	RHOXF1-AS1	RHOXF1 antisense RNA 1 [Source:HGNC Symbol;Acc:HGNC:51582]
105374885	LINC02521	long intergenic non-protein coding RNA 2521 [Source:HGNC Symbol;Acc:HGNC:53560]
105376843	SNHG25	small nucleolar RNA host gene 25 [Source:HGNC Symbol;Acc:HGNC:51534]
130512932	LINC03108	long intergenic non-protein coding RNA 3108 [Source:HGNC Symbol;Acc:HGNC:56844]
143678	FREY1	Frey regulator of sperm-oocyte fusion 1 [Source:HGNC Symbol;Acc:HGNC:37213]
388558	ZNF808	zinc finger protein 808 [Source:HGNC Symbol;Acc:HGNC:33230]
401335	LINC02902	long intergenic non-protein coding RNA 2902 [Source:HGNC Symbol;Acc:HGNC:34432]
4550	MT-RNR2	mitochondrially encoded 16S rRNA [Source:HGNC Symbol;Acc:HGNC:7471]
645548	HSPD1P6	heat shock protein family D (Hsp60) member 1 pseudogene 6 [Source:HGNC Symbol;Acc:HGNC:5267]
80099	PKD1L1-AS1	PKD1L1 antisense RNA 1 [Source:HGNC Symbol;Acc:HGNC:21911]
94161	SNORD46	small nucleolar RNA, C/D box 46 [Source:HGNC Symbol;Acc:HGNC:10186]

## Sheet: TableS8c_Fig9c_CGP_G15_upreg
Overlap Results
Collection(s):	CGP
# overlaps shown:	20
# genesets in collections:	3494
# genes in comparison (n):	214
# genes in universe (N):	42577
Gene Set Name	# Genes in Gene Set (K)	Description	# Genes in Overlap (k)	k/K	p-value	FDR q-value	log p-val
MEISSNER_BRAIN_HCP_WITH_H3K4ME3_AND_H3K27ME3	1074	Genes with high-CpG-density promoters (HCP) bearing histone H3 dimethylation at K4 (H3K4me2) and trimethylation at K27 (H3K27me3) in brain.	23	0.0214	6.52E-9	2.28E-5	-8.18575
MEISSNER_NPC_HCP_WITH_H3_UNMETHYLATED	544	Genes with high-CpG-density promoters (HCP) that have no histone H3 methylation marks in neural precursor cells (NPC).	14	0.0257	7.99E-7	1.4E-3	-6.09745
DODD_NASOPHARYNGEAL_CARCINOMA_DN	1816	Genes down-regulated in nasopharyngeal carcinoma (NPC) compared to the normal tissue.	26	0.0143	1.74E-6	2.03E-3	-5.75945
MIKKELSEN_NPC_ICP_WITH_H3K4ME3	449	Genes with intermediate-CpG-density promoters (ICP) bearing histone H3 trimethylation mark at K4 (H3K4me3) in neural progenitor cells (NPC).	12	0.0267	3.38E-6	2.96E-3	-5.47108
WEST_ADRENOCORTICAL_TUMOR_DN	546	Down-regulated genes in pediatric adrenocortical tumors (ACT) compared to the normal tissue.	13	0.0238	4.63E-6	3.24E-3	-5.33442
IVANOVA_HEMATOPOIESIS_STEM_CELL_AND_PROGENITOR	574	Genes in the expression cluster 'HSC and Progenitors Shared': up-regulated in hematopoietic stem cells (HSC) and progenitors from adult bone marrow and fetal liver.	13	0.0226	7.9E-6	4.12E-3	-5.10237
MEISSNER_NPC_HCP_WITH_H3K4ME2	493	Genes with high-CpG-density promoters (HCP) bearing histone H3 dimethylation mark at K4 (H3K4me2) in neural precursor cells (NPC).	12	0.0243	8.69E-6	4.12E-3	-5.06098
KIM_ALL_DISORDERS_DURATION_CORR_DN	145	Genes whose expression in brain significantly and negatively correlated with the duration of all psychiatric disorders studied.	7	0.0483	9.43E-6	4.12E-3	-5.02549
RICKMAN_TUMOR_DIFFERENTIATED_WELL_VS_MODERATELY_UP	107	Up-regulated genes that vary between HNSCC (head and neck squamous cell carcinoma) groups formed on the basis of their level of pathological differentiation: well vs moderately differentiated tumors.	6	0.0561	1.78E-5	6.42E-3	-4.74958
WONG_ADULT_TISSUE_STEM_MODULE	721	The 'adult tissue stem' module: genes coordinately up-regulated in a compendium of adult tissue stem cells.	14	0.0194	1.98E-5	6.42E-3	-4.70333
SANSOM_APC_TARGETS_REQUIRE_MYC	225	Genes up-regulated after Cre-lox knockout of APC [GeneID=324] in the small intestine that require functional MYC [GeneID=4609].	8	0.0356	2.02E-5	6.42E-3	-4.69465
CREIGHTON_ENDOCRINE_THERAPY_RESISTANCE_4	307	The 'group 4 set' of genes associated with acquired endocrine therapy resistance in breast tumors expressing ESR1 but not ERBB2 [GeneID=2099;2064].	9	0.0293	2.82E-5	8.22E-3	-4.54975
KIM_ALL_DISORDERS_OLIGODENDROCYTE_NUMBER_CORR_UP	755	Genes whose expression was significantly and positively correlated with the number of perineuronal oligodendrocytes in the layer III of BA9 brain region.	14	0.0185	3.26E-5	8.23E-3	-4.48678
SANSOM_APC_MYC_TARGETS	241	Genes down-regulated after double Cre-lox knockout of both APC and MYC [GeneID=324;4609] in small intestine.	8	0.0332	3.3E-5	8.23E-3	-4.48149
LASTOWSKA_NEUROBLASTOMA_COPY_NUMBER_UP	186	Genes with copy number gains in primary neuroblastoma tumors.	7	0.0376	4.68E-5	1.05E-2	-4.32975
CARRILLOREIXACH_HEPATOBLASTOMA_VS_NORMAL_UP	891	Genes up-regulated in hepatoblastoma (HB) tumors as compared with non-tumor (NT) adjacent tissue.	15	0.0168	5.12E-5	1.05E-2	-4.29073
YANG_BCL3_TARGETS_UP	333	Genes up-regulated in neonatal cardiac myocytes upon knockdown of BCL3 [GeneID=602] by RNAi.	9	0.027	5.29E-5	1.05E-2	-4.27654
LIANG_HEMATOPOIESIS_STEM_CELL_NUMBER_LARGE_VS_TINY_UP	41	Genes up-regulated in LSK cells (bone marrow) as a function of a QTL for the size of hematopoietic stem cell (HSC) population: comparison of congenic B.D. chr3 (BD, large HSC size) vs parental B6 strain (tiny HSC size).	4	0.0976	5.43E-5	1.05E-2	-4.2652
FOSTER_KDM1A_TARGETS_DN	202	Genes down-regulated in ES cells (embryonic stem) heterozygotic for KDM1A [GeneID=23028] loss of function mutant compared to the homozygotic loss of the gene.	7	0.0347	7.87E-5	1.45E-2	-4.10403
MIKKELSEN_MCV6_HCP_WITH_H3K27ME3	438	Genes with high-CpG-density promoters (HCP) bearing the tri-methylation mark at H3K27 (H3K27me3) in MCV6 cells (embryonic fibroblasts trapped in a differentiated state).	10	0.0228	8.35E-5	1.46E-2	-4.07831
Gene/Gene Set Overlap Matrix
Entrez Gene Id	Gene Symbol	Gene Description	MEISSNER_BRAIN_HCP_WITH_H3K4ME3_AND_H3K27ME3	MEISSNER_NPC_HCP_WITH_H3_UNMETHYLATED	DODD_NASOPHARYNGEAL_CARCINOMA_DN	MIKKELSEN_NPC_ICP_WITH_H3K4ME3	WEST_ADRENOCORTICAL_TUMOR_DN	IVANOVA_HEMATOPOIESIS_STEM_CELL_AND_PROGENITOR	MEISSNER_NPC_HCP_WITH_H3K4ME2	KIM_ALL_DISORDERS_DURATION_CORR_DN	RICKMAN_TUMOR_DIFFERENTIATED_WELL_VS_MODERATELY_UP	WONG_ADULT_TISSUE_STEM_MODULE	SANSOM_APC_TARGETS_REQUIRE_MYC	CREIGHTON_ENDOCRINE_THERAPY_RESISTANCE_4	KIM_ALL_DISORDERS_OLIGODENDROCYTE_NUMBER_CORR_UP	SANSOM_APC_MYC_TARGETS	LASTOWSKA_NEUROBLASTOMA_COPY_NUMBER_UP	CARRILLOREIXACH_HEPATOBLASTOMA_VS_NORMAL_UP	YANG_BCL3_TARGETS_UP	LIANG_HEMATOPOIESIS_STEM_CELL_NUMBER_LARGE_VS_TINY_UP	FOSTER_KDM1A_TARGETS_DN	MIKKELSEN_MCV6_HCP_WITH_H3K27ME3
93100	NAPRT	nicotinate phosphoribosyltransferase [Source:HGNC Symbol;Acc:HGNC:30450]	MEISSNER_BRAIN_HCP_WITH_H3K4ME3_AND_H3K27ME3	MEISSNER_NPC_HCP_WITH_H3_UNMETHYLATED	DODD_NASOPHARYNGEAL_CARCINOMA_DN																FOSTER_KDM1A_TARGETS_DN
51090	PLLP	plasmolipin [Source:HGNC Symbol;Acc:HGNC:18553]	MEISSNER_BRAIN_HCP_WITH_H3K4ME3_AND_H3K27ME3	MEISSNER_NPC_HCP_WITH_H3_UNMETHYLATED	DODD_NASOPHARYNGEAL_CARCINOMA_DN
140738	TMEM37	transmembrane protein 37 [Source:HGNC Symbol;Acc:HGNC:18216]	MEISSNER_BRAIN_HCP_WITH_H3K4ME3_AND_H3K27ME3	MEISSNER_NPC_HCP_WITH_H3_UNMETHYLATED															YANG_BCL3_TARGETS_UP
23533	PIK3R5	phosphoinositide-3-kinase regulatory subunit 5 [Source:HGNC Symbol;Acc:HGNC:30035]	MEISSNER_BRAIN_HCP_WITH_H3K4ME3_AND_H3K27ME3	MEISSNER_NPC_HCP_WITH_H3_UNMETHYLATED
55107	ANO1	anoctamin 1 [Source:HGNC Symbol;Acc:HGNC:21625]	MEISSNER_BRAIN_HCP_WITH_H3K4ME3_AND_H3K27ME3	MEISSNER_NPC_HCP_WITH_H3_UNMETHYLATED
57619	SHROOM3	shroom family member 3 [Source:HGNC Symbol;Acc:HGNC:30422]	MEISSNER_BRAIN_HCP_WITH_H3K4ME3_AND_H3K27ME3	MEISSNER_NPC_HCP_WITH_H3_UNMETHYLATED
1265	CNN2	calponin 2 [Source:HGNC Symbol;Acc:HGNC:2156]	MEISSNER_BRAIN_HCP_WITH_H3K4ME3_AND_H3K27ME3		DODD_NASOPHARYNGEAL_CARCINOMA_DN		WEST_ADRENOCORTICAL_TUMOR_DN					WONG_ADULT_TISSUE_STEM_MODULE
7433	VIPR1	vasoactive intestinal peptide receptor 1 [Source:HGNC Symbol;Acc:HGNC:12694]	MEISSNER_BRAIN_HCP_WITH_H3K4ME3_AND_H3K27ME3		DODD_NASOPHARYNGEAL_CARCINOMA_DN		WEST_ADRENOCORTICAL_TUMOR_DN									SANSOM_APC_MYC_TARGETS
5590	PRKCZ	protein kinase C zeta [Source:HGNC Symbol;Acc:HGNC:9412]	MEISSNER_BRAIN_HCP_WITH_H3K4ME3_AND_H3K27ME3		DODD_NASOPHARYNGEAL_CARCINOMA_DN
84858	ZNF503	zinc finger protein 503 [Source:HGNC Symbol;Acc:HGNC:23589]	MEISSNER_BRAIN_HCP_WITH_H3K4ME3_AND_H3K27ME3					IVANOVA_HEMATOPOIESIS_STEM_CELL_AND_PROGENITOR				WONG_ADULT_TISSUE_STEM_MODULE
7475	WNT6	Wnt family member 6 [Source:HGNC Symbol;Acc:HGNC:12785]	MEISSNER_BRAIN_HCP_WITH_H3K4ME3_AND_H3K27ME3					IVANOVA_HEMATOPOIESIS_STEM_CELL_AND_PROGENITOR										CARRILLOREIXACH_HEPATOBLASTOMA_VS_NORMAL_UP
126669	SHE	Src homology 2 domain containing E [Source:HGNC Symbol;Acc:HGNC:27004]	MEISSNER_BRAIN_HCP_WITH_H3K4ME3_AND_H3K27ME3						MEISSNER_NPC_HCP_WITH_H3K4ME2													MIKKELSEN_MCV6_HCP_WITH_H3K27ME3
126567	C2CD4C	C2 calcium dependent domain containing 4C [Source:HGNC Symbol;Acc:HGNC:29417]	MEISSNER_BRAIN_HCP_WITH_H3K4ME3_AND_H3K27ME3						MEISSNER_NPC_HCP_WITH_H3K4ME2
23765	IL17RA	interleukin 17 receptor A [Source:HGNC Symbol;Acc:HGNC:5985]	MEISSNER_BRAIN_HCP_WITH_H3K4ME3_AND_H3K27ME3						MEISSNER_NPC_HCP_WITH_H3K4ME2
51176	LEF1	lymphoid enhancer binding factor 1 [Source:HGNC Symbol;Acc:HGNC:6551]	MEISSNER_BRAIN_HCP_WITH_H3K4ME3_AND_H3K27ME3								RICKMAN_TUMOR_DIFFERENTIATED_WELL_VS_MODERATELY_UP							CARRILLOREIXACH_HEPATOBLASTOMA_VS_NORMAL_UP
55224	ETNK2	ethanolamine kinase 2 [Source:HGNC Symbol;Acc:HGNC:25575]	MEISSNER_BRAIN_HCP_WITH_H3K4ME3_AND_H3K27ME3								RICKMAN_TUMOR_DIFFERENTIATED_WELL_VS_MODERATELY_UP
3306	HSPA2	heat shock protein family A (Hsp70) member 2 [Source:HGNC Symbol;Acc:HGNC:5235]	MEISSNER_BRAIN_HCP_WITH_H3K4ME3_AND_H3K27ME3									WONG_ADULT_TISSUE_STEM_MODULE
7162	TPBG	trophoblast glycoprotein [Source:HGNC Symbol;Acc:HGNC:12004]	MEISSNER_BRAIN_HCP_WITH_H3K4ME3_AND_H3K27ME3											CREIGHTON_ENDOCRINE_THERAPY_RESISTANCE_4
9423	NTN1	netrin 1 [Source:HGNC Symbol;Acc:HGNC:8029]	MEISSNER_BRAIN_HCP_WITH_H3K4ME3_AND_H3K27ME3														LASTOWSKA_NEUROBLASTOMA_COPY_NUMBER_UP
2736	GLI2	GLI family zinc finger 2 [Source:HGNC Symbol;Acc:HGNC:4318]	MEISSNER_BRAIN_HCP_WITH_H3K4ME3_AND_H3K27ME3																		FOSTER_KDM1A_TARGETS_DN
3756	KCNH1	potassium voltage-gated channel subfamily H member 1 [Source:HGNC Symbol;Acc:HGNC:6250]	MEISSNER_BRAIN_HCP_WITH_H3K4ME3_AND_H3K27ME3																			MIKKELSEN_MCV6_HCP_WITH_H3K27ME3
100131244	ANKRD63	ankyrin repeat domain 63 [Source:HGNC Symbol;Acc:HGNC:40027]	MEISSNER_BRAIN_HCP_WITH_H3K4ME3_AND_H3K27ME3																			MIKKELSEN_MCV6_HCP_WITH_H3K27ME3
23416	KCNH3	potassium voltage-gated channel subfamily H member 3 [Source:HGNC Symbol;Acc:HGNC:6252]	MEISSNER_BRAIN_HCP_WITH_H3K4ME3_AND_H3K27ME3
489	ATP2A3	ATPase sarcoplasmic/endoplasmic reticulum Ca2+ transporting 3 [Source:HGNC Symbol;Acc:HGNC:813]		MEISSNER_NPC_HCP_WITH_H3_UNMETHYLATED	DODD_NASOPHARYNGEAL_CARCINOMA_DN											SANSOM_APC_MYC_TARGETS	LASTOWSKA_NEUROBLASTOMA_COPY_NUMBER_UP				FOSTER_KDM1A_TARGETS_DN
122622	ADSS1	adenylosuccinate synthase 1 [Source:HGNC Symbol;Acc:HGNC:20093]		MEISSNER_NPC_HCP_WITH_H3_UNMETHYLATED	DODD_NASOPHARYNGEAL_CARCINOMA_DN
3995	FADS3	fatty acid desaturase 3 [Source:HGNC Symbol;Acc:HGNC:3576]		MEISSNER_NPC_HCP_WITH_H3_UNMETHYLATED									SANSOM_APC_TARGETS_REQUIRE_MYC			SANSOM_APC_MYC_TARGETS			YANG_BCL3_TARGETS_UP
120071	LARGE2	LARGE xylosyl- and glucuronyltransferase 2 [Source:HGNC Symbol;Acc:HGNC:16522]		MEISSNER_NPC_HCP_WITH_H3_UNMETHYLATED												SANSOM_APC_MYC_TARGETS
1044	CDX1	caudal type homeobox 1 [Source:HGNC Symbol;Acc:HGNC:1805]		MEISSNER_NPC_HCP_WITH_H3_UNMETHYLATED														CARRILLOREIXACH_HEPATOBLASTOMA_VS_NORMAL_UP
80003	PCNX2	pecanex 2 [Source:HGNC Symbol;Acc:HGNC:8736]		MEISSNER_NPC_HCP_WITH_H3_UNMETHYLATED																		MIKKELSEN_MCV6_HCP_WITH_H3K27ME3
255738	PCSK9	proprotein convertase subtilisin/kexin type 9 [Source:HGNC Symbol;Acc:HGNC:20001]		MEISSNER_NPC_HCP_WITH_H3_UNMETHYLATED
27006	FGF22	fibroblast growth factor 22 [Source:HGNC Symbol;Acc:HGNC:3679]		MEISSNER_NPC_HCP_WITH_H3_UNMETHYLATED
2582	GALE	UDP-galactose-4-epimerase [Source:HGNC Symbol;Acc:HGNC:4116]			DODD_NASOPHARYNGEAL_CARCINOMA_DN	MIKKELSEN_NPC_ICP_WITH_H3K4ME3
10518	CIB2	calcium and integrin binding family member 2 [Source:HGNC Symbol;Acc:HGNC:24579]			DODD_NASOPHARYNGEAL_CARCINOMA_DN		WEST_ADRENOCORTICAL_TUMOR_DN		MEISSNER_NPC_HCP_WITH_H3K4ME2
23066	CAND2	cullin associated and neddylation dissociated 2 (putative) [Source:HGNC Symbol;Acc:HGNC:30689]			DODD_NASOPHARYNGEAL_CARCINOMA_DN			IVANOVA_HEMATOPOIESIS_STEM_CELL_AND_PROGENITOR				WONG_ADULT_TISSUE_STEM_MODULE
3300	DNAJB2	DnaJ heat shock protein family (Hsp40) member B2 [Source:HGNC Symbol;Acc:HGNC:5228]			DODD_NASOPHARYNGEAL_CARCINOMA_DN					KIM_ALL_DISORDERS_DURATION_CORR_DN		WONG_ADULT_TISSUE_STEM_MODULE			KIM_ALL_DISORDERS_OLIGODENDROCYTE_NUMBER_CORR_UP				YANG_BCL3_TARGETS_UP
1152	CKB	creatine kinase B [Source:HGNC Symbol;Acc:HGNC:1991]			DODD_NASOPHARYNGEAL_CARCINOMA_DN					KIM_ALL_DISORDERS_DURATION_CORR_DN					KIM_ALL_DISORDERS_OLIGODENDROCYTE_NUMBER_CORR_UP				YANG_BCL3_TARGETS_UP
2686	GGT7	gamma-glutamyltransferase 7 [Source:HGNC Symbol;Acc:HGNC:4259]			DODD_NASOPHARYNGEAL_CARCINOMA_DN						RICKMAN_TUMOR_DIFFERENTIATED_WELL_VS_MODERATELY_UP
113146	AHNAK2	AHNAK nucleoprotein 2 [Source:HGNC Symbol;Acc:HGNC:20125]			DODD_NASOPHARYNGEAL_CARCINOMA_DN										KIM_ALL_DISORDERS_OLIGODENDROCYTE_NUMBER_CORR_UP
90507	SCRN2	secernin 2 [Source:HGNC Symbol;Acc:HGNC:30381]			DODD_NASOPHARYNGEAL_CARCINOMA_DN											SANSOM_APC_MYC_TARGETS
5306	PITPNA	phosphatidylinositol transfer protein alpha [Source:HGNC Symbol;Acc:HGNC:9001]			DODD_NASOPHARYNGEAL_CARCINOMA_DN												LASTOWSKA_NEUROBLASTOMA_COPY_NUMBER_UP
79632	FAM184A	family with sequence similarity 184 member A [Source:HGNC Symbol;Acc:HGNC:20991]			DODD_NASOPHARYNGEAL_CARCINOMA_DN																	MIKKELSEN_MCV6_HCP_WITH_H3K27ME3
158219	TTC39B	tetratricopeptide repeat domain 39B [Source:HGNC Symbol;Acc:HGNC:23704]			DODD_NASOPHARYNGEAL_CARCINOMA_DN
55778	ZNF839	zinc finger protein 839 [Source:HGNC Symbol;Acc:HGNC:20345]			DODD_NASOPHARYNGEAL_CARCINOMA_DN
57643	ZSWIM5	zinc finger SWIM-type containing 5 [Source:HGNC Symbol;Acc:HGNC:29299]			DODD_NASOPHARYNGEAL_CARCINOMA_DN
84866	TMEM25	transmembrane protein 25 [Source:HGNC Symbol;Acc:HGNC:25890]			DODD_NASOPHARYNGEAL_CARCINOMA_DN
100128927	ZBTB42	zinc finger and BTB domain containing 42 [Source:HGNC Symbol;Acc:HGNC:32550]			DODD_NASOPHARYNGEAL_CARCINOMA_DN
91748	MIDEAS	mitotic deacetylase associated SANT domain protein [Source:HGNC Symbol;Acc:HGNC:19853]			DODD_NASOPHARYNGEAL_CARCINOMA_DN
84752	B3GNT9	UDP-GlcNAc:betaGal beta-1,3-N-acetylglucosaminyltransferase 9 [Source:HGNC Symbol;Acc:HGNC:28714]			DODD_NASOPHARYNGEAL_CARCINOMA_DN
100506668	NRAV	negative regulator of antiviral response [Source:HGNC Symbol;Acc:HGNC:48588]			DODD_NASOPHARYNGEAL_CARCINOMA_DN
119863868	SUNO1	S-phase upregulated non-coding 1 [Source:HGNC Symbol;Acc:HGNC:55385]			DODD_NASOPHARYNGEAL_CARCINOMA_DN
3338	DNAJC4	DnaJ heat shock protein family (Hsp40) member C4 [Source:HGNC Symbol;Acc:HGNC:5271]				MIKKELSEN_NPC_ICP_WITH_H3K4ME3	WEST_ADRENOCORTICAL_TUMOR_DN				RICKMAN_TUMOR_DIFFERENTIATED_WELL_VS_MODERATELY_UP
355	FAS	Fas cell surface death receptor [Source:HGNC Symbol;Acc:HGNC:11920]				MIKKELSEN_NPC_ICP_WITH_H3K4ME3	WEST_ADRENOCORTICAL_TUMOR_DN
89927	BMERB1	bMERB domain containing 1 [Source:HGNC Symbol;Acc:HGNC:19213]				MIKKELSEN_NPC_ICP_WITH_H3K4ME3				KIM_ALL_DISORDERS_DURATION_CORR_DN					KIM_ALL_DISORDERS_OLIGODENDROCYTE_NUMBER_CORR_UP
2542	SLC37A4	solute carrier family 37 member 4 [Source:HGNC Symbol;Acc:HGNC:4061]				MIKKELSEN_NPC_ICP_WITH_H3K4ME3								CREIGHTON_ENDOCRINE_THERAPY_RESISTANCE_4					YANG_BCL3_TARGETS_UP
84514	GHDC	GH3 domain containing [Source:HGNC Symbol;Acc:HGNC:24438]				MIKKELSEN_NPC_ICP_WITH_H3K4ME3
26007	TKFC	triokinase and FMN cyclase [Source:HGNC Symbol;Acc:HGNC:24552]				MIKKELSEN_NPC_ICP_WITH_H3K4ME3
84446	BRSK1	BR serine/threonine kinase 1 [Source:HGNC Symbol;Acc:HGNC:18994]				MIKKELSEN_NPC_ICP_WITH_H3K4ME3
126129	CPT1C	carnitine palmitoyltransferase 1C [Source:HGNC Symbol;Acc:HGNC:18540]				MIKKELSEN_NPC_ICP_WITH_H3K4ME3
7059	THBS3	thrombospondin 3 [Source:HGNC Symbol;Acc:HGNC:11787]				MIKKELSEN_NPC_ICP_WITH_H3K4ME3
26063	DECR2	2,4-dienoyl-CoA reductase 2 [Source:HGNC Symbol;Acc:HGNC:2754]				MIKKELSEN_NPC_ICP_WITH_H3K4ME3
60343	FAM3A	FAM3 metabolism regulating signaling molecule A [Source:HGNC Symbol;Acc:HGNC:13749]				MIKKELSEN_NPC_ICP_WITH_H3K4ME3
23464	GCAT	glycine C-acetyltransferase [Source:HGNC Symbol;Acc:HGNC:4188]					WEST_ADRENOCORTICAL_TUMOR_DN	IVANOVA_HEMATOPOIESIS_STEM_CELL_AND_PROGENITOR				WONG_ADULT_TISSUE_STEM_MODULE								LIANG_HEMATOPOIESIS_STEM_CELL_NUMBER_LARGE_VS_TINY_UP	FOSTER_KDM1A_TARGETS_DN
22982	DIP2C	disco interacting protein 2 homolog C [Source:HGNC Symbol;Acc:HGNC:29150]					WEST_ADRENOCORTICAL_TUMOR_DN	IVANOVA_HEMATOPOIESIS_STEM_CELL_AND_PROGENITOR				WONG_ADULT_TISSUE_STEM_MODULE
715	C1R	complement C1r [Source:HGNC Symbol;Acc:HGNC:1246]					WEST_ADRENOCORTICAL_TUMOR_DN					WONG_ADULT_TISSUE_STEM_MODULE							YANG_BCL3_TARGETS_UP
23177	CEP68	centrosomal protein 68 [Source:HGNC Symbol;Acc:HGNC:29076]					WEST_ADRENOCORTICAL_TUMOR_DN							CREIGHTON_ENDOCRINE_THERAPY_RESISTANCE_4				CARRILLOREIXACH_HEPATOBLASTOMA_VS_NORMAL_UP
5927	KDM5A	lysine demethylase 5A [Source:HGNC Symbol;Acc:HGNC:9886]					WEST_ADRENOCORTICAL_TUMOR_DN
51177	PLEKHO1	pleckstrin homology domain containing O1 [Source:HGNC Symbol;Acc:HGNC:24310]					WEST_ADRENOCORTICAL_TUMOR_DN
6468	FBXW4	F-box and WD repeat domain containing 4 [Source:HGNC Symbol;Acc:HGNC:10847]					WEST_ADRENOCORTICAL_TUMOR_DN
5918	RARRES1	retinoic acid receptor responder 1 [Source:HGNC Symbol;Acc:HGNC:9867]					WEST_ADRENOCORTICAL_TUMOR_DN
8508	NIPSNAP1	nipsnap homolog 1 [Source:HGNC Symbol;Acc:HGNC:7827]						IVANOVA_HEMATOPOIESIS_STEM_CELL_AND_PROGENITOR		KIM_ALL_DISORDERS_DURATION_CORR_DN		WONG_ADULT_TISSUE_STEM_MODULE			KIM_ALL_DISORDERS_OLIGODENDROCYTE_NUMBER_CORR_UP
9002	F2RL3	F2R like thrombin or trypsin receptor 3 [Source:HGNC Symbol;Acc:HGNC:3540]						IVANOVA_HEMATOPOIESIS_STEM_CELL_AND_PROGENITOR				WONG_ADULT_TISSUE_STEM_MODULE								LIANG_HEMATOPOIESIS_STEM_CELL_NUMBER_LARGE_VS_TINY_UP
9415	FADS2	fatty acid desaturase 2 [Source:HGNC Symbol;Acc:HGNC:3575]						IVANOVA_HEMATOPOIESIS_STEM_CELL_AND_PROGENITOR					SANSOM_APC_TARGETS_REQUIRE_MYC		KIM_ALL_DISORDERS_OLIGODENDROCYTE_NUMBER_CORR_UP
25849	PARM1	prostate androgen-regulated mucin-like protein 1 [Source:HGNC Symbol;Acc:HGNC:24536]						IVANOVA_HEMATOPOIESIS_STEM_CELL_AND_PROGENITOR
124454	EARS2	glutamyl-tRNA synthetase 2, mitochondrial [Source:HGNC Symbol;Acc:HGNC:29419]						IVANOVA_HEMATOPOIESIS_STEM_CELL_AND_PROGENITOR
3203	HOXA6	homeobox A6 [Source:HGNC Symbol;Acc:HGNC:5107]						IVANOVA_HEMATOPOIESIS_STEM_CELL_AND_PROGENITOR
57645	POGK	pogo transposable element derived with KRAB domain [Source:HGNC Symbol;Acc:HGNC:18800]						IVANOVA_HEMATOPOIESIS_STEM_CELL_AND_PROGENITOR
57414	RHBDD2	rhomboid domain containing 2 [Source:HGNC Symbol;Acc:HGNC:23082]						IVANOVA_HEMATOPOIESIS_STEM_CELL_AND_PROGENITOR
4641	MYO1C	myosin IC [Source:HGNC Symbol;Acc:HGNC:7597]							MEISSNER_NPC_HCP_WITH_H3K4ME2								LASTOWSKA_NEUROBLASTOMA_COPY_NUMBER_UP
1943	EFNA2	ephrin A2 [Source:HGNC Symbol;Acc:HGNC:3222]							MEISSNER_NPC_HCP_WITH_H3K4ME2													MIKKELSEN_MCV6_HCP_WITH_H3K27ME3
387856	CCDC184	coiled-coil domain containing 184 [Source:HGNC Symbol;Acc:HGNC:33749]							MEISSNER_NPC_HCP_WITH_H3K4ME2													MIKKELSEN_MCV6_HCP_WITH_H3K27ME3
29	ABR	ABR activator of RhoGEF and GTPase [Source:HGNC Symbol;Acc:HGNC:81]							MEISSNER_NPC_HCP_WITH_H3K4ME2
150223	YDJC	YdjC chitooligosaccharide deacetylase homolog [Source:HGNC Symbol;Acc:HGNC:27158]							MEISSNER_NPC_HCP_WITH_H3K4ME2
9148	NEURL1	neuralized E3 ubiquitin protein ligase 1 [Source:HGNC Symbol;Acc:HGNC:7761]							MEISSNER_NPC_HCP_WITH_H3K4ME2
91522	COL23A1	collagen type XXIII alpha 1 chain [Source:HGNC Symbol;Acc:HGNC:22990]							MEISSNER_NPC_HCP_WITH_H3K4ME2
192668	CYS1	cystin 1 [Source:HGNC Symbol;Acc:HGNC:18525]							MEISSNER_NPC_HCP_WITH_H3K4ME2
1632	ECI1	enoyl-CoA delta isomerase 1 [Source:HGNC Symbol;Acc:HGNC:2703]								KIM_ALL_DISORDERS_DURATION_CORR_DN					KIM_ALL_DISORDERS_OLIGODENDROCYTE_NUMBER_CORR_UP
10456	HAX1	HCLS1 associated protein X-1 [Source:HGNC Symbol;Acc:HGNC:16915]								KIM_ALL_DISORDERS_DURATION_CORR_DN					KIM_ALL_DISORDERS_OLIGODENDROCYTE_NUMBER_CORR_UP
51160	VPS28	VPS28 subunit of ESCRT-I [Source:HGNC Symbol;Acc:HGNC:18178]								KIM_ALL_DISORDERS_DURATION_CORR_DN					KIM_ALL_DISORDERS_OLIGODENDROCYTE_NUMBER_CORR_UP
27005	USP21	ubiquitin specific peptidase 21 [Source:HGNC Symbol;Acc:HGNC:12620]									RICKMAN_TUMOR_DIFFERENTIATED_WELL_VS_MODERATELY_UP							CARRILLOREIXACH_HEPATOBLASTOMA_VS_NORMAL_UP
7188	TRAF5	TNF receptor associated factor 5 [Source:HGNC Symbol;Acc:HGNC:12035]									RICKMAN_TUMOR_DIFFERENTIATED_WELL_VS_MODERATELY_UP
1140	CHRNB1	cholinergic receptor nicotinic beta 1 subunit [Source:HGNC Symbol;Acc:HGNC:1961]										WONG_ADULT_TISSUE_STEM_MODULE					LASTOWSKA_NEUROBLASTOMA_COPY_NUMBER_UP
5178	PEG3	paternally expressed 3 [Source:HGNC Symbol;Acc:HGNC:8826]										WONG_ADULT_TISSUE_STEM_MODULE						CARRILLOREIXACH_HEPATOBLASTOMA_VS_NORMAL_UP
641371	ACOT1	acyl-CoA thioesterase 1 [Source:HGNC Symbol;Acc:HGNC:33128]										WONG_ADULT_TISSUE_STEM_MODULE							YANG_BCL3_TARGETS_UP
9723	SEMA3E	semaphorin 3E [Source:HGNC Symbol;Acc:HGNC:10727]										WONG_ADULT_TISSUE_STEM_MODULE
8531	YBX3	Y-box binding protein 3 [Source:HGNC Symbol;Acc:HGNC:2428]											SANSOM_APC_TARGETS_REQUIRE_MYC	CREIGHTON_ENDOCRINE_THERAPY_RESISTANCE_4
85014	TMEM141	transmembrane protein 141 [Source:HGNC Symbol;Acc:HGNC:28211]											SANSOM_APC_TARGETS_REQUIRE_MYC			SANSOM_APC_MYC_TARGETS				LIANG_HEMATOPOIESIS_STEM_CELL_NUMBER_LARGE_VS_TINY_UP	FOSTER_KDM1A_TARGETS_DN
51013	EXOSC1	exosome component 1 [Source:HGNC Symbol;Acc:HGNC:17286]											SANSOM_APC_TARGETS_REQUIRE_MYC			SANSOM_APC_MYC_TARGETS
3104	ZBTB48	zinc finger and BTB domain containing 48 [Source:HGNC Symbol;Acc:HGNC:4930]											SANSOM_APC_TARGETS_REQUIRE_MYC			SANSOM_APC_MYC_TARGETS
57060	PCBP4	poly(rC) binding protein 4 [Source:HGNC Symbol;Acc:HGNC:8652]											SANSOM_APC_TARGETS_REQUIRE_MYC
8225	GTPBP6	GTP binding protein 6 (putative) [Source:HGNC Symbol;Acc:HGNC:30189]											SANSOM_APC_TARGETS_REQUIRE_MYC
138716	RPP25L	ribonuclease P/MRP subunit p25 like [Source:HGNC Symbol;Acc:HGNC:19909]												CREIGHTON_ENDOCRINE_THERAPY_RESISTANCE_4							FOSTER_KDM1A_TARGETS_DN
1528	CYB5A	cytochrome b5 type A [Source:HGNC Symbol;Acc:HGNC:2570]												CREIGHTON_ENDOCRINE_THERAPY_RESISTANCE_4
6717	SRI	sorcin [Source:HGNC Symbol;Acc:HGNC:11292]												CREIGHTON_ENDOCRINE_THERAPY_RESISTANCE_4
9501	RPH3AL	rabphilin 3A like (without C2 domains) [Source:HGNC Symbol;Acc:HGNC:10296]												CREIGHTON_ENDOCRINE_THERAPY_RESISTANCE_4
80339	PNPLA3	patatin like phospholipase domain containing 3 [Source:HGNC Symbol;Acc:HGNC:18590]												CREIGHTON_ENDOCRINE_THERAPY_RESISTANCE_4
23466	CBX6	chromobox 6 [Source:HGNC Symbol;Acc:HGNC:1556]													KIM_ALL_DISORDERS_OLIGODENDROCYTE_NUMBER_CORR_UP			CARRILLOREIXACH_HEPATOBLASTOMA_VS_NORMAL_UP
10391	CORO2B	coronin 2B [Source:HGNC Symbol;Acc:HGNC:2256]													KIM_ALL_DISORDERS_OLIGODENDROCYTE_NUMBER_CORR_UP							MIKKELSEN_MCV6_HCP_WITH_H3K27ME3
274	BIN1	bridging integrator 1 [Source:HGNC Symbol;Acc:HGNC:1052]													KIM_ALL_DISORDERS_OLIGODENDROCYTE_NUMBER_CORR_UP
4335	MNT	MAX network transcriptional repressor [Source:HGNC Symbol;Acc:HGNC:7188]													KIM_ALL_DISORDERS_OLIGODENDROCYTE_NUMBER_CORR_UP
2597	GAPDH	glyceraldehyde-3-phosphate dehydrogenase [Source:HGNC Symbol;Acc:HGNC:4141]													KIM_ALL_DISORDERS_OLIGODENDROCYTE_NUMBER_CORR_UP
84461	NEURL4	neuralized E3 ubiquitin protein ligase 4 [Source:HGNC Symbol;Acc:HGNC:34410]															LASTOWSKA_NEUROBLASTOMA_COPY_NUMBER_UP
9482	STX8	syntaxin 8 [Source:HGNC Symbol;Acc:HGNC:11443]															LASTOWSKA_NEUROBLASTOMA_COPY_NUMBER_UP
8828	NRP2	neuropilin 2 [Source:HGNC Symbol;Acc:HGNC:8005]																CARRILLOREIXACH_HEPATOBLASTOMA_VS_NORMAL_UP
9203	ZMYM3	zinc finger MYM-type containing 3 [Source:HGNC Symbol;Acc:HGNC:13054]																CARRILLOREIXACH_HEPATOBLASTOMA_VS_NORMAL_UP
80727	TTYH3	tweety family member 3 [Source:HGNC Symbol;Acc:HGNC:22222]																CARRILLOREIXACH_HEPATOBLASTOMA_VS_NORMAL_UP
23400	ATP13A2	ATPase cation transporting 13A2 [Source:HGNC Symbol;Acc:HGNC:30213]																CARRILLOREIXACH_HEPATOBLASTOMA_VS_NORMAL_UP
1820	ARID3A	AT-rich interaction domain 3A [Source:HGNC Symbol;Acc:HGNC:3031]																CARRILLOREIXACH_HEPATOBLASTOMA_VS_NORMAL_UP
399512	SLC25A35	solute carrier family 25 member 35 [Source:HGNC Symbol;Acc:HGNC:31921]																CARRILLOREIXACH_HEPATOBLASTOMA_VS_NORMAL_UP
8805	TRIM24	tripartite motif containing 24 [Source:HGNC Symbol;Acc:HGNC:11812]																CARRILLOREIXACH_HEPATOBLASTOMA_VS_NORMAL_UP
56114	PCDHGA1	protocadherin gamma subfamily A, 1 [Source:HGNC Symbol;Acc:HGNC:8696]																CARRILLOREIXACH_HEPATOBLASTOMA_VS_NORMAL_UP
7138	TNNT1	troponin T1, slow skeletal type [Source:HGNC Symbol;Acc:HGNC:11948]																	YANG_BCL3_TARGETS_UP
4696	NDUFA3	NADH:ubiquinone oxidoreductase subunit A3 [Source:HGNC Symbol;Acc:HGNC:7686]																	YANG_BCL3_TARGETS_UP
2629	GBA1	glucosylceramidase beta 1 [Source:HGNC Symbol;Acc:HGNC:4177]																		LIANG_HEMATOPOIESIS_STEM_CELL_NUMBER_LARGE_VS_TINY_UP
653784	MZT2A	mitotic spindle organizing protein 2A [Source:HGNC Symbol;Acc:HGNC:33187]																			FOSTER_KDM1A_TARGETS_DN
23302	WSCD1	WSC domain containing 1 [Source:HGNC Symbol;Acc:HGNC:29060]																				MIKKELSEN_MCV6_HCP_WITH_H3K27ME3
128408	BHLHE23	basic helix-loop-helix family member e23 [Source:HGNC Symbol;Acc:HGNC:16093]																				MIKKELSEN_MCV6_HCP_WITH_H3K27ME3
196403	DTX3	deltex E3 ubiquitin ligase 3 [Source:HGNC Symbol;Acc:HGNC:24457]
93082	NEURL3	neuralized E3 ubiquitin protein ligase 3 [Source:HGNC Symbol;Acc:HGNC:25162]
92999	ZBTB47	zinc finger and BTB domain containing 47 [Source:HGNC Symbol;Acc:HGNC:26955]
378884	NHLRC1	NHL repeat containing E3 ubiquitin protein ligase 1 [Source:HGNC Symbol;Acc:HGNC:21576]
9997	SCO2	synthesis of cytochrome C oxidase 2 [Source:HGNC Symbol;Acc:HGNC:10604]
26608	TBL2	transducin beta like 2 [Source:HGNC Symbol;Acc:HGNC:11586]
5373	PMM2	phosphomannomutase 2 [Source:HGNC Symbol;Acc:HGNC:9115]
55223	TRIM62	tripartite motif containing 62 [Source:HGNC Symbol;Acc:HGNC:25574]
171220	DSTNP2	DSTN pseudogene 2 [Source:HGNC Symbol;Acc:HGNC:34546]
5738	PTGFRN	prostaglandin F2 receptor inhibitor [Source:HGNC Symbol;Acc:HGNC:9601]
374443	ENSG00000291107	novel transcript
10650	PRELID3A	PRELI domain containing 3A [Source:HGNC Symbol;Acc:HGNC:24639]
51760	SYT17	synaptotagmin 17 [Source:HGNC Symbol;Acc:HGNC:24119]
23640	HSPBP1	HSPA (Hsp70) binding protein 1 [Source:HGNC Symbol;Acc:HGNC:24989]
29087	THYN1	thymocyte nuclear protein 1 [Source:HGNC Symbol;Acc:HGNC:29560]
6522	SLC4A2	solute carrier family 4 member 2 [Source:HGNC Symbol;Acc:HGNC:11028]
23498	HAAO	3-hydroxyanthranilate 3,4-dioxygenase [Source:HGNC Symbol;Acc:HGNC:4796]
6624	FSCN1	fascin actin-bundling protein 1 [Source:HGNC Symbol;Acc:HGNC:11148]
386757	SLC6A10P	solute carrier family 6 member 10, pseudogene [Source:HGNC Symbol;Acc:HGNC:11043]
9265	CYTH3	cytohesin 3 [Source:HGNC Symbol;Acc:HGNC:9504]
1271	CNTFR	ciliary neurotrophic factor receptor [Source:HGNC Symbol;Acc:HGNC:2170]
388327	C17orf100	chromosome 17 open reading frame 100 [Source:HGNC Symbol;Acc:HGNC:34494]
9684	LRRC14	leucine rich repeat containing 14 [Source:HGNC Symbol;Acc:HGNC:20419]
100507602	TRIM52-AS1	TRIM52 antisense RNA 1 (head to head) [Source:HGNC Symbol;Acc:HGNC:49006]
11285	B4GALT7	beta-1,4-galactosyltransferase 7 [Source:HGNC Symbol;Acc:HGNC:930]
26609	VCX	variable charge X-linked [Source:HGNC Symbol;Acc:HGNC:12667]
116841	SNAP47	synaptosome associated protein 47 [Source:HGNC Symbol;Acc:HGNC:30669]
196513	DCP1B	decapping mRNA 1B [Source:HGNC Symbol;Acc:HGNC:24451]
2068	ERCC2	ERCC excision repair 2, TFIIH core complex helicase subunit [Source:HGNC Symbol;Acc:HGNC:3434]
201191	SAMD14	sterile alpha motif domain containing 14 [Source:HGNC Symbol;Acc:HGNC:27312]
84251	SGIP1	SH3GL interacting endocytic adaptor 1 [Source:HGNC Symbol;Acc:HGNC:25412]
149175	MANEAL	mannosidase endo-alpha like [Source:HGNC Symbol;Acc:HGNC:26452]
90780	PYGO2	pygopus family PHD finger 2 [Source:HGNC Symbol;Acc:HGNC:30257]
84310	C7orf50	chromosome 7 open reading frame 50 [Source:HGNC Symbol;Acc:HGNC:22421]
84262	PSMG3	proteasome assembly chaperone 3 [Source:HGNC Symbol;Acc:HGNC:22420]
8651	SOCS1	suppressor of cytokine signaling 1 [Source:HGNC Symbol;Acc:HGNC:19383]
101928784	RORA-AS1	RORA antisense RNA 1 [Source:HGNC Symbol;Acc:HGNC:51410]
152756	FAM218A	family with sequence similarity 218 member A [Source:HGNC Symbol;Acc:HGNC:26466]
9973	CCS	copper chaperone for superoxide dismutase [Source:HGNC Symbol;Acc:HGNC:1613]
136853	SSC4D	scavenger receptor cysteine rich family member with 4 domains [Source:HGNC Symbol;Acc:HGNC:14461]
79169	C1orf35	chromosome 1 open reading frame 35 [Source:HGNC Symbol;Acc:HGNC:19032]
57594	HOMEZ	homeobox and leucine zipper encoding [Source:HGNC Symbol;Acc:HGNC:20164]
84622	ZNF594	zinc finger protein 594 [Source:HGNC Symbol;Acc:HGNC:29392]
51310	SLC22A17	solute carrier family 22 member 17 [Source:HGNC Symbol;Acc:HGNC:23095]
5892	RAD51D	RAD51 paralog D [Source:HGNC Symbol;Acc:HGNC:9823]
9811	CTIF	cap binding complex dependent translation initiation factor [Source:HGNC Symbol;Acc:HGNC:23925]
57418	WDR18	WD repeat domain 18 [Source:HGNC Symbol;Acc:HGNC:17956]
83460	EMC6	ER membrane protein complex subunit 6 [Source:HGNC Symbol;Acc:HGNC:28430]
84773	TMEM276	transmembrane protein 276 [Source:HGNC Symbol;Acc:HGNC:56235]
128312	H2BC26	H2B clustered histone 26 [Source:HGNC Symbol;Acc:HGNC:20514]
3174	HNF4G	hepatocyte nuclear factor 4 gamma [Source:HGNC Symbol;Acc:HGNC:5026]
105372978	LINC01638	long intergenic non-protein coding RNA 1638 [Source:HGNC Symbol;Acc:HGNC:52425]
286122	LY6S-AS1	LY6S antisense RNA 1 [Source:HGNC Symbol;Acc:HGNC:26731]
2972	BRF1	BRF1 RNA polymerase III transcription initiation factor subunit [Source:HGNC Symbol;Acc:HGNC:11551]
167127	UGT3A2	UDP glycosyltransferase family 3 member A2 [Source:HGNC Symbol;Acc:HGNC:27266]
80764	THAP7	THAP domain containing 7 [Source:HGNC Symbol;Acc:HGNC:23190]
124997	WDR81	WD repeat domain 81 [Source:HGNC Symbol;Acc:HGNC:26600]
647310	TEX22	testis expressed 22 [Source:HGNC Symbol;Acc:HGNC:40026]
81789	TIGD6	tigger transposable element derived 6 [Source:HGNC Symbol;Acc:HGNC:18332]
337876	CHSY3	chondroitin sulfate synthase 3 [Source:HGNC Symbol;Acc:HGNC:24293]
387787	LIPT2	lipoyl(octanoyl) transferase 2 [Source:HGNC Symbol;Acc:HGNC:37216]
55559	HAUS7	HAUS augmin like complex subunit 7 [Source:HGNC Symbol;Acc:HGNC:32979]
11281	POU6F2	POU class 6 homeobox 2 [Source:HGNC Symbol;Acc:HGNC:21694]
171017	ZNF384	zinc finger protein 384 [Source:HGNC Symbol;Acc:HGNC:11955]
23145	SSPOP	SCO-spondin, pseudogene [Source:HGNC Symbol;Acc:HGNC:21998]
84922	FIZ1	FLT3 interacting zinc finger 1 [Source:HGNC Symbol;Acc:HGNC:25917]
3062	HCRTR2	hypocretin receptor 2 [Source:HGNC Symbol;Acc:HGNC:4849]
401491	VLDLR-AS1	VLDLR antisense RNA 1 [Source:HGNC Symbol;Acc:HGNC:49621]
100310756	ENSG00000289161	novel transcript, antisense to GSDMD
100996842	MPDU1-AS1	MPDU1 antisense RNA 1 [Source:HGNC Symbol;Acc:HGNC:40379]
101927423	PANO1	proapoptotic nucleolar protein 1 [Source:HGNC Symbol;Acc:HGNC:51237]
101928489	CD109-AS1	CD109 antisense RNA 1 [Source:HGNC Symbol;Acc:HGNC:55765]
101928674	SOCS3-DT	SOCS3 divergent transcript [Source:HGNC Symbol;Acc:HGNC:52799]
101929305	ENSG00000229191	novel transcript, antisense KIF21B
102723775	LINC01315	long intergenic non-protein coding RNA 1315 [Source:HGNC Symbol;Acc:HGNC:50513]
105372791	ENSG00000225555	novel transcript
107985343	LINC01836	long intergenic non-protein coding RNA 1836 [Source:HGNC Symbol;Acc:HGNC:52652]
107985564	EFCAB6-DT	EFCAB6 divergent transcript [Source:HGNC Symbol;Acc:HGNC:55371]
119139905	C17orf114	chromosome 17 open reading frame 114 [Source:HGNC Symbol;Acc:HGNC:55343]
120017343	LINC02895	long intergenic non-protein coding RNA 2895 [Source:HGNC Symbol;Acc:HGNC:55422]
130612	TMEM198	transmembrane protein 198 [Source:HGNC Symbol;Acc:HGNC:33704]
26082	LINC02249	long intergenic non-protein coding RNA 2249 [Source:HGNC Symbol;Acc:HGNC:32351]
284688	LINC01142	long intergenic non-protein coding RNA 1142 [Source:HGNC Symbol;Acc:HGNC:49456]
285613	RELL2	RELT like 2 [Source:HGNC Symbol;Acc:HGNC:26902]
574407	OBSCN-AS1	OBSCN antisense RNA 1 [Source:HGNC Symbol;Acc:HGNC:32047]
729898	ZBTB8OSP2	zinc finger and BTB domain containing 8 opposite strand pseudogene 2 [Source:HGNC Symbol;Acc:HGNC:30326]
768096	HAR1A	highly accelerated region 1A [Source:HGNC Symbol;Acc:HGNC:33117]
80759	KHDC1	KH domain containing 1 [Source:HGNC Symbol;Acc:HGNC:21366]

## Sheet: TableS8d_Fig9d_CGP_G15_downreg
Overlap Results
Collection(s):	CGP
# overlaps shown:	20
# genesets in collections:	3494
# genes in comparison (n):	199
# genes in universe (N):	42577
Gene Set Name	# Genes in Gene Set (K)	Description	# Genes in Overlap (k)	k/K	p-value	FDR q-value	log p-val
BUYTAERT_PHOTODYNAMIC_THERAPY_STRESS_UP	822	Genes up-regulated in T24 (bladder cancer) cells in response to the photodynamic therapy (PDT) stress.	35	0.0426	2.87E-23	1E-19	-22.5421
FLECHNER_BIOPSY_KIDNEY_TRANSPLANT_OK_VS_DONOR_UP	568	Genes up-regulated in kidney biopsies from patients with well functioning kidneys more than 1-year post transplant compared to the biopsies from normal living kidney donors.	22	0.0387	4.26E-14	5.36E-11	-13.3706
SCHLOSSER_SERUM_RESPONSE_DN	705	Cluster 4: genes down-regulated in B493-6 cells (B lymphocytes) upon serum stimulation but not affected by MYC [GeneID=4609].	24	0.034	4.6E-14	5.36E-11	-13.3372
MILI_PSEUDOPODIA_HAPTOTAXIS_UP	523	Transcripts enriched in pseudopodia of NIH/3T3 cells (fibroblast) in response to haptotactic migratory stimulus by fibronectin, FN1 [GeneID=2335].	20	0.0382	8.15E-13	7.12E-10	-12.0888
DACOSTA_UV_RESPONSE_VIA_ERCC3_DN	856	Genes down-regulated in fibroblasts expressing mutant forms of ERCC3 [GeneID=2071] after UV irradiation.	24	0.028	2.85E-12	1.99E-9	-11.5452
RODRIGUES_THYROID_CARCINOMA_ANAPLASTIC_UP	721	Genes up-regulated in anaplastic thyroid carcinoma (ATC) compared to normal thyroid tissue.	21	0.0291	3.54E-11	2.06E-8	-10.451
HAMAI_APOPTOSIS_VIA_TRAIL_UP	656	Genes up-regulated in T1 cells (primary melanoma, sensitive to TRAIL [GeneID=8743]) compared to G1 cells (metastatic melanoma, resistant to TRAIL).	19	0.029	3.5E-10	1.75E-7	-9.45593
SENGUPTA_NASOPHARYNGEAL_CARCINOMA_WITH_LMP1_UP	404	Genes up-regulated in nasopharyngeal carcinoma (NPC) positive for LMP1 [GeneID=9260], a latent gene of Epstein-Barr virus (EBV).	15	0.0371	9.76E-10	4.26E-7	-9.01055
DIAZ_CHRONIC_MYELOGENOUS_LEUKEMIA_UP	1399	Genes up-regulated in CD34+ [GeneID=947] cells isolated from bone marrow of CML (chronic myelogenous leukemia) patients, compared to those from normal donors.	26	0.0186	2.46E-9	9.56E-7	-8.60906
BAELDE_DIABETIC_NEPHROPATHY_DN	437	Genes down-regulated in glomeruli of kidneys from patients with diabetic nephropathy (type 2 diabetes mellitus).	15	0.0343	2.83E-9	9.88E-7	-8.54821
KIM_ALL_DISORDERS_CALB1_CORR_UP	547	Genes whose expression significantly and positively correlated with the density of CALB1-positive [GeneID=793] GABAergic interneurons in the BA9 brain region across all subjects with psychiatric disorders.	16	0.0293	7.97E-9	2.35E-6	-8.09854
OSMAN_BLADDER_CANCER_UP	402	Genes up-regulated in blood samples from bladder cancer patients.	14	0.0348	8.08E-9	2.35E-6	-8.09259
NUYTTEN_EZH2_TARGETS_UP	1033	Genes up-regulated in PC3 cells (prostate cancer) after knockdown of EZH2 [GeneID=2146] by RNAi.	21	0.0203	2.09E-8	5.61E-6	-7.67985
BENPORATH_NANOG_TARGETS	988	Set 'Nanog targets': genes upregulated and identified by ChIP on chip as Nanog [GeneID=79923] transcription factor targets in human embryonic stem cells.	20	0.0202	4.95E-8	1.23E-5	-7.30539
BLALOCK_ALZHEIMERS_DISEASE_DN	1248	Genes down-regulated in brain from patients with Alzheimer's disease.	22	0.0176	1.14E-7	2.5E-5	-6.9431
CHEN_HOXA5_TARGETS_9HR_UP	223	Genes up-regulated 9 h after induction of HoxA5 [GeneID=3205] expression in a breast cancer cell line.	10	0.0448	1.14E-7	2.5E-5	-6.9431
SHEN_SMARCA2_TARGETS_UP	429	Genes whose expression positively correlated with that of SMARCA2 [GeneID=6595] in prostate cancer samples.	13	0.0303	1.4E-7	2.88E-5	-6.85387
PUJANA_ATM_PCC_NETWORK	1394	Genes constituting the ATM-PCC network of transcripts whose expression positively correlated (Pearson correlation coefficient, PCC >= 0.4) with that of ATM [GeneID=472] across a compendium of normal tissues.	23	0.0165	1.86E-7	3.61E-5	-6.73049
FORTSCHEGGER_PHF8_TARGETS_DN	783	Genes down-regulated in HeLa cells (cervical carcinoma) upon knockdown of PHF8 [GeneID=23133] by RNAi.	17	0.0217	1.98E-7	3.64E-5	-6.70333
GOZGIT_ESR1_TARGETS_DN	786	Genes down-regulated in TMX2-28 cells (breast cancer) which do not express ESR1 [GeneID=2099]) compared to the parental MCF7 cells which do.	17	0.0216	2.09E-7	3.65E-5	-6.67985
Gene/Gene Set Overlap Matrix
Entrez Gene Id	Gene Symbol	Gene Description	BUYTAERT_PHOTODYNAMIC_THERAPY_STRESS_UP	FLECHNER_BIOPSY_KIDNEY_TRANSPLANT_OK_VS_DONOR_UP	SCHLOSSER_SERUM_RESPONSE_DN	MILI_PSEUDOPODIA_HAPTOTAXIS_UP	DACOSTA_UV_RESPONSE_VIA_ERCC3_DN	RODRIGUES_THYROID_CARCINOMA_ANAPLASTIC_UP	HAMAI_APOPTOSIS_VIA_TRAIL_UP	SENGUPTA_NASOPHARYNGEAL_CARCINOMA_WITH_LMP1_UP	DIAZ_CHRONIC_MYELOGENOUS_LEUKEMIA_UP	BAELDE_DIABETIC_NEPHROPATHY_DN	KIM_ALL_DISORDERS_CALB1_CORR_UP	OSMAN_BLADDER_CANCER_UP	NUYTTEN_EZH2_TARGETS_UP	BENPORATH_NANOG_TARGETS	BLALOCK_ALZHEIMERS_DISEASE_DN	CHEN_HOXA5_TARGETS_9HR_UP	SHEN_SMARCA2_TARGETS_UP	PUJANA_ATM_PCC_NETWORK	FORTSCHEGGER_PHF8_TARGETS_DN	GOZGIT_ESR1_TARGETS_DN
6049	RNF6	ring finger protein 6 [Source:HGNC Symbol;Acc:HGNC:10069]	BUYTAERT_PHOTODYNAMIC_THERAPY_STRESS_UP	FLECHNER_BIOPSY_KIDNEY_TRANSPLANT_OK_VS_DONOR_UP	SCHLOSSER_SERUM_RESPONSE_DN	MILI_PSEUDOPODIA_HAPTOTAXIS_UP		RODRIGUES_THYROID_CARCINOMA_ANAPLASTIC_UP			DIAZ_CHRONIC_MYELOGENOUS_LEUKEMIA_UP						BLALOCK_ALZHEIMERS_DISEASE_DN
9295	SRSF11	serine and arginine rich splicing factor 11 [Source:HGNC Symbol;Acc:HGNC:10782]	BUYTAERT_PHOTODYNAMIC_THERAPY_STRESS_UP	FLECHNER_BIOPSY_KIDNEY_TRANSPLANT_OK_VS_DONOR_UP	SCHLOSSER_SERUM_RESPONSE_DN	MILI_PSEUDOPODIA_HAPTOTAXIS_UP			HAMAI_APOPTOSIS_VIA_TRAIL_UP					OSMAN_BLADDER_CANCER_UP						PUJANA_ATM_PCC_NETWORK
6782	HSPA13	heat shock protein family A (Hsp70) member 13 [Source:HGNC Symbol;Acc:HGNC:11375]	BUYTAERT_PHOTODYNAMIC_THERAPY_STRESS_UP	FLECHNER_BIOPSY_KIDNEY_TRANSPLANT_OK_VS_DONOR_UP	SCHLOSSER_SERUM_RESPONSE_DN			RODRIGUES_THYROID_CARCINOMA_ANAPLASTIC_UP			DIAZ_CHRONIC_MYELOGENOUS_LEUKEMIA_UP		KIM_ALL_DISORDERS_CALB1_CORR_UP	OSMAN_BLADDER_CANCER_UP			BLALOCK_ALZHEIMERS_DISEASE_DN
23515	MORC3	MORC family CW-type zinc finger 3 [Source:HGNC Symbol;Acc:HGNC:23572]	BUYTAERT_PHOTODYNAMIC_THERAPY_STRESS_UP	FLECHNER_BIOPSY_KIDNEY_TRANSPLANT_OK_VS_DONOR_UP	SCHLOSSER_SERUM_RESPONSE_DN							BAELDE_DIABETIC_NEPHROPATHY_DN			NUYTTEN_EZH2_TARGETS_UP			CHEN_HOXA5_TARGETS_9HR_UP
526	ATP6V1B2	ATPase H+ transporting V1 subunit B2 [Source:HGNC Symbol;Acc:HGNC:854]	BUYTAERT_PHOTODYNAMIC_THERAPY_STRESS_UP	FLECHNER_BIOPSY_KIDNEY_TRANSPLANT_OK_VS_DONOR_UP							DIAZ_CHRONIC_MYELOGENOUS_LEUKEMIA_UP		KIM_ALL_DISORDERS_CALB1_CORR_UP
196	AHR	aryl hydrocarbon receptor [Source:HGNC Symbol;Acc:HGNC:348]	BUYTAERT_PHOTODYNAMIC_THERAPY_STRESS_UP	FLECHNER_BIOPSY_KIDNEY_TRANSPLANT_OK_VS_DONOR_UP							DIAZ_CHRONIC_MYELOGENOUS_LEUKEMIA_UP											GOZGIT_ESR1_TARGETS_DN
6814	STXBP3	syntaxin binding protein 3 [Source:HGNC Symbol;Acc:HGNC:11446]	BUYTAERT_PHOTODYNAMIC_THERAPY_STRESS_UP		SCHLOSSER_SERUM_RESPONSE_DN		DACOSTA_UV_RESPONSE_VIA_ERCC3_DN		HAMAI_APOPTOSIS_VIA_TRAIL_UP		DIAZ_CHRONIC_MYELOGENOUS_LEUKEMIA_UP								SHEN_SMARCA2_TARGETS_UP	PUJANA_ATM_PCC_NETWORK
9821	RB1CC1	RB1 inducible coiled-coil 1 [Source:HGNC Symbol;Acc:HGNC:15574]	BUYTAERT_PHOTODYNAMIC_THERAPY_STRESS_UP		SCHLOSSER_SERUM_RESPONSE_DN		DACOSTA_UV_RESPONSE_VIA_ERCC3_DN		HAMAI_APOPTOSIS_VIA_TRAIL_UP								BLALOCK_ALZHEIMERS_DISEASE_DN			PUJANA_ATM_PCC_NETWORK
10802	SEC24A	SEC24 homolog A, COPII coat complex component [Source:HGNC Symbol;Acc:HGNC:10703]	BUYTAERT_PHOTODYNAMIC_THERAPY_STRESS_UP		SCHLOSSER_SERUM_RESPONSE_DN		DACOSTA_UV_RESPONSE_VIA_ERCC3_DN							OSMAN_BLADDER_CANCER_UP		BENPORATH_NANOG_TARGETS		CHEN_HOXA5_TARGETS_9HR_UP
2959	GTF2B	general transcription factor IIB [Source:HGNC Symbol;Acc:HGNC:4648]	BUYTAERT_PHOTODYNAMIC_THERAPY_STRESS_UP		SCHLOSSER_SERUM_RESPONSE_DN						DIAZ_CHRONIC_MYELOGENOUS_LEUKEMIA_UP				NUYTTEN_EZH2_TARGETS_UP					PUJANA_ATM_PCC_NETWORK
528	ATP6V1C1	ATPase H+ transporting V1 subunit C1 [Source:HGNC Symbol;Acc:HGNC:856]	BUYTAERT_PHOTODYNAMIC_THERAPY_STRESS_UP		SCHLOSSER_SERUM_RESPONSE_DN								KIM_ALL_DISORDERS_CALB1_CORR_UP				BLALOCK_ALZHEIMERS_DISEASE_DN
10135	NAMPT	nicotinamide phosphoribosyltransferase [Source:HGNC Symbol;Acc:HGNC:30092]	BUYTAERT_PHOTODYNAMIC_THERAPY_STRESS_UP			MILI_PSEUDOPODIA_HAPTOTAXIS_UP	DACOSTA_UV_RESPONSE_VIA_ERCC3_DN	RODRIGUES_THYROID_CARCINOMA_ANAPLASTIC_UP		SENGUPTA_NASOPHARYNGEAL_CARCINOMA_WITH_LMP1_UP	DIAZ_CHRONIC_MYELOGENOUS_LEUKEMIA_UP	BAELDE_DIABETIC_NEPHROPATHY_DN		OSMAN_BLADDER_CANCER_UP	NUYTTEN_EZH2_TARGETS_UP
26091	HERC4	HECT and RLD domain containing E3 ubiquitin protein ligase 4 [Source:HGNC Symbol;Acc:HGNC:24521]	BUYTAERT_PHOTODYNAMIC_THERAPY_STRESS_UP			MILI_PSEUDOPODIA_HAPTOTAXIS_UP	DACOSTA_UV_RESPONSE_VIA_ERCC3_DN	RODRIGUES_THYROID_CARCINOMA_ANAPLASTIC_UP
64089	SNX16	sorting nexin 16 [Source:HGNC Symbol;Acc:HGNC:14980]	BUYTAERT_PHOTODYNAMIC_THERAPY_STRESS_UP			MILI_PSEUDOPODIA_HAPTOTAXIS_UP			HAMAI_APOPTOSIS_VIA_TRAIL_UP					OSMAN_BLADDER_CANCER_UP				CHEN_HOXA5_TARGETS_9HR_UP				GOZGIT_ESR1_TARGETS_DN
51592	TRIM33	tripartite motif containing 33 [Source:HGNC Symbol;Acc:HGNC:16290]	BUYTAERT_PHOTODYNAMIC_THERAPY_STRESS_UP				DACOSTA_UV_RESPONSE_VIA_ERCC3_DN		HAMAI_APOPTOSIS_VIA_TRAIL_UP
55818	KDM3A	lysine demethylase 3A [Source:HGNC Symbol;Acc:HGNC:20815]	BUYTAERT_PHOTODYNAMIC_THERAPY_STRESS_UP				DACOSTA_UV_RESPONSE_VIA_ERCC3_DN								NUYTTEN_EZH2_TARGETS_UP	BENPORATH_NANOG_TARGETS		CHEN_HOXA5_TARGETS_9HR_UP		PUJANA_ATM_PCC_NETWORK
23637	RABGAP1	RAB GTPase activating protein 1 [Source:HGNC Symbol;Acc:HGNC:17155]	BUYTAERT_PHOTODYNAMIC_THERAPY_STRESS_UP				DACOSTA_UV_RESPONSE_VIA_ERCC3_DN												SHEN_SMARCA2_TARGETS_UP		FORTSCHEGGER_PHF8_TARGETS_DN
54407	SLC38A2	solute carrier family 38 member 2 [Source:HGNC Symbol;Acc:HGNC:13448]	BUYTAERT_PHOTODYNAMIC_THERAPY_STRESS_UP					RODRIGUES_THYROID_CARCINOMA_ANAPLASTIC_UP	HAMAI_APOPTOSIS_VIA_TRAIL_UP		DIAZ_CHRONIC_MYELOGENOUS_LEUKEMIA_UP
9262	STK17B	serine/threonine kinase 17b [Source:HGNC Symbol;Acc:HGNC:11396]	BUYTAERT_PHOTODYNAMIC_THERAPY_STRESS_UP					RODRIGUES_THYROID_CARCINOMA_ANAPLASTIC_UP												PUJANA_ATM_PCC_NETWORK
27125	AFF4	ALF transcription elongation factor 4 [Source:HGNC Symbol;Acc:HGNC:17869]	BUYTAERT_PHOTODYNAMIC_THERAPY_STRESS_UP					RODRIGUES_THYROID_CARCINOMA_ANAPLASTIC_UP													FORTSCHEGGER_PHF8_TARGETS_DN
201134	CEP112	centrosomal protein 112 [Source:HGNC Symbol;Acc:HGNC:28514]	BUYTAERT_PHOTODYNAMIC_THERAPY_STRESS_UP						HAMAI_APOPTOSIS_VIA_TRAIL_UP
57396	CLK4	CDC like kinase 4 [Source:HGNC Symbol;Acc:HGNC:13659]	BUYTAERT_PHOTODYNAMIC_THERAPY_STRESS_UP							SENGUPTA_NASOPHARYNGEAL_CARCINOMA_WITH_LMP1_UP								CHEN_HOXA5_TARGETS_9HR_UP
3621	ING1	inhibitor of growth family member 1 [Source:HGNC Symbol;Acc:HGNC:6062]	BUYTAERT_PHOTODYNAMIC_THERAPY_STRESS_UP									BAELDE_DIABETIC_NEPHROPATHY_DN				BENPORATH_NANOG_TARGETS
84458	LCOR	ligand dependent nuclear receptor corepressor [Source:HGNC Symbol;Acc:HGNC:29503]	BUYTAERT_PHOTODYNAMIC_THERAPY_STRESS_UP												NUYTTEN_EZH2_TARGETS_UP						FORTSCHEGGER_PHF8_TARGETS_DN
1479	CSTF3	cleavage stimulation factor subunit 3 [Source:HGNC Symbol;Acc:HGNC:2485]	BUYTAERT_PHOTODYNAMIC_THERAPY_STRESS_UP													BENPORATH_NANOG_TARGETS					FORTSCHEGGER_PHF8_TARGETS_DN
51646	YPEL5	yippee like 5 [Source:HGNC Symbol;Acc:HGNC:18329]	BUYTAERT_PHOTODYNAMIC_THERAPY_STRESS_UP														BLALOCK_ALZHEIMERS_DISEASE_DN		SHEN_SMARCA2_TARGETS_UP
10052	GJC1	gap junction protein gamma 1 [Source:HGNC Symbol;Acc:HGNC:4280]	BUYTAERT_PHOTODYNAMIC_THERAPY_STRESS_UP
3673	ITGA2	integrin subunit alpha 2 [Source:HGNC Symbol;Acc:HGNC:6137]	BUYTAERT_PHOTODYNAMIC_THERAPY_STRESS_UP
51696	HECA	hdc homolog, cell cycle regulator [Source:HGNC Symbol;Acc:HGNC:21041]	BUYTAERT_PHOTODYNAMIC_THERAPY_STRESS_UP
7702	ZNF143	zinc finger protein 143 [Source:HGNC Symbol;Acc:HGNC:12928]	BUYTAERT_PHOTODYNAMIC_THERAPY_STRESS_UP
53918	PELO	pelota mRNA surveillance and ribosome rescue factor [Source:HGNC Symbol;Acc:HGNC:8829]	BUYTAERT_PHOTODYNAMIC_THERAPY_STRESS_UP
80219	COQ10B	coenzyme Q10B [Source:HGNC Symbol;Acc:HGNC:25819]	BUYTAERT_PHOTODYNAMIC_THERAPY_STRESS_UP
80323	CCDC68	coiled-coil domain containing 68 [Source:HGNC Symbol;Acc:HGNC:24350]	BUYTAERT_PHOTODYNAMIC_THERAPY_STRESS_UP
27291	R3HCC1L	R3H domain and coiled-coil containing 1 like [Source:HGNC Symbol;Acc:HGNC:23512]	BUYTAERT_PHOTODYNAMIC_THERAPY_STRESS_UP
57599	WDR48	WD repeat domain 48 [Source:HGNC Symbol;Acc:HGNC:30914]	BUYTAERT_PHOTODYNAMIC_THERAPY_STRESS_UP
2182	ACSL4	acyl-CoA synthetase long chain family member 4 [Source:HGNC Symbol;Acc:HGNC:3571]		FLECHNER_BIOPSY_KIDNEY_TRANSPLANT_OK_VS_DONOR_UP	SCHLOSSER_SERUM_RESPONSE_DN	MILI_PSEUDOPODIA_HAPTOTAXIS_UP	DACOSTA_UV_RESPONSE_VIA_ERCC3_DN				DIAZ_CHRONIC_MYELOGENOUS_LEUKEMIA_UP					BENPORATH_NANOG_TARGETS
829	CAPZA1	capping actin protein of muscle Z-line subunit alpha 1 [Source:HGNC Symbol;Acc:HGNC:1488]		FLECHNER_BIOPSY_KIDNEY_TRANSPLANT_OK_VS_DONOR_UP	SCHLOSSER_SERUM_RESPONSE_DN	MILI_PSEUDOPODIA_HAPTOTAXIS_UP														PUJANA_ATM_PCC_NETWORK
5573	PRKAR1A	protein kinase cAMP-dependent type I regulatory subunit alpha [Source:HGNC Symbol;Acc:HGNC:9388]		FLECHNER_BIOPSY_KIDNEY_TRANSPLANT_OK_VS_DONOR_UP	SCHLOSSER_SERUM_RESPONSE_DN						DIAZ_CHRONIC_MYELOGENOUS_LEUKEMIA_UP	BAELDE_DIABETIC_NEPHROPATHY_DN	KIM_ALL_DISORDERS_CALB1_CORR_UP				BLALOCK_ALZHEIMERS_DISEASE_DN		SHEN_SMARCA2_TARGETS_UP			GOZGIT_ESR1_TARGETS_DN
114908	TMEM123	transmembrane protein 123 [Source:HGNC Symbol;Acc:HGNC:30138]		FLECHNER_BIOPSY_KIDNEY_TRANSPLANT_OK_VS_DONOR_UP	SCHLOSSER_SERUM_RESPONSE_DN							BAELDE_DIABETIC_NEPHROPATHY_DN				BENPORATH_NANOG_TARGETS				PUJANA_ATM_PCC_NETWORK
1655	DDX5	DEAD-box helicase 5 [Source:HGNC Symbol;Acc:HGNC:2746]		FLECHNER_BIOPSY_KIDNEY_TRANSPLANT_OK_VS_DONOR_UP	SCHLOSSER_SERUM_RESPONSE_DN											BENPORATH_NANOG_TARGETS	BLALOCK_ALZHEIMERS_DISEASE_DN			PUJANA_ATM_PCC_NETWORK
204851	HIPK1	homeodomain interacting protein kinase 1 [Source:HGNC Symbol;Acc:HGNC:19006]		FLECHNER_BIOPSY_KIDNEY_TRANSPLANT_OK_VS_DONOR_UP	SCHLOSSER_SERUM_RESPONSE_DN														SHEN_SMARCA2_TARGETS_UP		FORTSCHEGGER_PHF8_TARGETS_DN
26046	LTN1	listerin E3 ubiquitin protein ligase 1 [Source:HGNC Symbol;Acc:HGNC:13082]		FLECHNER_BIOPSY_KIDNEY_TRANSPLANT_OK_VS_DONOR_UP		MILI_PSEUDOPODIA_HAPTOTAXIS_UP	DACOSTA_UV_RESPONSE_VIA_ERCC3_DN			SENGUPTA_NASOPHARYNGEAL_CARCINOMA_WITH_LMP1_UP							BLALOCK_ALZHEIMERS_DISEASE_DN
9522	SCAMP1	secretory carrier membrane protein 1 [Source:HGNC Symbol;Acc:HGNC:10563]		FLECHNER_BIOPSY_KIDNEY_TRANSPLANT_OK_VS_DONOR_UP			DACOSTA_UV_RESPONSE_VIA_ERCC3_DN	RODRIGUES_THYROID_CARCINOMA_ANAPLASTIC_UP		SENGUPTA_NASOPHARYNGEAL_CARCINOMA_WITH_LMP1_UP			KIM_ALL_DISORDERS_CALB1_CORR_UP	OSMAN_BLADDER_CANCER_UP			BLALOCK_ALZHEIMERS_DISEASE_DN
5586	PKN2	protein kinase N2 [Source:HGNC Symbol;Acc:HGNC:9406]		FLECHNER_BIOPSY_KIDNEY_TRANSPLANT_OK_VS_DONOR_UP			DACOSTA_UV_RESPONSE_VIA_ERCC3_DN			SENGUPTA_NASOPHARYNGEAL_CARCINOMA_WITH_LMP1_UP									SHEN_SMARCA2_TARGETS_UP
5584	PRKCI	protein kinase C iota [Source:HGNC Symbol;Acc:HGNC:9404]		FLECHNER_BIOPSY_KIDNEY_TRANSPLANT_OK_VS_DONOR_UP			DACOSTA_UV_RESPONSE_VIA_ERCC3_DN					BAELDE_DIABETIC_NEPHROPATHY_DN	KIM_ALL_DISORDERS_CALB1_CORR_UP				BLALOCK_ALZHEIMERS_DISEASE_DN
9140	ATG12	autophagy related 12 [Source:HGNC Symbol;Acc:HGNC:588]		FLECHNER_BIOPSY_KIDNEY_TRANSPLANT_OK_VS_DONOR_UP				RODRIGUES_THYROID_CARCINOMA_ANAPLASTIC_UP			DIAZ_CHRONIC_MYELOGENOUS_LEUKEMIA_UP				NUYTTEN_EZH2_TARGETS_UP					PUJANA_ATM_PCC_NETWORK
1429	CRYZ	crystallin zeta [Source:HGNC Symbol;Acc:HGNC:2419]		FLECHNER_BIOPSY_KIDNEY_TRANSPLANT_OK_VS_DONOR_UP						SENGUPTA_NASOPHARYNGEAL_CARCINOMA_WITH_LMP1_UP						BENPORATH_NANOG_TARGETS	BLALOCK_ALZHEIMERS_DISEASE_DN
7368	UGT8	UDP glycosyltransferase 8 [Source:HGNC Symbol;Acc:HGNC:12555]		FLECHNER_BIOPSY_KIDNEY_TRANSPLANT_OK_VS_DONOR_UP						SENGUPTA_NASOPHARYNGEAL_CARCINOMA_WITH_LMP1_UP
26268	FBXO9	F-box protein 9 [Source:HGNC Symbol;Acc:HGNC:13588]		FLECHNER_BIOPSY_KIDNEY_TRANSPLANT_OK_VS_DONOR_UP									KIM_ALL_DISORDERS_CALB1_CORR_UP	OSMAN_BLADDER_CANCER_UP
730	C7	complement C7 [Source:HGNC Symbol;Acc:HGNC:1346]		FLECHNER_BIOPSY_KIDNEY_TRANSPLANT_OK_VS_DONOR_UP
2124	EVI2B	ecotropic viral integration site 2B [Source:HGNC Symbol;Acc:HGNC:3500]		FLECHNER_BIOPSY_KIDNEY_TRANSPLANT_OK_VS_DONOR_UP
23421	ITGB3BP	integrin subunit beta 3 binding protein [Source:HGNC Symbol;Acc:HGNC:6157]			SCHLOSSER_SERUM_RESPONSE_DN	MILI_PSEUDOPODIA_HAPTOTAXIS_UP			HAMAI_APOPTOSIS_VIA_TRAIL_UP
6500	SKP1	S-phase kinase associated protein 1 [Source:HGNC Symbol;Acc:HGNC:10899]			SCHLOSSER_SERUM_RESPONSE_DN	MILI_PSEUDOPODIA_HAPTOTAXIS_UP					DIAZ_CHRONIC_MYELOGENOUS_LEUKEMIA_UP	BAELDE_DIABETIC_NEPHROPATHY_DN	KIM_ALL_DISORDERS_CALB1_CORR_UP						SHEN_SMARCA2_TARGETS_UP		FORTSCHEGGER_PHF8_TARGETS_DN
116984	ARAP2	ArfGAP with RhoGAP domain, ankyrin repeat and PH domain 2 [Source:HGNC Symbol;Acc:HGNC:16924]			SCHLOSSER_SERUM_RESPONSE_DN		DACOSTA_UV_RESPONSE_VIA_ERCC3_DN
5718	PSMD12	proteasome 26S subunit, non-ATPase 12 [Source:HGNC Symbol;Acc:HGNC:9557]			SCHLOSSER_SERUM_RESPONSE_DN			RODRIGUES_THYROID_CARCINOMA_ANAPLASTIC_UP	HAMAI_APOPTOSIS_VIA_TRAIL_UP		DIAZ_CHRONIC_MYELOGENOUS_LEUKEMIA_UP		KIM_ALL_DISORDERS_CALB1_CORR_UP				BLALOCK_ALZHEIMERS_DISEASE_DN		SHEN_SMARCA2_TARGETS_UP
5537	PPP6C	protein phosphatase 6 catalytic subunit [Source:HGNC Symbol;Acc:HGNC:9323]			SCHLOSSER_SERUM_RESPONSE_DN						DIAZ_CHRONIC_MYELOGENOUS_LEUKEMIA_UP		KIM_ALL_DISORDERS_CALB1_CORR_UP
9403	SELENOF	selenoprotein F [Source:HGNC Symbol;Acc:HGNC:17705]			SCHLOSSER_SERUM_RESPONSE_DN						DIAZ_CHRONIC_MYELOGENOUS_LEUKEMIA_UP						BLALOCK_ALZHEIMERS_DISEASE_DN			PUJANA_ATM_PCC_NETWORK
834	CASP1	caspase 1 [Source:HGNC Symbol;Acc:HGNC:1499]			SCHLOSSER_SERUM_RESPONSE_DN							BAELDE_DIABETIC_NEPHROPATHY_DN			NUYTTEN_EZH2_TARGETS_UP
56951	C5orf15	chromosome 5 open reading frame 15 [Source:HGNC Symbol;Acc:HGNC:20656]			SCHLOSSER_SERUM_RESPONSE_DN										NUYTTEN_EZH2_TARGETS_UP
415	ARSL	arylsulfatase L [Source:HGNC Symbol;Acc:HGNC:719]			SCHLOSSER_SERUM_RESPONSE_DN
10600	USP16	ubiquitin specific peptidase 16 [Source:HGNC Symbol;Acc:HGNC:12614]				MILI_PSEUDOPODIA_HAPTOTAXIS_UP		RODRIGUES_THYROID_CARCINOMA_ANAPLASTIC_UP		SENGUPTA_NASOPHARYNGEAL_CARCINOMA_WITH_LMP1_UP				OSMAN_BLADDER_CANCER_UP		BENPORATH_NANOG_TARGETS
9782	MATR3	matrin 3 [Source:HGNC Symbol;Acc:HGNC:6912]				MILI_PSEUDOPODIA_HAPTOTAXIS_UP		RODRIGUES_THYROID_CARCINOMA_ANAPLASTIC_UP			DIAZ_CHRONIC_MYELOGENOUS_LEUKEMIA_UP						BLALOCK_ALZHEIMERS_DISEASE_DN		SHEN_SMARCA2_TARGETS_UP	PUJANA_ATM_PCC_NETWORK
1456	CSNK1G3	casein kinase 1 gamma 3 [Source:HGNC Symbol;Acc:HGNC:2456]				MILI_PSEUDOPODIA_HAPTOTAXIS_UP		RODRIGUES_THYROID_CARCINOMA_ANAPLASTIC_UP			DIAZ_CHRONIC_MYELOGENOUS_LEUKEMIA_UP						BLALOCK_ALZHEIMERS_DISEASE_DN
50804	MYEF2	myelin expression factor 2 [Source:HGNC Symbol;Acc:HGNC:17940]				MILI_PSEUDOPODIA_HAPTOTAXIS_UP			HAMAI_APOPTOSIS_VIA_TRAIL_UP							BENPORATH_NANOG_TARGETS
10179	RBM7	RNA binding motif protein 7 [Source:HGNC Symbol;Acc:HGNC:9904]				MILI_PSEUDOPODIA_HAPTOTAXIS_UP					DIAZ_CHRONIC_MYELOGENOUS_LEUKEMIA_UP					BENPORATH_NANOG_TARGETS
257415	FAM133B	family with sequence similarity 133 member B [Source:HGNC Symbol;Acc:HGNC:28629]				MILI_PSEUDOPODIA_HAPTOTAXIS_UP								OSMAN_BLADDER_CANCER_UP
81617	CAB39L	calcium binding protein 39 like [Source:HGNC Symbol;Acc:HGNC:20290]				MILI_PSEUDOPODIA_HAPTOTAXIS_UP																GOZGIT_ESR1_TARGETS_DN
6884	TAF13	TATA-box binding protein associated factor 13 [Source:HGNC Symbol;Acc:HGNC:11546]				MILI_PSEUDOPODIA_HAPTOTAXIS_UP
90459	ERI1	exoribonuclease 1 [Source:HGNC Symbol;Acc:HGNC:23994]				MILI_PSEUDOPODIA_HAPTOTAXIS_UP
80124	VCPIP1	valosin containing protein interacting protein 1 [Source:HGNC Symbol;Acc:HGNC:30897]				MILI_PSEUDOPODIA_HAPTOTAXIS_UP
26009	ZZZ3	zinc finger ZZ-type containing 3 [Source:HGNC Symbol;Acc:HGNC:24523]					DACOSTA_UV_RESPONSE_VIA_ERCC3_DN		HAMAI_APOPTOSIS_VIA_TRAIL_UP									CHEN_HOXA5_TARGETS_9HR_UP		PUJANA_ATM_PCC_NETWORK
6103	RPGR	retinitis pigmentosa GTPase regulator [Source:HGNC Symbol;Acc:HGNC:10295]					DACOSTA_UV_RESPONSE_VIA_ERCC3_DN		HAMAI_APOPTOSIS_VIA_TRAIL_UP
7324	UBE2E1	ubiquitin conjugating enzyme E2 E1 [Source:HGNC Symbol;Acc:HGNC:12477]					DACOSTA_UV_RESPONSE_VIA_ERCC3_DN				DIAZ_CHRONIC_MYELOGENOUS_LEUKEMIA_UP									PUJANA_ATM_PCC_NETWORK
4591	TRIM37	tripartite motif containing 37 [Source:HGNC Symbol;Acc:HGNC:7523]					DACOSTA_UV_RESPONSE_VIA_ERCC3_DN					BAELDE_DIABETIC_NEPHROPATHY_DN	KIM_ALL_DISORDERS_CALB1_CORR_UP				BLALOCK_ALZHEIMERS_DISEASE_DN					GOZGIT_ESR1_TARGETS_DN
54665	RSBN1	round spermatid basic protein 1 [Source:HGNC Symbol;Acc:HGNC:25642]					DACOSTA_UV_RESPONSE_VIA_ERCC3_DN					BAELDE_DIABETIC_NEPHROPATHY_DN		OSMAN_BLADDER_CANCER_UP					SHEN_SMARCA2_TARGETS_UP
7049	TGFBR3	transforming growth factor beta receptor 3 [Source:HGNC Symbol;Acc:HGNC:11774]					DACOSTA_UV_RESPONSE_VIA_ERCC3_DN					BAELDE_DIABETIC_NEPHROPATHY_DN									FORTSCHEGGER_PHF8_TARGETS_DN
9655	SOCS5	suppressor of cytokine signaling 5 [Source:HGNC Symbol;Acc:HGNC:16852]					DACOSTA_UV_RESPONSE_VIA_ERCC3_DN						KIM_ALL_DISORDERS_CALB1_CORR_UP		NUYTTEN_EZH2_TARGETS_UP
9411	ARHGAP29	Rho GTPase activating protein 29 [Source:HGNC Symbol;Acc:HGNC:30207]					DACOSTA_UV_RESPONSE_VIA_ERCC3_DN												SHEN_SMARCA2_TARGETS_UP
8573	CASK	calcium/calmodulin dependent serine protein kinase [Source:HGNC Symbol;Acc:HGNC:1497]					DACOSTA_UV_RESPONSE_VIA_ERCC3_DN														FORTSCHEGGER_PHF8_TARGETS_DN	GOZGIT_ESR1_TARGETS_DN
23443	SLC35A3	solute carrier family 35 member A3 [Source:HGNC Symbol;Acc:HGNC:11023]					DACOSTA_UV_RESPONSE_VIA_ERCC3_DN
3964	LGALS8	galectin 8 [Source:HGNC Symbol;Acc:HGNC:6569]						RODRIGUES_THYROID_CARCINOMA_ANAPLASTIC_UP	HAMAI_APOPTOSIS_VIA_TRAIL_UP						NUYTTEN_EZH2_TARGETS_UP		BLALOCK_ALZHEIMERS_DISEASE_DN		SHEN_SMARCA2_TARGETS_UP			GOZGIT_ESR1_TARGETS_DN
6744	ITPRID2	ITPR interacting domain containing 2 [Source:HGNC Symbol;Acc:HGNC:11319]						RODRIGUES_THYROID_CARCINOMA_ANAPLASTIC_UP			DIAZ_CHRONIC_MYELOGENOUS_LEUKEMIA_UP
1974	EIF4A2	eukaryotic translation initiation factor 4A2 [Source:HGNC Symbol;Acc:HGNC:3284]						RODRIGUES_THYROID_CARCINOMA_ANAPLASTIC_UP				BAELDE_DIABETIC_NEPHROPATHY_DN	KIM_ALL_DISORDERS_CALB1_CORR_UP
5874	RAB27B	RAB27B, member RAS oncogene family [Source:HGNC Symbol;Acc:HGNC:9767]						RODRIGUES_THYROID_CARCINOMA_ANAPLASTIC_UP							NUYTTEN_EZH2_TARGETS_UP							GOZGIT_ESR1_TARGETS_DN
7046	TGFBR1	transforming growth factor beta receptor 1 [Source:HGNC Symbol;Acc:HGNC:11772]						RODRIGUES_THYROID_CARCINOMA_ANAPLASTIC_UP												PUJANA_ATM_PCC_NETWORK	FORTSCHEGGER_PHF8_TARGETS_DN
6198	RPS6KB1	ribosomal protein S6 kinase B1 [Source:HGNC Symbol;Acc:HGNC:10436]						RODRIGUES_THYROID_CARCINOMA_ANAPLASTIC_UP												PUJANA_ATM_PCC_NETWORK
257397	TAB3	TGF-beta activated kinase 1 (MAP3K7) binding protein 3 [Source:HGNC Symbol;Acc:HGNC:30681]						RODRIGUES_THYROID_CARCINOMA_ANAPLASTIC_UP
109729180	SNHG26	small nucleolar RNA host gene 26 [Source:HGNC Symbol;Acc:HGNC:53131]						RODRIGUES_THYROID_CARCINOMA_ANAPLASTIC_UP
5570	PKIB	cAMP-dependent protein kinase inhibitor beta [Source:HGNC Symbol;Acc:HGNC:9018]							HAMAI_APOPTOSIS_VIA_TRAIL_UP	SENGUPTA_NASOPHARYNGEAL_CARCINOMA_WITH_LMP1_UP					NUYTTEN_EZH2_TARGETS_UP	BENPORATH_NANOG_TARGETS						GOZGIT_ESR1_TARGETS_DN
329	BIRC2	baculoviral IAP repeat containing 2 [Source:HGNC Symbol;Acc:HGNC:590]							HAMAI_APOPTOSIS_VIA_TRAIL_UP		DIAZ_CHRONIC_MYELOGENOUS_LEUKEMIA_UP	BAELDE_DIABETIC_NEPHROPATHY_DN			NUYTTEN_EZH2_TARGETS_UP			CHEN_HOXA5_TARGETS_9HR_UP
8836	GGH	gamma-glutamyl hydrolase [Source:HGNC Symbol;Acc:HGNC:4248]							HAMAI_APOPTOSIS_VIA_TRAIL_UP		DIAZ_CHRONIC_MYELOGENOUS_LEUKEMIA_UP
481	ATP1B1	ATPase Na+/K+ transporting subunit beta 1 [Source:HGNC Symbol;Acc:HGNC:804]							HAMAI_APOPTOSIS_VIA_TRAIL_UP				KIM_ALL_DISORDERS_CALB1_CORR_UP		NUYTTEN_EZH2_TARGETS_UP		BLALOCK_ALZHEIMERS_DISEASE_DN					GOZGIT_ESR1_TARGETS_DN
26224	FBXL3	F-box and leucine rich repeat protein 3 [Source:HGNC Symbol;Acc:HGNC:13599]							HAMAI_APOPTOSIS_VIA_TRAIL_UP												FORTSCHEGGER_PHF8_TARGETS_DN
8727	CTNNAL1	catenin alpha like 1 [Source:HGNC Symbol;Acc:HGNC:2512]							HAMAI_APOPTOSIS_VIA_TRAIL_UP												FORTSCHEGGER_PHF8_TARGETS_DN
54704	PDP1	pyruvate dehydrogenase phosphatase catalytic subunit 1 [Source:HGNC Symbol;Acc:HGNC:9279]								SENGUPTA_NASOPHARYNGEAL_CARCINOMA_WITH_LMP1_UP					NUYTTEN_EZH2_TARGETS_UP
114786	XKR4	XK related 4 [Source:HGNC Symbol;Acc:HGNC:29394]								SENGUPTA_NASOPHARYNGEAL_CARCINOMA_WITH_LMP1_UP
96764	TGS1	trimethylguanosine synthase 1 [Source:HGNC Symbol;Acc:HGNC:17843]								SENGUPTA_NASOPHARYNGEAL_CARCINOMA_WITH_LMP1_UP
1131	CHRM3	cholinergic receptor muscarinic 3 [Source:HGNC Symbol;Acc:HGNC:1952]								SENGUPTA_NASOPHARYNGEAL_CARCINOMA_WITH_LMP1_UP
151613	TTC14	tetratricopeptide repeat domain 14 [Source:HGNC Symbol;Acc:HGNC:24697]								SENGUPTA_NASOPHARYNGEAL_CARCINOMA_WITH_LMP1_UP
388815	MIR99AHG	mir-99a-let-7c cluster host gene [Source:HGNC Symbol;Acc:HGNC:1274]								SENGUPTA_NASOPHARYNGEAL_CARCINOMA_WITH_LMP1_UP
5825	ABCD3	ATP binding cassette subfamily D member 3 [Source:HGNC Symbol;Acc:HGNC:67]									DIAZ_CHRONIC_MYELOGENOUS_LEUKEMIA_UP
10015	PDCD6IP	programmed cell death 6 interacting protein [Source:HGNC Symbol;Acc:HGNC:8766]									DIAZ_CHRONIC_MYELOGENOUS_LEUKEMIA_UP
51136	RNFT1	ring finger protein, transmembrane 1 [Source:HGNC Symbol;Acc:HGNC:30206]									DIAZ_CHRONIC_MYELOGENOUS_LEUKEMIA_UP
3386	ICAM4	intercellular adhesion molecule 4 (Landsteiner-Wiener blood group) [Source:HGNC Symbol;Acc:HGNC:5347]									DIAZ_CHRONIC_MYELOGENOUS_LEUKEMIA_UP
1525	CXADR	CXADR Ig-like cell adhesion molecule [Source:HGNC Symbol;Acc:HGNC:2559]										BAELDE_DIABETIC_NEPHROPATHY_DN				BENPORATH_NANOG_TARGETS					FORTSCHEGGER_PHF8_TARGETS_DN
4664	NAB1	NGFI-A binding protein 1 [Source:HGNC Symbol;Acc:HGNC:7626]										BAELDE_DIABETIC_NEPHROPATHY_DN							SHEN_SMARCA2_TARGETS_UP			GOZGIT_ESR1_TARGETS_DN
2903	GRIN2A	glutamate ionotropic receptor NMDA type subunit 2A [Source:HGNC Symbol;Acc:HGNC:4585]											KIM_ALL_DISORDERS_CALB1_CORR_UP				BLALOCK_ALZHEIMERS_DISEASE_DN					GOZGIT_ESR1_TARGETS_DN
81688	C6orf62	chromosome 6 open reading frame 62 [Source:HGNC Symbol;Acc:HGNC:20998]											KIM_ALL_DISORDERS_CALB1_CORR_UP							PUJANA_ATM_PCC_NETWORK
79868	ALG13	ALG13 UDP-N-acetylglucosaminyltransferase subunit [Source:HGNC Symbol;Acc:HGNC:30881]												OSMAN_BLADDER_CANCER_UP				CHEN_HOXA5_TARGETS_9HR_UP
154007	SNRNP48	small nuclear ribonucleoprotein U11/U12 subunit 48 [Source:HGNC Symbol;Acc:HGNC:21368]												OSMAN_BLADDER_CANCER_UP
26258	BLOC1S6	biogenesis of lysosomal organelles complex 1 subunit 6 [Source:HGNC Symbol;Acc:HGNC:8549]												OSMAN_BLADDER_CANCER_UP
96459	FNIP1	folliculin interacting protein 1 [Source:HGNC Symbol;Acc:HGNC:29418]												OSMAN_BLADDER_CANCER_UP
10390	CEPT1	choline/ethanolamine phosphotransferase 1 [Source:HGNC Symbol;Acc:HGNC:24289]													NUYTTEN_EZH2_TARGETS_UP	BENPORATH_NANOG_TARGETS	BLALOCK_ALZHEIMERS_DISEASE_DN
3717	JAK2	Janus kinase 2 [Source:HGNC Symbol;Acc:HGNC:6192]													NUYTTEN_EZH2_TARGETS_UP		BLALOCK_ALZHEIMERS_DISEASE_DN			PUJANA_ATM_PCC_NETWORK
5569	PKIA	cAMP-dependent protein kinase inhibitor alpha [Source:HGNC Symbol;Acc:HGNC:9017]													NUYTTEN_EZH2_TARGETS_UP							GOZGIT_ESR1_TARGETS_DN
64432	MRPS25	mitochondrial ribosomal protein S25 [Source:HGNC Symbol;Acc:HGNC:14511]													NUYTTEN_EZH2_TARGETS_UP
403341	ZBTB34	zinc finger and BTB domain containing 34 [Source:HGNC Symbol;Acc:HGNC:31446]													NUYTTEN_EZH2_TARGETS_UP
282809	POC1B	POC1 centriolar protein B [Source:HGNC Symbol;Acc:HGNC:30836]													NUYTTEN_EZH2_TARGETS_UP
25840	TMT1A	thiol methyltransferase 1A [Source:HGNC Symbol;Acc:HGNC:24550]														BENPORATH_NANOG_TARGETS					FORTSCHEGGER_PHF8_TARGETS_DN
7105	TSPAN6	tetraspanin 6 [Source:HGNC Symbol;Acc:HGNC:11858]														BENPORATH_NANOG_TARGETS					FORTSCHEGGER_PHF8_TARGETS_DN
64065	PERP	p53 apoptosis effector related to PMP22 [Source:HGNC Symbol;Acc:HGNC:17637]														BENPORATH_NANOG_TARGETS
90799	CEP95	centrosomal protein 95 [Source:HGNC Symbol;Acc:HGNC:25141]														BENPORATH_NANOG_TARGETS
120103	SLC36A4	solute carrier family 36 member 4 [Source:HGNC Symbol;Acc:HGNC:19660]														BENPORATH_NANOG_TARGETS
58527	ABRACL	ABRA C-terminal like [Source:HGNC Symbol;Acc:HGNC:21230]														BENPORATH_NANOG_TARGETS
815	CAMK2A	calcium/calmodulin dependent protein kinase II alpha [Source:HGNC Symbol;Acc:HGNC:1460]															BLALOCK_ALZHEIMERS_DISEASE_DN
2354	FOSB	FosB proto-oncogene, AP-1 transcription factor subunit [Source:HGNC Symbol;Acc:HGNC:3797]																CHEN_HOXA5_TARGETS_9HR_UP
54149	C21orf91	chromosome 21 open reading frame 91 [Source:HGNC Symbol;Acc:HGNC:16459]																CHEN_HOXA5_TARGETS_9HR_UP
8001	GLRA3	glycine receptor alpha 3 [Source:HGNC Symbol;Acc:HGNC:4328]																		PUJANA_ATM_PCC_NETWORK		GOZGIT_ESR1_TARGETS_DN
8034	SLC25A16	solute carrier family 25 member 16 [Source:HGNC Symbol;Acc:HGNC:10986]																		PUJANA_ATM_PCC_NETWORK
7919	DDX39B	DExD-box helicase 39B [Source:HGNC Symbol;Acc:HGNC:13917]																		PUJANA_ATM_PCC_NETWORK
4828	NMB	neuromedin B [Source:HGNC Symbol;Acc:HGNC:7842]																		PUJANA_ATM_PCC_NETWORK
1438	CSF2RA	colony stimulating factor 2 receptor subunit alpha [Source:HGNC Symbol;Acc:HGNC:2435]																		PUJANA_ATM_PCC_NETWORK
138428	PTRH1	peptidyl-tRNA hydrolase 1 homolog [Source:HGNC Symbol;Acc:HGNC:27039]																			FORTSCHEGGER_PHF8_TARGETS_DN
5357	PLS1	plastin 1 [Source:HGNC Symbol;Acc:HGNC:9090]																			FORTSCHEGGER_PHF8_TARGETS_DN
9185	REPS2	RALBP1 associated Eps domain containing 2 [Source:HGNC Symbol;Acc:HGNC:9963]																			FORTSCHEGGER_PHF8_TARGETS_DN
151742	PPM1L	protein phosphatase, Mg2+/Mn2+ dependent 1L [Source:HGNC Symbol;Acc:HGNC:16381]																				GOZGIT_ESR1_TARGETS_DN
100127983	C8orf88	chromosome 8 open reading frame 88 [Source:HGNC Symbol;Acc:HGNC:44672]																				GOZGIT_ESR1_TARGETS_DN
367	AR	androgen receptor [Source:HGNC Symbol;Acc:HGNC:644]																				GOZGIT_ESR1_TARGETS_DN
2769	GNA15	G protein subunit alpha 15 [Source:HGNC Symbol;Acc:HGNC:4383]
51174	TUBD1	tubulin delta 1 [Source:HGNC Symbol;Acc:HGNC:16811]
79665	DHX40	DEAH-box helicase 40 [Source:HGNC Symbol;Acc:HGNC:18018]
10349	ABCA10	ATP binding cassette subfamily A member 10 [Source:HGNC Symbol;Acc:HGNC:30]
7745	ZKSCAN8	zinc finger with KRAB and SCAN domains 8 [Source:HGNC Symbol;Acc:HGNC:12983]
26035	GLCE	glucuronic acid epimerase [Source:HGNC Symbol;Acc:HGNC:17855]
11116	CEP43	centrosomal protein 43 [Source:HGNC Symbol;Acc:HGNC:17012]
57181	SLC39A10	solute carrier family 39 member 10 [Source:HGNC Symbol;Acc:HGNC:20861]
131474	CHCHD4	coiled-coil-helix-coiled-coil-helix domain containing 4 [Source:HGNC Symbol;Acc:HGNC:26467]
51135	IRAK4	interleukin 1 receptor associated kinase 4 [Source:HGNC Symbol;Acc:HGNC:17967]
93664	CADPS2	calcium dependent secretion activator 2 [Source:HGNC Symbol;Acc:HGNC:16018]
7113	TMPRSS2	transmembrane serine protease 2 [Source:HGNC Symbol;Acc:HGNC:11876]
222389	BEND7	BEN domain containing 7 [Source:HGNC Symbol;Acc:HGNC:23514]
100294145	ENSG00000289047	novel transcript
114803	MYSM1	Myb like, SWIRM and MPN domains 1 [Source:HGNC Symbol;Acc:HGNC:29401]
794	CALB2	calbindin 2 [Source:HGNC Symbol;Acc:HGNC:1435]
57451	TENM2	teneurin transmembrane protein 2 [Source:HGNC Symbol;Acc:HGNC:29943]
124540	MSI2	musashi RNA binding protein 2 [Source:HGNC Symbol;Acc:HGNC:18585]
55277	FGGY	FGGY carbohydrate kinase domain containing [Source:HGNC Symbol;Acc:HGNC:25610]
50859	SPOCK3	SPARC (osteonectin), cwcv and kazal like domains proteoglycan 3 [Source:HGNC Symbol;Acc:HGNC:13565]
57724	EPG5	ectopic P-granules 5 autophagy tethering factor [Source:HGNC Symbol;Acc:HGNC:29331]
352999	C6orf58	chromosome 6 open reading frame 58 [Source:HGNC Symbol;Acc:HGNC:20960]
5016	OVGP1	oviductal glycoprotein 1 [Source:HGNC Symbol;Acc:HGNC:8524]
25890	ABI3BP	ABI family member 3 binding protein [Source:HGNC Symbol;Acc:HGNC:17265]
56978	PRDM8	PR/SET domain 8 [Source:HGNC Symbol;Acc:HGNC:13993]
7038	TG	thyroglobulin [Source:HGNC Symbol;Acc:HGNC:11764]
57863	CADM3	cell adhesion molecule 3 [Source:HGNC Symbol;Acc:HGNC:17601]
6096	RORB	RAR related orphan receptor B [Source:HGNC Symbol;Acc:HGNC:10259]
6401	SELE	selectin E [Source:HGNC Symbol;Acc:HGNC:10718]
653712	IFT122P3	IFT122 pseudogene 3 [Source:HGNC Symbol;Acc:HGNC:56389]
92610	TIFA	TRAF interacting protein with forkhead associated domain [Source:HGNC Symbol;Acc:HGNC:19075]
286148	DPY19L4	dpy-19 like 4 [Source:HGNC Symbol;Acc:HGNC:27829]
84910	TMEM87B	transmembrane protein 87B [Source:HGNC Symbol;Acc:HGNC:25913]
100505494	ANKRD10-IT1	ANKRD10 intronic transcript 1 [Source:HGNC Symbol;Acc:HGNC:39891]
129685	TAF8	TATA-box binding protein associated factor 8 [Source:HGNC Symbol;Acc:HGNC:17300]
64109	CRLF2	cytokine receptor like factor 2 [Source:HGNC Symbol;Acc:HGNC:14281]
7976	FZD3	frizzled class receptor 3 [Source:HGNC Symbol;Acc:HGNC:4041]
683	BST1	bone marrow stromal cell antigen 1 [Source:HGNC Symbol;Acc:HGNC:1118]
65072	CFLAR-AS1	CFLAR antisense RNA 1 [Source:HGNC Symbol;Acc:HGNC:14437]
54680	ZNHIT6	zinc finger HIT-type containing 6 [Source:HGNC Symbol;Acc:HGNC:26089]
93474	ZNF670	zinc finger protein 670 [Source:HGNC Symbol;Acc:HGNC:28167]
100505696	SH3BP5-AS1	SH3BP5 antisense RNA 1 [Source:HGNC Symbol;Acc:HGNC:44501]
157753	TMEM74	transmembrane protein 74 [Source:HGNC Symbol;Acc:HGNC:26409]
728927	ZNF736	zinc finger protein 736 [Source:HGNC Symbol;Acc:HGNC:32467]
56124	PCDHB12	protocadherin beta 12 [Source:HGNC Symbol;Acc:HGNC:8683]
51533	PHF7	PHD finger protein 7 [Source:HGNC Symbol;Acc:HGNC:18458]
570	BAAT	bile acid-CoA:amino acid N-acyltransferase [Source:HGNC Symbol;Acc:HGNC:932]
285193	DUSP28	dual specificity phosphatase 28 [Source:HGNC Symbol;Acc:HGNC:33237]
79740	ZBBX	zinc finger B-box domain containing [Source:HGNC Symbol;Acc:HGNC:26245]
677767	SCARNA7	small Cajal body-specific RNA 7 [Source:HGNC Symbol;Acc:HGNC:32563]
26775	SNORA72	small nucleolar RNA, H/ACA box 72 [Source:HGNC Symbol;Acc:HGNC:10234]
116969	ART5	ADP-ribosyltransferase 5 [Source:HGNC Symbol;Acc:HGNC:24049]
440288	UBL7-DT	UBL7 divergent transcript [Source:HGNC Symbol;Acc:HGNC:48614]
374987	NEXN-AS1	NEXN antisense RNA 1 [Source:HGNC Symbol;Acc:HGNC:31983]
100126793	GHRLOS	ghrelin opposite strand/antisense RNA [Source:HGNC Symbol;Acc:HGNC:33885]
103352670	LINC01419	long intergenic non-protein coding RNA 1419 [Source:HGNC Symbol;Acc:HGNC:50712]
105377880	LINC01611	long intergenic non-protein coding RNA 1611 [Source:HGNC Symbol;Acc:HGNC:51791]
112903833	MIRLET7A1HG	miRlet-7a-1/let-7f-1/let-7d cluster host gene [Source:HGNC Symbol;Acc:HGNC:53970]
124904434	ENSG00000290105	novel transcript, antisense to CFAP45
56140	PCDHA8	protocadherin alpha 8 [Source:HGNC Symbol;Acc:HGNC:8674]
644128	RPL23AP53	ribosomal protein L23a pseudogene 53 [Source:HGNC Symbol;Acc:HGNC:35921]
