# Supplementary material for: Molecular Effects of Glucose on MIR503HG-Regulated Genes in Triple-Negative Breast Cancer
Source: Br J Biomed Sci. 2025 Dec 17;82:15206. doi: 10.3389/bjbs.2025.15206 (PMC12753515; doi:10.3389/bjbs.2025.15206)
Supplement: Supplementary file 14 [file Table7.XLSX]

## Sheet: TableS4a_Fig6a_GOMF_G5_upreg
Overlap Results
Collection(s):	GO:MF
# overlaps shown:	7
# genesets in collections:	1820
# genes in comparison (n):	413
# genes in universe (N):	42577
Gene Set Name	# Genes in Gene Set (K)	Description	# Genes in Overlap (k)	k/K	p-value	FDR q-value	log p-val
GOMF_LYASE_ACTIVITY	202	Catalysis of the cleavage of C-C, C-O, C-N and other bonds by other means than by hydrolysis or oxidation, or conversely adding a group to a double bond. They differ from other enzymes in that two substrates are involved in one reaction direction, but only one in the other direction. When acting on the single substrate, a molecule is eliminated and this generates either a new double bond or a new…	11	0.0545	5.2e-06	0.00419	5.284
GOMF_PURINE_NUCLEOTIDE_BINDING	1987	Binding to a purine nucleotide, a compound consisting of a purine nucleoside esterified with (ortho)phosphate. [GOC:ai]	41	0.0206	5.41e-06	0.00419	5.2668
GOMF_HYDROLASE_ACTIVITY_ACTING_ON_ESTER_BONDS	770	Catalysis of the hydrolysis of any ester bond. [GOC:jl]	22	0.0286	8.22e-06	0.00419	5.08513
GOMF_CARBON_CARBON_LYASE_ACTIVITY	52	Catalysis of the cleavage of C-C bonds by other means than by hydrolysis or oxidation, or conversely adding a group to a double bond. [GOC:jl]	6	0.1154	1.12e-05	0.00419	4.95078
GOMF_GUANYL_RIBONUCLEOTIDE_BINDING	403	Binding to a guanyl ribonucleotide, any compound consisting of guanosine esterified with (ortho)phosphate or an oligophosphate at any hydroxyl group on the ribose moiety. [GOC:mah]	15	0.0372	1.15e-05	0.00419	4.9393
GOMF_HYDROLASE_ACTIVITY_ACTING_ON_ACID_ANHYDRIDES	814	Catalysis of the hydrolysis of any acid anhydride. [GOC:jl]	22	0.027	1.93e-05	0.00584	4.71444
GOMF_PROTEIN_SEQUESTERING_ACTIVITY	29	Binding to a protein to prevent it from interacting with other partners or to inhibit its localization to the area of the cell or complex where it is active. [PMID:1493333]	4	0.1379	0.000171	0.0445	3.767
Gene/Gene Set Overlap Matrix
Entrez Gene Id	Gene Symbol	Gene Description	GOMF_LYASE_ACTIVITY	GOMF_PURINE_NUCLEOTIDE_BINDING	GOMF_HYDROLASE_ACTIVITY_ACTING_ON_ESTER_BONDS	GOMF_CARBON_CARBON_LYASE_ACTIVITY	GOMF_GUANYL_RIBONUCLEOTIDE_BINDING	GOMF_HYDROLASE_ACTIVITY_ACTING_ON_ACID_ANHYDRIDES	GOMF_PROTEIN_SEQUESTERING_ACTIVITY
4200	ME2	malic enzyme 2 [Source:HGNC Symbol;Acc:HGNC:6984]	GOMF_LYASE_ACTIVITY	GOMF_PURINE_NUCLEOTIDE_BINDING		GOMF_CARBON_CARBON_LYASE_ACTIVITY
1652	DDT	D-dopachrome tautomerase [Source:HGNC Symbol;Acc:HGNC:2732]	GOMF_LYASE_ACTIVITY			GOMF_CARBON_CARBON_LYASE_ACTIVITY
113451	AZIN2	antizyme inhibitor 2 [Source:HGNC Symbol;Acc:HGNC:29957]	GOMF_LYASE_ACTIVITY			GOMF_CARBON_CARBON_LYASE_ACTIVITY
54511	HMGCLL1	3-hydroxy-3-methylglutaryl-CoA lyase like 1 [Source:HGNC Symbol;Acc:HGNC:21359]	GOMF_LYASE_ACTIVITY			GOMF_CARBON_CARBON_LYASE_ACTIVITY
80896	NPL	N-acetylneuraminate pyruvate lyase [Source:HGNC Symbol;Acc:HGNC:16781]	GOMF_LYASE_ACTIVITY			GOMF_CARBON_CARBON_LYASE_ACTIVITY
51071	DERA	deoxyribose-phosphate aldolase [Source:HGNC Symbol;Acc:HGNC:24269]	GOMF_LYASE_ACTIVITY			GOMF_CARBON_CARBON_LYASE_ACTIVITY
5066	PAM	peptidylglycine alpha-amidating monooxygenase [Source:HGNC Symbol;Acc:HGNC:8596]	GOMF_LYASE_ACTIVITY
4259	MGST3	microsomal glutathione S-transferase 3 [Source:HGNC Symbol;Acc:HGNC:7064]	GOMF_LYASE_ACTIVITY
201161	CENPV	centromere protein V [Source:HGNC Symbol;Acc:HGNC:29920]	GOMF_LYASE_ACTIVITY
11238	CA5B	carbonic anhydrase 5B [Source:HGNC Symbol;Acc:HGNC:1378]	GOMF_LYASE_ACTIVITY
9200	HACD1	3-hydroxyacyl-CoA dehydratase 1 [Source:HGNC Symbol;Acc:HGNC:9639]	GOMF_LYASE_ACTIVITY
8732	RNGTT	RNA guanylyltransferase and 5'-phosphatase [Source:HGNC Symbol;Acc:HGNC:10073]		GOMF_PURINE_NUCLEOTIDE_BINDING	GOMF_HYDROLASE_ACTIVITY_ACTING_ON_ESTER_BONDS		GOMF_GUANYL_RIBONUCLEOTIDE_BINDING	GOMF_HYDROLASE_ACTIVITY_ACTING_ON_ACID_ANHYDRIDES
10846	PDE10A	phosphodiesterase 10A [Source:HGNC Symbol;Acc:HGNC:8772]		GOMF_PURINE_NUCLEOTIDE_BINDING	GOMF_HYDROLASE_ACTIVITY_ACTING_ON_ESTER_BONDS		GOMF_GUANYL_RIBONUCLEOTIDE_BINDING
23405	DICER1	dicer 1, ribonuclease III [Source:HGNC Symbol;Acc:HGNC:17098]		GOMF_PURINE_NUCLEOTIDE_BINDING	GOMF_HYDROLASE_ACTIVITY_ACTING_ON_ESTER_BONDS
26052	DNM3	dynamin 3 [Source:HGNC Symbol;Acc:HGNC:29125]		GOMF_PURINE_NUCLEOTIDE_BINDING			GOMF_GUANYL_RIBONUCLEOTIDE_BINDING	GOMF_HYDROLASE_ACTIVITY_ACTING_ON_ACID_ANHYDRIDES
403	ARL3	ADP ribosylation factor like GTPase 3 [Source:HGNC Symbol;Acc:HGNC:694]		GOMF_PURINE_NUCLEOTIDE_BINDING			GOMF_GUANYL_RIBONUCLEOTIDE_BINDING	GOMF_HYDROLASE_ACTIVITY_ACTING_ON_ACID_ANHYDRIDES
85004	RERG	RAS like estrogen regulated growth inhibitor [Source:HGNC Symbol;Acc:HGNC:15980]		GOMF_PURINE_NUCLEOTIDE_BINDING			GOMF_GUANYL_RIBONUCLEOTIDE_BINDING	GOMF_HYDROLASE_ACTIVITY_ACTING_ON_ACID_ANHYDRIDES
5867	RAB4A	RAB4A, member RAS oncogene family [Source:HGNC Symbol;Acc:HGNC:9781]		GOMF_PURINE_NUCLEOTIDE_BINDING			GOMF_GUANYL_RIBONUCLEOTIDE_BINDING	GOMF_HYDROLASE_ACTIVITY_ACTING_ON_ACID_ANHYDRIDES
201475	RAB12	RAB12, member RAS oncogene family [Source:HGNC Symbol;Acc:HGNC:31332]		GOMF_PURINE_NUCLEOTIDE_BINDING			GOMF_GUANYL_RIBONUCLEOTIDE_BINDING	GOMF_HYDROLASE_ACTIVITY_ACTING_ON_ACID_ANHYDRIDES
58480	RHOU	ras homolog family member U [Source:HGNC Symbol;Acc:HGNC:17794]		GOMF_PURINE_NUCLEOTIDE_BINDING			GOMF_GUANYL_RIBONUCLEOTIDE_BINDING	GOMF_HYDROLASE_ACTIVITY_ACTING_ON_ACID_ANHYDRIDES
132946	ARL9	ADP ribosylation factor like GTPase 9 [Source:HGNC Symbol;Acc:HGNC:23592]		GOMF_PURINE_NUCLEOTIDE_BINDING			GOMF_GUANYL_RIBONUCLEOTIDE_BINDING	GOMF_HYDROLASE_ACTIVITY_ACTING_ON_ACID_ANHYDRIDES
7351	UCP2	uncoupling protein 2 [Source:HGNC Symbol;Acc:HGNC:12518]		GOMF_PURINE_NUCLEOTIDE_BINDING			GOMF_GUANYL_RIBONUCLEOTIDE_BINDING
50808	AK3	adenylate kinase 3 [Source:HGNC Symbol;Acc:HGNC:17376]		GOMF_PURINE_NUCLEOTIDE_BINDING			GOMF_GUANYL_RIBONUCLEOTIDE_BINDING
22929	SEPHS1	selenophosphate synthetase 1 [Source:HGNC Symbol;Acc:HGNC:19685]		GOMF_PURINE_NUCLEOTIDE_BINDING			GOMF_GUANYL_RIBONUCLEOTIDE_BINDING
64901	RANBP17	RAN binding protein 17 [Source:HGNC Symbol;Acc:HGNC:14428]		GOMF_PURINE_NUCLEOTIDE_BINDING			GOMF_GUANYL_RIBONUCLEOTIDE_BINDING
150472	ZNG1B	Zn regulated GTPase metalloprotein activator 1B [Source:HGNC Symbol;Acc:HGNC:17907]		GOMF_PURINE_NUCLEOTIDE_BINDING			GOMF_GUANYL_RIBONUCLEOTIDE_BINDING
55871	ZNG1A	Zn regulated GTPase metalloprotein activator 1A [Source:HGNC Symbol;Acc:HGNC:17134]		GOMF_PURINE_NUCLEOTIDE_BINDING			GOMF_GUANYL_RIBONUCLEOTIDE_BINDING
22	ABCB7	ATP binding cassette subfamily B member 7 [Source:HGNC Symbol;Acc:HGNC:48]		GOMF_PURINE_NUCLEOTIDE_BINDING				GOMF_HYDROLASE_ACTIVITY_ACTING_ON_ACID_ANHYDRIDES
10351	ABCA8	ATP binding cassette subfamily A member 8 [Source:HGNC Symbol;Acc:HGNC:38]		GOMF_PURINE_NUCLEOTIDE_BINDING				GOMF_HYDROLASE_ACTIVITY_ACTING_ON_ACID_ANHYDRIDES
6596	HLTF	helicase like transcription factor [Source:HGNC Symbol;Acc:HGNC:11099]		GOMF_PURINE_NUCLEOTIDE_BINDING				GOMF_HYDROLASE_ACTIVITY_ACTING_ON_ACID_ANHYDRIDES
10939	AFG3L2	AFG3 like matrix AAA peptidase subunit 2 [Source:HGNC Symbol;Acc:HGNC:315]		GOMF_PURINE_NUCLEOTIDE_BINDING				GOMF_HYDROLASE_ACTIVITY_ACTING_ON_ACID_ANHYDRIDES
5965	RECQL	RecQ like helicase [Source:HGNC Symbol;Acc:HGNC:9948]		GOMF_PURINE_NUCLEOTIDE_BINDING				GOMF_HYDROLASE_ACTIVITY_ACTING_ON_ACID_ANHYDRIDES
83479	DDX59	DEAD-box helicase 59 [Source:HGNC Symbol;Acc:HGNC:25360]		GOMF_PURINE_NUCLEOTIDE_BINDING				GOMF_HYDROLASE_ACTIVITY_ACTING_ON_ACID_ANHYDRIDES
204801	NLRP11	NLR family pyrin domain containing 11 [Source:HGNC Symbol;Acc:HGNC:22945]		GOMF_PURINE_NUCLEOTIDE_BINDING
11112	HIBADH	3-hydroxyisobutyrate dehydrogenase [Source:HGNC Symbol;Acc:HGNC:4907]		GOMF_PURINE_NUCLEOTIDE_BINDING
5294	PIK3CG	phosphatidylinositol-4,5-bisphosphate 3-kinase catalytic subunit gamma [Source:HGNC Symbol;Acc:HGNC:8978]		GOMF_PURINE_NUCLEOTIDE_BINDING
6885	MAP3K7	mitogen-activated protein kinase kinase kinase 7 [Source:HGNC Symbol;Acc:HGNC:6859]		GOMF_PURINE_NUCLEOTIDE_BINDING
7525	YES1	YES proto-oncogene 1, Src family tyrosine kinase [Source:HGNC Symbol;Acc:HGNC:12841]		GOMF_PURINE_NUCLEOTIDE_BINDING
5577	PRKAR2B	protein kinase cAMP-dependent type II regulatory subunit beta [Source:HGNC Symbol;Acc:HGNC:9392]		GOMF_PURINE_NUCLEOTIDE_BINDING
6416	MAP2K4	mitogen-activated protein kinase kinase 4 [Source:HGNC Symbol;Acc:HGNC:6844]		GOMF_PURINE_NUCLEOTIDE_BINDING
133686	NADK2	NAD kinase 2, mitochondrial [Source:HGNC Symbol;Acc:HGNC:26404]		GOMF_PURINE_NUCLEOTIDE_BINDING
23604	DAPK2	death associated protein kinase 2 [Source:HGNC Symbol;Acc:HGNC:2675]		GOMF_PURINE_NUCLEOTIDE_BINDING
10000	AKT3	AKT serine/threonine kinase 3 [Source:HGNC Symbol;Acc:HGNC:393]		GOMF_PURINE_NUCLEOTIDE_BINDING
3985	LIMK2	LIM domain kinase 2 [Source:HGNC Symbol;Acc:HGNC:6614]		GOMF_PURINE_NUCLEOTIDE_BINDING
414328	IDNK	IDNK gluconokinase [Source:HGNC Symbol;Acc:HGNC:31367]		GOMF_PURINE_NUCLEOTIDE_BINDING
57147	SCYL3	SCY1 like pseudokinase 3 [Source:HGNC Symbol;Acc:HGNC:19285]		GOMF_PURINE_NUCLEOTIDE_BINDING
4646	MYO6	myosin VI [Source:HGNC Symbol;Acc:HGNC:7605]		GOMF_PURINE_NUCLEOTIDE_BINDING
7326	UBE2G1	ubiquitin conjugating enzyme E2 G1 [Source:HGNC Symbol;Acc:HGNC:12482]		GOMF_PURINE_NUCLEOTIDE_BINDING
79717	PPCS	phosphopantothenoylcysteine synthetase [Source:HGNC Symbol;Acc:HGNC:25686]		GOMF_PURINE_NUCLEOTIDE_BINDING
84320	ACBD6	acyl-CoA binding domain containing 6 [Source:HGNC Symbol;Acc:HGNC:23339]		GOMF_PURINE_NUCLEOTIDE_BINDING
8833	GMPS	guanine monophosphate synthase [Source:HGNC Symbol;Acc:HGNC:4378]		GOMF_PURINE_NUCLEOTIDE_BINDING
8611	PLPP1	phospholipid phosphatase 1 [Source:HGNC Symbol;Acc:HGNC:9228]			GOMF_HYDROLASE_ACTIVITY_ACTING_ON_ESTER_BONDS			GOMF_HYDROLASE_ACTIVITY_ACTING_ON_ACID_ANHYDRIDES
27068	PPA2	inorganic pyrophosphatase 2 [Source:HGNC Symbol;Acc:HGNC:28883]			GOMF_HYDROLASE_ACTIVITY_ACTING_ON_ESTER_BONDS			GOMF_HYDROLASE_ACTIVITY_ACTING_ON_ACID_ANHYDRIDES
83594	NUDT12	nudix hydrolase 12 [Source:HGNC Symbol;Acc:HGNC:18826]			GOMF_HYDROLASE_ACTIVITY_ACTING_ON_ESTER_BONDS			GOMF_HYDROLASE_ACTIVITY_ACTING_ON_ACID_ANHYDRIDES
51205	ACP6	acid phosphatase 6, lysophosphatidic [Source:HGNC Symbol;Acc:HGNC:29609]			GOMF_HYDROLASE_ACTIVITY_ACTING_ON_ESTER_BONDS
5507	PPP1R3C	protein phosphatase 1 regulatory subunit 3C [Source:HGNC Symbol;Acc:HGNC:9293]			GOMF_HYDROLASE_ACTIVITY_ACTING_ON_ESTER_BONDS
5475	PPEF1	protein phosphatase with EF-hand domain 1 [Source:HGNC Symbol;Acc:HGNC:9243]			GOMF_HYDROLASE_ACTIVITY_ACTING_ON_ESTER_BONDS
11266	DUSP12	dual specificity phosphatase 12 [Source:HGNC Symbol;Acc:HGNC:3067]			GOMF_HYDROLASE_ACTIVITY_ACTING_ON_ESTER_BONDS
3632	INPP5A	inositol polyphosphate-5-phosphatase A [Source:HGNC Symbol;Acc:HGNC:6076]			GOMF_HYDROLASE_ACTIVITY_ACTING_ON_ESTER_BONDS
10380	BPNT1	3'(2'), 5'-bisphosphate nucleotidase 1 [Source:HGNC Symbol;Acc:HGNC:1096]			GOMF_HYDROLASE_ACTIVITY_ACTING_ON_ESTER_BONDS
56261	GPCPD1	glycerophosphocholine phosphodiesterase 1 [Source:HGNC Symbol;Acc:HGNC:26957]			GOMF_HYDROLASE_ACTIVITY_ACTING_ON_ESTER_BONDS
27115	PDE7B	phosphodiesterase 7B [Source:HGNC Symbol;Acc:HGNC:8792]			GOMF_HYDROLASE_ACTIVITY_ACTING_ON_ESTER_BONDS
9588	PRDX6	peroxiredoxin 6 [Source:HGNC Symbol;Acc:HGNC:16753]			GOMF_HYDROLASE_ACTIVITY_ACTING_ON_ESTER_BONDS
7257	TSNAX	translin associated factor X [Source:HGNC Symbol;Acc:HGNC:12380]			GOMF_HYDROLASE_ACTIVITY_ACTING_ON_ESTER_BONDS
7941	PLA2G7	phospholipase A2 group VII [Source:HGNC Symbol;Acc:HGNC:9040]			GOMF_HYDROLASE_ACTIVITY_ACTING_ON_ESTER_BONDS
2166	FAAH	fatty acid amide hydrolase [Source:HGNC Symbol;Acc:HGNC:3553]			GOMF_HYDROLASE_ACTIVITY_ACTING_ON_ESTER_BONDS
23259	DDHD2	DDHD domain containing 2 [Source:HGNC Symbol;Acc:HGNC:29106]			GOMF_HYDROLASE_ACTIVITY_ACTING_ON_ESTER_BONDS
670	BPHL	biphenyl hydrolase like [Source:HGNC Symbol;Acc:HGNC:1094]			GOMF_HYDROLASE_ACTIVITY_ACTING_ON_ESTER_BONDS
83940	TATDN1	TatD DNase domain containing 1 [Source:HGNC Symbol;Acc:HGNC:24220]			GOMF_HYDROLASE_ACTIVITY_ACTING_ON_ESTER_BONDS
128387	TATDN3	TatD DNase domain containing 3 [Source:HGNC Symbol;Acc:HGNC:27010]			GOMF_HYDROLASE_ACTIVITY_ACTING_ON_ESTER_BONDS
127124	ATP6V1G3	ATPase H+ transporting V1 subunit G3 [Source:HGNC Symbol;Acc:HGNC:18265]						GOMF_HYDROLASE_ACTIVITY_ACTING_ON_ACID_ANHYDRIDES
509	ATP5F1C	ATP synthase F1 subunit gamma [Source:HGNC Symbol;Acc:HGNC:833]						GOMF_HYDROLASE_ACTIVITY_ACTING_ON_ACID_ANHYDRIDES
394	ARHGAP5	Rho GTPase activating protein 5 [Source:HGNC Symbol;Acc:HGNC:675]						GOMF_HYDROLASE_ACTIVITY_ACTING_ON_ACID_ANHYDRIDES
11164	NUDT5	nudix hydrolase 5 [Source:HGNC Symbol;Acc:HGNC:8052]						GOMF_HYDROLASE_ACTIVITY_ACTING_ON_ACID_ANHYDRIDES
5217	PFN2	profilin 2 [Source:HGNC Symbol;Acc:HGNC:8882]						GOMF_HYDROLASE_ACTIVITY_ACTING_ON_ACID_ANHYDRIDES
7531	YWHAE	tyrosine 3-monooxygenase/tryptophan 5-monooxygenase activation protein epsilon [Source:HGNC Symbol;Acc:HGNC:12851]							GOMF_PROTEIN_SEQUESTERING_ACTIVITY
55364	IMPACT	impact RWD domain protein [Source:HGNC Symbol;Acc:HGNC:20387]							GOMF_PROTEIN_SEQUESTERING_ACTIVITY
7114	TMSB4X	thymosin beta 4 X-linked [Source:HGNC Symbol;Acc:HGNC:11881]							GOMF_PROTEIN_SEQUESTERING_ACTIVITY
3638	INSIG1	insulin induced gene 1 [Source:HGNC Symbol;Acc:HGNC:6083]							GOMF_PROTEIN_SEQUESTERING_ACTIVITY
4698	NDUFA5	NADH:ubiquinone oxidoreductase subunit A5 [Source:HGNC Symbol;Acc:HGNC:7688]
4724	NDUFS4	NADH:ubiquinone oxidoreductase subunit S4 [Source:HGNC Symbol;Acc:HGNC:7711]
130752	MDH1B	malate dehydrogenase 1B [Source:HGNC Symbol;Acc:HGNC:17836]
84817	TXNDC17	thioredoxin domain containing 17 [Source:HGNC Symbol;Acc:HGNC:28218]
51714	SELENOT	selenoprotein T [Source:HGNC Symbol;Acc:HGNC:18136]
56605	ERO1B	endoplasmic reticulum oxidoreductase 1 beta [Source:HGNC Symbol;Acc:HGNC:14355]
247	ALOX15B	arachidonate 15-lipoxygenase type B [Source:HGNC Symbol;Acc:HGNC:434]
6309	SC5D	sterol-C5-desaturase [Source:HGNC Symbol;Acc:HGNC:10547]
594	BCKDHB	branched chain keto acid dehydrogenase E1 subunit beta [Source:HGNC Symbol;Acc:HGNC:987]
4329	ALDH6A1	aldehyde dehydrogenase 6 family member A1 [Source:HGNC Symbol;Acc:HGNC:7179]
1347	COX7A2	cytochrome c oxidase subunit 7A2 [Source:HGNC Symbol;Acc:HGNC:2288]
51097	SCCPDH	saccharopine dehydrogenase (putative) [Source:HGNC Symbol;Acc:HGNC:24275]
3685	ITGAV	integrin subunit alpha V [Source:HGNC Symbol;Acc:HGNC:6150]
1123	CHN1	chimerin 1 [Source:HGNC Symbol;Acc:HGNC:1943]
708	C1QBP	complement C1q binding protein [Source:HGNC Symbol;Acc:HGNC:1243]
9994	CASP8AP2	caspase 8 associated protein 2 [Source:HGNC Symbol;Acc:HGNC:1510]
8835	SOCS2	suppressor of cytokine signaling 2 [Source:HGNC Symbol;Acc:HGNC:19382]
26585	GREM1	gremlin 1, DAN family BMP antagonist [Source:HGNC Symbol;Acc:HGNC:2001]
255324	EPGN	epithelial mitogen [Source:HGNC Symbol;Acc:HGNC:17470]
10451	VAV3	vav guanine nucleotide exchange factor 3 [Source:HGNC Symbol;Acc:HGNC:12659]
1944	EFNA3	ephrin A3 [Source:HGNC Symbol;Acc:HGNC:3223]
9863	MAGI2	membrane associated guanylate kinase, WW and PDZ domain containing 2 [Source:HGNC Symbol;Acc:HGNC:18957]
55024	BANK1	B cell scaffold protein with ankyrin repeats 1 [Source:HGNC Symbol;Acc:HGNC:18233]
11171	STRAP	serine/threonine kinase receptor associated protein [Source:HGNC Symbol;Acc:HGNC:30796]
9976	CLEC2B	C-type lectin domain family 2 member B [Source:HGNC Symbol;Acc:HGNC:2053]
9037	SEMA5A	semaphorin 5A [Source:HGNC Symbol;Acc:HGNC:10736]
10507	SEMA4D	semaphorin 4D [Source:HGNC Symbol;Acc:HGNC:10732]
80310	PDGFD	platelet derived growth factor D [Source:HGNC Symbol;Acc:HGNC:30620]
6343	SCT	secretin [Source:HGNC Symbol;Acc:HGNC:10607]
4982	TNFRSF11B	TNF receptor superfamily member 11b [Source:HGNC Symbol;Acc:HGNC:11909]
3911	LAMA5	laminin subunit alpha 5 [Source:HGNC Symbol;Acc:HGNC:6485]
3682	ITGAE	integrin subunit alpha E [Source:HGNC Symbol;Acc:HGNC:6147]
58494	JAM2	junctional adhesion molecule 2 [Source:HGNC Symbol;Acc:HGNC:14686]
23322	RPGRIP1L	RPGRIP1 like [Source:HGNC Symbol;Acc:HGNC:29168]
10154	PLXNC1	plexin C1 [Source:HGNC Symbol;Acc:HGNC:9106]
285195	SLC9A9	solute carrier family 9 member A9 [Source:HGNC Symbol;Acc:HGNC:20653]
514	ATP5F1E	ATP synthase F1 subunit epsilon [Source:HGNC Symbol;Acc:HGNC:838]
6505	SLC1A1	solute carrier family 1 member 1 [Source:HGNC Symbol;Acc:HGNC:10939]
54499	TMCO1	transmembrane and coiled-coil domains 1 [Source:HGNC Symbol;Acc:HGNC:18188]
283537	SLC46A3	solute carrier family 46 member 3 [Source:HGNC Symbol;Acc:HGNC:27501]
2823	GPM6A	glycoprotein M6A [Source:HGNC Symbol;Acc:HGNC:4460]
3763	KCNJ6	potassium inwardly rectifying channel subfamily J member 6 [Source:HGNC Symbol;Acc:HGNC:6267]
79041	TMEM38A	transmembrane protein 38A [Source:HGNC Symbol;Acc:HGNC:28462]
30061	SLC40A1	solute carrier family 40 member 1 [Source:HGNC Symbol;Acc:HGNC:10909]
256471	MFSD8	major facilitator superfamily domain containing 8 [Source:HGNC Symbol;Acc:HGNC:28486]
84255	SLC37A3	solute carrier family 37 member 3 [Source:HGNC Symbol;Acc:HGNC:20651]
125111	GJD3	gap junction protein delta 3 [Source:HGNC Symbol;Acc:HGNC:19147]
2706	GJB2	gap junction protein beta 2 [Source:HGNC Symbol;Acc:HGNC:4284]
124935	SLC43A2	solute carrier family 43 member 2 [Source:HGNC Symbol;Acc:HGNC:23087]
6581	SLC22A3	solute carrier family 22 member 3 [Source:HGNC Symbol;Acc:HGNC:10967]
55754	TMEM30A	transmembrane protein 30A [Source:HGNC Symbol;Acc:HGNC:16667]
51012	PRELID3B	PRELI domain containing 3B [Source:HGNC Symbol;Acc:HGNC:15892]
9097	USP14	ubiquitin specific peptidase 14 [Source:HGNC Symbol;Acc:HGNC:12612]
51377	UCHL5	ubiquitin C-terminal hydrolase L5 [Source:HGNC Symbol;Acc:HGNC:19678]
23392	ECPAS	Ecm29 proteasome adaptor and scaffold [Source:HGNC Symbol;Acc:HGNC:29020]
55803	ADAP2	ArfGAP with dual PH domains 2 [Source:HGNC Symbol;Acc:HGNC:16487]
801	CALM1	calmodulin 1 [Source:HGNC Symbol;Acc:HGNC:1442]
10484	SEC23A	SEC23 homolog A, COPII coat complex component [Source:HGNC Symbol;Acc:HGNC:10701]
81611	ANP32E	acidic nuclear phosphoprotein 32 family member E [Source:HGNC Symbol;Acc:HGNC:16673]
2665	GDI2	GDP dissociation inhibitor 2 [Source:HGNC Symbol;Acc:HGNC:4227]
60682	SMAP1	small ArfGAP 1 [Source:HGNC Symbol;Acc:HGNC:19651]
163486	DENND1B	DENN domain containing 1B [Source:HGNC Symbol;Acc:HGNC:28404]
160518	DENND5B	DENN domain containing 5B [Source:HGNC Symbol;Acc:HGNC:28338]
389119	INKA1	inka box actin regulator 1 [Source:HGNC Symbol;Acc:HGNC:32480]
10653	SPINT2	serine peptidase inhibitor, Kunitz type 2 [Source:HGNC Symbol;Acc:HGNC:11247]
4674	NAP1L2	nucleosome assembly protein 1 like 2 [Source:HGNC Symbol;Acc:HGNC:7638]
84525	HOPX	HOP homeobox [Source:HGNC Symbol;Acc:HGNC:24961]
10715	CERS1	ceramide synthase 1 [Source:HGNC Symbol;Acc:HGNC:14253]
253782	CERS6	ceramide synthase 6 [Source:HGNC Symbol;Acc:HGNC:23826]
129642	MBOAT2	membrane bound O-acyltransferase domain containing 2 [Source:HGNC Symbol;Acc:HGNC:25193]
10228	STX6	syntaxin 6 [Source:HGNC Symbol;Acc:HGNC:11441]
8774	NAPG	NSF attachment protein gamma [Source:HGNC Symbol;Acc:HGNC:7642]
9412	MED21	mediator complex subunit 21 [Source:HGNC Symbol;Acc:HGNC:11473]
26272	FBXO4	F-box protein 4 [Source:HGNC Symbol;Acc:HGNC:13583]
25937	WWTR1	WW domain containing transcription regulator 1 [Source:HGNC Symbol;Acc:HGNC:24042]
10771	ZMYND11	zinc finger MYND-type containing 11 [Source:HGNC Symbol;Acc:HGNC:16966]
6451	SH3BGRL	SH3 domain binding glutamate rich protein like [Source:HGNC Symbol;Acc:HGNC:10823]
23588	KLHDC2	kelch domain containing 2 [Source:HGNC Symbol;Acc:HGNC:20231]
64710	NUCKS1	nuclear casein kinase and cyclin dependent kinase substrate 1 [Source:HGNC Symbol;Acc:HGNC:29923]
6117	RPA1	replication protein A1 [Source:HGNC Symbol;Acc:HGNC:10289]
10133	OPTN	optineurin [Source:HGNC Symbol;Acc:HGNC:17142]
11161	ERG28	ergosterol biosynthesis 28 homolog [Source:HGNC Symbol;Acc:HGNC:1187]
148281	SYT6	synaptotagmin 6 [Source:HGNC Symbol;Acc:HGNC:18638]
23256	SCFD1	sec1 family domain containing 1 [Source:HGNC Symbol;Acc:HGNC:20726]
2992	GYG1	glycogenin 1 [Source:HGNC Symbol;Acc:HGNC:4699]
2589	GALNT1	polypeptide N-acetylgalactosaminyltransferase 1 [Source:HGNC Symbol;Acc:HGNC:4123]
55757	UGGT2	UDP-glucose glycoprotein glucosyltransferase 2 [Source:HGNC Symbol;Acc:HGNC:15664]
79695	GALNT12	polypeptide N-acetylgalactosaminyltransferase 12 [Source:HGNC Symbol;Acc:HGNC:19877]
51301	GCNT4	glucosaminyl (N-acetyl) transferase 4 [Source:HGNC Symbol;Acc:HGNC:17973]
51227	PIGP	phosphatidylinositol glycan anchor biosynthesis class P [Source:HGNC Symbol;Acc:HGNC:3046]
5565	PRKAB2	protein kinase AMP-activated non-catalytic subunit beta 2 [Source:HGNC Symbol;Acc:HGNC:9379]
123688	HYKK	hydroxylysine kinase [Source:HGNC Symbol;Acc:HGNC:34403]
5184	PEPD	peptidase D [Source:HGNC Symbol;Acc:HGNC:8840]
84557	MAP1LC3A	microtubule associated protein 1 light chain 3 alpha [Source:HGNC Symbol;Acc:HGNC:6838]
2059	EPS8	epidermal growth factor receptor pathway substrate 8 [Source:HGNC Symbol;Acc:HGNC:3420]
23002	DAAM1	dishevelled associated activator of morphogenesis 1 [Source:HGNC Symbol;Acc:HGNC:18142]
5358	PLS3	plastin 3 [Source:HGNC Symbol;Acc:HGNC:9091]
10092	ARPC5	actin related protein 2/3 complex subunit 5 [Source:HGNC Symbol;Acc:HGNC:708]
23623	RUSC1	RUN and SH3 domain containing 1 [Source:HGNC Symbol;Acc:HGNC:17153]
56062	KLHL4	kelch like family member 4 [Source:HGNC Symbol;Acc:HGNC:6355]
23287	AGTPBP1	ATP/GTP binding carboxypeptidase 1 [Source:HGNC Symbol;Acc:HGNC:17258]
103910	MYL12B	myosin light chain 12B [Source:HGNC Symbol;Acc:HGNC:29827]
114791	TUBGCP5	tubulin gamma complex component 5 [Source:HGNC Symbol;Acc:HGNC:18600]
83544	DNAL1	dynein axonemal light chain 1 [Source:HGNC Symbol;Acc:HGNC:23247]
359845	RFLNB	refilin B [Source:HGNC Symbol;Acc:HGNC:28705]
4287	ATXN3	ataxin 3 [Source:HGNC Symbol;Acc:HGNC:7106]
4157	MC1R	melanocortin 1 receptor [Source:HGNC Symbol;Acc:HGNC:6929]
83939	EIF2A	eukaryotic translation initiation factor 2A [Source:HGNC Symbol;Acc:HGNC:3254]
51009	DERL2	derlin 2 [Source:HGNC Symbol;Acc:HGNC:17943]
6785	ELOVL4	ELOVL fatty acid elongase 4 [Source:HGNC Symbol;Acc:HGNC:14415]
6303	SAT1	spermidine/spermine N1-acetyltransferase 1 [Source:HGNC Symbol;Acc:HGNC:10540]
112483	SAT2	spermidine/spermine N1-acetyltransferase family member 2 [Source:HGNC Symbol;Acc:HGNC:23160]
114088	TRIM9	tripartite motif containing 9 [Source:HGNC Symbol;Acc:HGNC:16288]
51506	UFC1	ubiquitin-fold modifier conjugating enzyme 1 [Source:HGNC Symbol;Acc:HGNC:26941]
140825	NEURL2	neuralized E3 ubiquitin protein ligase 2 [Source:HGNC Symbol;Acc:HGNC:16156]
26263	FBXO22	F-box protein 22 [Source:HGNC Symbol;Acc:HGNC:13593]
51348	KLRF1	killer cell lectin like receptor F1 [Source:HGNC Symbol;Acc:HGNC:13342]
29094	LGALSL	galectin like [Source:HGNC Symbol;Acc:HGNC:25012]
3422	IDI1	isopentenyl-diphosphate delta isomerase 1 [Source:HGNC Symbol;Acc:HGNC:5387]
26520	TIMM9	translocase of inner mitochondrial membrane 9 [Source:HGNC Symbol;Acc:HGNC:11819]
55847	CISD1	CDGSH iron sulfur domain 1 [Source:HGNC Symbol;Acc:HGNC:30880]
5191	PEX7	peroxisomal biogenesis factor 7 [Source:HGNC Symbol;Acc:HGNC:8860]
54112	GPR88	G protein-coupled receptor 88 [Source:HGNC Symbol;Acc:HGNC:4539]
6235	RPS29	ribosomal protein S29 [Source:HGNC Symbol;Acc:HGNC:10419]
388753	COA6	cytochrome c oxidase assembly factor 6 [Source:HGNC Symbol;Acc:HGNC:18025]
26953	RANBP6	RAN binding protein 6 [Source:HGNC Symbol;Acc:HGNC:9851]
81627	TRMT1L	tRNA methyltransferase 1 like [Source:HGNC Symbol;Acc:HGNC:16782]
29081	METTL5	methyltransferase 5, N6-adenosine [Source:HGNC Symbol;Acc:HGNC:25006]
56950	SMYD2	SET and MYND domain containing 2 [Source:HGNC Symbol;Acc:HGNC:20982]
92342	METTL18	methyltransferase 18, RPL3 N3(tau)-histidine [Source:HGNC Symbol;Acc:HGNC:28793]
6154	RPL26	ribosomal protein L26 [Source:HGNC Symbol;Acc:HGNC:10327]
10492	SYNCRIP	synaptotagmin binding cytoplasmic RNA interacting protein [Source:HGNC Symbol;Acc:HGNC:16918]
285489	DOK7	docking protein 7 [Source:HGNC Symbol;Acc:HGNC:26594]
388789	SMIM26	small integral membrane protein 26 [Source:HGNC Symbol;Acc:HGNC:43430]
6615	SNAI1	snail family transcriptional repressor 1 [Source:HGNC Symbol;Acc:HGNC:11128]
64130	LIN7B	lin-7 homolog B, crumbs cell polarity complex component [Source:HGNC Symbol;Acc:HGNC:17788]
9851	KIAA0753	KIAA0753 [Source:HGNC Symbol;Acc:HGNC:29110]
100628315	DNM3OS	DNM3 opposite strand/antisense RNA [Source:HGNC Symbol;Acc:HGNC:41228]
5203	PFDN4	prefoldin subunit 4 [Source:HGNC Symbol;Acc:HGNC:8868]
83547	RILP	Rab interacting lysosomal protein [Source:HGNC Symbol;Acc:HGNC:30266]
64129	TINAGL1	tubulointerstitial nephritis antigen like 1 [Source:HGNC Symbol;Acc:HGNC:19168]
115201	ATG4A	autophagy related 4A cysteine peptidase [Source:HGNC Symbol;Acc:HGNC:16489]
647219	ASCL5	achaete-scute family bHLH transcription factor 5 [Source:HGNC Symbol;Acc:HGNC:33169]
1604	CD55	CD55 molecule (Cromer blood group) [Source:HGNC Symbol;Acc:HGNC:2665]
255928	SYT14	synaptotagmin 14 [Source:HGNC Symbol;Acc:HGNC:23143]
344838	PAQR9	progestin and adipoQ receptor family member 9 [Source:HGNC Symbol;Acc:HGNC:30131]
163255	ZNF540	zinc finger protein 540 [Source:HGNC Symbol;Acc:HGNC:25331]
148398	SAMD11	sterile alpha motif domain containing 11 [Source:HGNC Symbol;Acc:HGNC:28706]
60529	ALX4	ALX homeobox 4 [Source:HGNC Symbol;Acc:HGNC:450]
1602	DACH1	dachshund family transcription factor 1 [Source:HGNC Symbol;Acc:HGNC:2663]
55509	BATF3	basic leucine zipper ATF-like transcription factor 3 [Source:HGNC Symbol;Acc:HGNC:28915]
3209	HOXA13	homeobox A13 [Source:HGNC Symbol;Acc:HGNC:5102]
126231	ZNF573	zinc finger protein 573 [Source:HGNC Symbol;Acc:HGNC:26420]
159296	NKX2-3	NK2 homeobox 3 [Source:HGNC Symbol;Acc:HGNC:7836]
22835	ZFP30	ZFP30 zinc finger protein [Source:HGNC Symbol;Acc:HGNC:29555]
339318	ZNF181	zinc finger protein 181 [Source:HGNC Symbol;Acc:HGNC:12971]
360023	ZBTB41	zinc finger and BTB domain containing 41 [Source:HGNC Symbol;Acc:HGNC:24819]
388536	ZNF790	zinc finger protein 790 [Source:HGNC Symbol;Acc:HGNC:33114]
7775	ZNF232	zinc finger protein 232 [Source:HGNC Symbol;Acc:HGNC:13026]
84307	ZNF397	zinc finger protein 397 [Source:HGNC Symbol;Acc:HGNC:18818]
84775	ZNF607	zinc finger protein 607 [Source:HGNC Symbol;Acc:HGNC:28192]
80818	ZNF436	zinc finger protein 436 [Source:HGNC Symbol;Acc:HGNC:20814]
23036	ZNF292	zinc finger protein 292 [Source:HGNC Symbol;Acc:HGNC:18410]
389524	GTF2IRD2B	GTF2I repeat domain containing 2B [Source:HGNC Symbol;Acc:HGNC:33125]
728116	ZBTB8B	zinc finger and BTB domain containing 8B [Source:HGNC Symbol;Acc:HGNC:37057]
4179	CD46	CD46 molecule [Source:HGNC Symbol;Acc:HGNC:6953]
133418	EMB	embigin [Source:HGNC Symbol;Acc:HGNC:30465]
6900	CNTN2	contactin 2 [Source:HGNC Symbol;Acc:HGNC:2172]
10302	SNAPC5	small nuclear RNA activating complex polypeptide 5 [Source:HGNC Symbol;Acc:HGNC:15484]
2967	GTF2H3	general transcription factor IIH subunit 3 [Source:HGNC Symbol;Acc:HGNC:4657]
23576	DDAH1	dimethylarginine dimethylaminohydrolase 1 [Source:HGNC Symbol;Acc:HGNC:2715]
57409	MIF4GD	MIF4G domain containing [Source:HGNC Symbol;Acc:HGNC:24030]
55196	RESF1	retroelement silencing factor 1 [Source:HGNC Symbol;Acc:HGNC:25559]
29940	DSE	dermatan sulfate epimerase [Source:HGNC Symbol;Acc:HGNC:21144]
4291	MLF1	myeloid leukemia factor 1 [Source:HGNC Symbol;Acc:HGNC:7125]
5126	PCSK2	proprotein convertase subtilisin/kexin type 2 [Source:HGNC Symbol;Acc:HGNC:8744]
1953	MEGF6	multiple EGF like domains 6 [Source:HGNC Symbol;Acc:HGNC:3232]
6442	SGCA	sarcoglycan alpha [Source:HGNC Symbol;Acc:HGNC:10805]
3953	LEPR	leptin receptor [Source:HGNC Symbol;Acc:HGNC:6554]
23595	ORC3	origin recognition complex subunit 3 [Source:HGNC Symbol;Acc:HGNC:8489]
65008	MRPL1	mitochondrial ribosomal protein L1 [Source:HGNC Symbol;Acc:HGNC:14275]
10161	LPAR6	lysophosphatidic acid receptor 6 [Source:HGNC Symbol;Acc:HGNC:15520]
222611	ADGRF2P	adhesion G protein-coupled receptor F2, pseudogene [Source:HGNC Symbol;Acc:HGNC:18991]
26996	GPR160	G protein-coupled receptor 160 [Source:HGNC Symbol;Acc:HGNC:23693]
2850	GPR27	G protein-coupled receptor 27 [Source:HGNC Symbol;Acc:HGNC:4482]
132430	PABPC4L	poly(A) binding protein cytoplasmic 4 like [Source:HGNC Symbol;Acc:HGNC:31955]
5019	OXCT1	3-oxoacid CoA-transferase 1 [Source:HGNC Symbol;Acc:HGNC:8527]
6431	SRSF6	serine and arginine rich splicing factor 6 [Source:HGNC Symbol;Acc:HGNC:10788]
6738	RO60	Ro60, Y RNA binding protein [Source:HGNC Symbol;Acc:HGNC:11313]
6990	DYNLT3	dynein light chain Tctex-type 3 [Source:HGNC Symbol;Acc:HGNC:11694]
100128731	OST4	oligosaccharyltransferase complex subunit 4, non-catalytic [Source:HGNC Symbol;Acc:HGNC:32483]
100129460	DPY19L1P1	DPY19L1 pseudogene 1 [Source:HGNC Symbol;Acc:HGNC:22395]
100130701	BTNL12P	butyrophilin like 12, pseudogene [Source:HGNC Symbol;Acc:HGNC:52935]
100130855	USP3-AS1	USP3 antisense RNA 1 [Source:HGNC Symbol;Acc:HGNC:44140]
100133669	LY6E-DT	LY6E divergent transcript [Source:HGNC Symbol;Acc:HGNC:53728]
100144602	EPHA5-AS1	EPHA5 antisense RNA 1 [Source:HGNC Symbol;Acc:HGNC:50602]
100192378	ZFHX4-AS1	ZFHX4 antisense RNA 1 [Source:HGNC Symbol;Acc:HGNC:44165]
100288911	CRIM1-DT	CRIM1 divergent transcript [Source:HGNC Symbol;Acc:HGNC:54057]
100499177	THAP9-AS1	THAP9 antisense RNA 1 [Source:HGNC Symbol;Acc:HGNC:44172]
100505738	MIR4458HG	MIR4458 host gene [Source:HGNC Symbol;Acc:HGNC:49008]
100505806	SNHG18	small nucleolar RNA host gene 18 [Source:HGNC Symbol;Acc:HGNC:49007]
100506451	RASSF8-AS1	RASSF8 antisense RNA 1 [Source:HGNC Symbol;Acc:HGNC:48637]
100506736	SLFN12L	schlafen family member 12 like [Source:HGNC Symbol;Acc:HGNC:33920]
100507102	COX20P1	COX20 pseudogene 1 [Source:HGNC Symbol;Acc:HGNC:31435]
100507171	BOLA3-DT	BOLA3 divergent transcript [Source:HGNC Symbol;Acc:HGNC:42922]
100507217	CHASERR	CHD2 adjacent suppressive regulatory RNA [Source:HGNC Symbol;Acc:HGNC:48626]
100862728	UPK1A-AS1	UPK1A antisense RNA 1 [Source:HGNC Symbol;Acc:HGNC:40603]
100874027	TPRG1-AS2	TPRG1 antisense RNA 2 [Source:HGNC Symbol;Acc:HGNC:41062]
101559451	PELP1-DT	PELP1 divergent transcript [Source:HGNC Symbol;Acc:HGNC:55614]
101927021	ZFAND2A-DT	ZFAND2A divergent transcript [Source:HGNC Symbol;Acc:HGNC:41187]
101928120	ENSG00000271380	novel transcript, antisense to SHC1 and PYGO2
101928595	YPEL3-DT	YPEL3 divergent transcript [Source:HGNC Symbol;Acc:HGNC:55547]
101928978	LINC02994	long intergenic non-protein coding RNA 2994 [Source:HGNC Symbol;Acc:HGNC:56109]
101929221	INSYN1-AS1	INSYN1 antisense RNA 1 [Source:HGNC Symbol;Acc:HGNC:51422]
102467073	PDCD6-DT	PDCD6 divergent transcript [Source:HGNC Symbol;Acc:HGNC:55580]
10330	CNPY2	canopy FGF signaling regulator 2 [Source:HGNC Symbol;Acc:HGNC:13529]
10485	MIR9-1HG	MIR9-1 host gene [Source:HGNC Symbol;Acc:HGNC:30780]
104968399	MYL12-AS1	MYL12A and MYL12B antisense RNA 1 [Source:HGNC Symbol;Acc:HGNC:55331]
105371729	ENSG00000285677	Novel transcript, antisense to SSR2
105372482	ZNF8-DT	ZNF8 divergent transcript [Source:HGNC Symbol;Acc:HGNC:55280]
105373780	ENSG00000283839	novel transcript, antisense to ZNF804A
105376350	ENSG00000235281	novel transcript
105378672	EXO5-DT	EXO5 divergent transcript [Source:HGNC Symbol;Acc:HGNC:55647]
107985246	CSRP1-AS1	CSRP1 antisense RNA 1 [Source:HGNC Symbol;Acc:HGNC:55856]
109729141	TDRKH-AS1	TDRKH antisense RNA 1 [Source:HGNC Symbol;Acc:HGNC:40578]
11228	RASSF8	Ras association domain family member 8 [Source:HGNC Symbol;Acc:HGNC:13232]
112611	RWDD2A	RWD domain containing 2A [Source:HGNC Symbol;Acc:HGNC:21385]
11311	VPS45	vacuolar protein sorting 45 homolog [Source:HGNC Symbol;Acc:HGNC:14579]
115409989	RNVU1-29	RNA, variant U1 small nuclear 29 [Source:HGNC Symbol;Acc:HGNC:54433]
115677	NOSTRIN	nitric oxide synthase trafficking [Source:HGNC Symbol;Acc:HGNC:20203]
116228	COX20	cytochrome c oxidase assembly factor COX20 [Source:HGNC Symbol;Acc:HGNC:26970]
116461	TSEN15	tRNA splicing endonuclease subunit 15 [Source:HGNC Symbol;Acc:HGNC:16791]
118487	CHCHD1	coiled-coil-helix-coiled-coil-helix domain containing 1 [Source:HGNC Symbol;Acc:HGNC:23518]
118567325	ENSG00000288907	novel transcript, antisense to CHEK1
118597838	GOLPH3-DT	GOLPH3 divergent transcript [Source:HGNC Symbol;Acc:HGNC:55231]
121227	LRIG3	leucine rich repeats and immunoglobulin like domains 3 [Source:HGNC Symbol;Acc:HGNC:30991]
123706540	JTB-DT	JTB divergent transcript [Source:HGNC Symbol;Acc:HGNC:56047]
124817	CNTD1	cyclin N-terminal domain containing 1 [Source:HGNC Symbol;Acc:HGNC:26847]
124902382	SUV39H2-DT	SUV39H2 divergent transcript [Source:HGNC Symbol;Acc:HGNC:55188]
124904624	RNVU1-26	RNA, variant U1 small nuclear 26 [Source:HGNC Symbol;Acc:HGNC:54429]
128061	C1orf131	chromosome 1 open reading frame 131 [Source:HGNC Symbol;Acc:HGNC:25332]
128077	LIX1L	limb and CNS expressed 1 like [Source:HGNC Symbol;Acc:HGNC:28715]
1350	COX7C	cytochrome c oxidase subunit 7C [Source:HGNC Symbol;Acc:HGNC:2292]
143662	MUC15	mucin 15, cell surface associated [Source:HGNC Symbol;Acc:HGNC:14956]
144363	ETFRF1	electron transfer flavoprotein regulatory factor 1 [Source:HGNC Symbol;Acc:HGNC:27052]
146395	GSG1L	GSG1 like [Source:HGNC Symbol;Acc:HGNC:28283]
150726	FBXO41	F-box protein 41 [Source:HGNC Symbol;Acc:HGNC:29409]
157378	TMEM65	transmembrane protein 65 [Source:HGNC Symbol;Acc:HGNC:25203]
160897	GPR180	G protein-coupled receptor 180 [Source:HGNC Symbol;Acc:HGNC:28899]
170082	TCEANC	transcription elongation factor A N-terminal and central domain containing [Source:HGNC Symbol;Acc:HGNC:28277]
2012	EMP1	epithelial membrane protein 1 [Source:HGNC Symbol;Acc:HGNC:3333]
205251	MTLN	mitoregulin [Source:HGNC Symbol;Acc:HGNC:27339]
22944	KIN	Kin17 DNA and RNA binding protein [Source:HGNC Symbol;Acc:HGNC:6327]
23301	EHBP1	EH domain binding protein 1 [Source:HGNC Symbol;Acc:HGNC:29144]
23469	PHF3	PHD finger protein 3 [Source:HGNC Symbol;Acc:HGNC:8921]
25766	PRPF40B	pre-mRNA processing factor 40 homolog B [Source:HGNC Symbol;Acc:HGNC:25031]
25936	NSL1	NSL1 component of MIS12 kinetochore complex [Source:HGNC Symbol;Acc:HGNC:24548]
25977	NECAP1	NECAP endocytosis associated 1 [Source:HGNC Symbol;Acc:HGNC:24539]
26049	FAM169A	family with sequence similarity 169 member A [Source:HGNC Symbol;Acc:HGNC:29138]
26127	FGFR1OP2	FGFR1 oncogene partner 2 [Source:HGNC Symbol;Acc:HGNC:23098]
261726	TIPRL	TOR signaling pathway regulator [Source:HGNC Symbol;Acc:HGNC:30231]
285154	CYP1B1-AS1	CYP1B1 antisense RNA 1 [Source:HGNC Symbol;Acc:HGNC:28543]
286499	FAM133A	family with sequence similarity 133 member A [Source:HGNC Symbol;Acc:HGNC:26748]
28755	TRAC	T cell receptor alpha constant [Source:HGNC Symbol;Acc:HGNC:12029]
28962	OSTM1	osteoclastogenesis associated transmembrane protein 1 [Source:HGNC Symbol;Acc:HGNC:21652]
29903	CCDC106	coiled-coil domain containing 106 [Source:HGNC Symbol;Acc:HGNC:30181]
317662	FAM149B1	family with sequence similarity 149 member B1 [Source:HGNC Symbol;Acc:HGNC:29162]
376940	ZC3H6	zinc finger CCCH-type containing 6 [Source:HGNC Symbol;Acc:HGNC:24762]
386597	GRASLND	glycosaminoglycan regulatory associated long non-coding RNA [Source:HGNC Symbol;Acc:HGNC:30963]
387763	C11orf96	chromosome 11 open reading frame 96 [Source:HGNC Symbol;Acc:HGNC:38675]
388714	FMO6P	flavin containing dimethylaniline monoxygenase 6, pseudogene [Source:HGNC Symbol;Acc:HGNC:24024]
388722	C1orf53	chromosome 1 open reading frame 53 [Source:HGNC Symbol;Acc:HGNC:30003]
401093	MBNL1-AS1	MBNL1 antisense RNA 1 [Source:HGNC Symbol;Acc:HGNC:44584]
440078	FAM66C	family with sequence similarity 66 member C [Source:HGNC Symbol;Acc:HGNC:21644]
441046	GUSBP5	GUSB pseudogene 5 [Source:HGNC Symbol;Acc:HGNC:42319]
4511	MT-TC	mitochondrially encoded tRNA-Cys (UGU/C) [Source:HGNC Symbol;Acc:HGNC:7477]
4570	MT-TN	mitochondrially encoded tRNA-Asn (AAU/C) [Source:HGNC Symbol;Acc:HGNC:7493]
4730	NDUFV2P1	NADH:ubiquinone oxidoreductase core subunit V2 pseudogene 1 [Source:HGNC Symbol;Acc:HGNC:7718]
51018	RRP15	ribosomal RNA processing 15 homolog [Source:HGNC Symbol;Acc:HGNC:24255]
51026	GOLT1B	golgi transport 1B [Source:HGNC Symbol;Acc:HGNC:20175]
51098	IFT52	intraflagellar transport 52 [Source:HGNC Symbol;Acc:HGNC:15901]
51133	KCTD3	potassium channel tetramerization domain containing 3 [Source:HGNC Symbol;Acc:HGNC:21305]
51230	PHF20	PHD finger protein 20 [Source:HGNC Symbol;Acc:HGNC:16098]
51290	ERGIC2	ERGIC and golgi 2 [Source:HGNC Symbol;Acc:HGNC:30208]
53981	CPSF2	cleavage and polyadenylation specific factor 2 [Source:HGNC Symbol;Acc:HGNC:2325]
54951	COMMD8	COMM domain containing 8 [Source:HGNC Symbol;Acc:HGNC:26036]
54953	ODR4	odr-4 GPCR localization factor homolog [Source:HGNC Symbol;Acc:HGNC:24299]
55081	IFT57	intraflagellar transport 57 [Source:HGNC Symbol;Acc:HGNC:17367]
55709	KBTBD4	kelch repeat and BTB domain containing 4 [Source:HGNC Symbol;Acc:HGNC:23761]
55726	INTS13	integrator complex subunit 13 [Source:HGNC Symbol;Acc:HGNC:20174]
55863	TMEM126B	transmembrane protein 126B [Source:HGNC Symbol;Acc:HGNC:30883]
57150	SMIM8	small integral membrane protein 8 [Source:HGNC Symbol;Acc:HGNC:21401]
57188	ADAMTSL3	ADAMTS like 3 [Source:HGNC Symbol;Acc:HGNC:14633]
57407	NMRAL1	NmrA like redox sensor 1 [Source:HGNC Symbol;Acc:HGNC:24987]
57447	NDRG2	NDRG family member 2 [Source:HGNC Symbol;Acc:HGNC:14460]
57560	IFT80	intraflagellar transport 80 [Source:HGNC Symbol;Acc:HGNC:29262]
5827	PXMP2	peroxisomal membrane protein 2 [Source:HGNC Symbol;Acc:HGNC:9716]
58516	SINHCAF	SIN3-HDAC complex associated factor [Source:HGNC Symbol;Acc:HGNC:30702]
63939	FAM217B	family with sequence similarity 217 member B [Source:HGNC Symbol;Acc:HGNC:16170]
642236	FRG1JP	FSHD region gene 1 family member J, pseudogene [Source:HGNC Symbol;Acc:HGNC:51768]
642946	FLVCR1-DT	FLVCR1 divergent transcript [Source:HGNC Symbol;Acc:HGNC:39077]
643723	LYPLAL1-DT	LYPLAL1 divergent transcript [Source:HGNC Symbol;Acc:HGNC:50560]
646270	ELL2P1	elongation factor for RNA polymerase II 2 pseudogene 1 [Source:HGNC Symbol;Acc:HGNC:39343]
64801	ARV1	ARV1 homolog, fatty acid homeostasis modulator [Source:HGNC Symbol;Acc:HGNC:29561]
678655	CD27-AS1	CD27 antisense RNA 1 [Source:HGNC Symbol;Acc:HGNC:43896]
692247	LMNTD2-AS1	LMNTD2 antisense RNA 1 [Source:HGNC Symbol;Acc:HGNC:41204]
728264	CARMN	cardiac mesoderm enhancer-associated non-coding RNA [Source:HGNC Symbol;Acc:HGNC:42872]
728755	MIR3171HG	MIR3171 host gene [Source:HGNC Symbol;Acc:HGNC:56193]
729156	GTF2IRD1P1	GTF2I repeat domain containing 1 pseudogene 1 [Source:HGNC Symbol;Acc:HGNC:44136]
729967	MORN2	MORN repeat containing 2 [Source:HGNC Symbol;Acc:HGNC:30166]
767599	SNORD114-21	small nucleolar RNA, C/D box 114-21 [Source:HGNC Symbol;Acc:HGNC:33009]
78998	RHPN1-AS1	RHPN1 antisense RNA 1 (head to head) [Source:HGNC Symbol;Acc:HGNC:28457]
79038	ZFYVE21	zinc finger FYVE-type containing 21 [Source:HGNC Symbol;Acc:HGNC:20760]
79582	SPAG16	sperm associated antigen 16 [Source:HGNC Symbol;Acc:HGNC:23225]
79635	CCDC121	coiled-coil domain containing 121 [Source:HGNC Symbol;Acc:HGNC:25833]
79729	SH3D21	SH3 domain containing 21 [Source:HGNC Symbol;Acc:HGNC:26236]
79896	THNSL1	threonine synthase like 1 [Source:HGNC Symbol;Acc:HGNC:26160]
80144	FRAS1	Fraser extracellular matrix complex subunit 1 [Source:HGNC Symbol;Acc:HGNC:19185]
80167	ABHD18	abhydrolase domain containing 18 [Source:HGNC Symbol;Acc:HGNC:26111]
80298	MTERF2	mitochondrial transcription termination factor 2 [Source:HGNC Symbol;Acc:HGNC:30779]
83690	CRISPLD1	cysteine rich secretory protein LCCL domain containing 1 [Source:HGNC Symbol;Acc:HGNC:18206]
83719	YPEL3	yippee like 3 [Source:HGNC Symbol;Acc:HGNC:18327]
84224	NBPF3	NBPF member 3 [Source:HGNC Symbol;Acc:HGNC:25076]
84265	POLR3GL	RNA polymerase III subunit GL [Source:HGNC Symbol;Acc:HGNC:28466]
84826	SFT2D3	SFT2 domain containing 3 [Source:HGNC Symbol;Acc:HGNC:28767]
84848	MIR503HG	MIR503 host gene [Source:HGNC Symbol;Acc:HGNC:28258]
8497	PPFIA4	PTPRF interacting protein alpha 4 [Source:HGNC Symbol;Acc:HGNC:9248]
85415	RHPN2	rhophilin Rho GTPase binding protein 2 [Source:HGNC Symbol;Acc:HGNC:19974]
85444	LRRCC1	leucine rich repeat and coiled-coil centrosomal protein 1 [Source:HGNC Symbol;Acc:HGNC:29373]
8674	VAMP4	vesicle associated membrane protein 4 [Source:HGNC Symbol;Acc:HGNC:12645]
8781	PSPHP1	phosphoserine phosphatase pseudogene 1 [Source:HGNC Symbol;Acc:HGNC:9578]
90843	TCEAL8	transcription elongation factor A like 8 [Source:HGNC Symbol;Acc:HGNC:28683]
92703	TMEM183A	transmembrane protein 183A [Source:HGNC Symbol;Acc:HGNC:20173]
93099	DMKN	dermokine [Source:HGNC Symbol;Acc:HGNC:25063]

## Sheet: TableS4b_Fig6b_GOMF_G5_downreg
Overlap Results
Collection(s):	GO:MF
# overlaps shown:	20
# genesets in collections:	1820
# genes in comparison (n):	474
# genes in universe (N):	42577
Gene Set Name	# Genes in Gene Set (K)	Description	# Genes in Overlap (k)	k/K	p-value	FDR q-value	log p-val
GOMF_PURINE_NUCLEOTIDE_BINDING	1987	Binding to a purine nucleotide, a compound consisting of a purine nucleoside esterified with (ortho)phosphate. [GOC:ai]	64	0.0322	2.99e-14	5.43e-11	13.5243
GOMF_PROTEIN_CONTAINING_COMPLEX_BINDING	1777	Binding to a macromolecular complex. [GOC:jl]	59	0.0332	9.47e-14	8.62e-11	13.0237
GOMF_CYTOSKELETAL_PROTEIN_BINDING	991	Binding to a protein component of a cytoskeleton (actin, microtubule, or intermediate filament cytoskeleton). [GOC:mah]	39	0.0394	1.45e-11	6.33e-09	10.8386
GOMF_ADENYL_NUCLEOTIDE_BINDING	1636	Binding to an adenyl nucleotide, an adenosine esterified with (ortho)phosphate. [ISBN:0198506732]	52	0.0318	1.58e-11	6.33e-09	10.8013
GOMF_TRANSCRIPTION_REGULATOR_ACTIVITY	1963	A molecular function that controls the rate, timing and/or magnitude of gene transcription. The function of transcriptional regulators is to modulate gene expression at the transcription step so that they are expressed in the right cell at the right time and in the right amount throughout the life of the cell and the organism. Genes are transcriptional units, and include bacterial operons. [GOC:p…	58	0.0295	1.74e-11	6.33e-09	10.7595
GOMF_CADHERIN_BINDING	335	Binding to cadherin, a type I membrane protein involved in cell adhesion. [GOC:bf]	22	0.0657	4.15e-11	1.26e-08	10.382
GOMF_CELL_ADHESION_MOLECULE_BINDING	562	Binding to a cell adhesion molecule. [GOC:ai]	28	0.0498	6.34e-11	1.65e-08	10.1979
GOMF_ENZYME_REGULATOR_ACTIVITY	1320	Binds to and modulates the activity of an enzyme. [GOC:dph, GOC:mah, GOC:tb]	44	0.0333	1.47e-10	3e-08	9.83268
GOMF_ZINC_ION_BINDING	840	Binding to a zinc ion (Zn). [GOC:ai]	34	0.0405	1.48e-10	3e-08	9.82974
GOMF_MOLECULAR_ADAPTOR_ACTIVITY	1175	The binding activity of a molecule that brings together two or more molecules through a selective, non-covalent, often stoichiometric interaction, permitting those molecules to function in a coordinated way. [GOC:mtg_MIT_16mar07, GOC:vw]	41	0.0349	1.67e-10	3.04e-08	9.77728
GOMF_SIGNALING_RECEPTOR_BINDING	1506	Binding to one or more specific sites on a receptor molecule, a macromolecule that undergoes combination with a hormone, neurotransmitter, drug or intracellular messenger to initiate a change in cell function. [GOC:bf, GOC:ceb, ISBN:0198506732]	47	0.0312	2.92e-10	4.83e-08	9.53462
GOMF_SEQUENCE_SPECIFIC_DNA_BINDING	1675	Binding to DNA of a specific nucleotide composition, e.g. GC-rich DNA binding, or with a specific sequence motif or type of DNA e.g. promotor binding or rDNA binding. [GOC:jl]	49	0.0293	1.02e-09	1.55e-07	8.9914
GOMF_TRANSITION_METAL_ION_BINDING	1115	Binding to a transition metal ions; a transition metal is an element whose atom has an incomplete d-subshell of extranuclear electrons, or which gives rise to a cation or cations with an incomplete d-subshell. Transition metals often have more than one valency state. Biologically relevant transition metals include vanadium, manganese, iron, copper, cobalt, nickel, molybdenum and silver. [ISBN:019…	38	0.0341	1.53e-09	2.14e-07	8.81531
GOMF_KINASE_BINDING	794	Binding to a kinase, any enzyme that catalyzes the transfer of a phosphate group. [GOC:jl]	31	0.039	2.3e-09	2.99e-07	8.63827
GOMF_PROTEIN_DOMAIN_SPECIFIC_BINDING	654	Binding to a specific domain of a protein. [GOC:go_curators]	27	0.0413	7.99e-09	9.69e-07	8.09745
GOMF_NUCLEOSIDE_TRIPHOSPHATASE_REGULATOR_ACTIVITY	491	Binds to and modulates the activity of an NTPase. [GOC:dph, GOC:tb]	23	0.0468	1.04e-08	1.19e-06	7.98297
GOMF_TRANSCRIPTION_COACTIVATOR_ACTIVITY	272	A transcription coregulator activity that activates or increases the transcription of specific gene sets via binding to a DNA-bound DNA-binding transcription factor, either on its own or as part of a complex. Coactivators often act by altering chromatin structure and modifications. For example, one class of transcription coactivators modifies chromatin structure through covalent modification of h…	17	0.0625	1.43e-08	1.53e-06	7.84466
GOMF_TRANSCRIPTION_COREGULATOR_ACTIVITY	505	A transcription regulator activity that modulates the transcription of specific gene sets via binding to a DNA-bound DNA-binding transcription factor, either on its own or as part of a complex. Coregulators often act by altering chromatin structure and modifications. For example, one class of transcription coregulators modifies chromatin structure through covalent modification of histones. A seco…	23	0.0455	1.75e-08	1.77e-06	7.75696
GOMF_TRANSCRIPTION_FACTOR_BINDING	600	Binding to a transcription factor, a protein required to initiate or regulate transcription. [ISBN:0198506732]	24	0.04	9.77e-08	9.36e-06	7.01011
GOMF_DNA_BINDING_TRANSCRIPTION_FACTOR_BINDING	478	Binding to a DNA-binding transcription factor, a protein that interacts with a specific DNA sequence (sometimes referred to as a motif) within the regulatory region of a gene to modulate transcription. [GOC:txnOH-2018]	21	0.0439	1.34e-07	1.2e-05	6.8729
Gene/Gene Set Overlap Matrix
Entrez Gene Id	Gene Symbol	Gene Description	GOMF_PURINE_NUCLEOTIDE_BINDING	GOMF_PROTEIN_CONTAINING_COMPLEX_BINDING	GOMF_CYTOSKELETAL_PROTEIN_BINDING	GOMF_ADENYL_NUCLEOTIDE_BINDING	GOMF_TRANSCRIPTION_REGULATOR_ACTIVITY	GOMF_CADHERIN_BINDING	GOMF_CELL_ADHESION_MOLECULE_BINDING	GOMF_ENZYME_REGULATOR_ACTIVITY	GOMF_ZINC_ION_BINDING	GOMF_MOLECULAR_ADAPTOR_ACTIVITY	GOMF_SIGNALING_RECEPTOR_BINDING	GOMF_SEQUENCE_SPECIFIC_DNA_BINDING	GOMF_TRANSITION_METAL_ION_BINDING	GOMF_KINASE_BINDING	GOMF_PROTEIN_DOMAIN_SPECIFIC_BINDING	GOMF_NUCLEOSIDE_TRIPHOSPHATASE_REGULATOR_ACTIVITY	GOMF_TRANSCRIPTION_COACTIVATOR_ACTIVITY	GOMF_TRANSCRIPTION_COREGULATOR_ACTIVITY	GOMF_TRANSCRIPTION_FACTOR_BINDING	GOMF_DNA_BINDING_TRANSCRIPTION_FACTOR_BINDING
25	ABL1	ABL proto-oncogene 1, non-receptor tyrosine kinase [Source:HGNC Symbol;Acc:HGNC:76]	GOMF_PURINE_NUCLEOTIDE_BINDING	GOMF_PROTEIN_CONTAINING_COMPLEX_BINDING	GOMF_CYTOSKELETAL_PROTEIN_BINDING	GOMF_ADENYL_NUCLEOTIDE_BINDING	GOMF_TRANSCRIPTION_REGULATOR_ACTIVITY					GOMF_MOLECULAR_ADAPTOR_ACTIVITY	GOMF_SIGNALING_RECEPTOR_BINDING	GOMF_SEQUENCE_SPECIFIC_DNA_BINDING	GOMF_TRANSITION_METAL_ION_BINDING	GOMF_KINASE_BINDING	GOMF_PROTEIN_DOMAIN_SPECIFIC_BINDING		GOMF_TRANSCRIPTION_COACTIVATOR_ACTIVITY	GOMF_TRANSCRIPTION_COREGULATOR_ACTIVITY
4627	MYH9	myosin heavy chain 9 [Source:HGNC Symbol;Acc:HGNC:7579]	GOMF_PURINE_NUCLEOTIDE_BINDING	GOMF_PROTEIN_CONTAINING_COMPLEX_BINDING	GOMF_CYTOSKELETAL_PROTEIN_BINDING	GOMF_ADENYL_NUCLEOTIDE_BINDING		GOMF_CADHERIN_BINDING	GOMF_CELL_ADHESION_MOLECULE_BINDING			GOMF_MOLECULAR_ADAPTOR_ACTIVITY	GOMF_SIGNALING_RECEPTOR_BINDING				GOMF_PROTEIN_DOMAIN_SPECIFIC_BINDING
5976	UPF1	UPF1 RNA helicase and ATPase [Source:HGNC Symbol;Acc:HGNC:9962]	GOMF_PURINE_NUCLEOTIDE_BINDING	GOMF_PROTEIN_CONTAINING_COMPLEX_BINDING		GOMF_ADENYL_NUCLEOTIDE_BINDING					GOMF_ZINC_ION_BINDING			GOMF_SEQUENCE_SPECIFIC_DNA_BINDING	GOMF_TRANSITION_METAL_ION_BINDING
8243	SMC1A	structural maintenance of chromosomes 1A [Source:HGNC Symbol;Acc:HGNC:11111]	GOMF_PURINE_NUCLEOTIDE_BINDING	GOMF_PROTEIN_CONTAINING_COMPLEX_BINDING		GOMF_ADENYL_NUCLEOTIDE_BINDING
1938	EEF2	eukaryotic translation elongation factor 2 [Source:HGNC Symbol;Acc:HGNC:3214]	GOMF_PURINE_NUCLEOTIDE_BINDING	GOMF_PROTEIN_CONTAINING_COMPLEX_BINDING				GOMF_CADHERIN_BINDING	GOMF_CELL_ADHESION_MOLECULE_BINDING							GOMF_KINASE_BINDING
2643	GCH1	GTP cyclohydrolase 1 [Source:HGNC Symbol;Acc:HGNC:4193]	GOMF_PURINE_NUCLEOTIDE_BINDING	GOMF_PROTEIN_CONTAINING_COMPLEX_BINDING							GOMF_ZINC_ION_BINDING				GOMF_TRANSITION_METAL_ION_BINDING	GOMF_KINASE_BINDING
203068	TUBB	tubulin beta class I [Source:HGNC Symbol;Acc:HGNC:20778]	GOMF_PURINE_NUCLEOTIDE_BINDING	GOMF_PROTEIN_CONTAINING_COMPLEX_BINDING									GOMF_SIGNALING_RECEPTOR_BINDING				GOMF_PROTEIN_DOMAIN_SPECIFIC_BINDING
2011	MARK2	microtubule affinity regulating kinase 2 [Source:HGNC Symbol;Acc:HGNC:3332]	GOMF_PURINE_NUCLEOTIDE_BINDING		GOMF_CYTOSKELETAL_PROTEIN_BINDING	GOMF_ADENYL_NUCLEOTIDE_BINDING		GOMF_CADHERIN_BINDING	GOMF_CELL_ADHESION_MOLECULE_BINDING	GOMF_ENZYME_REGULATOR_ACTIVITY
2534	FYN	FYN proto-oncogene, Src family tyrosine kinase [Source:HGNC Symbol;Acc:HGNC:4037]	GOMF_PURINE_NUCLEOTIDE_BINDING		GOMF_CYTOSKELETAL_PROTEIN_BINDING	GOMF_ADENYL_NUCLEOTIDE_BINDING				GOMF_ENZYME_REGULATOR_ACTIVITY			GOMF_SIGNALING_RECEPTOR_BINDING				GOMF_PROTEIN_DOMAIN_SPECIFIC_BINDING
23139	MAST2	microtubule associated serine/threonine kinase 2 [Source:HGNC Symbol;Acc:HGNC:19035]	GOMF_PURINE_NUCLEOTIDE_BINDING		GOMF_CYTOSKELETAL_PROTEIN_BINDING	GOMF_ADENYL_NUCLEOTIDE_BINDING
9448	MAP4K4	mitogen-activated protein kinase kinase kinase kinase 4 [Source:HGNC Symbol;Acc:HGNC:6866]	GOMF_PURINE_NUCLEOTIDE_BINDING		GOMF_CYTOSKELETAL_PROTEIN_BINDING	GOMF_ADENYL_NUCLEOTIDE_BINDING
3833	KIFC1	kinesin family member C1 [Source:HGNC Symbol;Acc:HGNC:6389]	GOMF_PURINE_NUCLEOTIDE_BINDING		GOMF_CYTOSKELETAL_PROTEIN_BINDING	GOMF_ADENYL_NUCLEOTIDE_BINDING
9654	TTLL4	tubulin tyrosine ligase like 4 [Source:HGNC Symbol;Acc:HGNC:28976]	GOMF_PURINE_NUCLEOTIDE_BINDING		GOMF_CYTOSKELETAL_PROTEIN_BINDING	GOMF_ADENYL_NUCLEOTIDE_BINDING
9223	MAGI1	membrane associated guanylate kinase, WW and PDZ domain containing 1 [Source:HGNC Symbol;Acc:HGNC:946]	GOMF_PURINE_NUCLEOTIDE_BINDING		GOMF_CYTOSKELETAL_PROTEIN_BINDING	GOMF_ADENYL_NUCLEOTIDE_BINDING
1785	DNM2	dynamin 2 [Source:HGNC Symbol;Acc:HGNC:2974]	GOMF_PURINE_NUCLEOTIDE_BINDING		GOMF_CYTOSKELETAL_PROTEIN_BINDING												GOMF_PROTEIN_DOMAIN_SPECIFIC_BINDING
85441	HELZ2	helicase with zinc finger 2 [Source:HGNC Symbol;Acc:HGNC:30021]	GOMF_PURINE_NUCLEOTIDE_BINDING			GOMF_ADENYL_NUCLEOTIDE_BINDING	GOMF_TRANSCRIPTION_REGULATOR_ACTIVITY					GOMF_MOLECULAR_ADAPTOR_ACTIVITY							GOMF_TRANSCRIPTION_COACTIVATOR_ACTIVITY	GOMF_TRANSCRIPTION_COREGULATOR_ACTIVITY
1969	EPHA2	EPH receptor A2 [Source:HGNC Symbol;Acc:HGNC:3386]	GOMF_PURINE_NUCLEOTIDE_BINDING			GOMF_ADENYL_NUCLEOTIDE_BINDING		GOMF_CADHERIN_BINDING	GOMF_CELL_ADHESION_MOLECULE_BINDING
1453	CSNK1D	casein kinase 1 delta [Source:HGNC Symbol;Acc:HGNC:2452]	GOMF_PURINE_NUCLEOTIDE_BINDING			GOMF_ADENYL_NUCLEOTIDE_BINDING		GOMF_CADHERIN_BINDING	GOMF_CELL_ADHESION_MOLECULE_BINDING
55324	ABCF3	ATP binding cassette subfamily F member 3 [Source:HGNC Symbol;Acc:HGNC:72]	GOMF_PURINE_NUCLEOTIDE_BINDING			GOMF_ADENYL_NUCLEOTIDE_BINDING		GOMF_CADHERIN_BINDING	GOMF_CELL_ADHESION_MOLECULE_BINDING
10938	EHD1	EH domain containing 1 [Source:HGNC Symbol;Acc:HGNC:3242]	GOMF_PURINE_NUCLEOTIDE_BINDING			GOMF_ADENYL_NUCLEOTIDE_BINDING		GOMF_CADHERIN_BINDING	GOMF_CELL_ADHESION_MOLECULE_BINDING
5605	MAP2K2	mitogen-activated protein kinase kinase 2 [Source:HGNC Symbol;Acc:HGNC:6842]	GOMF_PURINE_NUCLEOTIDE_BINDING			GOMF_ADENYL_NUCLEOTIDE_BINDING				GOMF_ENZYME_REGULATOR_ACTIVITY		GOMF_MOLECULAR_ADAPTOR_ACTIVITY					GOMF_PROTEIN_DOMAIN_SPECIFIC_BINDING
9693	RAPGEF2	Rap guanine nucleotide exchange factor 2 [Source:HGNC Symbol;Acc:HGNC:16854]	GOMF_PURINE_NUCLEOTIDE_BINDING			GOMF_ADENYL_NUCLEOTIDE_BINDING				GOMF_ENZYME_REGULATOR_ACTIVITY			GOMF_SIGNALING_RECEPTOR_BINDING				GOMF_PROTEIN_DOMAIN_SPECIFIC_BINDING	GOMF_NUCLEOSIDE_TRIPHOSPHATASE_REGULATOR_ACTIVITY
5587	PRKD1	protein kinase D1 [Source:HGNC Symbol;Acc:HGNC:9407]	GOMF_PURINE_NUCLEOTIDE_BINDING			GOMF_ADENYL_NUCLEOTIDE_BINDING				GOMF_ENZYME_REGULATOR_ACTIVITY						GOMF_KINASE_BINDING
57505	AARS2	alanyl-tRNA synthetase 2, mitochondrial [Source:HGNC Symbol;Acc:HGNC:21022]	GOMF_PURINE_NUCLEOTIDE_BINDING			GOMF_ADENYL_NUCLEOTIDE_BINDING					GOMF_ZINC_ION_BINDING				GOMF_TRANSITION_METAL_ION_BINDING
8458	TTF2	transcription termination factor 2 [Source:HGNC Symbol;Acc:HGNC:12398]	GOMF_PURINE_NUCLEOTIDE_BINDING			GOMF_ADENYL_NUCLEOTIDE_BINDING					GOMF_ZINC_ION_BINDING				GOMF_TRANSITION_METAL_ION_BINDING
5705	PSMC5	proteasome 26S subunit, ATPase 5 [Source:HGNC Symbol;Acc:HGNC:9552]	GOMF_PURINE_NUCLEOTIDE_BINDING			GOMF_ADENYL_NUCLEOTIDE_BINDING							GOMF_SIGNALING_RECEPTOR_BINDING								GOMF_TRANSCRIPTION_FACTOR_BINDING	GOMF_DNA_BINDING_TRANSCRIPTION_FACTOR_BINDING
6891	TAP2	transporter 2, ATP binding cassette subfamily B member [Source:HGNC Symbol;Acc:HGNC:44]	GOMF_PURINE_NUCLEOTIDE_BINDING			GOMF_ADENYL_NUCLEOTIDE_BINDING							GOMF_SIGNALING_RECEPTOR_BINDING
84166	NLRC5	NLR family CARD domain containing 5 [Source:HGNC Symbol;Acc:HGNC:29933]	GOMF_PURINE_NUCLEOTIDE_BINDING			GOMF_ADENYL_NUCLEOTIDE_BINDING								GOMF_SEQUENCE_SPECIFIC_DNA_BINDING
7867	MAPKAPK3	MAPK activated protein kinase 3 [Source:HGNC Symbol;Acc:HGNC:6888]	GOMF_PURINE_NUCLEOTIDE_BINDING			GOMF_ADENYL_NUCLEOTIDE_BINDING										GOMF_KINASE_BINDING
5211	PFKL	phosphofructokinase, liver type [Source:HGNC Symbol;Acc:HGNC:8876]	GOMF_PURINE_NUCLEOTIDE_BINDING			GOMF_ADENYL_NUCLEOTIDE_BINDING										GOMF_KINASE_BINDING
345651	ACTBL2	actin beta like 2 [Source:HGNC Symbol;Acc:HGNC:17780]	GOMF_PURINE_NUCLEOTIDE_BINDING			GOMF_ADENYL_NUCLEOTIDE_BINDING										GOMF_KINASE_BINDING
1613	DAPK3	death associated protein kinase 3 [Source:HGNC Symbol;Acc:HGNC:2676]	GOMF_PURINE_NUCLEOTIDE_BINDING			GOMF_ADENYL_NUCLEOTIDE_BINDING											GOMF_PROTEIN_DOMAIN_SPECIFIC_BINDING				GOMF_TRANSCRIPTION_FACTOR_BINDING	GOMF_DNA_BINDING_TRANSCRIPTION_FACTOR_BINDING
11332	ACOT7	acyl-CoA thioesterase 7 [Source:HGNC Symbol;Acc:HGNC:24157]	GOMF_PURINE_NUCLEOTIDE_BINDING			GOMF_ADENYL_NUCLEOTIDE_BINDING
476	ATP1A1	ATPase Na+/K+ transporting subunit alpha 1 [Source:HGNC Symbol;Acc:HGNC:799]	GOMF_PURINE_NUCLEOTIDE_BINDING			GOMF_ADENYL_NUCLEOTIDE_BINDING
2324	FLT4	fms related receptor tyrosine kinase 4 [Source:HGNC Symbol;Acc:HGNC:3767]	GOMF_PURINE_NUCLEOTIDE_BINDING			GOMF_ADENYL_NUCLEOTIDE_BINDING
9429	ABCG2	ATP binding cassette subfamily G member 2 (Junior blood group) [Source:HGNC Symbol;Acc:HGNC:74]	GOMF_PURINE_NUCLEOTIDE_BINDING			GOMF_ADENYL_NUCLEOTIDE_BINDING
9641	IKBKE	inhibitor of nuclear factor kappa B kinase subunit epsilon [Source:HGNC Symbol;Acc:HGNC:14552]	GOMF_PURINE_NUCLEOTIDE_BINDING			GOMF_ADENYL_NUCLEOTIDE_BINDING
1198	CLK3	CDC like kinase 3 [Source:HGNC Symbol;Acc:HGNC:2071]	GOMF_PURINE_NUCLEOTIDE_BINDING			GOMF_ADENYL_NUCLEOTIDE_BINDING
8536	CAMK1	calcium/calmodulin dependent protein kinase I [Source:HGNC Symbol;Acc:HGNC:1459]	GOMF_PURINE_NUCLEOTIDE_BINDING			GOMF_ADENYL_NUCLEOTIDE_BINDING
54101	RIPK4	receptor interacting serine/threonine kinase 4 [Source:HGNC Symbol;Acc:HGNC:496]	GOMF_PURINE_NUCLEOTIDE_BINDING			GOMF_ADENYL_NUCLEOTIDE_BINDING
83931	STK40	serine/threonine kinase 40 [Source:HGNC Symbol;Acc:HGNC:21373]	GOMF_PURINE_NUCLEOTIDE_BINDING			GOMF_ADENYL_NUCLEOTIDE_BINDING
4145	MATK	megakaryocyte-associated tyrosine kinase [Source:HGNC Symbol;Acc:HGNC:6906]	GOMF_PURINE_NUCLEOTIDE_BINDING			GOMF_ADENYL_NUCLEOTIDE_BINDING
27010	TPK1	thiamin pyrophosphokinase 1 [Source:HGNC Symbol;Acc:HGNC:17358]	GOMF_PURINE_NUCLEOTIDE_BINDING			GOMF_ADENYL_NUCLEOTIDE_BINDING
1841	DTYMK	deoxythymidylate kinase [Source:HGNC Symbol;Acc:HGNC:3061]	GOMF_PURINE_NUCLEOTIDE_BINDING			GOMF_ADENYL_NUCLEOTIDE_BINDING
9489	PGS1	phosphatidylglycerophosphate synthase 1 [Source:HGNC Symbol;Acc:HGNC:30029]	GOMF_PURINE_NUCLEOTIDE_BINDING			GOMF_ADENYL_NUCLEOTIDE_BINDING
168400	DDX53	DEAD-box helicase 53 [Source:HGNC Symbol;Acc:HGNC:20083]	GOMF_PURINE_NUCLEOTIDE_BINDING			GOMF_ADENYL_NUCLEOTIDE_BINDING
54555	DDX49	DEAD-box helicase 49 [Source:HGNC Symbol;Acc:HGNC:18684]	GOMF_PURINE_NUCLEOTIDE_BINDING			GOMF_ADENYL_NUCLEOTIDE_BINDING
64794	DDX31	DEAD-box helicase 31 [Source:HGNC Symbol;Acc:HGNC:16715]	GOMF_PURINE_NUCLEOTIDE_BINDING			GOMF_ADENYL_NUCLEOTIDE_BINDING
23132	RAD54L2	RAD54 like 2 [Source:HGNC Symbol;Acc:HGNC:29123]	GOMF_PURINE_NUCLEOTIDE_BINDING			GOMF_ADENYL_NUCLEOTIDE_BINDING
4172	MCM3	minichromosome maintenance complex component 3 [Source:HGNC Symbol;Acc:HGNC:6945]	GOMF_PURINE_NUCLEOTIDE_BINDING			GOMF_ADENYL_NUCLEOTIDE_BINDING
57130	ATP13A1	ATPase 13A1 [Source:HGNC Symbol;Acc:HGNC:24215]	GOMF_PURINE_NUCLEOTIDE_BINDING			GOMF_ADENYL_NUCLEOTIDE_BINDING
10396	ATP8A1	ATPase phospholipid transporting 8A1 [Source:HGNC Symbol;Acc:HGNC:13531]	GOMF_PURINE_NUCLEOTIDE_BINDING			GOMF_ADENYL_NUCLEOTIDE_BINDING
23	ABCF1	ATP binding cassette subfamily F member 1 [Source:HGNC Symbol;Acc:HGNC:70]	GOMF_PURINE_NUCLEOTIDE_BINDING			GOMF_ADENYL_NUCLEOTIDE_BINDING
7317	UBA1	ubiquitin like modifier activating enzyme 1 [Source:HGNC Symbol;Acc:HGNC:12469]	GOMF_PURINE_NUCLEOTIDE_BINDING			GOMF_ADENYL_NUCLEOTIDE_BINDING
63893	UBE2O	ubiquitin conjugating enzyme E2 O [Source:HGNC Symbol;Acc:HGNC:29554]	GOMF_PURINE_NUCLEOTIDE_BINDING			GOMF_ADENYL_NUCLEOTIDE_BINDING
2356	FPGS	folylpolyglutamate synthase [Source:HGNC Symbol;Acc:HGNC:3824]	GOMF_PURINE_NUCLEOTIDE_BINDING			GOMF_ADENYL_NUCLEOTIDE_BINDING
6242	RTKN	rhotekin [Source:HGNC Symbol;Acc:HGNC:10466]	GOMF_PURINE_NUCLEOTIDE_BINDING							GOMF_ENZYME_REGULATOR_ACTIVITY								GOMF_NUCLEOSIDE_TRIPHOSPHATASE_REGULATOR_ACTIVITY
391	RHOG	ras homolog family member G [Source:HGNC Symbol;Acc:HGNC:672]	GOMF_PURINE_NUCLEOTIDE_BINDING													GOMF_KINASE_BINDING
347733	TUBB2B	tubulin beta 2B class IIb [Source:HGNC Symbol;Acc:HGNC:30829]	GOMF_PURINE_NUCLEOTIDE_BINDING
7280	TUBB2A	tubulin beta 2A class IIa [Source:HGNC Symbol;Acc:HGNC:12412]	GOMF_PURINE_NUCLEOTIDE_BINDING
54676	GTPBP2	GTP binding protein 2 [Source:HGNC Symbol;Acc:HGNC:4670]	GOMF_PURINE_NUCLEOTIDE_BINDING
81876	RAB1B	RAB1B, member RAS oncogene family [Source:HGNC Symbol;Acc:HGNC:18370]	GOMF_PURINE_NUCLEOTIDE_BINDING
4337	MOCS1	molybdenum cofactor synthesis 1 [Source:HGNC Symbol;Acc:HGNC:7190]	GOMF_PURINE_NUCLEOTIDE_BINDING
9258	MFHAS1	multifunctional ROCO family signaling regulator 1 [Source:HGNC Symbol;Acc:HGNC:16982]	GOMF_PURINE_NUCLEOTIDE_BINDING
4790	NFKB1	nuclear factor kappa B subunit 1 [Source:HGNC Symbol;Acc:HGNC:7794]		GOMF_PROTEIN_CONTAINING_COMPLEX_BINDING	GOMF_CYTOSKELETAL_PROTEIN_BINDING		GOMF_TRANSCRIPTION_REGULATOR_ACTIVITY					GOMF_MOLECULAR_ADAPTOR_ACTIVITY		GOMF_SEQUENCE_SPECIFIC_DNA_BINDING						GOMF_TRANSCRIPTION_COREGULATOR_ACTIVITY
55612	FERMT1	FERM domain containing kindlin 1 [Source:HGNC Symbol;Acc:HGNC:15889]		GOMF_PROTEIN_CONTAINING_COMPLEX_BINDING	GOMF_CYTOSKELETAL_PROTEIN_BINDING				GOMF_CELL_ADHESION_MOLECULE_BINDING				GOMF_SIGNALING_RECEPTOR_BINDING
23345	SYNE1	spectrin repeat containing nuclear envelope protein 1 [Source:HGNC Symbol;Acc:HGNC:17089]		GOMF_PROTEIN_CONTAINING_COMPLEX_BINDING	GOMF_CYTOSKELETAL_PROTEIN_BINDING							GOMF_MOLECULAR_ADAPTOR_ACTIVITY	GOMF_SIGNALING_RECEPTOR_BINDING
286	ANK1	ankyrin 1 [Source:HGNC Symbol;Acc:HGNC:492]		GOMF_PROTEIN_CONTAINING_COMPLEX_BINDING	GOMF_CYTOSKELETAL_PROTEIN_BINDING							GOMF_MOLECULAR_ADAPTOR_ACTIVITY
4692	NDN	necdin, MAGE family member [Source:HGNC Symbol;Acc:HGNC:7675]		GOMF_PROTEIN_CONTAINING_COMPLEX_BINDING	GOMF_CYTOSKELETAL_PROTEIN_BINDING
357	SHROOM2	shroom family member 2 [Source:HGNC Symbol;Acc:HGNC:630]		GOMF_PROTEIN_CONTAINING_COMPLEX_BINDING	GOMF_CYTOSKELETAL_PROTEIN_BINDING
2318	FLNC	filamin C [Source:HGNC Symbol;Acc:HGNC:3756]		GOMF_PROTEIN_CONTAINING_COMPLEX_BINDING	GOMF_CYTOSKELETAL_PROTEIN_BINDING
1264	CNN1	calponin 1 [Source:HGNC Symbol;Acc:HGNC:2155]		GOMF_PROTEIN_CONTAINING_COMPLEX_BINDING	GOMF_CYTOSKELETAL_PROTEIN_BINDING
7170	TPM3	tropomyosin 3 [Source:HGNC Symbol;Acc:HGNC:12012]		GOMF_PROTEIN_CONTAINING_COMPLEX_BINDING	GOMF_CYTOSKELETAL_PROTEIN_BINDING
80774	LIMD2	LIM domain containing 2 [Source:HGNC Symbol;Acc:HGNC:28142]		GOMF_PROTEIN_CONTAINING_COMPLEX_BINDING	GOMF_CYTOSKELETAL_PROTEIN_BINDING
3054	HCFC1	host cell factor C1 [Source:HGNC Symbol;Acc:HGNC:4839]		GOMF_PROTEIN_CONTAINING_COMPLEX_BINDING			GOMF_TRANSCRIPTION_REGULATOR_ACTIVITY	GOMF_CADHERIN_BINDING	GOMF_CELL_ADHESION_MOLECULE_BINDING			GOMF_MOLECULAR_ADAPTOR_ACTIVITY							GOMF_TRANSCRIPTION_COACTIVATOR_ACTIVITY	GOMF_TRANSCRIPTION_COREGULATOR_ACTIVITY	GOMF_TRANSCRIPTION_FACTOR_BINDING	GOMF_DNA_BINDING_TRANSCRIPTION_FACTOR_BINDING
4088	SMAD3	SMAD family member 3 [Source:HGNC Symbol;Acc:HGNC:6769]		GOMF_PROTEIN_CONTAINING_COMPLEX_BINDING			GOMF_TRANSCRIPTION_REGULATOR_ACTIVITY				GOMF_ZINC_ION_BINDING		GOMF_SIGNALING_RECEPTOR_BINDING	GOMF_SEQUENCE_SPECIFIC_DNA_BINDING	GOMF_TRANSITION_METAL_ION_BINDING	GOMF_KINASE_BINDING					GOMF_TRANSCRIPTION_FACTOR_BINDING	GOMF_DNA_BINDING_TRANSCRIPTION_FACTOR_BINDING
6602	SMARCD1	SWI/SNF related, matrix associated, actin dependent regulator of chromatin, subfamily d, member 1 [Source:HGNC Symbol;Acc:HGNC:11106]		GOMF_PROTEIN_CONTAINING_COMPLEX_BINDING			GOMF_TRANSCRIPTION_REGULATOR_ACTIVITY					GOMF_MOLECULAR_ADAPTOR_ACTIVITY	GOMF_SIGNALING_RECEPTOR_BINDING						GOMF_TRANSCRIPTION_COACTIVATOR_ACTIVITY	GOMF_TRANSCRIPTION_COREGULATOR_ACTIVITY
23558	WBP2	WW domain binding protein 2 [Source:HGNC Symbol;Acc:HGNC:12738]		GOMF_PROTEIN_CONTAINING_COMPLEX_BINDING			GOMF_TRANSCRIPTION_REGULATOR_ACTIVITY					GOMF_MOLECULAR_ADAPTOR_ACTIVITY		GOMF_SEQUENCE_SPECIFIC_DNA_BINDING					GOMF_TRANSCRIPTION_COACTIVATOR_ACTIVITY	GOMF_TRANSCRIPTION_COREGULATOR_ACTIVITY	GOMF_TRANSCRIPTION_FACTOR_BINDING	GOMF_DNA_BINDING_TRANSCRIPTION_FACTOR_BINDING
7020	TFAP2A	transcription factor AP-2 alpha [Source:HGNC Symbol;Acc:HGNC:11742]		GOMF_PROTEIN_CONTAINING_COMPLEX_BINDING			GOMF_TRANSCRIPTION_REGULATOR_ACTIVITY					GOMF_MOLECULAR_ADAPTOR_ACTIVITY		GOMF_SEQUENCE_SPECIFIC_DNA_BINDING						GOMF_TRANSCRIPTION_COREGULATOR_ACTIVITY
10524	KAT5	lysine acetyltransferase 5 [Source:HGNC Symbol;Acc:HGNC:5275]		GOMF_PROTEIN_CONTAINING_COMPLEX_BINDING			GOMF_TRANSCRIPTION_REGULATOR_ACTIVITY					GOMF_MOLECULAR_ADAPTOR_ACTIVITY							GOMF_TRANSCRIPTION_COACTIVATOR_ACTIVITY	GOMF_TRANSCRIPTION_COREGULATOR_ACTIVITY	GOMF_TRANSCRIPTION_FACTOR_BINDING	GOMF_DNA_BINDING_TRANSCRIPTION_FACTOR_BINDING
6603	SMARCD2	SWI/SNF related, matrix associated, actin dependent regulator of chromatin, subfamily d, member 2 [Source:HGNC Symbol;Acc:HGNC:11107]		GOMF_PROTEIN_CONTAINING_COMPLEX_BINDING			GOMF_TRANSCRIPTION_REGULATOR_ACTIVITY					GOMF_MOLECULAR_ADAPTOR_ACTIVITY							GOMF_TRANSCRIPTION_COACTIVATOR_ACTIVITY	GOMF_TRANSCRIPTION_COREGULATOR_ACTIVITY
25942	SIN3A	SIN3 transcription regulator family member A [Source:HGNC Symbol;Acc:HGNC:19353]		GOMF_PROTEIN_CONTAINING_COMPLEX_BINDING			GOMF_TRANSCRIPTION_REGULATOR_ACTIVITY					GOMF_MOLECULAR_ADAPTOR_ACTIVITY								GOMF_TRANSCRIPTION_COREGULATOR_ACTIVITY	GOMF_TRANSCRIPTION_FACTOR_BINDING	GOMF_DNA_BINDING_TRANSCRIPTION_FACTOR_BINDING
7091	TLE4	TLE family member 4, transcriptional corepressor [Source:HGNC Symbol;Acc:HGNC:11840]		GOMF_PROTEIN_CONTAINING_COMPLEX_BINDING			GOMF_TRANSCRIPTION_REGULATOR_ACTIVITY					GOMF_MOLECULAR_ADAPTOR_ACTIVITY								GOMF_TRANSCRIPTION_COREGULATOR_ACTIVITY	GOMF_TRANSCRIPTION_FACTOR_BINDING	GOMF_DNA_BINDING_TRANSCRIPTION_FACTOR_BINDING
1959	EGR2	early growth response 2 [Source:HGNC Symbol;Acc:HGNC:3239]		GOMF_PROTEIN_CONTAINING_COMPLEX_BINDING			GOMF_TRANSCRIPTION_REGULATOR_ACTIVITY							GOMF_SEQUENCE_SPECIFIC_DNA_BINDING			GOMF_PROTEIN_DOMAIN_SPECIFIC_BINDING				GOMF_TRANSCRIPTION_FACTOR_BINDING	GOMF_DNA_BINDING_TRANSCRIPTION_FACTOR_BINDING
6722	SRF	serum response factor [Source:HGNC Symbol;Acc:HGNC:11291]		GOMF_PROTEIN_CONTAINING_COMPLEX_BINDING			GOMF_TRANSCRIPTION_REGULATOR_ACTIVITY							GOMF_SEQUENCE_SPECIFIC_DNA_BINDING							GOMF_TRANSCRIPTION_FACTOR_BINDING	GOMF_DNA_BINDING_TRANSCRIPTION_FACTOR_BINDING
5316	PKNOX1	PBX/knotted 1 homeobox 1 [Source:HGNC Symbol;Acc:HGNC:9022]		GOMF_PROTEIN_CONTAINING_COMPLEX_BINDING			GOMF_TRANSCRIPTION_REGULATOR_ACTIVITY							GOMF_SEQUENCE_SPECIFIC_DNA_BINDING
8971	H1-10	H1.10 linker histone [Source:HGNC Symbol;Acc:HGNC:4722]		GOMF_PROTEIN_CONTAINING_COMPLEX_BINDING				GOMF_CADHERIN_BINDING	GOMF_CELL_ADHESION_MOLECULE_BINDING
3689	ITGB2	integrin subunit beta 2 [Source:HGNC Symbol;Acc:HGNC:6155]		GOMF_PROTEIN_CONTAINING_COMPLEX_BINDING					GOMF_CELL_ADHESION_MOLECULE_BINDING				GOMF_SIGNALING_RECEPTOR_BINDING			GOMF_KINASE_BINDING
975	CD81	CD81 molecule [Source:HGNC Symbol;Acc:HGNC:1701]		GOMF_PROTEIN_CONTAINING_COMPLEX_BINDING					GOMF_CELL_ADHESION_MOLECULE_BINDING				GOMF_SIGNALING_RECEPTOR_BINDING
7448	VTN	vitronectin [Source:HGNC Symbol;Acc:HGNC:12724]		GOMF_PROTEIN_CONTAINING_COMPLEX_BINDING					GOMF_CELL_ADHESION_MOLECULE_BINDING				GOMF_SIGNALING_RECEPTOR_BINDING
57521	RPTOR	regulatory associated protein of MTOR complex 1 [Source:HGNC Symbol;Acc:HGNC:30287]		GOMF_PROTEIN_CONTAINING_COMPLEX_BINDING						GOMF_ENZYME_REGULATOR_ACTIVITY		GOMF_MOLECULAR_ADAPTOR_ACTIVITY				GOMF_KINASE_BINDING
1786	DNMT1	DNA methyltransferase 1 [Source:HGNC Symbol;Acc:HGNC:2976]		GOMF_PROTEIN_CONTAINING_COMPLEX_BINDING							GOMF_ZINC_ION_BINDING			GOMF_SEQUENCE_SPECIFIC_DNA_BINDING	GOMF_TRANSITION_METAL_ION_BINDING
26119	LDLRAP1	low density lipoprotein receptor adaptor protein 1 [Source:HGNC Symbol;Acc:HGNC:18640]		GOMF_PROTEIN_CONTAINING_COMPLEX_BINDING								GOMF_MOLECULAR_ADAPTOR_ACTIVITY	GOMF_SIGNALING_RECEPTOR_BINDING
6892	TAPBP	TAP binding protein [Source:HGNC Symbol;Acc:HGNC:11566]		GOMF_PROTEIN_CONTAINING_COMPLEX_BINDING								GOMF_MOLECULAR_ADAPTOR_ACTIVITY	GOMF_SIGNALING_RECEPTOR_BINDING
7917	BAG6	BAG cochaperone 6 [Source:HGNC Symbol;Acc:HGNC:13919]		GOMF_PROTEIN_CONTAINING_COMPLEX_BINDING								GOMF_MOLECULAR_ADAPTOR_ACTIVITY	GOMF_SIGNALING_RECEPTOR_BINDING
4221	MEN1	menin 1 [Source:HGNC Symbol;Acc:HGNC:7010]		GOMF_PROTEIN_CONTAINING_COMPLEX_BINDING								GOMF_MOLECULAR_ADAPTOR_ACTIVITY		GOMF_SEQUENCE_SPECIFIC_DNA_BINDING
3720	JARID2	jumonji and AT-rich interaction domain containing 2 [Source:HGNC Symbol;Acc:HGNC:6196]		GOMF_PROTEIN_CONTAINING_COMPLEX_BINDING								GOMF_MOLECULAR_ADAPTOR_ACTIVITY
9825	SPATA2	spermatogenesis associated 2 [Source:HGNC Symbol;Acc:HGNC:14681]		GOMF_PROTEIN_CONTAINING_COMPLEX_BINDING								GOMF_MOLECULAR_ADAPTOR_ACTIVITY
666	BOK	BCL2 family apoptosis regulator BOK [Source:HGNC Symbol;Acc:HGNC:1087]		GOMF_PROTEIN_CONTAINING_COMPLEX_BINDING									GOMF_SIGNALING_RECEPTOR_BINDING				GOMF_PROTEIN_DOMAIN_SPECIFIC_BINDING
3133	HLA-E	major histocompatibility complex, class I, E [Source:HGNC Symbol;Acc:HGNC:4962]		GOMF_PROTEIN_CONTAINING_COMPLEX_BINDING									GOMF_SIGNALING_RECEPTOR_BINDING
6294	SAFB	scaffold attachment factor B [Source:HGNC Symbol;Acc:HGNC:10520]		GOMF_PROTEIN_CONTAINING_COMPLEX_BINDING										GOMF_SEQUENCE_SPECIFIC_DNA_BINDING
79618	HMBOX1	homeobox containing 1 [Source:HGNC Symbol;Acc:HGNC:26137]		GOMF_PROTEIN_CONTAINING_COMPLEX_BINDING										GOMF_SEQUENCE_SPECIFIC_DNA_BINDING
23210	JMJD6	jumonji domain containing 6, arginine demethylase and lysine hydroxylase [Source:HGNC Symbol;Acc:HGNC:19355]		GOMF_PROTEIN_CONTAINING_COMPLEX_BINDING											GOMF_TRANSITION_METAL_ION_BINDING
6730	SRP68	signal recognition particle 68 [Source:HGNC Symbol;Acc:HGNC:11302]		GOMF_PROTEIN_CONTAINING_COMPLEX_BINDING													GOMF_PROTEIN_DOMAIN_SPECIFIC_BINDING
64858	DCLRE1B	DNA cross-link repair 1B [Source:HGNC Symbol;Acc:HGNC:17641]		GOMF_PROTEIN_CONTAINING_COMPLEX_BINDING
55170	PRMT6	protein arginine methyltransferase 6 [Source:HGNC Symbol;Acc:HGNC:18241]		GOMF_PROTEIN_CONTAINING_COMPLEX_BINDING
22904	SBNO2	strawberry notch homolog 2 [Source:HGNC Symbol;Acc:HGNC:29158]		GOMF_PROTEIN_CONTAINING_COMPLEX_BINDING
661	POLR3D	RNA polymerase III subunit D [Source:HGNC Symbol;Acc:HGNC:1080]		GOMF_PROTEIN_CONTAINING_COMPLEX_BINDING
3127	HLA-DRB5	major histocompatibility complex, class II, DR beta 5 [Source:HGNC Symbol;Acc:HGNC:4953]		GOMF_PROTEIN_CONTAINING_COMPLEX_BINDING
1292	COL6A2	collagen type VI alpha 2 chain [Source:HGNC Symbol;Acc:HGNC:2212]		GOMF_PROTEIN_CONTAINING_COMPLEX_BINDING
3914	LAMB3	laminin subunit beta 3 [Source:HGNC Symbol;Acc:HGNC:6490]		GOMF_PROTEIN_CONTAINING_COMPLEX_BINDING
9289	ADGRG1	adhesion G protein-coupled receptor G1 [Source:HGNC Symbol;Acc:HGNC:4512]		GOMF_PROTEIN_CONTAINING_COMPLEX_BINDING
147372	CCBE1	collagen and calcium binding EGF domains 1 [Source:HGNC Symbol;Acc:HGNC:29426]		GOMF_PROTEIN_CONTAINING_COMPLEX_BINDING
7866	IFRD2	interferon related developmental regulator 2 [Source:HGNC Symbol;Acc:HGNC:5457]		GOMF_PROTEIN_CONTAINING_COMPLEX_BINDING
51204	TACO1	translational activator of cytochrome c oxidase I [Source:HGNC Symbol;Acc:HGNC:24316]		GOMF_PROTEIN_CONTAINING_COMPLEX_BINDING
146705	TEPSIN	TEPSIN adaptor related protein complex 4 accessory protein [Source:HGNC Symbol;Acc:HGNC:26458]		GOMF_PROTEIN_CONTAINING_COMPLEX_BINDING
22954	TRIM32	tripartite motif containing 32 [Source:HGNC Symbol;Acc:HGNC:16380]			GOMF_CYTOSKELETAL_PROTEIN_BINDING		GOMF_TRANSCRIPTION_REGULATOR_ACTIVITY				GOMF_ZINC_ION_BINDING	GOMF_MOLECULAR_ADAPTOR_ACTIVITY			GOMF_TRANSITION_METAL_ION_BINDING				GOMF_TRANSCRIPTION_COACTIVATOR_ACTIVITY	GOMF_TRANSCRIPTION_COREGULATOR_ACTIVITY	GOMF_TRANSCRIPTION_FACTOR_BINDING	GOMF_DNA_BINDING_TRANSCRIPTION_FACTOR_BINDING
226	ALDOA	aldolase, fructose-bisphosphate A [Source:HGNC Symbol;Acc:HGNC:414]			GOMF_CYTOSKELETAL_PROTEIN_BINDING			GOMF_CADHERIN_BINDING	GOMF_CELL_ADHESION_MOLECULE_BINDING
4478	MSN	moesin [Source:HGNC Symbol;Acc:HGNC:7373]			GOMF_CYTOSKELETAL_PROTEIN_BINDING				GOMF_CELL_ADHESION_MOLECULE_BINDING				GOMF_SIGNALING_RECEPTOR_BINDING			GOMF_KINASE_BINDING
9181	ARHGEF2	Rho/Rac guanine nucleotide exchange factor 2 [Source:HGNC Symbol;Acc:HGNC:682]			GOMF_CYTOSKELETAL_PROTEIN_BINDING					GOMF_ENZYME_REGULATOR_ACTIVITY	GOMF_ZINC_ION_BINDING				GOMF_TRANSITION_METAL_ION_BINDING			GOMF_NUCLEOSIDE_TRIPHOSPHATASE_REGULATOR_ACTIVITY
7074	TIAM1	TIAM Rac1 associated GEF 1 [Source:HGNC Symbol;Acc:HGNC:11805]			GOMF_CYTOSKELETAL_PROTEIN_BINDING					GOMF_ENZYME_REGULATOR_ACTIVITY			GOMF_SIGNALING_RECEPTOR_BINDING			GOMF_KINASE_BINDING		GOMF_NUCLEOSIDE_TRIPHOSPHATASE_REGULATOR_ACTIVITY
55920	RCC2	regulator of chromosome condensation 2 [Source:HGNC Symbol;Acc:HGNC:30297]			GOMF_CYTOSKELETAL_PROTEIN_BINDING					GOMF_ENZYME_REGULATOR_ACTIVITY						GOMF_KINASE_BINDING	GOMF_PROTEIN_DOMAIN_SPECIFIC_BINDING	GOMF_NUCLEOSIDE_TRIPHOSPHATASE_REGULATOR_ACTIVITY
8874	ARHGEF7	Rho guanine nucleotide exchange factor 7 [Source:HGNC Symbol;Acc:HGNC:15607]			GOMF_CYTOSKELETAL_PROTEIN_BINDING					GOMF_ENZYME_REGULATOR_ACTIVITY						GOMF_KINASE_BINDING		GOMF_NUCLEOSIDE_TRIPHOSPHATASE_REGULATOR_ACTIVITY
6904	TBCD	tubulin folding cofactor D [Source:HGNC Symbol;Acc:HGNC:11581]			GOMF_CYTOSKELETAL_PROTEIN_BINDING					GOMF_ENZYME_REGULATOR_ACTIVITY								GOMF_NUCLEOSIDE_TRIPHOSPHATASE_REGULATOR_ACTIVITY
4210	MEFV	MEFV innate immunity regulator, pyrin [Source:HGNC Symbol;Acc:HGNC:6998]			GOMF_CYTOSKELETAL_PROTEIN_BINDING						GOMF_ZINC_ION_BINDING				GOMF_TRANSITION_METAL_ION_BINDING
4968	OGG1	8-oxoguanine DNA glycosylase [Source:HGNC Symbol;Acc:HGNC:8125]			GOMF_CYTOSKELETAL_PROTEIN_BINDING									GOMF_SEQUENCE_SPECIFIC_DNA_BINDING
6331	SCN5A	sodium voltage-gated channel alpha subunit 5 [Source:HGNC Symbol;Acc:HGNC:10593]			GOMF_CYTOSKELETAL_PROTEIN_BINDING											GOMF_KINASE_BINDING	GOMF_PROTEIN_DOMAIN_SPECIFIC_BINDING
1809	DPYSL3	dihydropyrimidinase like 3 [Source:HGNC Symbol;Acc:HGNC:3015]			GOMF_CYTOSKELETAL_PROTEIN_BINDING												GOMF_PROTEIN_DOMAIN_SPECIFIC_BINDING
4134	MAP4	microtubule associated protein 4 [Source:HGNC Symbol;Acc:HGNC:6862]			GOMF_CYTOSKELETAL_PROTEIN_BINDING
6101	RP1	RP1 axonemal microtubule associated [Source:HGNC Symbol;Acc:HGNC:10263]			GOMF_CYTOSKELETAL_PROTEIN_BINDING
80346	REEP4	receptor accessory protein 4 [Source:HGNC Symbol;Acc:HGNC:26176]			GOMF_CYTOSKELETAL_PROTEIN_BINDING
10174	SORBS3	sorbin and SH3 domain containing 3 [Source:HGNC Symbol;Acc:HGNC:30907]			GOMF_CYTOSKELETAL_PROTEIN_BINDING
6525	SMTN	smoothelin [Source:HGNC Symbol;Acc:HGNC:11126]			GOMF_CYTOSKELETAL_PROTEIN_BINDING
170954	PPP1R18	protein phosphatase 1 regulatory subunit 18 [Source:HGNC Symbol;Acc:HGNC:29413]			GOMF_CYTOSKELETAL_PROTEIN_BINDING
23207	PLEKHM2	pleckstrin homology and RUN domain containing M2 [Source:HGNC Symbol;Acc:HGNC:29131]			GOMF_CYTOSKELETAL_PROTEIN_BINDING
64855	NIBAN2	niban apoptosis regulator 2 [Source:HGNC Symbol;Acc:HGNC:25282]					GOMF_TRANSCRIPTION_REGULATOR_ACTIVITY	GOMF_CADHERIN_BINDING	GOMF_CELL_ADHESION_MOLECULE_BINDING			GOMF_MOLECULAR_ADAPTOR_ACTIVITY							GOMF_TRANSCRIPTION_COACTIVATOR_ACTIVITY	GOMF_TRANSCRIPTION_COREGULATOR_ACTIVITY
81603	TRIM8	tripartite motif containing 8 [Source:HGNC Symbol;Acc:HGNC:15579]					GOMF_TRANSCRIPTION_REGULATOR_ACTIVITY				GOMF_ZINC_ION_BINDING	GOMF_MOLECULAR_ADAPTOR_ACTIVITY			GOMF_TRANSITION_METAL_ION_BINDING	GOMF_KINASE_BINDING			GOMF_TRANSCRIPTION_COACTIVATOR_ACTIVITY	GOMF_TRANSCRIPTION_COREGULATOR_ACTIVITY
6737	TRIM21	tripartite motif containing 21 [Source:HGNC Symbol;Acc:HGNC:11312]					GOMF_TRANSCRIPTION_REGULATOR_ACTIVITY				GOMF_ZINC_ION_BINDING	GOMF_MOLECULAR_ADAPTOR_ACTIVITY			GOMF_TRANSITION_METAL_ION_BINDING	GOMF_KINASE_BINDING			GOMF_TRANSCRIPTION_COACTIVATOR_ACTIVITY	GOMF_TRANSCRIPTION_COREGULATOR_ACTIVITY
80853	KDM7A	lysine demethylase 7A [Source:HGNC Symbol;Acc:HGNC:22224]					GOMF_TRANSCRIPTION_REGULATOR_ACTIVITY				GOMF_ZINC_ION_BINDING	GOMF_MOLECULAR_ADAPTOR_ACTIVITY			GOMF_TRANSITION_METAL_ION_BINDING					GOMF_TRANSCRIPTION_COREGULATOR_ACTIVITY
8013	NR4A3	nuclear receptor subfamily 4 group A member 3 [Source:HGNC Symbol;Acc:HGNC:7982]					GOMF_TRANSCRIPTION_REGULATOR_ACTIVITY				GOMF_ZINC_ION_BINDING			GOMF_SEQUENCE_SPECIFIC_DNA_BINDING	GOMF_TRANSITION_METAL_ION_BINDING	GOMF_KINASE_BINDING					GOMF_TRANSCRIPTION_FACTOR_BINDING	GOMF_DNA_BINDING_TRANSCRIPTION_FACTOR_BINDING
2626	GATA4	GATA binding protein 4 [Source:HGNC Symbol;Acc:HGNC:4173]					GOMF_TRANSCRIPTION_REGULATOR_ACTIVITY				GOMF_ZINC_ION_BINDING			GOMF_SEQUENCE_SPECIFIC_DNA_BINDING	GOMF_TRANSITION_METAL_ION_BINDING	GOMF_KINASE_BINDING					GOMF_TRANSCRIPTION_FACTOR_BINDING	GOMF_DNA_BINDING_TRANSCRIPTION_FACTOR_BINDING
6256	RXRA	retinoid X receptor alpha [Source:HGNC Symbol;Acc:HGNC:10477]					GOMF_TRANSCRIPTION_REGULATOR_ACTIVITY				GOMF_ZINC_ION_BINDING			GOMF_SEQUENCE_SPECIFIC_DNA_BINDING	GOMF_TRANSITION_METAL_ION_BINDING		GOMF_PROTEIN_DOMAIN_SPECIFIC_BINDING				GOMF_TRANSCRIPTION_FACTOR_BINDING	GOMF_DNA_BINDING_TRANSCRIPTION_FACTOR_BINDING
5467	PPARD	peroxisome proliferator activated receptor delta [Source:HGNC Symbol;Acc:HGNC:9235]					GOMF_TRANSCRIPTION_REGULATOR_ACTIVITY				GOMF_ZINC_ION_BINDING			GOMF_SEQUENCE_SPECIFIC_DNA_BINDING	GOMF_TRANSITION_METAL_ION_BINDING						GOMF_TRANSCRIPTION_FACTOR_BINDING	GOMF_DNA_BINDING_TRANSCRIPTION_FACTOR_BINDING
2649	NR6A1	nuclear receptor subfamily 6 group A member 1 [Source:HGNC Symbol;Acc:HGNC:7985]					GOMF_TRANSCRIPTION_REGULATOR_ACTIVITY				GOMF_ZINC_ION_BINDING			GOMF_SEQUENCE_SPECIFIC_DNA_BINDING	GOMF_TRANSITION_METAL_ION_BINDING
8609	KLF7	KLF transcription factor 7 [Source:HGNC Symbol;Acc:HGNC:6350]					GOMF_TRANSCRIPTION_REGULATOR_ACTIVITY				GOMF_ZINC_ION_BINDING			GOMF_SEQUENCE_SPECIFIC_DNA_BINDING	GOMF_TRANSITION_METAL_ION_BINDING
8427	ZNF282	zinc finger protein 282 [Source:HGNC Symbol;Acc:HGNC:13076]					GOMF_TRANSCRIPTION_REGULATOR_ACTIVITY				GOMF_ZINC_ION_BINDING			GOMF_SEQUENCE_SPECIFIC_DNA_BINDING	GOMF_TRANSITION_METAL_ION_BINDING
7761	ZNF214	zinc finger protein 214 [Source:HGNC Symbol;Acc:HGNC:13006]					GOMF_TRANSCRIPTION_REGULATOR_ACTIVITY				GOMF_ZINC_ION_BINDING				GOMF_TRANSITION_METAL_ION_BINDING
10498	CARM1	coactivator associated arginine methyltransferase 1 [Source:HGNC Symbol;Acc:HGNC:23393]					GOMF_TRANSCRIPTION_REGULATOR_ACTIVITY					GOMF_MOLECULAR_ADAPTOR_ACTIVITY		GOMF_SEQUENCE_SPECIFIC_DNA_BINDING					GOMF_TRANSCRIPTION_COACTIVATOR_ACTIVITY	GOMF_TRANSCRIPTION_COREGULATOR_ACTIVITY	GOMF_TRANSCRIPTION_FACTOR_BINDING	GOMF_DNA_BINDING_TRANSCRIPTION_FACTOR_BINDING
79084	WDR77	WD repeat domain 77 [Source:HGNC Symbol;Acc:HGNC:29652]					GOMF_TRANSCRIPTION_REGULATOR_ACTIVITY					GOMF_MOLECULAR_ADAPTOR_ACTIVITY		GOMF_SEQUENCE_SPECIFIC_DNA_BINDING					GOMF_TRANSCRIPTION_COACTIVATOR_ACTIVITY	GOMF_TRANSCRIPTION_COREGULATOR_ACTIVITY
9442	MED27	mediator complex subunit 27 [Source:HGNC Symbol;Acc:HGNC:2377]					GOMF_TRANSCRIPTION_REGULATOR_ACTIVITY					GOMF_MOLECULAR_ADAPTOR_ACTIVITY							GOMF_TRANSCRIPTION_COACTIVATOR_ACTIVITY	GOMF_TRANSCRIPTION_COREGULATOR_ACTIVITY
10432	RBM14	RNA binding motif protein 14 [Source:HGNC Symbol;Acc:HGNC:14219]					GOMF_TRANSCRIPTION_REGULATOR_ACTIVITY					GOMF_MOLECULAR_ADAPTOR_ACTIVITY							GOMF_TRANSCRIPTION_COACTIVATOR_ACTIVITY	GOMF_TRANSCRIPTION_COREGULATOR_ACTIVITY
23648	SSBP3	single stranded DNA binding protein 3 [Source:HGNC Symbol;Acc:HGNC:15674]					GOMF_TRANSCRIPTION_REGULATOR_ACTIVITY					GOMF_MOLECULAR_ADAPTOR_ACTIVITY							GOMF_TRANSCRIPTION_COACTIVATOR_ACTIVITY	GOMF_TRANSCRIPTION_COREGULATOR_ACTIVITY
9441	MED26	mediator complex subunit 26 [Source:HGNC Symbol;Acc:HGNC:2376]					GOMF_TRANSCRIPTION_REGULATOR_ACTIVITY					GOMF_MOLECULAR_ADAPTOR_ACTIVITY							GOMF_TRANSCRIPTION_COACTIVATOR_ACTIVITY	GOMF_TRANSCRIPTION_COREGULATOR_ACTIVITY
54625	PARP14	poly(ADP-ribose) polymerase family member 14 [Source:HGNC Symbol;Acc:HGNC:29232]					GOMF_TRANSCRIPTION_REGULATOR_ACTIVITY					GOMF_MOLECULAR_ADAPTOR_ACTIVITY								GOMF_TRANSCRIPTION_COREGULATOR_ACTIVITY
4855	NOTCH4	notch receptor 4 [Source:HGNC Symbol;Acc:HGNC:7884]					GOMF_TRANSCRIPTION_REGULATOR_ACTIVITY						GOMF_SIGNALING_RECEPTOR_BINDING	GOMF_SEQUENCE_SPECIFIC_DNA_BINDING
5971	RELB	RELB proto-oncogene, NF-kB subunit [Source:HGNC Symbol;Acc:HGNC:9956]					GOMF_TRANSCRIPTION_REGULATOR_ACTIVITY							GOMF_SEQUENCE_SPECIFIC_DNA_BINDING		GOMF_KINASE_BINDING
8553	BHLHE40	basic helix-loop-helix family member e40 [Source:HGNC Symbol;Acc:HGNC:1046]					GOMF_TRANSCRIPTION_REGULATOR_ACTIVITY							GOMF_SEQUENCE_SPECIFIC_DNA_BINDING			GOMF_PROTEIN_DOMAIN_SPECIFIC_BINDING				GOMF_TRANSCRIPTION_FACTOR_BINDING	GOMF_DNA_BINDING_TRANSCRIPTION_FACTOR_BINDING
2114	ETS2	ETS proto-oncogene 2, transcription factor [Source:HGNC Symbol;Acc:HGNC:3489]					GOMF_TRANSCRIPTION_REGULATOR_ACTIVITY							GOMF_SEQUENCE_SPECIFIC_DNA_BINDING			GOMF_PROTEIN_DOMAIN_SPECIFIC_BINDING				GOMF_TRANSCRIPTION_FACTOR_BINDING	GOMF_DNA_BINDING_TRANSCRIPTION_FACTOR_BINDING
6926	TBX3	T-box transcription factor 3 [Source:HGNC Symbol;Acc:HGNC:11602]					GOMF_TRANSCRIPTION_REGULATOR_ACTIVITY							GOMF_SEQUENCE_SPECIFIC_DNA_BINDING							GOMF_TRANSCRIPTION_FACTOR_BINDING	GOMF_DNA_BINDING_TRANSCRIPTION_FACTOR_BINDING
57057	TBX20	T-box transcription factor 20 [Source:HGNC Symbol;Acc:HGNC:11598]					GOMF_TRANSCRIPTION_REGULATOR_ACTIVITY							GOMF_SEQUENCE_SPECIFIC_DNA_BINDING							GOMF_TRANSCRIPTION_FACTOR_BINDING	GOMF_DNA_BINDING_TRANSCRIPTION_FACTOR_BINDING
6776	STAT5A	signal transducer and activator of transcription 5A [Source:HGNC Symbol;Acc:HGNC:11366]					GOMF_TRANSCRIPTION_REGULATOR_ACTIVITY							GOMF_SEQUENCE_SPECIFIC_DNA_BINDING							GOMF_TRANSCRIPTION_FACTOR_BINDING	GOMF_DNA_BINDING_TRANSCRIPTION_FACTOR_BINDING
1871	E2F3	E2F transcription factor 3 [Source:HGNC Symbol;Acc:HGNC:3115]					GOMF_TRANSCRIPTION_REGULATOR_ACTIVITY							GOMF_SEQUENCE_SPECIFIC_DNA_BINDING
7071	KLF10	KLF transcription factor 10 [Source:HGNC Symbol;Acc:HGNC:11810]					GOMF_TRANSCRIPTION_REGULATOR_ACTIVITY							GOMF_SEQUENCE_SPECIFIC_DNA_BINDING
100131827	ZNF717	zinc finger protein 717 [Source:HGNC Symbol;Acc:HGNC:29448]					GOMF_TRANSCRIPTION_REGULATOR_ACTIVITY							GOMF_SEQUENCE_SPECIFIC_DNA_BINDING
2000	ELF4	E74 like ETS transcription factor 4 [Source:HGNC Symbol;Acc:HGNC:3319]					GOMF_TRANSCRIPTION_REGULATOR_ACTIVITY							GOMF_SEQUENCE_SPECIFIC_DNA_BINDING
3659	IRF1	interferon regulatory factor 1 [Source:HGNC Symbol;Acc:HGNC:6116]					GOMF_TRANSCRIPTION_REGULATOR_ACTIVITY							GOMF_SEQUENCE_SPECIFIC_DNA_BINDING
388558	ZNF808	zinc finger protein 808 [Source:HGNC Symbol;Acc:HGNC:33230]					GOMF_TRANSCRIPTION_REGULATOR_ACTIVITY							GOMF_SEQUENCE_SPECIFIC_DNA_BINDING
4097	MAFG	MAF bZIP transcription factor G [Source:HGNC Symbol;Acc:HGNC:6781]					GOMF_TRANSCRIPTION_REGULATOR_ACTIVITY							GOMF_SEQUENCE_SPECIFIC_DNA_BINDING
4791	NFKB2	nuclear factor kappa B subunit 2 [Source:HGNC Symbol;Acc:HGNC:7795]					GOMF_TRANSCRIPTION_REGULATOR_ACTIVITY							GOMF_SEQUENCE_SPECIFIC_DNA_BINDING
2119	ETV5	ETS variant transcription factor 5 [Source:HGNC Symbol;Acc:HGNC:3494]					GOMF_TRANSCRIPTION_REGULATOR_ACTIVITY							GOMF_SEQUENCE_SPECIFIC_DNA_BINDING
7764	ZNF217	zinc finger protein 217 [Source:HGNC Symbol;Acc:HGNC:13009]					GOMF_TRANSCRIPTION_REGULATOR_ACTIVITY							GOMF_SEQUENCE_SPECIFIC_DNA_BINDING
3665	IRF7	interferon regulatory factor 7 [Source:HGNC Symbol;Acc:HGNC:6122]					GOMF_TRANSCRIPTION_REGULATOR_ACTIVITY							GOMF_SEQUENCE_SPECIFIC_DNA_BINDING
162972	ZNF550	zinc finger protein 550 [Source:HGNC Symbol;Acc:HGNC:28643]					GOMF_TRANSCRIPTION_REGULATOR_ACTIVITY							GOMF_SEQUENCE_SPECIFIC_DNA_BINDING
84527	ZNF559	zinc finger protein 559 [Source:HGNC Symbol;Acc:HGNC:28197]					GOMF_TRANSCRIPTION_REGULATOR_ACTIVITY							GOMF_SEQUENCE_SPECIFIC_DNA_BINDING
85460	ZNF518B	zinc finger protein 518B [Source:HGNC Symbol;Acc:HGNC:29365]					GOMF_TRANSCRIPTION_REGULATOR_ACTIVITY							GOMF_SEQUENCE_SPECIFIC_DNA_BINDING
79986	ZNF702P	zinc finger protein 702, pseudogene [Source:HGNC Symbol;Acc:HGNC:25775]					GOMF_TRANSCRIPTION_REGULATOR_ACTIVITY
9923	ZBTB40	zinc finger and BTB domain containing 40 [Source:HGNC Symbol;Acc:HGNC:29045]					GOMF_TRANSCRIPTION_REGULATOR_ACTIVITY
5770	PTPN1	protein tyrosine phosphatase non-receptor type 1 [Source:HGNC Symbol;Acc:HGNC:9642]						GOMF_CADHERIN_BINDING	GOMF_CELL_ADHESION_MOLECULE_BINDING		GOMF_ZINC_ION_BINDING		GOMF_SIGNALING_RECEPTOR_BINDING		GOMF_TRANSITION_METAL_ION_BINDING	GOMF_KINASE_BINDING
10458	BAIAP2	BAR/IMD domain containing adaptor protein 2 [Source:HGNC Symbol;Acc:HGNC:947]						GOMF_CADHERIN_BINDING	GOMF_CELL_ADHESION_MOLECULE_BINDING			GOMF_MOLECULAR_ADAPTOR_ACTIVITY					GOMF_PROTEIN_DOMAIN_SPECIFIC_BINDING				GOMF_TRANSCRIPTION_FACTOR_BINDING
4756	NEO1	neogenin 1 [Source:HGNC Symbol;Acc:HGNC:7754]						GOMF_CADHERIN_BINDING	GOMF_CELL_ADHESION_MOLECULE_BINDING				GOMF_SIGNALING_RECEPTOR_BINDING
5794	PTPRH	protein tyrosine phosphatase receptor type H [Source:HGNC Symbol;Acc:HGNC:9672]						GOMF_CADHERIN_BINDING	GOMF_CELL_ADHESION_MOLECULE_BINDING
5797	PTPRM	protein tyrosine phosphatase receptor type M [Source:HGNC Symbol;Acc:HGNC:9675]						GOMF_CADHERIN_BINDING	GOMF_CELL_ADHESION_MOLECULE_BINDING
2194	FASN	fatty acid synthase [Source:HGNC Symbol;Acc:HGNC:3594]						GOMF_CADHERIN_BINDING	GOMF_CELL_ADHESION_MOLECULE_BINDING
1192	CLIC1	chloride intracellular channel 1 [Source:HGNC Symbol;Acc:HGNC:2062]						GOMF_CADHERIN_BINDING	GOMF_CELL_ADHESION_MOLECULE_BINDING
79180	EFHD2	EF-hand domain family member D2 [Source:HGNC Symbol;Acc:HGNC:28670]						GOMF_CADHERIN_BINDING	GOMF_CELL_ADHESION_MOLECULE_BINDING
11187	PKP3	plakophilin 3 [Source:HGNC Symbol;Acc:HGNC:9025]						GOMF_CADHERIN_BINDING	GOMF_CELL_ADHESION_MOLECULE_BINDING
10226	PLIN3	perilipin 3 [Source:HGNC Symbol;Acc:HGNC:16893]						GOMF_CADHERIN_BINDING	GOMF_CELL_ADHESION_MOLECULE_BINDING
90102	PHLDB2	pleckstrin homology like domain family B member 2 [Source:HGNC Symbol;Acc:HGNC:29573]						GOMF_CADHERIN_BINDING	GOMF_CELL_ADHESION_MOLECULE_BINDING
4814	NINJ1	ninjurin 1 [Source:HGNC Symbol;Acc:HGNC:7824]							GOMF_CELL_ADHESION_MOLECULE_BINDING
7410	VAV2	vav guanine nucleotide exchange factor 2 [Source:HGNC Symbol;Acc:HGNC:12658]								GOMF_ENZYME_REGULATOR_ACTIVITY			GOMF_SIGNALING_RECEPTOR_BINDING					GOMF_NUCLEOSIDE_TRIPHOSPHATASE_REGULATOR_ACTIVITY
6352	CCL5	C-C motif chemokine ligand 5 [Source:HGNC Symbol;Acc:HGNC:10632]								GOMF_ENZYME_REGULATOR_ACTIVITY			GOMF_SIGNALING_RECEPTOR_BINDING
7422	VEGFA	vascular endothelial growth factor A [Source:HGNC Symbol;Acc:HGNC:12680]								GOMF_ENZYME_REGULATOR_ACTIVITY			GOMF_SIGNALING_RECEPTOR_BINDING
896	CCND3	cyclin D3 [Source:HGNC Symbol;Acc:HGNC:1585]								GOMF_ENZYME_REGULATOR_ACTIVITY						GOMF_KINASE_BINDING
11140	CDC37	cell division cycle 37, HSP90 cochaperone [Source:HGNC Symbol;Acc:HGNC:1735]								GOMF_ENZYME_REGULATOR_ACTIVITY						GOMF_KINASE_BINDING
2889	RAPGEF1	Rap guanine nucleotide exchange factor 1 [Source:HGNC Symbol;Acc:HGNC:4568]								GOMF_ENZYME_REGULATOR_ACTIVITY							GOMF_PROTEIN_DOMAIN_SPECIFIC_BINDING	GOMF_NUCLEOSIDE_TRIPHOSPHATASE_REGULATOR_ACTIVITY
57514	ARHGAP31	Rho GTPase activating protein 31 [Source:HGNC Symbol;Acc:HGNC:29216]								GOMF_ENZYME_REGULATOR_ACTIVITY							GOMF_PROTEIN_DOMAIN_SPECIFIC_BINDING	GOMF_NUCLEOSIDE_TRIPHOSPHATASE_REGULATOR_ACTIVITY
84632	AFAP1L2	actin filament associated protein 1 like 2 [Source:HGNC Symbol;Acc:HGNC:25901]								GOMF_ENZYME_REGULATOR_ACTIVITY							GOMF_PROTEIN_DOMAIN_SPECIFIC_BINDING
9266	CYTH2	cytohesin 2 [Source:HGNC Symbol;Acc:HGNC:9502]								GOMF_ENZYME_REGULATOR_ACTIVITY								GOMF_NUCLEOSIDE_TRIPHOSPHATASE_REGULATOR_ACTIVITY
23550	PSD4	pleckstrin and Sec7 domain containing 4 [Source:HGNC Symbol;Acc:HGNC:19096]								GOMF_ENZYME_REGULATOR_ACTIVITY								GOMF_NUCLEOSIDE_TRIPHOSPHATASE_REGULATOR_ACTIVITY
55619	DOCK10	dedicator of cytokinesis 10 [Source:HGNC Symbol;Acc:HGNC:23479]								GOMF_ENZYME_REGULATOR_ACTIVITY								GOMF_NUCLEOSIDE_TRIPHOSPHATASE_REGULATOR_ACTIVITY
221178	SPATA13	spermatogenesis associated 13 [Source:HGNC Symbol;Acc:HGNC:23222]								GOMF_ENZYME_REGULATOR_ACTIVITY								GOMF_NUCLEOSIDE_TRIPHOSPHATASE_REGULATOR_ACTIVITY
23268	DNMBP	dynamin binding protein [Source:HGNC Symbol;Acc:HGNC:30373]								GOMF_ENZYME_REGULATOR_ACTIVITY								GOMF_NUCLEOSIDE_TRIPHOSPHATASE_REGULATOR_ACTIVITY
23370	ARHGEF18	Rho/Rac guanine nucleotide exchange factor 18 [Source:HGNC Symbol;Acc:HGNC:17090]								GOMF_ENZYME_REGULATOR_ACTIVITY								GOMF_NUCLEOSIDE_TRIPHOSPHATASE_REGULATOR_ACTIVITY
25894	PLEKHG4	pleckstrin homology and RhoGEF domain containing G4 [Source:HGNC Symbol;Acc:HGNC:24501]								GOMF_ENZYME_REGULATOR_ACTIVITY								GOMF_NUCLEOSIDE_TRIPHOSPHATASE_REGULATOR_ACTIVITY
396	ARHGDIA	Rho GDP dissociation inhibitor alpha [Source:HGNC Symbol;Acc:HGNC:678]								GOMF_ENZYME_REGULATOR_ACTIVITY								GOMF_NUCLEOSIDE_TRIPHOSPHATASE_REGULATOR_ACTIVITY
54662	TBC1D13	TBC1 domain family member 13 [Source:HGNC Symbol;Acc:HGNC:25571]								GOMF_ENZYME_REGULATOR_ACTIVITY								GOMF_NUCLEOSIDE_TRIPHOSPHATASE_REGULATOR_ACTIVITY
55635	DEPDC1	DEP domain containing 1 [Source:HGNC Symbol;Acc:HGNC:22949]								GOMF_ENZYME_REGULATOR_ACTIVITY								GOMF_NUCLEOSIDE_TRIPHOSPHATASE_REGULATOR_ACTIVITY
6494	SIPA1	signal-induced proliferation-associated 1 [Source:HGNC Symbol;Acc:HGNC:10885]								GOMF_ENZYME_REGULATOR_ACTIVITY								GOMF_NUCLEOSIDE_TRIPHOSPHATASE_REGULATOR_ACTIVITY
23677	SH3BP4	SH3 domain binding protein 4 [Source:HGNC Symbol;Acc:HGNC:10826]								GOMF_ENZYME_REGULATOR_ACTIVITY								GOMF_NUCLEOSIDE_TRIPHOSPHATASE_REGULATOR_ACTIVITY
26086	GPSM1	G protein signaling modulator 1 [Source:HGNC Symbol;Acc:HGNC:17858]								GOMF_ENZYME_REGULATOR_ACTIVITY								GOMF_NUCLEOSIDE_TRIPHOSPHATASE_REGULATOR_ACTIVITY
5528	PPP2R5D	protein phosphatase 2 regulatory subunit B'delta [Source:HGNC Symbol;Acc:HGNC:9312]								GOMF_ENZYME_REGULATOR_ACTIVITY
5045	FURIN	furin, paired basic amino acid cleaving enzyme [Source:HGNC Symbol;Acc:HGNC:8568]								GOMF_ENZYME_REGULATOR_ACTIVITY
684	BST2	bone marrow stromal cell antigen 2 [Source:HGNC Symbol;Acc:HGNC:1119]								GOMF_ENZYME_REGULATOR_ACTIVITY
148932	MOB3C	MOB kinase activator 3C [Source:HGNC Symbol;Acc:HGNC:29800]								GOMF_ENZYME_REGULATOR_ACTIVITY
85450	ITPRIP	inositol 1,4,5-trisphosphate receptor interacting protein [Source:HGNC Symbol;Acc:HGNC:29370]								GOMF_ENZYME_REGULATOR_ACTIVITY
92002	CCNQ	cyclin Q [Source:HGNC Symbol;Acc:HGNC:28434]								GOMF_ENZYME_REGULATOR_ACTIVITY
64115	VSIR	V-set immunoregulatory receptor [Source:HGNC Symbol;Acc:HGNC:30085]								GOMF_ENZYME_REGULATOR_ACTIVITY
7079	TIMP4	TIMP metallopeptidase inhibitor 4 [Source:HGNC Symbol;Acc:HGNC:11823]								GOMF_ENZYME_REGULATOR_ACTIVITY
6590	SLPI	secretory leukocyte peptidase inhibitor [Source:HGNC Symbol;Acc:HGNC:11092]								GOMF_ENZYME_REGULATOR_ACTIVITY
8710	SERPINB7	serpin family B member 7 [Source:HGNC Symbol;Acc:HGNC:13902]								GOMF_ENZYME_REGULATOR_ACTIVITY
9858	PPP1R26	protein phosphatase 1 regulatory subunit 26 [Source:HGNC Symbol;Acc:HGNC:29089]								GOMF_ENZYME_REGULATOR_ACTIVITY
7189	TRAF6	TNF receptor associated factor 6 [Source:HGNC Symbol;Acc:HGNC:12036]									GOMF_ZINC_ION_BINDING		GOMF_SIGNALING_RECEPTOR_BINDING		GOMF_TRANSITION_METAL_ION_BINDING	GOMF_KINASE_BINDING
30827	CXXC1	CXXC finger protein 1 [Source:HGNC Symbol;Acc:HGNC:24343]									GOMF_ZINC_ION_BINDING			GOMF_SEQUENCE_SPECIFIC_DNA_BINDING	GOMF_TRANSITION_METAL_ION_BINDING
29953	TRHDE	thyrotropin releasing hormone degrading enzyme [Source:HGNC Symbol;Acc:HGNC:30748]									GOMF_ZINC_ION_BINDING				GOMF_TRANSITION_METAL_ION_BINDING
57169	ZNFX1	zinc finger NFX1-type containing 1 [Source:HGNC Symbol;Acc:HGNC:29271]									GOMF_ZINC_ION_BINDING				GOMF_TRANSITION_METAL_ION_BINDING
23304	UBR2	ubiquitin protein ligase E3 component n-recognin 2 [Source:HGNC Symbol;Acc:HGNC:21289]									GOMF_ZINC_ION_BINDING				GOMF_TRANSITION_METAL_ION_BINDING
127544	RNF19B	ring finger protein 19B [Source:HGNC Symbol;Acc:HGNC:26886]									GOMF_ZINC_ION_BINDING				GOMF_TRANSITION_METAL_ION_BINDING
113878	DTX2	deltex E3 ubiquitin ligase 2 [Source:HGNC Symbol;Acc:HGNC:15973]									GOMF_ZINC_ION_BINDING				GOMF_TRANSITION_METAL_ION_BINDING
8242	KDM5C	lysine demethylase 5C [Source:HGNC Symbol;Acc:HGNC:11114]									GOMF_ZINC_ION_BINDING				GOMF_TRANSITION_METAL_ION_BINDING
57140	RNPEPL1	arginyl aminopeptidase like 1 [Source:HGNC Symbol;Acc:HGNC:10079]									GOMF_ZINC_ION_BINDING				GOMF_TRANSITION_METAL_ION_BINDING
5251	PHEX	phosphate regulating endopeptidase X-linked [Source:HGNC Symbol;Acc:HGNC:8918]									GOMF_ZINC_ION_BINDING				GOMF_TRANSITION_METAL_ION_BINDING
728294	D2HGDH	D-2-hydroxyglutarate dehydrogenase [Source:HGNC Symbol;Acc:HGNC:28358]									GOMF_ZINC_ION_BINDING				GOMF_TRANSITION_METAL_ION_BINDING
25792	CIZ1	CDKN1A interacting zinc finger protein 1 [Source:HGNC Symbol;Acc:HGNC:16744]									GOMF_ZINC_ION_BINDING				GOMF_TRANSITION_METAL_ION_BINDING
4493	MT1E	metallothionein 1E [Source:HGNC Symbol;Acc:HGNC:7397]									GOMF_ZINC_ION_BINDING				GOMF_TRANSITION_METAL_ION_BINDING
148022	TICAM1	TIR domain containing adaptor molecule 1 [Source:HGNC Symbol;Acc:HGNC:18348]										GOMF_MOLECULAR_ADAPTOR_ACTIVITY				GOMF_KINASE_BINDING
9972	NUP153	nucleoporin 153 [Source:HGNC Symbol;Acc:HGNC:8062]										GOMF_MOLECULAR_ADAPTOR_ACTIVITY
55909	BIN3	bridging integrator 3 [Source:HGNC Symbol;Acc:HGNC:1054]										GOMF_MOLECULAR_ADAPTOR_ACTIVITY
6949	TCOF1	treacle ribosome biogenesis factor 1 [Source:HGNC Symbol;Acc:HGNC:11654]										GOMF_MOLECULAR_ADAPTOR_ACTIVITY
54726	OTUD4	OTU deubiquitinase 4 [Source:HGNC Symbol;Acc:HGNC:24949]										GOMF_MOLECULAR_ADAPTOR_ACTIVITY
143678	FREY1	Frey regulator of sperm-oocyte fusion 1 [Source:HGNC Symbol;Acc:HGNC:37213]										GOMF_MOLECULAR_ADAPTOR_ACTIVITY
4038	LRP4	LDL receptor related protein 4 [Source:HGNC Symbol;Acc:HGNC:6696]											GOMF_SIGNALING_RECEPTOR_BINDING			GOMF_KINASE_BINDING
4536	MT-ND2	mitochondrially encoded NADH:ubiquinone oxidoreductase core subunit 2 [Source:HGNC Symbol;Acc:HGNC:7456]											GOMF_SIGNALING_RECEPTOR_BINDING			GOMF_KINASE_BINDING
9454	HOMER3	homer scaffold protein 3 [Source:HGNC Symbol;Acc:HGNC:17514]											GOMF_SIGNALING_RECEPTOR_BINDING				GOMF_PROTEIN_DOMAIN_SPECIFIC_BINDING
4277	MICB	MHC class I polypeptide-related sequence B [Source:HGNC Symbol;Acc:HGNC:7091]											GOMF_SIGNALING_RECEPTOR_BINDING
3136	HLA-H	major histocompatibility complex, class I, H (pseudogene) [Source:HGNC Symbol;Acc:HGNC:4965]											GOMF_SIGNALING_RECEPTOR_BINDING
1435	CSF1	colony stimulating factor 1 [Source:HGNC Symbol;Acc:HGNC:2432]											GOMF_SIGNALING_RECEPTOR_BINDING
3576	CXCL8	C-X-C motif chemokine ligand 8 [Source:HGNC Symbol;Acc:HGNC:6025]											GOMF_SIGNALING_RECEPTOR_BINDING
5327	PLAT	plasminogen activator, tissue type [Source:HGNC Symbol;Acc:HGNC:9051]											GOMF_SIGNALING_RECEPTOR_BINDING
1948	EFNB2	ephrin B2 [Source:HGNC Symbol;Acc:HGNC:3227]											GOMF_SIGNALING_RECEPTOR_BINDING
2257	FGF12	fibroblast growth factor 12 [Source:HGNC Symbol;Acc:HGNC:3668]											GOMF_SIGNALING_RECEPTOR_BINDING
2920	CXCL2	C-X-C motif chemokine ligand 2 [Source:HGNC Symbol;Acc:HGNC:4603]											GOMF_SIGNALING_RECEPTOR_BINDING
3589	IL11	interleukin 11 [Source:HGNC Symbol;Acc:HGNC:5966]											GOMF_SIGNALING_RECEPTOR_BINDING
392255	GDF6	growth differentiation factor 6 [Source:HGNC Symbol;Acc:HGNC:4221]											GOMF_SIGNALING_RECEPTOR_BINDING
3487	IGFBP4	insulin like growth factor binding protein 4 [Source:HGNC Symbol;Acc:HGNC:5473]											GOMF_SIGNALING_RECEPTOR_BINDING
92737	DNER	delta/notch like EGF repeat containing [Source:HGNC Symbol;Acc:HGNC:24456]											GOMF_SIGNALING_RECEPTOR_BINDING
79094	CHAC1	ChaC glutathione specific gamma-glutamylcyclotransferase 1 [Source:HGNC Symbol;Acc:HGNC:28680]											GOMF_SIGNALING_RECEPTOR_BINDING
84818	IL17RC	interleukin 17 receptor C [Source:HGNC Symbol;Acc:HGNC:18358]											GOMF_SIGNALING_RECEPTOR_BINDING
8000	PSCA	prostate stem cell antigen [Source:HGNC Symbol;Acc:HGNC:9500]											GOMF_SIGNALING_RECEPTOR_BINDING
9860	LRIG2	leucine rich repeats and immunoglobulin like domains 2 [Source:HGNC Symbol;Acc:HGNC:20889]											GOMF_SIGNALING_RECEPTOR_BINDING
10589	DRAP1	DR1 associated protein 1 [Source:HGNC Symbol;Acc:HGNC:3019]												GOMF_SEQUENCE_SPECIFIC_DNA_BINDING							GOMF_TRANSCRIPTION_FACTOR_BINDING
8178	ELL	elongation factor for RNA polymerase II [Source:HGNC Symbol;Acc:HGNC:23114]												GOMF_SEQUENCE_SPECIFIC_DNA_BINDING
9328	GTF3C5	general transcription factor IIIC subunit 5 [Source:HGNC Symbol;Acc:HGNC:4668]												GOMF_SEQUENCE_SPECIFIC_DNA_BINDING
152002	XXYLT1	xyloside xylosyltransferase 1 [Source:HGNC Symbol;Acc:HGNC:26639]													GOMF_TRANSITION_METAL_ION_BINDING
6648	SOD2	superoxide dismutase 2 [Source:HGNC Symbol;Acc:HGNC:11180]													GOMF_TRANSITION_METAL_ION_BINDING
598	BCL2L1	BCL2 like 1 [Source:HGNC Symbol;Acc:HGNC:992]														GOMF_KINASE_BINDING	GOMF_PROTEIN_DOMAIN_SPECIFIC_BINDING
5589	PRKCSH	protein kinase C substrate 80K-H [Source:HGNC Symbol;Acc:HGNC:9411]														GOMF_KINASE_BINDING
112464	CAVIN3	caveolae associated protein 3 [Source:HGNC Symbol;Acc:HGNC:9400]														GOMF_KINASE_BINDING
8871	SYNJ2	synaptojanin 2 [Source:HGNC Symbol;Acc:HGNC:11504]															GOMF_PROTEIN_DOMAIN_SPECIFIC_BINDING
2861	GPR37	G protein-coupled receptor 37 [Source:HGNC Symbol;Acc:HGNC:4494]															GOMF_PROTEIN_DOMAIN_SPECIFIC_BINDING
9146	HGS	hepatocyte growth factor-regulated tyrosine kinase substrate [Source:HGNC Symbol;Acc:HGNC:4897]															GOMF_PROTEIN_DOMAIN_SPECIFIC_BINDING
23129	PLXND1	plexin D1 [Source:HGNC Symbol;Acc:HGNC:9107]															GOMF_PROTEIN_DOMAIN_SPECIFIC_BINDING
9686	VGLL4	vestigial like family member 4 [Source:HGNC Symbol;Acc:HGNC:28966]																			GOMF_TRANSCRIPTION_FACTOR_BINDING
3396	MRPL58	mitochondrial ribosomal protein L58 [Source:HGNC Symbol;Acc:HGNC:5359]
51651	PTRH2	peptidyl-tRNA hydrolase 2 [Source:HGNC Symbol;Acc:HGNC:24265]
79650	USB1	U6 snRNA biogenesis phosphodiesterase 1 [Source:HGNC Symbol;Acc:HGNC:25792]
2140	EYA3	EYA transcriptional coactivator and phosphatase 3 [Source:HGNC Symbol;Acc:HGNC:3521]
10076	PTPRU	protein tyrosine phosphatase receptor type U [Source:HGNC Symbol;Acc:HGNC:9683]
1850	DUSP8	dual specificity phosphatase 8 [Source:HGNC Symbol;Acc:HGNC:3074]
8555	CDC14B	cell division cycle 14B [Source:HGNC Symbol;Acc:HGNC:1719]
56623	INPP5E	inositol polyphosphate-5-phosphatase E [Source:HGNC Symbol;Acc:HGNC:21474]
64748	PLPPR2	phospholipid phosphatase related 2 [Source:HGNC Symbol;Acc:HGNC:29566]
1909	EDNRA	endothelin receptor type A [Source:HGNC Symbol;Acc:HGNC:3179]
3931	LCAT	lecithin-cholesterol acyltransferase [Source:HGNC Symbol;Acc:HGNC:6522]
9374	PPT2	palmitoyl-protein thioesterase 2 [Source:HGNC Symbol;Acc:HGNC:9326]
57109	REXO4	REX4 homolog, 3'-5' exonuclease [Source:HGNC Symbol;Acc:HGNC:12820]
79642	ARSJ	arylsulfatase family member J [Source:HGNC Symbol;Acc:HGNC:26286]
8140	SLC7A5	solute carrier family 7 member 5 [Source:HGNC Symbol;Acc:HGNC:11063]
8309	ACOX2	acyl-CoA oxidase 2 [Source:HGNC Symbol;Acc:HGNC:120]
3710	ITPR3	inositol 1,4,5-trisphosphate receptor type 3 [Source:HGNC Symbol;Acc:HGNC:6182]
4864	NPC1	NPC intracellular cholesterol transporter 1 [Source:HGNC Symbol;Acc:HGNC:7897]
114884	OSBPL10	oxysterol binding protein like 10 [Source:HGNC Symbol;Acc:HGNC:16395]
57192	MCOLN1	mucolipin TRP cation channel 1 [Source:HGNC Symbol;Acc:HGNC:13356]
8542	APOL1	apolipoprotein L1 [Source:HGNC Symbol;Acc:HGNC:618]
58488	PCTP	phosphatidylcholine transfer protein [Source:HGNC Symbol;Acc:HGNC:8752]
80833	APOL3	apolipoprotein L3 [Source:HGNC Symbol;Acc:HGNC:14868]
2733	GLE1	GLE1 RNA export mediator [Source:HGNC Symbol;Acc:HGNC:4315]
2152	F3	coagulation factor III, tissue factor [Source:HGNC Symbol;Acc:HGNC:3541]
929	CD14	CD14 molecule [Source:HGNC Symbol;Acc:HGNC:1628]
79674	VEPH1	ventricular zone expressed PH domain containing 1 [Source:HGNC Symbol;Acc:HGNC:25735]
257364	SNX33	sorting nexin 33 [Source:HGNC Symbol;Acc:HGNC:28468]
26353	HSPB8	heat shock protein family B (small) member 8 [Source:HGNC Symbol;Acc:HGNC:30171]
845	CASQ2	calsequestrin 2 [Source:HGNC Symbol;Acc:HGNC:1513]
2731	GLDC	glycine decarboxylase [Source:HGNC Symbol;Acc:HGNC:4313]
25841	ABTB2	ankyrin repeat and BTB domain containing 2 [Source:HGNC Symbol;Acc:HGNC:23842]
5429	POLH	DNA polymerase eta [Source:HGNC Symbol;Acc:HGNC:9181]
2997	GYS1	glycogen synthase 1 [Source:HGNC Symbol;Acc:HGNC:4706]
146712	B3GNTL1	UDP-GlcNAc:betaGal beta-1,3-N-acetylglucosaminyltransferase like 1 [Source:HGNC Symbol;Acc:HGNC:21727]
63899	NSUN3	NOP2/Sun RNA methyltransferase 3 [Source:HGNC Symbol;Acc:HGNC:26208]
117246	FTSJ3	FtsJ RNA 2'-O-methyltransferase 3 [Source:HGNC Symbol;Acc:HGNC:17136]
27339	PRPF19	pre-mRNA processing factor 19 [Source:HGNC Symbol;Acc:HGNC:17896]
57161	PELI2	pellino E3 ubiquitin protein ligase family member 2 [Source:HGNC Symbol;Acc:HGNC:8828]
55182	RNF220	ring finger protein 220 [Source:HGNC Symbol;Acc:HGNC:25552]
79845	RNF122	ring finger protein 122 [Source:HGNC Symbol;Acc:HGNC:21147]
79651	RHBDF2	rhomboid 5 homolog 2 [Source:HGNC Symbol;Acc:HGNC:20788]
9635	CLCA2	chloride channel accessory 2 [Source:HGNC Symbol;Acc:HGNC:2016]
6328	SCN3A	sodium voltage-gated channel alpha subunit 3 [Source:HGNC Symbol;Acc:HGNC:10590]
219855	SLC37A2	solute carrier family 37 member 2 [Source:HGNC Symbol;Acc:HGNC:20644]
54020	SLC37A1	solute carrier family 37 member 1 [Source:HGNC Symbol;Acc:HGNC:11024]
51296	SLC15A3	solute carrier family 15 member 3 [Source:HGNC Symbol;Acc:HGNC:18068]
113829	SLC35A4	solute carrier family 35 member A4 [Source:HGNC Symbol;Acc:HGNC:20753]
55362	TMEM63B	transmembrane protein 63B [Source:HGNC Symbol;Acc:HGNC:17735]
7922	SLC39A7	solute carrier family 39 member 7 [Source:HGNC Symbol;Acc:HGNC:4927]
8645	KCNK5	potassium two pore domain channel subfamily K member 5 [Source:HGNC Symbol;Acc:HGNC:6280]
81034	SLC25A32	solute carrier family 25 member 32 [Source:HGNC Symbol;Acc:HGNC:29683]
11182	SLC2A6	solute carrier family 2 member 6 [Source:HGNC Symbol;Acc:HGNC:11011]
339665	SLC35E4	solute carrier family 35 member E4 [Source:HGNC Symbol;Acc:HGNC:17058]
124565	SLC38A10	solute carrier family 38 member 10 [Source:HGNC Symbol;Acc:HGNC:28237]
27154	BRPF3	bromodomain and PHD finger containing 3 [Source:HGNC Symbol;Acc:HGNC:14256]
84444	DOT1L	DOT1 like histone lysine methyltransferase [Source:HGNC Symbol;Acc:HGNC:24948]
1305	COL13A1	collagen type XIII alpha 1 chain [Source:HGNC Symbol;Acc:HGNC:2190]
176	ACAN	aggrecan [Source:HGNC Symbol;Acc:HGNC:319]
1288	COL4A6	collagen type IV alpha 6 chain [Source:HGNC Symbol;Acc:HGNC:2208]
85301	COL27A1	collagen type XXVII alpha 1 chain [Source:HGNC Symbol;Acc:HGNC:22986]
23511	NUP188	nucleoporin 188 [Source:HGNC Symbol;Acc:HGNC:17859]
56704	JPH1	junctophilin 1 [Source:HGNC Symbol;Acc:HGNC:14201]
6204	RPS10	ribosomal protein S10 [Source:HGNC Symbol;Acc:HGNC:10383]
112802	KRT71	keratin 71 [Source:HGNC Symbol;Acc:HGNC:28927]
6396	SEC13	SEC13 homolog, nuclear pore and COPII coat complex component [Source:HGNC Symbol;Acc:HGNC:10697]
64093	SMOC1	SPARC related modular calcium binding 1 [Source:HGNC Symbol;Acc:HGNC:20318]
83716	CRISPLD2	cysteine rich secretory protein LCCL domain containing 2 [Source:HGNC Symbol;Acc:HGNC:25248]
114787	GPRIN1	G protein regulated inducer of neurite outgrowth 1 [Source:HGNC Symbol;Acc:HGNC:24835]
84803	GPAT3	glycerol-3-phosphate acyltransferase 3 [Source:HGNC Symbol;Acc:HGNC:28157]
10555	AGPAT2	1-acylglycerol-3-phosphate O-acyltransferase 2 [Source:HGNC Symbol;Acc:HGNC:325]
404093	CUEDC1	CUE domain containing 1 [Source:HGNC Symbol;Acc:HGNC:31350]
64771	ILRUN	inflammation and lipid regulator with UBA-like and NBR1-like domains [Source:HGNC Symbol;Acc:HGNC:21215]
3619	INCENP	inner centromere protein [Source:HGNC Symbol;Acc:HGNC:6058]
10869	USP19	ubiquitin specific peptidase 19 [Source:HGNC Symbol;Acc:HGNC:12617]
823	CAPN1	calpain 1 [Source:HGNC Symbol;Acc:HGNC:1476]
726	CAPN5	calpain 5 [Source:HGNC Symbol;Acc:HGNC:1482]
124739	USP43	ubiquitin specific peptidase 43 [Source:HGNC Symbol;Acc:HGNC:20072]
159195	USP54	ubiquitin specific peptidase 54 [Source:HGNC Symbol;Acc:HGNC:23513]
91039	DPP9	dipeptidyl peptidase 9 [Source:HGNC Symbol;Acc:HGNC:18648]
10003	NAALAD2	N-acetylated alpha-linked acidic dipeptidase 2 [Source:HGNC Symbol;Acc:HGNC:14526]
327	APEH	acylaminoacyl-peptide hydrolase [Source:HGNC Symbol;Acc:HGNC:586]
7268	TTC4	tetratricopeptide repeat domain 4 [Source:HGNC Symbol;Acc:HGNC:12394]
25987	TSKU	tsukushi, small leucine rich proteoglycan [Source:HGNC Symbol;Acc:HGNC:28850]
7805	LAPTM5	lysosomal protein transmembrane 5 [Source:HGNC Symbol;Acc:HGNC:29612]
2137	EXTL3	exostosin like glycosyltransferase 3 [Source:HGNC Symbol;Acc:HGNC:3518]
442117	GALNTL6	polypeptide N-acetylgalactosaminyltransferase like 6 [Source:HGNC Symbol;Acc:HGNC:33844]
10317	B3GALT5	beta-1,3-galactosyltransferase 5 [Source:HGNC Symbol;Acc:HGNC:920]
83468	GLT8D2	glycosyltransferase 8 domain containing 2 [Source:HGNC Symbol;Acc:HGNC:24890]
1939	EIF2D	eukaryotic translation initiation factor 2D [Source:HGNC Symbol;Acc:HGNC:6583]
3563	IL3RA	interleukin 3 receptor subunit alpha [Source:HGNC Symbol;Acc:HGNC:6012]
118429	ANTXR2	ANTXR cell adhesion molecule 2 [Source:HGNC Symbol;Acc:HGNC:21732]
974	CD79B	CD79b molecule [Source:HGNC Symbol;Acc:HGNC:1699]
3241	HPCAL1	hippocalcin like 1 [Source:HGNC Symbol;Acc:HGNC:5145]
828	CAPS	calcyphosine [Source:HGNC Symbol;Acc:HGNC:1487]
8564	KMO	kynurenine 3-monooxygenase [Source:HGNC Symbol;Acc:HGNC:6381]
26502	NARF	nuclear prelamin A recognition factor [Source:HGNC Symbol;Acc:HGNC:29916]
259307	IL4I1	interleukin 4 induced 1 [Source:HGNC Symbol;Acc:HGNC:19094]
8165	AKAP1	A-kinase anchoring protein 1 [Source:HGNC Symbol;Acc:HGNC:367]
84221	SPATC1L	spermatogenesis and centriole associated 1 like [Source:HGNC Symbol;Acc:HGNC:1298]
202	CRYBG1	crystallin beta-gamma domain containing 1 [Source:HGNC Symbol;Acc:HGNC:356]
55696	RBM22	RNA binding motif protein 22 [Source:HGNC Symbol;Acc:HGNC:25503]
55048	VPS37C	VPS37C subunit of ESCRT-I [Source:HGNC Symbol;Acc:HGNC:26097]
23034	SAMD4A	sterile alpha motif domain containing 4A [Source:HGNC Symbol;Acc:HGNC:23023]
55095	SAMD4B	sterile alpha motif domain containing 4B [Source:HGNC Symbol;Acc:HGNC:25492]
54438	GFOD1	Gfo/Idh/MocA-like oxidoreductase domain containing 1 [Source:HGNC Symbol;Acc:HGNC:21096]
284119	CAVIN1	caveolae associated protein 1 [Source:HGNC Symbol;Acc:HGNC:9688]
4107	MAGEA8	MAGE family member A8 [Source:HGNC Symbol;Acc:HGNC:6806]
1486	CTBS	chitobiase [Source:HGNC Symbol;Acc:HGNC:2496]
10825	NEU3	neuraminidase 3 [Source:HGNC Symbol;Acc:HGNC:7760]
7127	TNFAIP2	TNF alpha induced protein 2 [Source:HGNC Symbol;Acc:HGNC:11895]
4047	LSS	lanosterol synthase [Source:HGNC Symbol;Acc:HGNC:6708]
81605	URM1	ubiquitin related modifier 1 [Source:HGNC Symbol;Acc:HGNC:28378]
57661	PHRF1	PHD and ring finger domains 1 [Source:HGNC Symbol;Acc:HGNC:24351]
705	BYSL	bystin like [Source:HGNC Symbol;Acc:HGNC:1157]
100009676	ZBTB11-AS1	ZBTB11 antisense RNA 1 [Source:HGNC Symbol;Acc:HGNC:48573]
100133205	LINC00240	long intergenic non-protein coding RNA 240 [Source:HGNC Symbol;Acc:HGNC:18772]
100133612	LINC01134	long intergenic non-protein coding RNA 1134 [Source:HGNC Symbol;Acc:HGNC:49449]
100270867	RPS6P12	ribosomal protein S6 pseudogene 12 [Source:HGNC Symbol;Acc:HGNC:36375]
100506392	SLC16A1-AS1	SLC16A1 antisense RNA 1 [Source:HGNC Symbol;Acc:HGNC:49445]
100507420	LINC01605	long intergenic non-protein coding RNA 1605 [Source:HGNC Symbol;Acc:HGNC:51654]
10066	SCAMP2	secretory carrier membrane protein 2 [Source:HGNC Symbol;Acc:HGNC:10564]
100861519	GDNF-AS1	GDNF antisense RNA 1 [Source:HGNC Symbol;Acc:HGNC:43592]
100874207	ST3GAL6-AS1	ST3GAL6 antisense RNA 1 [Source:HGNC Symbol;Acc:HGNC:40828]
101927280	LINC02208	long intergenic non-protein coding RNA 2208 [Source:HGNC Symbol;Acc:HGNC:52978]
101928969	RHOXF1-AS1	RHOXF1 antisense RNA 1 [Source:HGNC Symbol;Acc:HGNC:51582]
102724362	SPINT1-AS1	SPINT1 antisense RNA 1 [Source:HGNC Symbol;Acc:HGNC:53162]
10444	ZER1	zyg-11 related cell cycle regulator [Source:HGNC Symbol;Acc:HGNC:30960]
105372840	LINC01694	long intergenic non-protein coding RNA 1694 [Source:HGNC Symbol;Acc:HGNC:52481]
105373869	LINC01614	long intergenic non-protein coding RNA 1614 [Source:HGNC Symbol;Acc:HGNC:51847]
105374885	LINC02521	long intergenic non-protein coding RNA 2521 [Source:HGNC Symbol;Acc:HGNC:53560]
105376843	SNHG25	small nucleolar RNA host gene 25 [Source:HGNC Symbol;Acc:HGNC:51534]
105377378	ENSG00000288781	novel transcript
10992	SF3B2	splicing factor 3b subunit 2 [Source:HGNC Symbol;Acc:HGNC:10769]
11070	TMEM115	transmembrane protein 115 [Source:HGNC Symbol;Acc:HGNC:30055]
11100	HNRNPUL1	heterogeneous nuclear ribonucleoprotein U like 1 [Source:HGNC Symbol;Acc:HGNC:17011]
11270	NRM	nurim [Source:HGNC Symbol;Acc:HGNC:8003]
114788	CSMD3	CUB and Sushi multiple domains 3 [Source:HGNC Symbol;Acc:HGNC:19291]
127002	ATXN7L2	ataxin 7 like 2 [Source:HGNC Symbol;Acc:HGNC:28713]
130512932	LINC03108	long intergenic non-protein coding RNA 3108 [Source:HGNC Symbol;Acc:HGNC:56844]
153443	SRFBP1	serum response factor binding protein 1 [Source:HGNC Symbol;Acc:HGNC:26333]
161357	MDGA2	MAM domain containing glycosylphosphatidylinositol anchor 2 [Source:HGNC Symbol;Acc:HGNC:19835]
207107	SFTA1P	surfactant associated 1, lncRNA [Source:HGNC Symbol;Acc:HGNC:18383]
2176	FANCC	FA complementation group C [Source:HGNC Symbol;Acc:HGNC:3584]
2262	GPC5	glypican 5 [Source:HGNC Symbol;Acc:HGNC:4453]
23676	SMPX	small muscle protein X-linked [Source:HGNC Symbol;Acc:HGNC:11122]
2537	IFI6	interferon alpha inducible protein 6 [Source:HGNC Symbol;Acc:HGNC:4054]
254102	EHBP1L1	EH domain binding protein 1 like 1 [Source:HGNC Symbol;Acc:HGNC:30682]
256764	WDR72	WD repeat domain 72 [Source:HGNC Symbol;Acc:HGNC:26790]
25920	NELFB	negative elongation factor complex member B [Source:HGNC Symbol;Acc:HGNC:24324]
283373	ANKRD52	ankyrin repeat domain 52 [Source:HGNC Symbol;Acc:HGNC:26614]
28986	MAGEH1	MAGE family member H1 [Source:HGNC Symbol;Acc:HGNC:24092]
348013	TMEM255B	transmembrane protein 255B [Source:HGNC Symbol;Acc:HGNC:28297]
388407	LINC02875	long intergenic non-protein coding RNA 2875 [Source:HGNC Symbol;Acc:HGNC:32699]
388685	LINC01138	long intergenic non-protein coding RNA 1138 [Source:HGNC Symbol;Acc:HGNC:49454]
390205	LRRC10B	leucine rich repeat containing 10B [Source:HGNC Symbol;Acc:HGNC:37215]
399665	EEIG1	estrogen-induced osteoclastogenesis regulator 1 [Source:HGNC Symbol;Acc:HGNC:31419]
401335	LINC02902	long intergenic non-protein coding RNA 2902 [Source:HGNC Symbol;Acc:HGNC:34432]
401647	GOLGA7B	golgin A7 family member B [Source:HGNC Symbol;Acc:HGNC:31668]
4034	LRCH4	leucine rich repeats and calponin homology domain containing 4 [Source:HGNC Symbol;Acc:HGNC:6691]
4232	MEST	mesoderm specific transcript [Source:HGNC Symbol;Acc:HGNC:7028]
440416	CCDC144NL-AS1	CCDC144NL antisense RNA 1 [Source:HGNC Symbol;Acc:HGNC:51340]
4549	MT-RNR1	mitochondrially encoded 12S rRNA [Source:HGNC Symbol;Acc:HGNC:7470]
4550	MT-RNR2	mitochondrially encoded 16S rRNA [Source:HGNC Symbol;Acc:HGNC:7471]
53838	C11orf24	chromosome 11 open reading frame 24 [Source:HGNC Symbol;Acc:HGNC:1174]
54839	LRRC49	leucine rich repeat containing 49 [Source:HGNC Symbol;Acc:HGNC:25965]
55171	TBCCD1	TBCC domain containing 1 [Source:HGNC Symbol;Acc:HGNC:25546]
55174	INTS10	integrator complex subunit 10 [Source:HGNC Symbol;Acc:HGNC:25548]
55254	TMEM39A	transmembrane protein 39A [Source:HGNC Symbol;Acc:HGNC:25600]
55320	MIS18BP1	MIS18 binding protein 1 [Source:HGNC Symbol;Acc:HGNC:20190]
55668	GPATCH2L	G-patch domain containing 2 like [Source:HGNC Symbol;Acc:HGNC:20210]
55756	INTS9	integrator complex subunit 9 [Source:HGNC Symbol;Acc:HGNC:25592]
55764	IFT122	intraflagellar transport 122 [Source:HGNC Symbol;Acc:HGNC:13556]
56243	KIAA1217	KIAA1217 [Source:HGNC Symbol;Acc:HGNC:25428]
5673	PSG5	pregnancy specific beta-1-glycoprotein 5 [Source:HGNC Symbol;Acc:HGNC:9522]
642968	FAM163B	family with sequence similarity 163 member B [Source:HGNC Symbol;Acc:HGNC:33277]
64319	FBRS	fibrosin [Source:HGNC Symbol;Acc:HGNC:20442]
645548	HSPD1P6	heat shock protein family D (Hsp60) member 1 pseudogene 6 [Source:HGNC Symbol;Acc:HGNC:5267]
654433	PAX8-AS1	PAX8 antisense RNA 1 [Source:HGNC Symbol;Acc:HGNC:49271]
65998	ZFTA	zinc finger translocation associated [Source:HGNC Symbol;Acc:HGNC:28449]
66000	TMEM108	transmembrane protein 108 [Source:HGNC Symbol;Acc:HGNC:28451]
79080	CCDC86	coiled-coil domain containing 86 [Source:HGNC Symbol;Acc:HGNC:28359]
7916	PRRC2A	proline rich coiled-coil 2A [Source:HGNC Symbol;Acc:HGNC:13918]
80071	CCDC15	coiled-coil domain containing 15 [Source:HGNC Symbol;Acc:HGNC:25798]
80099	PKD1L1-AS1	PKD1L1 antisense RNA 1 [Source:HGNC Symbol;Acc:HGNC:21911]
80301	PLEKHO2	pleckstrin homology domain containing O2 [Source:HGNC Symbol;Acc:HGNC:30026]
81839	VANGL1	VANGL planar cell polarity protein 1 [Source:HGNC Symbol;Acc:HGNC:15512]
83648	FAM167A	family with sequence similarity 167 member A [Source:HGNC Symbol;Acc:HGNC:15549]
84153	RNASEH2C	ribonuclease H2 subunit C [Source:HGNC Symbol;Acc:HGNC:24116]
84187	TMEM164	transmembrane protein 164 [Source:HGNC Symbol;Acc:HGNC:26217]
84726	PRRC2B	proline rich coiled-coil 2B [Source:HGNC Symbol;Acc:HGNC:28121]
84950	PRPF38A	pre-mRNA processing factor 38A [Source:HGNC Symbol;Acc:HGNC:25930]
85026	ARRDC1-AS1	ARRDC1 antisense RNA 1 [Source:HGNC Symbol;Acc:HGNC:23395]
8519	IFITM1	interferon induced transmembrane protein 1 [Source:HGNC Symbol;Acc:HGNC:5412]
8870	IER3	immediate early response 3 [Source:HGNC Symbol;Acc:HGNC:5392]
90407	TMEM41A	transmembrane protein 41A [Source:HGNC Symbol;Acc:HGNC:30544]
91056	AP5B1	adaptor related protein complex 5 subunit beta 1 [Source:HGNC Symbol;Acc:HGNC:25104]
92949	ADAMTSL1	ADAMTS like 1 [Source:HGNC Symbol;Acc:HGNC:14632]
93643	TJAP1	tight junction associated protein 1 [Source:HGNC Symbol;Acc:HGNC:17949]
94161	SNORD46	small nucleolar RNA, C/D box 46 [Source:HGNC Symbol;Acc:HGNC:10186]
9592	IER2	immediate early response 2 [Source:HGNC Symbol;Acc:HGNC:28871]
9674	KIAA0040	KIAA0040 [Source:HGNC Symbol;Acc:HGNC:28950]

## Sheet: TableS4c_Fig6c_GOMF_G15_upreg
Overlap Results
Collection(s):	GO:MF
# overlaps shown:	3
# genesets in collections:	1820
# genes in comparison (n):	214
# genes in universe (N):	42577
Gene Set Name	# Genes in Gene Set (K)	Description	# Genes in Overlap (k)	k/K	p-value	FDR q-value	log p-val
GOMF_PROTEIN_CONTAINING_COMPLEX_BINDING	1777	Binding to a macromolecular complex. [GOC:jl]	27	0.0152	3.45e-07	0.000628	6.46218
GOMF_ACTIN_FILAMENT_BINDING	211	Binding to an actin filament, also known as F-actin, a helical filamentous polymer of globular G-actin subunits. [ISBN:0198506732]	8	0.0379	1.27e-05	0.0116	4.8962
GOMF_CYTOSKELETAL_PROTEIN_BINDING	991	Binding to a protein component of a cytoskeleton (actin, microtubule, or intermediate filament cytoskeleton). [GOC:mah]	16	0.0161	4.71e-05	0.0286	4.32698
Gene/Gene Set Overlap Matrix
Entrez Gene Id	Gene Symbol	Gene Description	GOMF_PROTEIN_CONTAINING_COMPLEX_BINDING	GOMF_ACTIN_FILAMENT_BINDING	GOMF_CYTOSKELETAL_PROTEIN_BINDING
274	BIN1	bridging integrator 1 [Source:HGNC Symbol;Acc:HGNC:1052]	GOMF_PROTEIN_CONTAINING_COMPLEX_BINDING	GOMF_ACTIN_FILAMENT_BINDING	GOMF_CYTOSKELETAL_PROTEIN_BINDING
6624	FSCN1	fascin actin-bundling protein 1 [Source:HGNC Symbol;Acc:HGNC:11148]	GOMF_PROTEIN_CONTAINING_COMPLEX_BINDING	GOMF_ACTIN_FILAMENT_BINDING	GOMF_CYTOSKELETAL_PROTEIN_BINDING
122622	ADSS1	adenylosuccinate synthase 1 [Source:HGNC Symbol;Acc:HGNC:20093]	GOMF_PROTEIN_CONTAINING_COMPLEX_BINDING	GOMF_ACTIN_FILAMENT_BINDING	GOMF_CYTOSKELETAL_PROTEIN_BINDING
4641	MYO1C	myosin IC [Source:HGNC Symbol;Acc:HGNC:7597]	GOMF_PROTEIN_CONTAINING_COMPLEX_BINDING	GOMF_ACTIN_FILAMENT_BINDING	GOMF_CYTOSKELETAL_PROTEIN_BINDING
1265	CNN2	calponin 2 [Source:HGNC Symbol;Acc:HGNC:2156]	GOMF_PROTEIN_CONTAINING_COMPLEX_BINDING	GOMF_ACTIN_FILAMENT_BINDING	GOMF_CYTOSKELETAL_PROTEIN_BINDING
10391	CORO2B	coronin 2B [Source:HGNC Symbol;Acc:HGNC:2256]	GOMF_PROTEIN_CONTAINING_COMPLEX_BINDING	GOMF_ACTIN_FILAMENT_BINDING	GOMF_CYTOSKELETAL_PROTEIN_BINDING
201191	SAMD14	sterile alpha motif domain containing 14 [Source:HGNC Symbol;Acc:HGNC:27312]	GOMF_PROTEIN_CONTAINING_COMPLEX_BINDING	GOMF_ACTIN_FILAMENT_BINDING	GOMF_CYTOSKELETAL_PROTEIN_BINDING
57619	SHROOM3	shroom family member 3 [Source:HGNC Symbol;Acc:HGNC:30422]	GOMF_PROTEIN_CONTAINING_COMPLEX_BINDING	GOMF_ACTIN_FILAMENT_BINDING	GOMF_CYTOSKELETAL_PROTEIN_BINDING
5927	KDM5A	lysine demethylase 5A [Source:HGNC Symbol;Acc:HGNC:9886]	GOMF_PROTEIN_CONTAINING_COMPLEX_BINDING
51176	LEF1	lymphoid enhancer binding factor 1 [Source:HGNC Symbol;Acc:HGNC:6551]	GOMF_PROTEIN_CONTAINING_COMPLEX_BINDING
8805	TRIM24	tripartite motif containing 24 [Source:HGNC Symbol;Acc:HGNC:11812]	GOMF_PROTEIN_CONTAINING_COMPLEX_BINDING
1820	ARID3A	AT-rich interaction domain 3A [Source:HGNC Symbol;Acc:HGNC:3031]	GOMF_PROTEIN_CONTAINING_COMPLEX_BINDING
2736	GLI2	GLI family zinc finger 2 [Source:HGNC Symbol;Acc:HGNC:4318]	GOMF_PROTEIN_CONTAINING_COMPLEX_BINDING
4335	MNT	MAX network transcriptional repressor [Source:HGNC Symbol;Acc:HGNC:7188]	GOMF_PROTEIN_CONTAINING_COMPLEX_BINDING
255738	PCSK9	proprotein convertase subtilisin/kexin type 9 [Source:HGNC Symbol;Acc:HGNC:20001]	GOMF_PROTEIN_CONTAINING_COMPLEX_BINDING
84262	PSMG3	proteasome assembly chaperone 3 [Source:HGNC Symbol;Acc:HGNC:22420]	GOMF_PROTEIN_CONTAINING_COMPLEX_BINDING
23466	CBX6	chromobox 6 [Source:HGNC Symbol;Acc:HGNC:1556]	GOMF_PROTEIN_CONTAINING_COMPLEX_BINDING
90780	PYGO2	pygopus family PHD finger 2 [Source:HGNC Symbol;Acc:HGNC:30257]	GOMF_PROTEIN_CONTAINING_COMPLEX_BINDING
23533	PIK3R5	phosphoinositide-3-kinase regulatory subunit 5 [Source:HGNC Symbol;Acc:HGNC:30035]	GOMF_PROTEIN_CONTAINING_COMPLEX_BINDING
10518	CIB2	calcium and integrin binding family member 2 [Source:HGNC Symbol;Acc:HGNC:24579]	GOMF_PROTEIN_CONTAINING_COMPLEX_BINDING
26609	VCX	variable charge X-linked [Source:HGNC Symbol;Acc:HGNC:12667]	GOMF_PROTEIN_CONTAINING_COMPLEX_BINDING
8531	YBX3	Y-box binding protein 3 [Source:HGNC Symbol;Acc:HGNC:2428]	GOMF_PROTEIN_CONTAINING_COMPLEX_BINDING
5590	PRKCZ	protein kinase C zeta [Source:HGNC Symbol;Acc:HGNC:9412]	GOMF_PROTEIN_CONTAINING_COMPLEX_BINDING
8225	GTPBP6	GTP binding protein 6 (putative) [Source:HGNC Symbol;Acc:HGNC:30189]	GOMF_PROTEIN_CONTAINING_COMPLEX_BINDING
57414	RHBDD2	rhomboid domain containing 2 [Source:HGNC Symbol;Acc:HGNC:23082]	GOMF_PROTEIN_CONTAINING_COMPLEX_BINDING
51160	VPS28	VPS28 subunit of ESCRT-I [Source:HGNC Symbol;Acc:HGNC:18178]	GOMF_PROTEIN_CONTAINING_COMPLEX_BINDING
285613	RELL2	RELT like 2 [Source:HGNC Symbol;Acc:HGNC:26902]	GOMF_PROTEIN_CONTAINING_COMPLEX_BINDING
2597	GAPDH	glyceraldehyde-3-phosphate dehydrogenase [Source:HGNC Symbol;Acc:HGNC:4141]			GOMF_CYTOSKELETAL_PROTEIN_BINDING
55559	HAUS7	HAUS augmin like complex subunit 7 [Source:HGNC Symbol;Acc:HGNC:32979]			GOMF_CYTOSKELETAL_PROTEIN_BINDING
3306	HSPA2	heat shock protein family A (Hsp70) member 2 [Source:HGNC Symbol;Acc:HGNC:5235]			GOMF_CYTOSKELETAL_PROTEIN_BINDING
84446	BRSK1	BR serine/threonine kinase 1 [Source:HGNC Symbol;Acc:HGNC:18994]			GOMF_CYTOSKELETAL_PROTEIN_BINDING
84251	SGIP1	SH3GL interacting endocytic adaptor 1 [Source:HGNC Symbol;Acc:HGNC:25412]			GOMF_CYTOSKELETAL_PROTEIN_BINDING
5892	RAD51D	RAD51 paralog D [Source:HGNC Symbol;Acc:HGNC:9823]			GOMF_CYTOSKELETAL_PROTEIN_BINDING
9501	RPH3AL	rabphilin 3A like (without C2 domains) [Source:HGNC Symbol;Acc:HGNC:10296]			GOMF_CYTOSKELETAL_PROTEIN_BINDING
7138	TNNT1	troponin T1, slow skeletal type [Source:HGNC Symbol;Acc:HGNC:11948]			GOMF_CYTOSKELETAL_PROTEIN_BINDING
55223	TRIM62	tripartite motif containing 62 [Source:HGNC Symbol;Acc:HGNC:25574]
84922	FIZ1	FLT3 interacting zinc finger 1 [Source:HGNC Symbol;Acc:HGNC:25917]
27005	USP21	ubiquitin specific peptidase 21 [Source:HGNC Symbol;Acc:HGNC:12620]
91748	MIDEAS	mitotic deacetylase associated SANT domain protein [Source:HGNC Symbol;Acc:HGNC:19853]
3174	HNF4G	hepatocyte nuclear factor 4 gamma [Source:HGNC Symbol;Acc:HGNC:5026]
1044	CDX1	caudal type homeobox 1 [Source:HGNC Symbol;Acc:HGNC:1805]
171017	ZNF384	zinc finger protein 384 [Source:HGNC Symbol;Acc:HGNC:11955]
84622	ZNF594	zinc finger protein 594 [Source:HGNC Symbol;Acc:HGNC:29392]
128408	BHLHE23	basic helix-loop-helix family member e23 [Source:HGNC Symbol;Acc:HGNC:16093]
3104	ZBTB48	zinc finger and BTB domain containing 48 [Source:HGNC Symbol;Acc:HGNC:4930]
11281	POU6F2	POU class 6 homeobox 2 [Source:HGNC Symbol;Acc:HGNC:21694]
3203	HOXA6	homeobox A6 [Source:HGNC Symbol;Acc:HGNC:5107]
9423	NTN1	netrin 1 [Source:HGNC Symbol;Acc:HGNC:8029]
5178	PEG3	paternally expressed 3 [Source:HGNC Symbol;Acc:HGNC:8826]
100128927	ZBTB42	zinc finger and BTB domain containing 42 [Source:HGNC Symbol;Acc:HGNC:32550]
57594	HOMEZ	homeobox and leucine zipper encoding [Source:HGNC Symbol;Acc:HGNC:20164]
92999	ZBTB47	zinc finger and BTB domain containing 47 [Source:HGNC Symbol;Acc:HGNC:26955]
9482	STX8	syntaxin 8 [Source:HGNC Symbol;Acc:HGNC:11443]
8651	SOCS1	suppressor of cytokine signaling 1 [Source:HGNC Symbol;Acc:HGNC:19383]
5918	RARRES1	retinoic acid receptor responder 1 [Source:HGNC Symbol;Acc:HGNC:9867]
23145	SSPOP	SCO-spondin, pseudogene [Source:HGNC Symbol;Acc:HGNC:21998]
23640	HSPBP1	HSPA (Hsp70) binding protein 1 [Source:HGNC Symbol;Acc:HGNC:24989]
3300	DNAJB2	DnaJ heat shock protein family (Hsp40) member B2 [Source:HGNC Symbol;Acc:HGNC:5228]
80764	THAP7	THAP domain containing 7 [Source:HGNC Symbol;Acc:HGNC:23190]
116841	SNAP47	synaptosome associated protein 47 [Source:HGNC Symbol;Acc:HGNC:30669]
2068	ERCC2	ERCC excision repair 2, TFIIH core complex helicase subunit [Source:HGNC Symbol;Acc:HGNC:3434]
10456	HAX1	HCLS1 associated protein X-1 [Source:HGNC Symbol;Acc:HGNC:16915]
8508	NIPSNAP1	nipsnap homolog 1 [Source:HGNC Symbol;Acc:HGNC:7827]
124997	WDR81	WD repeat domain 81 [Source:HGNC Symbol;Acc:HGNC:26600]
9973	CCS	copper chaperone for superoxide dismutase [Source:HGNC Symbol;Acc:HGNC:1613]
9997	SCO2	synthesis of cytochrome C oxidase 2 [Source:HGNC Symbol;Acc:HGNC:10604]
120071	LARGE2	LARGE xylosyl- and glucuronyltransferase 2 [Source:HGNC Symbol;Acc:HGNC:16522]
11285	B4GALT7	beta-1,4-galactosyltransferase 7 [Source:HGNC Symbol;Acc:HGNC:930]
23400	ATP13A2	ATPase cation transporting 13A2 [Source:HGNC Symbol;Acc:HGNC:30213]
7188	TRAF5	TNF receptor associated factor 5 [Source:HGNC Symbol;Acc:HGNC:12035]
124454	EARS2	glutamyl-tRNA synthetase 2, mitochondrial [Source:HGNC Symbol;Acc:HGNC:29419]
23498	HAAO	3-hydroxyanthranilate 3,4-dioxygenase [Source:HGNC Symbol;Acc:HGNC:4796]
57643	ZSWIM5	zinc finger SWIM-type containing 5 [Source:HGNC Symbol;Acc:HGNC:29299]
9203	ZMYM3	zinc finger MYM-type containing 3 [Source:HGNC Symbol;Acc:HGNC:13054]
337876	CHSY3	chondroitin sulfate synthase 3 [Source:HGNC Symbol;Acc:HGNC:24293]
167127	UGT3A2	UDP glycosyltransferase family 3 member A2 [Source:HGNC Symbol;Acc:HGNC:27266]
84752	B3GNT9	UDP-GlcNAc:betaGal beta-1,3-N-acetylglucosaminyltransferase 9 [Source:HGNC Symbol;Acc:HGNC:28714]
2629	GBA1	glucosylceramidase beta 1 [Source:HGNC Symbol;Acc:HGNC:4177]
3756	KCNH1	potassium voltage-gated channel subfamily H member 1 [Source:HGNC Symbol;Acc:HGNC:6250]
55107	ANO1	anoctamin 1 [Source:HGNC Symbol;Acc:HGNC:21625]
1528	CYB5A	cytochrome b5 type A [Source:HGNC Symbol;Acc:HGNC:2570]
4696	NDUFA3	NADH:ubiquinone oxidoreductase subunit A3 [Source:HGNC Symbol;Acc:HGNC:7686]
80727	TTYH3	tweety family member 3 [Source:HGNC Symbol;Acc:HGNC:22222]
23416	KCNH3	potassium voltage-gated channel subfamily H member 3 [Source:HGNC Symbol;Acc:HGNC:6252]
140738	TMEM37	transmembrane protein 37 [Source:HGNC Symbol;Acc:HGNC:18216]
489	ATP2A3	ATPase sarcoplasmic/endoplasmic reticulum Ca2+ transporting 3 [Source:HGNC Symbol;Acc:HGNC:813]
6522	SLC4A2	solute carrier family 4 member 2 [Source:HGNC Symbol;Acc:HGNC:11028]
1140	CHRNB1	cholinergic receptor nicotinic beta 1 subunit [Source:HGNC Symbol;Acc:HGNC:1961]
5306	PITPNA	phosphatidylinositol transfer protein alpha [Source:HGNC Symbol;Acc:HGNC:9001]
2542	SLC37A4	solute carrier family 37 member 4 [Source:HGNC Symbol;Acc:HGNC:4061]
10650	PRELID3A	PRELI domain containing 3A [Source:HGNC Symbol;Acc:HGNC:24639]
51310	SLC22A17	solute carrier family 22 member 17 [Source:HGNC Symbol;Acc:HGNC:23095]
387787	LIPT2	lipoyl(octanoyl) transferase 2 [Source:HGNC Symbol;Acc:HGNC:37216]
80339	PNPLA3	patatin like phospholipase domain containing 3 [Source:HGNC Symbol;Acc:HGNC:18590]
378884	NHLRC1	NHL repeat containing E3 ubiquitin protein ligase 1 [Source:HGNC Symbol;Acc:HGNC:21576]
9148	NEURL1	neuralized E3 ubiquitin protein ligase 1 [Source:HGNC Symbol;Acc:HGNC:7761]
84461	NEURL4	neuralized E3 ubiquitin protein ligase 4 [Source:HGNC Symbol;Acc:HGNC:34410]
93082	NEURL3	neuralized E3 ubiquitin protein ligase 3 [Source:HGNC Symbol;Acc:HGNC:25162]
2686	GGT7	gamma-glutamyltransferase 7 [Source:HGNC Symbol;Acc:HGNC:4259]
126129	CPT1C	carnitine palmitoyltransferase 1C [Source:HGNC Symbol;Acc:HGNC:18540]
23464	GCAT	glycine C-acetyltransferase [Source:HGNC Symbol;Acc:HGNC:4188]
3995	FADS3	fatty acid desaturase 3 [Source:HGNC Symbol;Acc:HGNC:3576]
9415	FADS2	fatty acid desaturase 2 [Source:HGNC Symbol;Acc:HGNC:3575]
84514	GHDC	GH3 domain containing [Source:HGNC Symbol;Acc:HGNC:24438]
93100	NAPRT	nicotinate phosphoribosyltransferase [Source:HGNC Symbol;Acc:HGNC:30450]
2972	BRF1	BRF1 RNA polymerase III transcription initiation factor subunit [Source:HGNC Symbol;Acc:HGNC:11551]
23066	CAND2	cullin associated and neddylation dissociated 2 (putative) [Source:HGNC Symbol;Acc:HGNC:30689]
9265	CYTH3	cytohesin 3 [Source:HGNC Symbol;Acc:HGNC:9504]
51760	SYT17	synaptotagmin 17 [Source:HGNC Symbol;Acc:HGNC:24119]
6717	SRI	sorcin [Source:HGNC Symbol;Acc:HGNC:11292]
1271	CNTFR	ciliary neurotrophic factor receptor [Source:HGNC Symbol;Acc:HGNC:2170]
23765	IL17RA	interleukin 17 receptor A [Source:HGNC Symbol;Acc:HGNC:5985]
7475	WNT6	Wnt family member 6 [Source:HGNC Symbol;Acc:HGNC:12785]
27006	FGF22	fibroblast growth factor 22 [Source:HGNC Symbol;Acc:HGNC:3679]
9723	SEMA3E	semaphorin 3E [Source:HGNC Symbol;Acc:HGNC:10727]
1943	EFNA2	ephrin A2 [Source:HGNC Symbol;Acc:HGNC:3222]
26063	DECR2	2,4-dienoyl-CoA reductase 2 [Source:HGNC Symbol;Acc:HGNC:2754]
196513	DCP1B	decapping mRNA 1B [Source:HGNC Symbol;Acc:HGNC:24451]
29	ABR	ABR activator of RhoGEF and GTPase [Source:HGNC Symbol;Acc:HGNC:81]
83460	EMC6	ER membrane protein complex subunit 6 [Source:HGNC Symbol;Acc:HGNC:28430]
355	FAS	Fas cell surface death receptor [Source:HGNC Symbol;Acc:HGNC:11920]
26608	TBL2	transducin beta like 2 [Source:HGNC Symbol;Acc:HGNC:11586]
23177	CEP68	centrosomal protein 68 [Source:HGNC Symbol;Acc:HGNC:29076]
9684	LRRC14	leucine rich repeat containing 14 [Source:HGNC Symbol;Acc:HGNC:20419]
641371	ACOT1	acyl-CoA thioesterase 1 [Source:HGNC Symbol;Acc:HGNC:33128]
3338	DNAJC4	DnaJ heat shock protein family (Hsp40) member C4 [Source:HGNC Symbol;Acc:HGNC:5271]
715	C1R	complement C1r [Source:HGNC Symbol;Acc:HGNC:1246]
3062	HCRTR2	hypocretin receptor 2 [Source:HGNC Symbol;Acc:HGNC:4849]
7433	VIPR1	vasoactive intestinal peptide receptor 1 [Source:HGNC Symbol;Acc:HGNC:12694]
150223	YDJC	YdjC chitooligosaccharide deacetylase homolog [Source:HGNC Symbol;Acc:HGNC:27158]
9002	F2RL3	F2R like thrombin or trypsin receptor 3 [Source:HGNC Symbol;Acc:HGNC:3540]
1152	CKB	creatine kinase B [Source:HGNC Symbol;Acc:HGNC:1991]
26007	TKFC	triokinase and FMN cyclase [Source:HGNC Symbol;Acc:HGNC:24552]
55224	ETNK2	ethanolamine kinase 2 [Source:HGNC Symbol;Acc:HGNC:25575]
8828	NRP2	neuropilin 2 [Source:HGNC Symbol;Acc:HGNC:8005]
7059	THBS3	thrombospondin 3 [Source:HGNC Symbol;Acc:HGNC:11787]
91522	COL23A1	collagen type XXIII alpha 1 chain [Source:HGNC Symbol;Acc:HGNC:22990]
2582	GALE	UDP-galactose-4-epimerase [Source:HGNC Symbol;Acc:HGNC:4116]
1632	ECI1	enoyl-CoA delta isomerase 1 [Source:HGNC Symbol;Acc:HGNC:2703]
5373	PMM2	phosphomannomutase 2 [Source:HGNC Symbol;Acc:HGNC:9115]
56114	PCDHGA1	protocadherin gamma subfamily A, 1 [Source:HGNC Symbol;Acc:HGNC:8696]
126669	SHE	Src homology 2 domain containing E [Source:HGNC Symbol;Acc:HGNC:27004]
149175	MANEAL	mannosidase endo-alpha like [Source:HGNC Symbol;Acc:HGNC:26452]
90507	SCRN2	secernin 2 [Source:HGNC Symbol;Acc:HGNC:30381]
128312	H2BC26	H2B clustered histone 26 [Source:HGNC Symbol;Acc:HGNC:20514]
57060	PCBP4	poly(rC) binding protein 4 [Source:HGNC Symbol;Acc:HGNC:8652]
9811	CTIF	cap binding complex dependent translation initiation factor [Source:HGNC Symbol;Acc:HGNC:23925]
51013	EXOSC1	exosome component 1 [Source:HGNC Symbol;Acc:HGNC:17286]
51090	PLLP	plasmolipin [Source:HGNC Symbol;Acc:HGNC:18553]
60343	FAM3A	FAM3 metabolism regulating signaling molecule A [Source:HGNC Symbol;Acc:HGNC:13749]
23302	WSCD1	WSC domain containing 1 [Source:HGNC Symbol;Acc:HGNC:29060]
100131244	ANKRD63	ankyrin repeat domain 63 [Source:HGNC Symbol;Acc:HGNC:40027]
100310756	ENSG00000289161	novel transcript, antisense to GSDMD
100506668	NRAV	negative regulator of antiviral response [Source:HGNC Symbol;Acc:HGNC:48588]
100507602	TRIM52-AS1	TRIM52 antisense RNA 1 (head to head) [Source:HGNC Symbol;Acc:HGNC:49006]
100996842	MPDU1-AS1	MPDU1 antisense RNA 1 [Source:HGNC Symbol;Acc:HGNC:40379]
101927423	PANO1	proapoptotic nucleolar protein 1 [Source:HGNC Symbol;Acc:HGNC:51237]
101928489	CD109-AS1	CD109 antisense RNA 1 [Source:HGNC Symbol;Acc:HGNC:55765]
101928674	SOCS3-DT	SOCS3 divergent transcript [Source:HGNC Symbol;Acc:HGNC:52799]
101928784	RORA-AS1	RORA antisense RNA 1 [Source:HGNC Symbol;Acc:HGNC:51410]
101929305	ENSG00000229191	novel transcript, antisense KIF21B
102723775	LINC01315	long intergenic non-protein coding RNA 1315 [Source:HGNC Symbol;Acc:HGNC:50513]
105372791	ENSG00000225555	novel transcript
105372978	LINC01638	long intergenic non-protein coding RNA 1638 [Source:HGNC Symbol;Acc:HGNC:52425]
107985343	LINC01836	long intergenic non-protein coding RNA 1836 [Source:HGNC Symbol;Acc:HGNC:52652]
107985564	EFCAB6-DT	EFCAB6 divergent transcript [Source:HGNC Symbol;Acc:HGNC:55371]
113146	AHNAK2	AHNAK nucleoprotein 2 [Source:HGNC Symbol;Acc:HGNC:20125]
119139905	C17orf114	chromosome 17 open reading frame 114 [Source:HGNC Symbol;Acc:HGNC:55343]
119863868	SUNO1	S-phase upregulated non-coding 1 [Source:HGNC Symbol;Acc:HGNC:55385]
120017343	LINC02895	long intergenic non-protein coding RNA 2895 [Source:HGNC Symbol;Acc:HGNC:55422]
126567	C2CD4C	C2 calcium dependent domain containing 4C [Source:HGNC Symbol;Acc:HGNC:29417]
130612	TMEM198	transmembrane protein 198 [Source:HGNC Symbol;Acc:HGNC:33704]
136853	SSC4D	scavenger receptor cysteine rich family member with 4 domains [Source:HGNC Symbol;Acc:HGNC:14461]
138716	RPP25L	ribonuclease P/MRP subunit p25 like [Source:HGNC Symbol;Acc:HGNC:19909]
152756	FAM218A	family with sequence similarity 218 member A [Source:HGNC Symbol;Acc:HGNC:26466]
158219	TTC39B	tetratricopeptide repeat domain 39B [Source:HGNC Symbol;Acc:HGNC:23704]
171220	DSTNP2	DSTN pseudogene 2 [Source:HGNC Symbol;Acc:HGNC:34546]
192668	CYS1	cystin 1 [Source:HGNC Symbol;Acc:HGNC:18525]
196403	DTX3	deltex E3 ubiquitin ligase 3 [Source:HGNC Symbol;Acc:HGNC:24457]
22982	DIP2C	disco interacting protein 2 homolog C [Source:HGNC Symbol;Acc:HGNC:29150]
25849	PARM1	prostate androgen-regulated mucin-like protein 1 [Source:HGNC Symbol;Acc:HGNC:24536]
26082	LINC02249	long intergenic non-protein coding RNA 2249 [Source:HGNC Symbol;Acc:HGNC:32351]
284688	LINC01142	long intergenic non-protein coding RNA 1142 [Source:HGNC Symbol;Acc:HGNC:49456]
286122	LY6S-AS1	LY6S antisense RNA 1 [Source:HGNC Symbol;Acc:HGNC:26731]
29087	THYN1	thymocyte nuclear protein 1 [Source:HGNC Symbol;Acc:HGNC:29560]
374443	ENSG00000291107	novel transcript
386757	SLC6A10P	solute carrier family 6 member 10, pseudogene [Source:HGNC Symbol;Acc:HGNC:11043]
387856	CCDC184	coiled-coil domain containing 184 [Source:HGNC Symbol;Acc:HGNC:33749]
388327	C17orf100	chromosome 17 open reading frame 100 [Source:HGNC Symbol;Acc:HGNC:34494]
399512	SLC25A35	solute carrier family 25 member 35 [Source:HGNC Symbol;Acc:HGNC:31921]
401491	VLDLR-AS1	VLDLR antisense RNA 1 [Source:HGNC Symbol;Acc:HGNC:49621]
51177	PLEKHO1	pleckstrin homology domain containing O1 [Source:HGNC Symbol;Acc:HGNC:24310]
55778	ZNF839	zinc finger protein 839 [Source:HGNC Symbol;Acc:HGNC:20345]
5738	PTGFRN	prostaglandin F2 receptor inhibitor [Source:HGNC Symbol;Acc:HGNC:9601]
57418	WDR18	WD repeat domain 18 [Source:HGNC Symbol;Acc:HGNC:17956]
574407	OBSCN-AS1	OBSCN antisense RNA 1 [Source:HGNC Symbol;Acc:HGNC:32047]
57645	POGK	pogo transposable element derived with KRAB domain [Source:HGNC Symbol;Acc:HGNC:18800]
6468	FBXW4	F-box and WD repeat domain containing 4 [Source:HGNC Symbol;Acc:HGNC:10847]
647310	TEX22	testis expressed 22 [Source:HGNC Symbol;Acc:HGNC:40026]
653784	MZT2A	mitotic spindle organizing protein 2A [Source:HGNC Symbol;Acc:HGNC:33187]
7162	TPBG	trophoblast glycoprotein [Source:HGNC Symbol;Acc:HGNC:12004]
729898	ZBTB8OSP2	zinc finger and BTB domain containing 8 opposite strand pseudogene 2 [Source:HGNC Symbol;Acc:HGNC:30326]
768096	HAR1A	highly accelerated region 1A [Source:HGNC Symbol;Acc:HGNC:33117]
79169	C1orf35	chromosome 1 open reading frame 35 [Source:HGNC Symbol;Acc:HGNC:19032]
79632	FAM184A	family with sequence similarity 184 member A [Source:HGNC Symbol;Acc:HGNC:20991]
80003	PCNX2	pecanex 2 [Source:HGNC Symbol;Acc:HGNC:8736]
80759	KHDC1	KH domain containing 1 [Source:HGNC Symbol;Acc:HGNC:21366]
81789	TIGD6	tigger transposable element derived 6 [Source:HGNC Symbol;Acc:HGNC:18332]
84310	C7orf50	chromosome 7 open reading frame 50 [Source:HGNC Symbol;Acc:HGNC:22421]
84773	TMEM276	transmembrane protein 276 [Source:HGNC Symbol;Acc:HGNC:56235]
84858	ZNF503	zinc finger protein 503 [Source:HGNC Symbol;Acc:HGNC:23589]
84866	TMEM25	transmembrane protein 25 [Source:HGNC Symbol;Acc:HGNC:25890]
85014	TMEM141	transmembrane protein 141 [Source:HGNC Symbol;Acc:HGNC:28211]
89927	BMERB1	bMERB domain containing 1 [Source:HGNC Symbol;Acc:HGNC:19213]

## Sheet: TableS4d_Fig6d_GOMF_G15_downreg
Overlap Results
Collection(s):	GO:MF
# overlaps shown:	20
# genesets in collections:	1820
# genes in comparison (n):	199
# genes in universe (N):	42577
Gene Set Name	# Genes in Gene Set (K)	Description	# Genes in Overlap (k)	k/K	p-value	FDR q-value	log p-val
GOMF_PROTEIN_CONTAINING_COMPLEX_BINDING	1777	Binding to a macromolecular complex. [GOC:jl]	28	0.0158	2.02e-08	3.67e-05	7.69465
GOMF_PURINE_NUCLEOTIDE_BINDING	1987	Binding to a purine nucleotide, a compound consisting of a purine nucleoside esterified with (ortho)phosphate. [GOC:ai]	27	0.0136	6.93e-07	0.000451	6.15927
GOMF_ADENYL_NUCLEOTIDE_BINDING	1636	Binding to an adenyl nucleotide, an adenosine esterified with (ortho)phosphate. [ISBN:0198506732]	24	0.0147	8.11e-07	0.000451	6.09098
GOMF_PROTEIN_SERINE_THREONINE_KINASE_ACTIVITY	429	Catalysis of the reactions: ATP + protein serine = ADP + protein serine phosphate, and ATP + protein threonine = ADP + protein threonine phosphate. [GOC:bf, MetaCyc:PROTEIN-KINASE-RXN, PMID:2956925]	12	0.028	9.92e-07	0.000451	6.00349
GOMF_ZINC_ION_BINDING	840	Binding to a zinc ion (Zn). [GOC:ai]	16	0.019	2.5e-06	0.00091	5.60206
GOMF_PROTEIN_KINASE_ACTIVITY	578	Catalysis of the phosphorylation of an amino acid residue in a protein, usually according to the reaction: a protein + ATP = a phosphoprotein + ADP. [PMID:25399640]	13	0.0225	3.86e-06	0.00115	5.41341
GOMF_AMINOACYLTRANSFERASE_ACTIVITY	497	Catalysis of the transfer of an amino-acyl group from one compound (donor) to another (acceptor). [GOC:jl]	12	0.0241	4.5e-06	0.00115	5.34679
GOMF_GENERAL_TRANSCRIPTION_INITIATION_FACTOR_BINDING	53	Binding to a general transcription initiation factor, a protein that contributes to transcription start site selection and transcription initiation. [GOC:txnOH-2018]	5	0.0943	5.07e-06	0.00115	5.29499
GOMF_TRANSFERASE_ACTIVITY_TRANSFERRING_PHOSPHORUS_CONTAINING_GROUPS	907	Catalysis of the transfer of a phosphorus-containing group from one compound (donor) to another (acceptor). [GOC:jl, ISBN:0198506732]	16	0.0176	6.56e-06	0.00133	5.1831
GOMF_HISTONE_MODIFYING_ACTIVITY	214	A catalytic activity that acts on a histone protein. Reversible histone modifications contribute to regulation of gene expression. [GOC:pg]	8	0.0374	8.31e-06	0.00151	5.0804
GOMF_PROTEIN_SERINE_KINASE_ACTIVITY	363	Catalysis of the reactions: ATP + protein serine = ADP + protein serine phosphate. [RHEA:17989]	10	0.0275	9.2e-06	0.00152	5.03621
GOMF_ACYLTRANSFERASE_ACTIVITY	733	Catalysis of the transfer of an acyl group from one compound (donor) to another (acceptor). [GOC:jl, ISBN:0198506732]	14	0.0191	1.05e-05	0.00158	4.97881
GOMF_CAMP_DEPENDENT_PROTEIN_KINASE_INHIBITOR_ACTIVITY	10	Binds to and stops, prevents or reduces the activity of a cAMP-dependent protein kinase. [GOC:mah]	3	0.3	1.18e-05	0.00158	4.92812
GOMF_KINASE_ACTIVITY	743	Catalysis of the transfer of a phosphate group, usually from ATP, to a substrate molecule. [ISBN:0198506732]	14	0.0188	1.22e-05	0.00158	4.91364
GOMF_PROTEIN_DOMAIN_SPECIFIC_BINDING	654	Binding to a specific domain of a protein. [GOC:go_curators]	13	0.0199	1.44e-05	0.00174	4.84164
GOMF_CAMP_DEPENDENT_PROTEIN_KINASE_REGULATOR_ACTIVITY	12	Modulation of the activity of the enzyme cAMP-dependent protein kinase. [GOC:ai]	3	0.25	2.14e-05	0.0023	4.66959
GOMF_TRANSITION_METAL_ION_BINDING	1115	Binding to a transition metal ions; a transition metal is an element whose atom has an incomplete d-subshell of extranuclear electrons, or which gives rise to a cation or cations with an incomplete d-subshell. Transition metals often have more than one valency state. Biologically relevant transition metals include vanadium, manganese, iron, copper, cobalt, nickel, molybdenum and silver. [ISBN:019…	17	0.0152	2.2e-05	0.0023	4.65758
GOMF_ATP_DEPENDENT_ACTIVITY	585	A molecular function characterized by the coupling of ATP hydrolysis to other steps of a reaction mechanism to make the reaction energetically favorable, for example to catalyze a reaction or drive transport against a concentration gradient. [PMID:24878343, PMID:25750732, PMID:32933017, PMID:33818025, PMID:33873056, PMID:33988324]	12	0.0205	2.27e-05	0.0023	4.64397
GOMF_MOLECULAR_ADAPTOR_ACTIVITY	1175	The binding activity of a molecule that brings together two or more molecules through a selective, non-covalent, often stoichiometric interaction, permitting those molecules to function in a coordinated way. [GOC:mtg_MIT_16mar07, GOC:vw]	17	0.0145	4.23e-05	0.00405	4.37366
GOMF_PDZ_DOMAIN_BINDING	86	Binding to a PDZ domain of a protein, a domain found in diverse signaling proteins. [GOC:go_curators, Pfam:PF00595]	5	0.0581	5.43e-05	0.00494	4.2652
Gene/Gene Set Overlap Matrix
Entrez Gene Id	Gene Symbol	Gene Description	GOMF_PROTEIN_CONTAINING_COMPLEX_BINDING	GOMF_PURINE_NUCLEOTIDE_BINDING	GOMF_ADENYL_NUCLEOTIDE_BINDING	GOMF_PROTEIN_SERINE_THREONINE_KINASE_ACTIVITY	GOMF_ZINC_ION_BINDING	GOMF_PROTEIN_KINASE_ACTIVITY	GOMF_AMINOACYLTRANSFERASE_ACTIVITY	GOMF_GENERAL_TRANSCRIPTION_INITIATION_FACTOR_BINDING	GOMF_TRANSFERASE_ACTIVITY_TRANSFERRING_PHOSPHORUS_CONTAINING_GROUPS	GOMF_HISTONE_MODIFYING_ACTIVITY	GOMF_PROTEIN_SERINE_KINASE_ACTIVITY	GOMF_ACYLTRANSFERASE_ACTIVITY	GOMF_CAMP_DEPENDENT_PROTEIN_KINASE_INHIBITOR_ACTIVITY	GOMF_KINASE_ACTIVITY	GOMF_PROTEIN_DOMAIN_SPECIFIC_BINDING	GOMF_CAMP_DEPENDENT_PROTEIN_KINASE_REGULATOR_ACTIVITY	GOMF_TRANSITION_METAL_ION_BINDING	GOMF_ATP_DEPENDENT_ACTIVITY	GOMF_MOLECULAR_ADAPTOR_ACTIVITY	GOMF_PDZ_DOMAIN_BINDING
7046	TGFBR1	transforming growth factor beta receptor 1 [Source:HGNC Symbol;Acc:HGNC:11772]	GOMF_PROTEIN_CONTAINING_COMPLEX_BINDING	GOMF_PURINE_NUCLEOTIDE_BINDING	GOMF_ADENYL_NUCLEOTIDE_BINDING	GOMF_PROTEIN_SERINE_THREONINE_KINASE_ACTIVITY		GOMF_PROTEIN_KINASE_ACTIVITY			GOMF_TRANSFERASE_ACTIVITY_TRANSFERRING_PHOSPHORUS_CONTAINING_GROUPS					GOMF_KINASE_ACTIVITY
1655	DDX5	DEAD-box helicase 5 [Source:HGNC Symbol;Acc:HGNC:2746]	GOMF_PROTEIN_CONTAINING_COMPLEX_BINDING	GOMF_PURINE_NUCLEOTIDE_BINDING	GOMF_ADENYL_NUCLEOTIDE_BINDING												GOMF_PROTEIN_DOMAIN_SPECIFIC_BINDING			GOMF_ATP_DEPENDENT_ACTIVITY
2769	GNA15	G protein subunit alpha 15 [Source:HGNC Symbol;Acc:HGNC:4383]	GOMF_PROTEIN_CONTAINING_COMPLEX_BINDING	GOMF_PURINE_NUCLEOTIDE_BINDING
7049	TGFBR3	transforming growth factor beta receptor 3 [Source:HGNC Symbol;Acc:HGNC:11774]	GOMF_PROTEIN_CONTAINING_COMPLEX_BINDING			GOMF_PROTEIN_SERINE_THREONINE_KINASE_ACTIVITY		GOMF_PROTEIN_KINASE_ACTIVITY			GOMF_TRANSFERASE_ACTIVITY_TRANSFERRING_PHOSPHORUS_CONTAINING_GROUPS					GOMF_KINASE_ACTIVITY	GOMF_PROTEIN_DOMAIN_SPECIFIC_BINDING					GOMF_PDZ_DOMAIN_BINDING
4591	TRIM37	tripartite motif containing 37 [Source:HGNC Symbol;Acc:HGNC:7523]	GOMF_PROTEIN_CONTAINING_COMPLEX_BINDING				GOMF_ZINC_ION_BINDING		GOMF_AMINOACYLTRANSFERASE_ACTIVITY			GOMF_HISTONE_MODIFYING_ACTIVITY		GOMF_ACYLTRANSFERASE_ACTIVITY					GOMF_TRANSITION_METAL_ION_BINDING		GOMF_MOLECULAR_ADAPTOR_ACTIVITY
329	BIRC2	baculoviral IAP repeat containing 2 [Source:HGNC Symbol;Acc:HGNC:590]	GOMF_PROTEIN_CONTAINING_COMPLEX_BINDING				GOMF_ZINC_ION_BINDING		GOMF_AMINOACYLTRANSFERASE_ACTIVITY					GOMF_ACYLTRANSFERASE_ACTIVITY					GOMF_TRANSITION_METAL_ION_BINDING		GOMF_MOLECULAR_ADAPTOR_ACTIVITY
26046	LTN1	listerin E3 ubiquitin protein ligase 1 [Source:HGNC Symbol;Acc:HGNC:13082]	GOMF_PROTEIN_CONTAINING_COMPLEX_BINDING				GOMF_ZINC_ION_BINDING		GOMF_AMINOACYLTRANSFERASE_ACTIVITY					GOMF_ACYLTRANSFERASE_ACTIVITY					GOMF_TRANSITION_METAL_ION_BINDING
2959	GTF2B	general transcription factor IIB [Source:HGNC Symbol;Acc:HGNC:4648]	GOMF_PROTEIN_CONTAINING_COMPLEX_BINDING				GOMF_ZINC_ION_BINDING			GOMF_GENERAL_TRANSCRIPTION_INITIATION_FACTOR_BINDING		GOMF_HISTONE_MODIFYING_ACTIVITY		GOMF_ACYLTRANSFERASE_ACTIVITY					GOMF_TRANSITION_METAL_ION_BINDING
367	AR	androgen receptor [Source:HGNC Symbol;Acc:HGNC:644]	GOMF_PROTEIN_CONTAINING_COMPLEX_BINDING				GOMF_ZINC_ION_BINDING			GOMF_GENERAL_TRANSCRIPTION_INITIATION_FACTOR_BINDING							GOMF_PROTEIN_DOMAIN_SPECIFIC_BINDING		GOMF_TRANSITION_METAL_ION_BINDING		GOMF_MOLECULAR_ADAPTOR_ACTIVITY
10600	USP16	ubiquitin specific peptidase 16 [Source:HGNC Symbol;Acc:HGNC:12614]	GOMF_PROTEIN_CONTAINING_COMPLEX_BINDING				GOMF_ZINC_ION_BINDING					GOMF_HISTONE_MODIFYING_ACTIVITY							GOMF_TRANSITION_METAL_ION_BINDING		GOMF_MOLECULAR_ADAPTOR_ACTIVITY
196	AHR	aryl hydrocarbon receptor [Source:HGNC Symbol;Acc:HGNC:348]	GOMF_PROTEIN_CONTAINING_COMPLEX_BINDING							GOMF_GENERAL_TRANSCRIPTION_INITIATION_FACTOR_BINDING
54680	ZNHIT6	zinc finger HIT-type containing 6 [Source:HGNC Symbol;Acc:HGNC:26089]	GOMF_PROTEIN_CONTAINING_COMPLEX_BINDING							GOMF_GENERAL_TRANSCRIPTION_INITIATION_FACTOR_BINDING
55818	KDM3A	lysine demethylase 3A [Source:HGNC Symbol;Acc:HGNC:20815]	GOMF_PROTEIN_CONTAINING_COMPLEX_BINDING									GOMF_HISTONE_MODIFYING_ACTIVITY							GOMF_TRANSITION_METAL_ION_BINDING		GOMF_MOLECULAR_ADAPTOR_ACTIVITY
56978	PRDM8	PR/SET domain 8 [Source:HGNC Symbol;Acc:HGNC:13993]	GOMF_PROTEIN_CONTAINING_COMPLEX_BINDING									GOMF_HISTONE_MODIFYING_ACTIVITY									GOMF_MOLECULAR_ADAPTOR_ACTIVITY
1525	CXADR	CXADR Ig-like cell adhesion molecule [Source:HGNC Symbol;Acc:HGNC:2559]	GOMF_PROTEIN_CONTAINING_COMPLEX_BINDING														GOMF_PROTEIN_DOMAIN_SPECIFIC_BINDING					GOMF_PDZ_DOMAIN_BINDING
481	ATP1B1	ATPase Na+/K+ transporting subunit beta 1 [Source:HGNC Symbol;Acc:HGNC:804]	GOMF_PROTEIN_CONTAINING_COMPLEX_BINDING																	GOMF_ATP_DEPENDENT_ACTIVITY	GOMF_MOLECULAR_ADAPTOR_ACTIVITY
26258	BLOC1S6	biogenesis of lysosomal organelles complex 1 subunit 6 [Source:HGNC Symbol;Acc:HGNC:8549]	GOMF_PROTEIN_CONTAINING_COMPLEX_BINDING																		GOMF_MOLECULAR_ADAPTOR_ACTIVITY
6744	ITPRID2	ITPR interacting domain containing 2 [Source:HGNC Symbol;Acc:HGNC:11319]	GOMF_PROTEIN_CONTAINING_COMPLEX_BINDING
3673	ITGA2	integrin subunit alpha 2 [Source:HGNC Symbol;Acc:HGNC:6137]	GOMF_PROTEIN_CONTAINING_COMPLEX_BINDING
3964	LGALS8	galectin 8 [Source:HGNC Symbol;Acc:HGNC:6569]	GOMF_PROTEIN_CONTAINING_COMPLEX_BINDING
3386	ICAM4	intercellular adhesion molecule 4 (Landsteiner-Wiener blood group) [Source:HGNC Symbol;Acc:HGNC:5347]	GOMF_PROTEIN_CONTAINING_COMPLEX_BINDING
90459	ERI1	exoribonuclease 1 [Source:HGNC Symbol;Acc:HGNC:23994]	GOMF_PROTEIN_CONTAINING_COMPLEX_BINDING
53918	PELO	pelota mRNA surveillance and ribosome rescue factor [Source:HGNC Symbol;Acc:HGNC:8829]	GOMF_PROTEIN_CONTAINING_COMPLEX_BINDING
829	CAPZA1	capping actin protein of muscle Z-line subunit alpha 1 [Source:HGNC Symbol;Acc:HGNC:1488]	GOMF_PROTEIN_CONTAINING_COMPLEX_BINDING
8727	CTNNAL1	catenin alpha like 1 [Source:HGNC Symbol;Acc:HGNC:2512]	GOMF_PROTEIN_CONTAINING_COMPLEX_BINDING
5357	PLS1	plastin 1 [Source:HGNC Symbol;Acc:HGNC:9090]	GOMF_PROTEIN_CONTAINING_COMPLEX_BINDING
7702	ZNF143	zinc finger protein 143 [Source:HGNC Symbol;Acc:HGNC:12928]	GOMF_PROTEIN_CONTAINING_COMPLEX_BINDING
6814	STXBP3	syntaxin binding protein 3 [Source:HGNC Symbol;Acc:HGNC:11446]	GOMF_PROTEIN_CONTAINING_COMPLEX_BINDING
6198	RPS6KB1	ribosomal protein S6 kinase B1 [Source:HGNC Symbol;Acc:HGNC:10436]		GOMF_PURINE_NUCLEOTIDE_BINDING	GOMF_ADENYL_NUCLEOTIDE_BINDING	GOMF_PROTEIN_SERINE_THREONINE_KINASE_ACTIVITY		GOMF_PROTEIN_KINASE_ACTIVITY			GOMF_TRANSFERASE_ACTIVITY_TRANSFERRING_PHOSPHORUS_CONTAINING_GROUPS		GOMF_PROTEIN_SERINE_KINASE_ACTIVITY			GOMF_KINASE_ACTIVITY	GOMF_PROTEIN_DOMAIN_SPECIFIC_BINDING					GOMF_PDZ_DOMAIN_BINDING
815	CAMK2A	calcium/calmodulin dependent protein kinase II alpha [Source:HGNC Symbol;Acc:HGNC:1460]		GOMF_PURINE_NUCLEOTIDE_BINDING	GOMF_ADENYL_NUCLEOTIDE_BINDING	GOMF_PROTEIN_SERINE_THREONINE_KINASE_ACTIVITY		GOMF_PROTEIN_KINASE_ACTIVITY			GOMF_TRANSFERASE_ACTIVITY_TRANSFERRING_PHOSPHORUS_CONTAINING_GROUPS		GOMF_PROTEIN_SERINE_KINASE_ACTIVITY			GOMF_KINASE_ACTIVITY
51135	IRAK4	interleukin 1 receptor associated kinase 4 [Source:HGNC Symbol;Acc:HGNC:17967]		GOMF_PURINE_NUCLEOTIDE_BINDING	GOMF_ADENYL_NUCLEOTIDE_BINDING	GOMF_PROTEIN_SERINE_THREONINE_KINASE_ACTIVITY		GOMF_PROTEIN_KINASE_ACTIVITY			GOMF_TRANSFERASE_ACTIVITY_TRANSFERRING_PHOSPHORUS_CONTAINING_GROUPS		GOMF_PROTEIN_SERINE_KINASE_ACTIVITY			GOMF_KINASE_ACTIVITY
8573	CASK	calcium/calmodulin dependent serine protein kinase [Source:HGNC Symbol;Acc:HGNC:1497]		GOMF_PURINE_NUCLEOTIDE_BINDING	GOMF_ADENYL_NUCLEOTIDE_BINDING	GOMF_PROTEIN_SERINE_THREONINE_KINASE_ACTIVITY		GOMF_PROTEIN_KINASE_ACTIVITY			GOMF_TRANSFERASE_ACTIVITY_TRANSFERRING_PHOSPHORUS_CONTAINING_GROUPS		GOMF_PROTEIN_SERINE_KINASE_ACTIVITY			GOMF_KINASE_ACTIVITY
5586	PKN2	protein kinase N2 [Source:HGNC Symbol;Acc:HGNC:9406]		GOMF_PURINE_NUCLEOTIDE_BINDING	GOMF_ADENYL_NUCLEOTIDE_BINDING	GOMF_PROTEIN_SERINE_THREONINE_KINASE_ACTIVITY		GOMF_PROTEIN_KINASE_ACTIVITY			GOMF_TRANSFERASE_ACTIVITY_TRANSFERRING_PHOSPHORUS_CONTAINING_GROUPS		GOMF_PROTEIN_SERINE_KINASE_ACTIVITY			GOMF_KINASE_ACTIVITY
5584	PRKCI	protein kinase C iota [Source:HGNC Symbol;Acc:HGNC:9404]		GOMF_PURINE_NUCLEOTIDE_BINDING	GOMF_ADENYL_NUCLEOTIDE_BINDING	GOMF_PROTEIN_SERINE_THREONINE_KINASE_ACTIVITY		GOMF_PROTEIN_KINASE_ACTIVITY			GOMF_TRANSFERASE_ACTIVITY_TRANSFERRING_PHOSPHORUS_CONTAINING_GROUPS		GOMF_PROTEIN_SERINE_KINASE_ACTIVITY			GOMF_KINASE_ACTIVITY
57396	CLK4	CDC like kinase 4 [Source:HGNC Symbol;Acc:HGNC:13659]		GOMF_PURINE_NUCLEOTIDE_BINDING	GOMF_ADENYL_NUCLEOTIDE_BINDING	GOMF_PROTEIN_SERINE_THREONINE_KINASE_ACTIVITY		GOMF_PROTEIN_KINASE_ACTIVITY			GOMF_TRANSFERASE_ACTIVITY_TRANSFERRING_PHOSPHORUS_CONTAINING_GROUPS		GOMF_PROTEIN_SERINE_KINASE_ACTIVITY			GOMF_KINASE_ACTIVITY
204851	HIPK1	homeodomain interacting protein kinase 1 [Source:HGNC Symbol;Acc:HGNC:19006]		GOMF_PURINE_NUCLEOTIDE_BINDING	GOMF_ADENYL_NUCLEOTIDE_BINDING	GOMF_PROTEIN_SERINE_THREONINE_KINASE_ACTIVITY		GOMF_PROTEIN_KINASE_ACTIVITY			GOMF_TRANSFERASE_ACTIVITY_TRANSFERRING_PHOSPHORUS_CONTAINING_GROUPS		GOMF_PROTEIN_SERINE_KINASE_ACTIVITY			GOMF_KINASE_ACTIVITY
1456	CSNK1G3	casein kinase 1 gamma 3 [Source:HGNC Symbol;Acc:HGNC:2456]		GOMF_PURINE_NUCLEOTIDE_BINDING	GOMF_ADENYL_NUCLEOTIDE_BINDING	GOMF_PROTEIN_SERINE_THREONINE_KINASE_ACTIVITY		GOMF_PROTEIN_KINASE_ACTIVITY			GOMF_TRANSFERASE_ACTIVITY_TRANSFERRING_PHOSPHORUS_CONTAINING_GROUPS		GOMF_PROTEIN_SERINE_KINASE_ACTIVITY			GOMF_KINASE_ACTIVITY
9262	STK17B	serine/threonine kinase 17b [Source:HGNC Symbol;Acc:HGNC:11396]		GOMF_PURINE_NUCLEOTIDE_BINDING	GOMF_ADENYL_NUCLEOTIDE_BINDING	GOMF_PROTEIN_SERINE_THREONINE_KINASE_ACTIVITY		GOMF_PROTEIN_KINASE_ACTIVITY			GOMF_TRANSFERASE_ACTIVITY_TRANSFERRING_PHOSPHORUS_CONTAINING_GROUPS		GOMF_PROTEIN_SERINE_KINASE_ACTIVITY			GOMF_KINASE_ACTIVITY
1429	CRYZ	crystallin zeta [Source:HGNC Symbol;Acc:HGNC:2419]		GOMF_PURINE_NUCLEOTIDE_BINDING	GOMF_ADENYL_NUCLEOTIDE_BINDING		GOMF_ZINC_ION_BINDING												GOMF_TRANSITION_METAL_ION_BINDING
3717	JAK2	Janus kinase 2 [Source:HGNC Symbol;Acc:HGNC:6192]		GOMF_PURINE_NUCLEOTIDE_BINDING	GOMF_ADENYL_NUCLEOTIDE_BINDING			GOMF_PROTEIN_KINASE_ACTIVITY			GOMF_TRANSFERASE_ACTIVITY_TRANSFERRING_PHOSPHORUS_CONTAINING_GROUPS	GOMF_HISTONE_MODIFYING_ACTIVITY				GOMF_KINASE_ACTIVITY	GOMF_PROTEIN_DOMAIN_SPECIFIC_BINDING
7324	UBE2E1	ubiquitin conjugating enzyme E2 E1 [Source:HGNC Symbol;Acc:HGNC:12477]		GOMF_PURINE_NUCLEOTIDE_BINDING	GOMF_ADENYL_NUCLEOTIDE_BINDING				GOMF_AMINOACYLTRANSFERASE_ACTIVITY					GOMF_ACYLTRANSFERASE_ACTIVITY
5573	PRKAR1A	protein kinase cAMP-dependent type I regulatory subunit alpha [Source:HGNC Symbol;Acc:HGNC:9388]		GOMF_PURINE_NUCLEOTIDE_BINDING	GOMF_ADENYL_NUCLEOTIDE_BINDING										GOMF_CAMP_DEPENDENT_PROTEIN_KINASE_INHIBITOR_ACTIVITY		GOMF_PROTEIN_DOMAIN_SPECIFIC_BINDING	GOMF_CAMP_DEPENDENT_PROTEIN_KINASE_REGULATOR_ACTIVITY
5825	ABCD3	ATP binding cassette subfamily D member 3 [Source:HGNC Symbol;Acc:HGNC:67]		GOMF_PURINE_NUCLEOTIDE_BINDING	GOMF_ADENYL_NUCLEOTIDE_BINDING															GOMF_ATP_DEPENDENT_ACTIVITY
10349	ABCA10	ATP binding cassette subfamily A member 10 [Source:HGNC Symbol;Acc:HGNC:30]		GOMF_PURINE_NUCLEOTIDE_BINDING	GOMF_ADENYL_NUCLEOTIDE_BINDING															GOMF_ATP_DEPENDENT_ACTIVITY
526	ATP6V1B2	ATPase H+ transporting V1 subunit B2 [Source:HGNC Symbol;Acc:HGNC:854]		GOMF_PURINE_NUCLEOTIDE_BINDING	GOMF_ADENYL_NUCLEOTIDE_BINDING															GOMF_ATP_DEPENDENT_ACTIVITY
7919	DDX39B	DExD-box helicase 39B [Source:HGNC Symbol;Acc:HGNC:13917]		GOMF_PURINE_NUCLEOTIDE_BINDING	GOMF_ADENYL_NUCLEOTIDE_BINDING															GOMF_ATP_DEPENDENT_ACTIVITY
1974	EIF4A2	eukaryotic translation initiation factor 4A2 [Source:HGNC Symbol;Acc:HGNC:3284]		GOMF_PURINE_NUCLEOTIDE_BINDING	GOMF_ADENYL_NUCLEOTIDE_BINDING															GOMF_ATP_DEPENDENT_ACTIVITY
79665	DHX40	DEAH-box helicase 40 [Source:HGNC Symbol;Acc:HGNC:18018]		GOMF_PURINE_NUCLEOTIDE_BINDING	GOMF_ADENYL_NUCLEOTIDE_BINDING															GOMF_ATP_DEPENDENT_ACTIVITY
6782	HSPA13	heat shock protein family A (Hsp70) member 13 [Source:HGNC Symbol;Acc:HGNC:11375]		GOMF_PURINE_NUCLEOTIDE_BINDING	GOMF_ADENYL_NUCLEOTIDE_BINDING															GOMF_ATP_DEPENDENT_ACTIVITY
2182	ACSL4	acyl-CoA synthetase long chain family member 4 [Source:HGNC Symbol;Acc:HGNC:3571]		GOMF_PURINE_NUCLEOTIDE_BINDING	GOMF_ADENYL_NUCLEOTIDE_BINDING															GOMF_ATP_DEPENDENT_ACTIVITY
5874	RAB27B	RAB27B, member RAS oncogene family [Source:HGNC Symbol;Acc:HGNC:9767]		GOMF_PURINE_NUCLEOTIDE_BINDING													GOMF_PROTEIN_DOMAIN_SPECIFIC_BINDING
51174	TUBD1	tubulin delta 1 [Source:HGNC Symbol;Acc:HGNC:16811]		GOMF_PURINE_NUCLEOTIDE_BINDING
51592	TRIM33	tripartite motif containing 33 [Source:HGNC Symbol;Acc:HGNC:16290]					GOMF_ZINC_ION_BINDING		GOMF_AMINOACYLTRANSFERASE_ACTIVITY					GOMF_ACYLTRANSFERASE_ACTIVITY					GOMF_TRANSITION_METAL_ION_BINDING
23515	MORC3	MORC family CW-type zinc finger 3 [Source:HGNC Symbol;Acc:HGNC:23572]					GOMF_ZINC_ION_BINDING												GOMF_TRANSITION_METAL_ION_BINDING	GOMF_ATP_DEPENDENT_ACTIVITY	GOMF_MOLECULAR_ADAPTOR_ACTIVITY
257397	TAB3	TGF-beta activated kinase 1 (MAP3K7) binding protein 3 [Source:HGNC Symbol;Acc:HGNC:30681]					GOMF_ZINC_ION_BINDING												GOMF_TRANSITION_METAL_ION_BINDING		GOMF_MOLECULAR_ADAPTOR_ACTIVITY
26009	ZZZ3	zinc finger ZZ-type containing 3 [Source:HGNC Symbol;Acc:HGNC:24523]					GOMF_ZINC_ION_BINDING												GOMF_TRANSITION_METAL_ION_BINDING		GOMF_MOLECULAR_ADAPTOR_ACTIVITY
2903	GRIN2A	glutamate ionotropic receptor NMDA type subunit 2A [Source:HGNC Symbol;Acc:HGNC:4585]					GOMF_ZINC_ION_BINDING												GOMF_TRANSITION_METAL_ION_BINDING
6096	RORB	RAR related orphan receptor B [Source:HGNC Symbol;Acc:HGNC:10259]					GOMF_ZINC_ION_BINDING												GOMF_TRANSITION_METAL_ION_BINDING
10802	SEC24A	SEC24 homolog A, COPII coat complex component [Source:HGNC Symbol;Acc:HGNC:10703]					GOMF_ZINC_ION_BINDING												GOMF_TRANSITION_METAL_ION_BINDING
9782	MATR3	matrin 3 [Source:HGNC Symbol;Acc:HGNC:6912]					GOMF_ZINC_ION_BINDING												GOMF_TRANSITION_METAL_ION_BINDING
79740	ZBBX	zinc finger B-box domain containing [Source:HGNC Symbol;Acc:HGNC:26245]					GOMF_ZINC_ION_BINDING												GOMF_TRANSITION_METAL_ION_BINDING
26268	FBXO9	F-box protein 9 [Source:HGNC Symbol;Acc:HGNC:13588]							GOMF_AMINOACYLTRANSFERASE_ACTIVITY					GOMF_ACYLTRANSFERASE_ACTIVITY							GOMF_MOLECULAR_ADAPTOR_ACTIVITY
51136	RNFT1	ring finger protein, transmembrane 1 [Source:HGNC Symbol;Acc:HGNC:30206]							GOMF_AMINOACYLTRANSFERASE_ACTIVITY					GOMF_ACYLTRANSFERASE_ACTIVITY
6049	RNF6	ring finger protein 6 [Source:HGNC Symbol;Acc:HGNC:10069]							GOMF_AMINOACYLTRANSFERASE_ACTIVITY					GOMF_ACYLTRANSFERASE_ACTIVITY
6103	RPGR	retinitis pigmentosa GTPase regulator [Source:HGNC Symbol;Acc:HGNC:10295]							GOMF_AMINOACYLTRANSFERASE_ACTIVITY					GOMF_ACYLTRANSFERASE_ACTIVITY
26091	HERC4	HECT and RLD domain containing E3 ubiquitin protein ligase 4 [Source:HGNC Symbol;Acc:HGNC:24521]							GOMF_AMINOACYLTRANSFERASE_ACTIVITY					GOMF_ACYLTRANSFERASE_ACTIVITY
9140	ATG12	autophagy related 12 [Source:HGNC Symbol;Acc:HGNC:588]							GOMF_AMINOACYLTRANSFERASE_ACTIVITY					GOMF_ACYLTRANSFERASE_ACTIVITY
26224	FBXL3	F-box and leucine rich repeat protein 3 [Source:HGNC Symbol;Acc:HGNC:13599]							GOMF_AMINOACYLTRANSFERASE_ACTIVITY					GOMF_ACYLTRANSFERASE_ACTIVITY
6884	TAF13	TATA-box binding protein associated factor 13 [Source:HGNC Symbol;Acc:HGNC:11546]								GOMF_GENERAL_TRANSCRIPTION_INITIATION_FACTOR_BINDING
55277	FGGY	FGGY carbohydrate kinase domain containing [Source:HGNC Symbol;Acc:HGNC:25610]									GOMF_TRANSFERASE_ACTIVITY_TRANSFERRING_PHOSPHORUS_CONTAINING_GROUPS					GOMF_KINASE_ACTIVITY
116969	ART5	ADP-ribosyltransferase 5 [Source:HGNC Symbol;Acc:HGNC:24049]									GOMF_TRANSFERASE_ACTIVITY_TRANSFERRING_PHOSPHORUS_CONTAINING_GROUPS
10390	CEPT1	choline/ethanolamine phosphotransferase 1 [Source:HGNC Symbol;Acc:HGNC:24289]									GOMF_TRANSFERASE_ACTIVITY_TRANSFERRING_PHOSPHORUS_CONTAINING_GROUPS
114803	MYSM1	Myb like, SWIRM and MPN domains 1 [Source:HGNC Symbol;Acc:HGNC:29401]										GOMF_HISTONE_MODIFYING_ACTIVITY									GOMF_MOLECULAR_ADAPTOR_ACTIVITY
54665	RSBN1	round spermatid basic protein 1 [Source:HGNC Symbol;Acc:HGNC:25642]										GOMF_HISTONE_MODIFYING_ACTIVITY
570	BAAT	bile acid-CoA:amino acid N-acyltransferase [Source:HGNC Symbol;Acc:HGNC:932]												GOMF_ACYLTRANSFERASE_ACTIVITY
5569	PKIA	cAMP-dependent protein kinase inhibitor alpha [Source:HGNC Symbol;Acc:HGNC:9017]													GOMF_CAMP_DEPENDENT_PROTEIN_KINASE_INHIBITOR_ACTIVITY			GOMF_CAMP_DEPENDENT_PROTEIN_KINASE_REGULATOR_ACTIVITY
5570	PKIB	cAMP-dependent protein kinase inhibitor beta [Source:HGNC Symbol;Acc:HGNC:9018]													GOMF_CAMP_DEPENDENT_PROTEIN_KINASE_INHIBITOR_ACTIVITY			GOMF_CAMP_DEPENDENT_PROTEIN_KINASE_REGULATOR_ACTIVITY
6500	SKP1	S-phase kinase associated protein 1 [Source:HGNC Symbol;Acc:HGNC:10899]															GOMF_PROTEIN_DOMAIN_SPECIFIC_BINDING				GOMF_MOLECULAR_ADAPTOR_ACTIVITY
9411	ARHGAP29	Rho GTPase activating protein 29 [Source:HGNC Symbol;Acc:HGNC:30207]															GOMF_PROTEIN_DOMAIN_SPECIFIC_BINDING					GOMF_PDZ_DOMAIN_BINDING
7976	FZD3	frizzled class receptor 3 [Source:HGNC Symbol;Acc:HGNC:4041]															GOMF_PROTEIN_DOMAIN_SPECIFIC_BINDING					GOMF_PDZ_DOMAIN_BINDING
834	CASP1	caspase 1 [Source:HGNC Symbol;Acc:HGNC:1499]															GOMF_PROTEIN_DOMAIN_SPECIFIC_BINDING
9522	SCAMP1	secretory carrier membrane protein 1 [Source:HGNC Symbol;Acc:HGNC:10563]															GOMF_PROTEIN_DOMAIN_SPECIFIC_BINDING
528	ATP6V1C1	ATPase H+ transporting V1 subunit C1 [Source:HGNC Symbol;Acc:HGNC:856]																		GOMF_ATP_DEPENDENT_ACTIVITY
84458	LCOR	ligand dependent nuclear receptor corepressor [Source:HGNC Symbol;Acc:HGNC:29503]																			GOMF_MOLECULAR_ADAPTOR_ACTIVITY
4664	NAB1	NGFI-A binding protein 1 [Source:HGNC Symbol;Acc:HGNC:7626]																			GOMF_MOLECULAR_ADAPTOR_ACTIVITY
9821	RB1CC1	RB1 inducible coiled-coil 1 [Source:HGNC Symbol;Acc:HGNC:15574]																			GOMF_MOLECULAR_ADAPTOR_ACTIVITY
54407	SLC38A2	solute carrier family 38 member 2 [Source:HGNC Symbol;Acc:HGNC:13448]
120103	SLC36A4	solute carrier family 36 member 4 [Source:HGNC Symbol;Acc:HGNC:19660]
57181	SLC39A10	solute carrier family 39 member 10 [Source:HGNC Symbol;Acc:HGNC:20861]
8034	SLC25A16	solute carrier family 25 member 16 [Source:HGNC Symbol;Acc:HGNC:10986]
23443	SLC35A3	solute carrier family 35 member A3 [Source:HGNC Symbol;Acc:HGNC:11023]
9655	SOCS5	suppressor of cytokine signaling 5 [Source:HGNC Symbol;Acc:HGNC:16852]
10015	PDCD6IP	programmed cell death 6 interacting protein [Source:HGNC Symbol;Acc:HGNC:8766]
10135	NAMPT	nicotinamide phosphoribosyltransferase [Source:HGNC Symbol;Acc:HGNC:30092]
4828	NMB	neuromedin B [Source:HGNC Symbol;Acc:HGNC:7842]
7038	TG	thyroglobulin [Source:HGNC Symbol;Acc:HGNC:11764]
57599	WDR48	WD repeat domain 48 [Source:HGNC Symbol;Acc:HGNC:30914]
11116	CEP43	centrosomal protein 43 [Source:HGNC Symbol;Acc:HGNC:17012]
54704	PDP1	pyruvate dehydrogenase phosphatase catalytic subunit 1 [Source:HGNC Symbol;Acc:HGNC:9279]
81617	CAB39L	calcium binding protein 39 like [Source:HGNC Symbol;Acc:HGNC:20290]
96459	FNIP1	folliculin interacting protein 1 [Source:HGNC Symbol;Acc:HGNC:29418]
23637	RABGAP1	RAB GTPase activating protein 1 [Source:HGNC Symbol;Acc:HGNC:17155]
116984	ARAP2	ArfGAP with RhoGAP domain, ankyrin repeat and PH domain 2 [Source:HGNC Symbol;Acc:HGNC:16924]
50859	SPOCK3	SPARC (osteonectin), cwcv and kazal like domains proteoglycan 3 [Source:HGNC Symbol;Acc:HGNC:13565]
1438	CSF2RA	colony stimulating factor 2 receptor subunit alpha [Source:HGNC Symbol;Acc:HGNC:2435]
64109	CRLF2	cytokine receptor like factor 2 [Source:HGNC Symbol;Acc:HGNC:14281]
138428	PTRH1	peptidyl-tRNA hydrolase 1 homolog [Source:HGNC Symbol;Acc:HGNC:27039]
25840	TMT1A	thiol methyltransferase 1A [Source:HGNC Symbol;Acc:HGNC:24550]
96764	TGS1	trimethylguanosine synthase 1 [Source:HGNC Symbol;Acc:HGNC:17843]
3621	ING1	inhibitor of growth family member 1 [Source:HGNC Symbol;Acc:HGNC:6062]
285193	DUSP28	dual specificity phosphatase 28 [Source:HGNC Symbol;Acc:HGNC:33237]
151742	PPM1L	protein phosphatase, Mg2+/Mn2+ dependent 1L [Source:HGNC Symbol;Acc:HGNC:16381]
5537	PPP6C	protein phosphatase 6 catalytic subunit [Source:HGNC Symbol;Acc:HGNC:9323]
129685	TAF8	TATA-box binding protein associated factor 8 [Source:HGNC Symbol;Acc:HGNC:17300]
79868	ALG13	ALG13 UDP-N-acetylglucosaminyltransferase subunit [Source:HGNC Symbol;Acc:HGNC:30881]
80124	VCPIP1	valosin containing protein interacting protein 1 [Source:HGNC Symbol;Acc:HGNC:30897]
8836	GGH	gamma-glutamyl hydrolase [Source:HGNC Symbol;Acc:HGNC:4248]
57451	TENM2	teneurin transmembrane protein 2 [Source:HGNC Symbol;Acc:HGNC:29943]
26035	GLCE	glucuronic acid epimerase [Source:HGNC Symbol;Acc:HGNC:17855]
57863	CADM3	cell adhesion molecule 3 [Source:HGNC Symbol;Acc:HGNC:17601]
10179	RBM7	RNA binding motif protein 7 [Source:HGNC Symbol;Acc:HGNC:9904]
1131	CHRM3	cholinergic receptor muscarinic 3 [Source:HGNC Symbol;Acc:HGNC:1952]
415	ARSL	arylsulfatase L [Source:HGNC Symbol;Acc:HGNC:719]
8001	GLRA3	glycine receptor alpha 3 [Source:HGNC Symbol;Acc:HGNC:4328]
10052	GJC1	gap junction protein gamma 1 [Source:HGNC Symbol;Acc:HGNC:4280]
7368	UGT8	UDP glycosyltransferase 8 [Source:HGNC Symbol;Acc:HGNC:12555]
286148	DPY19L4	dpy-19 like 4 [Source:HGNC Symbol;Acc:HGNC:27829]
2354	FOSB	FosB proto-oncogene, AP-1 transcription factor subunit [Source:HGNC Symbol;Acc:HGNC:3797]
403341	ZBTB34	zinc finger and BTB domain containing 34 [Source:HGNC Symbol;Acc:HGNC:31446]
728927	ZNF736	zinc finger protein 736 [Source:HGNC Symbol;Acc:HGNC:32467]
7745	ZKSCAN8	zinc finger with KRAB and SCAN domains 8 [Source:HGNC Symbol;Acc:HGNC:12983]
93474	ZNF670	zinc finger protein 670 [Source:HGNC Symbol;Acc:HGNC:28167]
6401	SELE	selectin E [Source:HGNC Symbol;Acc:HGNC:10718]
114908	TMEM123	transmembrane protein 123 [Source:HGNC Symbol;Acc:HGNC:30138]
56124	PCDHB12	protocadherin beta 12 [Source:HGNC Symbol;Acc:HGNC:8683]
56140	PCDHA8	protocadherin alpha 8 [Source:HGNC Symbol;Acc:HGNC:8674]
794	CALB2	calbindin 2 [Source:HGNC Symbol;Acc:HGNC:1435]
9185	REPS2	RALBP1 associated Eps domain containing 2 [Source:HGNC Symbol;Acc:HGNC:9963]
7113	TMPRSS2	transmembrane serine protease 2 [Source:HGNC Symbol;Acc:HGNC:11876]
124540	MSI2	musashi RNA binding protein 2 [Source:HGNC Symbol;Acc:HGNC:18585]
1479	CSTF3	cleavage stimulation factor subunit 3 [Source:HGNC Symbol;Acc:HGNC:2485]
50804	MYEF2	myelin expression factor 2 [Source:HGNC Symbol;Acc:HGNC:17940]
683	BST1	bone marrow stromal cell antigen 1 [Source:HGNC Symbol;Acc:HGNC:1118]
5016	OVGP1	oviductal glycoprotein 1 [Source:HGNC Symbol;Acc:HGNC:8524]
9403	SELENOF	selenoprotein F [Source:HGNC Symbol;Acc:HGNC:17705]
131474	CHCHD4	coiled-coil-helix-coiled-coil-helix domain containing 4 [Source:HGNC Symbol;Acc:HGNC:26467]
64432	MRPS25	mitochondrial ribosomal protein S25 [Source:HGNC Symbol;Acc:HGNC:14511]
25890	ABI3BP	ABI family member 3 binding protein [Source:HGNC Symbol;Acc:HGNC:17265]
64089	SNX16	sorting nexin 16 [Source:HGNC Symbol;Acc:HGNC:14980]
93664	CADPS2	calcium dependent secretion activator 2 [Source:HGNC Symbol;Acc:HGNC:16018]
157753	TMEM74	transmembrane protein 74 [Source:HGNC Symbol;Acc:HGNC:26409]
100127983	C8orf88	chromosome 8 open reading frame 88 [Source:HGNC Symbol;Acc:HGNC:44672]
80219	COQ10B	coenzyme Q10B [Source:HGNC Symbol;Acc:HGNC:25819]
100126793	GHRLOS	ghrelin opposite strand/antisense RNA [Source:HGNC Symbol;Acc:HGNC:33885]
100294145	ENSG00000289047	novel transcript
100505494	ANKRD10-IT1	ANKRD10 intronic transcript 1 [Source:HGNC Symbol;Acc:HGNC:39891]
100505696	SH3BP5-AS1	SH3BP5 antisense RNA 1 [Source:HGNC Symbol;Acc:HGNC:44501]
103352670	LINC01419	long intergenic non-protein coding RNA 1419 [Source:HGNC Symbol;Acc:HGNC:50712]
105377880	LINC01611	long intergenic non-protein coding RNA 1611 [Source:HGNC Symbol;Acc:HGNC:51791]
109729180	SNHG26	small nucleolar RNA host gene 26 [Source:HGNC Symbol;Acc:HGNC:53131]
112903833	MIRLET7A1HG	miRlet-7a-1/let-7f-1/let-7d cluster host gene [Source:HGNC Symbol;Acc:HGNC:53970]
114786	XKR4	XK related 4 [Source:HGNC Symbol;Acc:HGNC:29394]
124904434	ENSG00000290105	novel transcript, antisense to CFAP45
151613	TTC14	tetratricopeptide repeat domain 14 [Source:HGNC Symbol;Acc:HGNC:24697]
154007	SNRNP48	small nuclear ribonucleoprotein U11/U12 subunit 48 [Source:HGNC Symbol;Acc:HGNC:21368]
201134	CEP112	centrosomal protein 112 [Source:HGNC Symbol;Acc:HGNC:28514]
2124	EVI2B	ecotropic viral integration site 2B [Source:HGNC Symbol;Acc:HGNC:3500]
222389	BEND7	BEN domain containing 7 [Source:HGNC Symbol;Acc:HGNC:23514]
23421	ITGB3BP	integrin subunit beta 3 binding protein [Source:HGNC Symbol;Acc:HGNC:6157]
257415	FAM133B	family with sequence similarity 133 member B [Source:HGNC Symbol;Acc:HGNC:28629]
26775	SNORA72	small nucleolar RNA, H/ACA box 72 [Source:HGNC Symbol;Acc:HGNC:10234]
27125	AFF4	ALF transcription elongation factor 4 [Source:HGNC Symbol;Acc:HGNC:17869]
27291	R3HCC1L	R3H domain and coiled-coil containing 1 like [Source:HGNC Symbol;Acc:HGNC:23512]
282809	POC1B	POC1 centriolar protein B [Source:HGNC Symbol;Acc:HGNC:30836]
352999	C6orf58	chromosome 6 open reading frame 58 [Source:HGNC Symbol;Acc:HGNC:20960]
374987	NEXN-AS1	NEXN antisense RNA 1 [Source:HGNC Symbol;Acc:HGNC:31983]
388815	MIR99AHG	mir-99a-let-7c cluster host gene [Source:HGNC Symbol;Acc:HGNC:1274]
440288	UBL7-DT	UBL7 divergent transcript [Source:HGNC Symbol;Acc:HGNC:48614]
51533	PHF7	PHD finger protein 7 [Source:HGNC Symbol;Acc:HGNC:18458]
51646	YPEL5	yippee like 5 [Source:HGNC Symbol;Acc:HGNC:18329]
51696	HECA	hdc homolog, cell cycle regulator [Source:HGNC Symbol;Acc:HGNC:21041]
54149	C21orf91	chromosome 21 open reading frame 91 [Source:HGNC Symbol;Acc:HGNC:16459]
56951	C5orf15	chromosome 5 open reading frame 15 [Source:HGNC Symbol;Acc:HGNC:20656]
5718	PSMD12	proteasome 26S subunit, non-ATPase 12 [Source:HGNC Symbol;Acc:HGNC:9557]
57724	EPG5	ectopic P-granules 5 autophagy tethering factor [Source:HGNC Symbol;Acc:HGNC:29331]
58527	ABRACL	ABRA C-terminal like [Source:HGNC Symbol;Acc:HGNC:21230]
64065	PERP	p53 apoptosis effector related to PMP22 [Source:HGNC Symbol;Acc:HGNC:17637]
644128	RPL23AP53	ribosomal protein L23a pseudogene 53 [Source:HGNC Symbol;Acc:HGNC:35921]
65072	CFLAR-AS1	CFLAR antisense RNA 1 [Source:HGNC Symbol;Acc:HGNC:14437]
653712	IFT122P3	IFT122 pseudogene 3 [Source:HGNC Symbol;Acc:HGNC:56389]
677767	SCARNA7	small Cajal body-specific RNA 7 [Source:HGNC Symbol;Acc:HGNC:32563]
7105	TSPAN6	tetraspanin 6 [Source:HGNC Symbol;Acc:HGNC:11858]
730	C7	complement C7 [Source:HGNC Symbol;Acc:HGNC:1346]
80323	CCDC68	coiled-coil domain containing 68 [Source:HGNC Symbol;Acc:HGNC:24350]
81688	C6orf62	chromosome 6 open reading frame 62 [Source:HGNC Symbol;Acc:HGNC:20998]
84910	TMEM87B	transmembrane protein 87B [Source:HGNC Symbol;Acc:HGNC:25913]
90799	CEP95	centrosomal protein 95 [Source:HGNC Symbol;Acc:HGNC:25141]
92610	TIFA	TRAF interacting protein with forkhead associated domain [Source:HGNC Symbol;Acc:HGNC:19075]
9295	SRSF11	serine and arginine rich splicing factor 11 [Source:HGNC Symbol;Acc:HGNC:10782]
