# Supplementary material for: Molecular Effects of Glucose on MIR503HG-Regulated Genes in Triple-Negative Breast Cancer
Source: Br J Biomed Sci. 2025 Dec 17;82:15206. doi: 10.3389/bjbs.2025.15206 (PMC12753515; doi:10.3389/bjbs.2025.15206)
Supplement: Supplementary file 15 [file Table8.XLSX]

## Sheet: TableS5a_Fig7a_KEGG_G5_upreg
Overlap Results
Collection(s):	CP:KEGG_LEGACY
# overlaps shown:	9
# genesets in collections:	186
# genes in comparison (n):	413
# genes in universe (N):	42577
Gene Set Name	# Genes in Gene Set (K)	Description	# Genes in Overlap (k)	k/K	p-value	FDR q-value	log p-val
KEGG_FC_GAMMA_R_MEDIATED_PHAGOCYTOSIS	96	Fc gamma R-mediated phagocytosis	7	0.0729	4.36e-05	0.00306	4.36051
KEGG_OXIDATIVE_PHOSPHORYLATION	132	Oxidative phosphorylation	8	0.0606	4.73e-05	0.00306	4.32514
KEGG_REGULATION_OF_ACTIN_CYTOSKELETON	213	Regulation of actin cytoskeleton	10	0.0469	4.94e-05	0.00306	4.30627
KEGG_PARKINSONS_DISEASE	130	Parkinson's disease	7	0.0538	0.000292	0.0134	3.53462
KEGG_INSULIN_SIGNALING_PATHWAY	137	Insulin signaling pathway	7	0.0511	0.000401	0.0134	3.39686
KEGG_HUNTINGTONS_DISEASE	182	Huntington's disease	8	0.044	0.000432	0.0134	3.36452
KEGG_FOCAL_ADHESION	199	Focal adhesion	8	0.0402	0.000777	0.0203	3.10958
KEGG_VALINE_LEUCINE_AND_ISOLEUCINE_DEGRADATION	44	Valine, leucine and isoleucine degradation	4	0.0909	0.000872	0.0203	3.05948
KEGG_ALZHEIMERS_DISEASE	166	Alzheimer's disease	7	0.0422	0.00124	0.0257	2.90658
Gene/Gene Set Overlap Matrix
Entrez Gene Id	Gene Symbol	Gene Description	KEGG_FC_GAMMA_R_MEDIATED_PHAGOCYTOSIS	KEGG_OXIDATIVE_PHOSPHORYLATION	KEGG_REGULATION_OF_ACTIN_CYTOSKELETON	KEGG_PARKINSONS_DISEASE	KEGG_INSULIN_SIGNALING_PATHWAY	KEGG_HUNTINGTONS_DISEASE	KEGG_FOCAL_ADHESION	KEGG_VALINE_LEUCINE_AND_ISOLEUCINE_DEGRADATION	KEGG_ALZHEIMERS_DISEASE
5294	PIK3CG	phosphatidylinositol-4,5-bisphosphate 3-kinase catalytic subunit gamma [Source:HGNC Symbol;Acc:HGNC:8978]	KEGG_FC_GAMMA_R_MEDIATED_PHAGOCYTOSIS		KEGG_REGULATION_OF_ACTIN_CYTOSKELETON		KEGG_INSULIN_SIGNALING_PATHWAY		KEGG_FOCAL_ADHESION
10451	VAV3	vav guanine nucleotide exchange factor 3 [Source:HGNC Symbol;Acc:HGNC:12659]	KEGG_FC_GAMMA_R_MEDIATED_PHAGOCYTOSIS		KEGG_REGULATION_OF_ACTIN_CYTOSKELETON				KEGG_FOCAL_ADHESION
3985	LIMK2	LIM domain kinase 2 [Source:HGNC Symbol;Acc:HGNC:6614]	KEGG_FC_GAMMA_R_MEDIATED_PHAGOCYTOSIS		KEGG_REGULATION_OF_ACTIN_CYTOSKELETON
10092	ARPC5	actin related protein 2/3 complex subunit 5 [Source:HGNC Symbol;Acc:HGNC:708]	KEGG_FC_GAMMA_R_MEDIATED_PHAGOCYTOSIS		KEGG_REGULATION_OF_ACTIN_CYTOSKELETON
10000	AKT3	AKT serine/threonine kinase 3 [Source:HGNC Symbol;Acc:HGNC:393]	KEGG_FC_GAMMA_R_MEDIATED_PHAGOCYTOSIS				KEGG_INSULIN_SIGNALING_PATHWAY		KEGG_FOCAL_ADHESION
8611	PLPP1	phospholipid phosphatase 1 [Source:HGNC Symbol;Acc:HGNC:9228]	KEGG_FC_GAMMA_R_MEDIATED_PHAGOCYTOSIS
26052	DNM3	dynamin 3 [Source:HGNC Symbol;Acc:HGNC:29125]	KEGG_FC_GAMMA_R_MEDIATED_PHAGOCYTOSIS
1347	COX7A2	cytochrome c oxidase subunit 7A2 [Source:HGNC Symbol;Acc:HGNC:2288]		KEGG_OXIDATIVE_PHOSPHORYLATION		KEGG_PARKINSONS_DISEASE		KEGG_HUNTINGTONS_DISEASE			KEGG_ALZHEIMERS_DISEASE
1350	COX7C	cytochrome c oxidase subunit 7C [Source:HGNC Symbol;Acc:HGNC:2292]		KEGG_OXIDATIVE_PHOSPHORYLATION		KEGG_PARKINSONS_DISEASE		KEGG_HUNTINGTONS_DISEASE			KEGG_ALZHEIMERS_DISEASE
4698	NDUFA5	NADH:ubiquinone oxidoreductase subunit A5 [Source:HGNC Symbol;Acc:HGNC:7688]		KEGG_OXIDATIVE_PHOSPHORYLATION		KEGG_PARKINSONS_DISEASE		KEGG_HUNTINGTONS_DISEASE			KEGG_ALZHEIMERS_DISEASE
4724	NDUFS4	NADH:ubiquinone oxidoreductase subunit S4 [Source:HGNC Symbol;Acc:HGNC:7711]		KEGG_OXIDATIVE_PHOSPHORYLATION		KEGG_PARKINSONS_DISEASE		KEGG_HUNTINGTONS_DISEASE			KEGG_ALZHEIMERS_DISEASE
509	ATP5F1C	ATP synthase F1 subunit gamma [Source:HGNC Symbol;Acc:HGNC:833]		KEGG_OXIDATIVE_PHOSPHORYLATION		KEGG_PARKINSONS_DISEASE		KEGG_HUNTINGTONS_DISEASE			KEGG_ALZHEIMERS_DISEASE
514	ATP5F1E	ATP synthase F1 subunit epsilon [Source:HGNC Symbol;Acc:HGNC:838]		KEGG_OXIDATIVE_PHOSPHORYLATION		KEGG_PARKINSONS_DISEASE		KEGG_HUNTINGTONS_DISEASE			KEGG_ALZHEIMERS_DISEASE
127124	ATP6V1G3	ATPase H+ transporting V1 subunit G3 [Source:HGNC Symbol;Acc:HGNC:18265]		KEGG_OXIDATIVE_PHOSPHORYLATION
27068	PPA2	inorganic pyrophosphatase 2 [Source:HGNC Symbol;Acc:HGNC:28883]		KEGG_OXIDATIVE_PHOSPHORYLATION
103910	MYL12B	myosin light chain 12B [Source:HGNC Symbol;Acc:HGNC:29827]			KEGG_REGULATION_OF_ACTIN_CYTOSKELETON				KEGG_FOCAL_ADHESION
3685	ITGAV	integrin subunit alpha V [Source:HGNC Symbol;Acc:HGNC:6150]			KEGG_REGULATION_OF_ACTIN_CYTOSKELETON				KEGG_FOCAL_ADHESION
80310	PDGFD	platelet derived growth factor D [Source:HGNC Symbol;Acc:HGNC:30620]			KEGG_REGULATION_OF_ACTIN_CYTOSKELETON				KEGG_FOCAL_ADHESION
3682	ITGAE	integrin subunit alpha E [Source:HGNC Symbol;Acc:HGNC:6147]			KEGG_REGULATION_OF_ACTIN_CYTOSKELETON
5217	PFN2	profilin 2 [Source:HGNC Symbol;Acc:HGNC:8882]			KEGG_REGULATION_OF_ACTIN_CYTOSKELETON
7114	TMSB4X	thymosin beta 4 X-linked [Source:HGNC Symbol;Acc:HGNC:11881]			KEGG_REGULATION_OF_ACTIN_CYTOSKELETON
7326	UBE2G1	ubiquitin conjugating enzyme E2 G1 [Source:HGNC Symbol;Acc:HGNC:12482]				KEGG_PARKINSONS_DISEASE
801	CALM1	calmodulin 1 [Source:HGNC Symbol;Acc:HGNC:1442]					KEGG_INSULIN_SIGNALING_PATHWAY				KEGG_ALZHEIMERS_DISEASE
5565	PRKAB2	protein kinase AMP-activated non-catalytic subunit beta 2 [Source:HGNC Symbol;Acc:HGNC:9379]					KEGG_INSULIN_SIGNALING_PATHWAY
5577	PRKAR2B	protein kinase cAMP-dependent type II regulatory subunit beta [Source:HGNC Symbol;Acc:HGNC:9392]					KEGG_INSULIN_SIGNALING_PATHWAY
8835	SOCS2	suppressor of cytokine signaling 2 [Source:HGNC Symbol;Acc:HGNC:19382]					KEGG_INSULIN_SIGNALING_PATHWAY
5507	PPP1R3C	protein phosphatase 1 regulatory subunit 3C [Source:HGNC Symbol;Acc:HGNC:9293]					KEGG_INSULIN_SIGNALING_PATHWAY
55081	IFT57	intraflagellar transport 57 [Source:HGNC Symbol;Acc:HGNC:17367]						KEGG_HUNTINGTONS_DISEASE
83544	DNAL1	dynein axonemal light chain 1 [Source:HGNC Symbol;Acc:HGNC:23247]						KEGG_HUNTINGTONS_DISEASE
394	ARHGAP5	Rho GTPase activating protein 5 [Source:HGNC Symbol;Acc:HGNC:675]							KEGG_FOCAL_ADHESION
3911	LAMA5	laminin subunit alpha 5 [Source:HGNC Symbol;Acc:HGNC:6485]							KEGG_FOCAL_ADHESION
4329	ALDH6A1	aldehyde dehydrogenase 6 family member A1 [Source:HGNC Symbol;Acc:HGNC:7179]								KEGG_VALINE_LEUCINE_AND_ISOLEUCINE_DEGRADATION
5019	OXCT1	3-oxoacid CoA-transferase 1 [Source:HGNC Symbol;Acc:HGNC:8527]								KEGG_VALINE_LEUCINE_AND_ISOLEUCINE_DEGRADATION
11112	HIBADH	3-hydroxyisobutyrate dehydrogenase [Source:HGNC Symbol;Acc:HGNC:4907]								KEGG_VALINE_LEUCINE_AND_ISOLEUCINE_DEGRADATION
594	BCKDHB	branched chain keto acid dehydrogenase E1 subunit beta [Source:HGNC Symbol;Acc:HGNC:987]								KEGG_VALINE_LEUCINE_AND_ISOLEUCINE_DEGRADATION
2589	GALNT1	polypeptide N-acetylgalactosaminyltransferase 1 [Source:HGNC Symbol;Acc:HGNC:4123]
51301	GCNT4	glucosaminyl (N-acetyl) transferase 4 [Source:HGNC Symbol;Acc:HGNC:17973]
79695	GALNT12	polypeptide N-acetylgalactosaminyltransferase 12 [Source:HGNC Symbol;Acc:HGNC:19877]
58494	JAM2	junctional adhesion molecule 2 [Source:HGNC Symbol;Acc:HGNC:14686]
6416	MAP2K4	mitogen-activated protein kinase kinase 4 [Source:HGNC Symbol;Acc:HGNC:6844]
10154	PLXNC1	plexin C1 [Source:HGNC Symbol;Acc:HGNC:9106]
10507	SEMA4D	semaphorin 4D [Source:HGNC Symbol;Acc:HGNC:10732]
1944	EFNA3	ephrin A3 [Source:HGNC Symbol;Acc:HGNC:3223]
9037	SEMA5A	semaphorin 5A [Source:HGNC Symbol;Acc:HGNC:10736]
7525	YES1	YES proto-oncogene 1, Src family tyrosine kinase [Source:HGNC Symbol;Acc:HGNC:12841]
9863	MAGI2	membrane associated guanylate kinase, WW and PDZ domain containing 2 [Source:HGNC Symbol;Acc:HGNC:18957]
112483	SAT2	spermidine/spermine N1-acetyltransferase family member 2 [Source:HGNC Symbol;Acc:HGNC:23160]
113451	AZIN2	antizyme inhibitor 2 [Source:HGNC Symbol;Acc:HGNC:29957]
6303	SAT1	spermidine/spermine N1-acetyltransferase 1 [Source:HGNC Symbol;Acc:HGNC:10540]
3632	INPP5A	inositol polyphosphate-5-phosphatase A [Source:HGNC Symbol;Acc:HGNC:6076]
6885	MAP3K7	mitogen-activated protein kinase kinase kinase 7 [Source:HGNC Symbol;Acc:HGNC:6859]
84265	POLR3GL	RNA polymerase III subunit GL [Source:HGNC Symbol;Acc:HGNC:28466]
8833	GMPS	guanine monophosphate synthase [Source:HGNC Symbol;Acc:HGNC:4378]
10846	PDE10A	phosphodiesterase 10A [Source:HGNC Symbol;Acc:HGNC:8772]
11164	NUDT5	nudix hydrolase 5 [Source:HGNC Symbol;Acc:HGNC:8052]
27115	PDE7B	phosphodiesterase 7B [Source:HGNC Symbol;Acc:HGNC:8792]
3953	LEPR	leptin receptor [Source:HGNC Symbol;Acc:HGNC:6554]
6615	SNAI1	snail family transcriptional repressor 1 [Source:HGNC Symbol;Acc:HGNC:11128]
7531	YWHAE	tyrosine 3-monooxygenase/tryptophan 5-monooxygenase activation protein epsilon [Source:HGNC Symbol;Acc:HGNC:12851]
83594	NUDT12	nudix hydrolase 12 [Source:HGNC Symbol;Acc:HGNC:18826]
5191	PEX7	peroxisomal biogenesis factor 7 [Source:HGNC Symbol;Acc:HGNC:8860]
5827	PXMP2	peroxisomal membrane protein 2 [Source:HGNC Symbol;Acc:HGNC:9716]
7941	PLA2G7	phospholipase A2 group VII [Source:HGNC Symbol;Acc:HGNC:9040]
6442	SGCA	sarcoglycan alpha [Source:HGNC Symbol;Acc:HGNC:10805]
10228	STX6	syntaxin 6 [Source:HGNC Symbol;Acc:HGNC:11441]
8674	VAMP4	vesicle associated membrane protein 4 [Source:HGNC Symbol;Acc:HGNC:12645]
10351	ABCA8	ATP binding cassette subfamily A member 8 [Source:HGNC Symbol;Acc:HGNC:38]
22	ABCB7	ATP binding cassette subfamily B member 7 [Source:HGNC Symbol;Acc:HGNC:48]
6117	RPA1	replication protein A1 [Source:HGNC Symbol;Acc:HGNC:10289]
2967	GTF2H3	general transcription factor IIH subunit 3 [Source:HGNC Symbol;Acc:HGNC:4657]
129642	MBOAT2	membrane bound O-acyltransferase domain containing 2 [Source:HGNC Symbol;Acc:HGNC:25193]
11311	VPS45	vacuolar protein sorting 45 homolog [Source:HGNC Symbol;Acc:HGNC:14579]
5867	RAB4A	RAB4A, member RAS oncogene family [Source:HGNC Symbol;Acc:HGNC:9781]
60682	SMAP1	small ArfGAP 1 [Source:HGNC Symbol;Acc:HGNC:19651]
6900	CNTN2	contactin 2 [Source:HGNC Symbol;Acc:HGNC:2172]
1604	CD55	CD55 molecule (Cromer blood group) [Source:HGNC Symbol;Acc:HGNC:2665]
4179	CD46	CD46 molecule [Source:HGNC Symbol;Acc:HGNC:6953]
23604	DAPK2	death associated protein kinase 2 [Source:HGNC Symbol;Acc:HGNC:2675]
6154	RPL26	ribosomal protein L26 [Source:HGNC Symbol;Acc:HGNC:10327]
6235	RPS29	ribosomal protein S29 [Source:HGNC Symbol;Acc:HGNC:10419]
50808	AK3	adenylate kinase 3 [Source:HGNC Symbol;Acc:HGNC:17376]
4157	MC1R	melanocortin 1 receptor [Source:HGNC Symbol;Acc:HGNC:6929]
23595	ORC3	origin recognition complex subunit 3 [Source:HGNC Symbol;Acc:HGNC:8489]
25766	PRPF40B	pre-mRNA processing factor 40 homolog B [Source:HGNC Symbol;Acc:HGNC:25031]
6431	SRSF6	serine and arginine rich splicing factor 6 [Source:HGNC Symbol;Acc:HGNC:10788]
26272	FBXO4	F-box protein 4 [Source:HGNC Symbol;Acc:HGNC:13583]
23002	DAAM1	dishevelled associated activator of morphogenesis 1 [Source:HGNC Symbol;Acc:HGNC:18142]
10161	LPAR6	lysophosphatidic acid receptor 6 [Source:HGNC Symbol;Acc:HGNC:15520]
4982	TNFRSF11B	TNF receptor superfamily member 11b [Source:HGNC Symbol;Acc:HGNC:11909]
6738	RO60	Ro60, Y RNA binding protein [Source:HGNC Symbol;Acc:HGNC:11313]
256471	MFSD8	major facilitator superfamily domain containing 8 [Source:HGNC Symbol;Acc:HGNC:28486]
4259	MGST3	microsomal glutathione S-transferase 3 [Source:HGNC Symbol;Acc:HGNC:7064]
247	ALOX15B	arachidonate 15-lipoxygenase type B [Source:HGNC Symbol;Acc:HGNC:434]
80896	NPL	N-acetylneuraminate pyruvate lyase [Source:HGNC Symbol;Acc:HGNC:16781]
4200	ME2	malic enzyme 2 [Source:HGNC Symbol;Acc:HGNC:6984]
115201	ATG4A	autophagy related 4A cysteine peptidase [Source:HGNC Symbol;Acc:HGNC:16489]
51071	DERA	deoxyribose-phosphate aldolase [Source:HGNC Symbol;Acc:HGNC:24269]
22929	SEPHS1	selenophosphate synthetase 1 [Source:HGNC Symbol;Acc:HGNC:19685]
51227	PIGP	phosphatidylinositol glycan anchor biosynthesis class P [Source:HGNC Symbol;Acc:HGNC:3046]
11238	CA5B	carbonic anhydrase 5B [Source:HGNC Symbol;Acc:HGNC:1378]
9200	HACD1	3-hydroxyacyl-CoA dehydratase 1 [Source:HGNC Symbol;Acc:HGNC:9639]
29940	DSE	dermatan sulfate epimerase [Source:HGNC Symbol;Acc:HGNC:21144]
9588	PRDX6	peroxiredoxin 6 [Source:HGNC Symbol;Acc:HGNC:16753]
6309	SC5D	sterol-C5-desaturase [Source:HGNC Symbol;Acc:HGNC:10547]
79717	PPCS	phosphopantothenoylcysteine synthetase [Source:HGNC Symbol;Acc:HGNC:25686]
51205	ACP6	acid phosphatase 6, lysophosphatidic [Source:HGNC Symbol;Acc:HGNC:29609]
3422	IDI1	isopentenyl-diphosphate delta isomerase 1 [Source:HGNC Symbol;Acc:HGNC:5387]
10380	BPNT1	3'(2'), 5'-bisphosphate nucleotidase 1 [Source:HGNC Symbol;Acc:HGNC:1096]
100128731	OST4	oligosaccharyltransferase complex subunit 4, non-catalytic [Source:HGNC Symbol;Acc:HGNC:32483]
100129460	DPY19L1P1	DPY19L1 pseudogene 1 [Source:HGNC Symbol;Acc:HGNC:22395]
100130701	BTNL12P	butyrophilin like 12, pseudogene [Source:HGNC Symbol;Acc:HGNC:52935]
100130855	USP3-AS1	USP3 antisense RNA 1 [Source:HGNC Symbol;Acc:HGNC:44140]
100133669	LY6E-DT	LY6E divergent transcript [Source:HGNC Symbol;Acc:HGNC:53728]
100144602	EPHA5-AS1	EPHA5 antisense RNA 1 [Source:HGNC Symbol;Acc:HGNC:50602]
100192378	ZFHX4-AS1	ZFHX4 antisense RNA 1 [Source:HGNC Symbol;Acc:HGNC:44165]
100288911	CRIM1-DT	CRIM1 divergent transcript [Source:HGNC Symbol;Acc:HGNC:54057]
100499177	THAP9-AS1	THAP9 antisense RNA 1 [Source:HGNC Symbol;Acc:HGNC:44172]
100505738	MIR4458HG	MIR4458 host gene [Source:HGNC Symbol;Acc:HGNC:49008]
100505806	SNHG18	small nucleolar RNA host gene 18 [Source:HGNC Symbol;Acc:HGNC:49007]
100506451	RASSF8-AS1	RASSF8 antisense RNA 1 [Source:HGNC Symbol;Acc:HGNC:48637]
100506736	SLFN12L	schlafen family member 12 like [Source:HGNC Symbol;Acc:HGNC:33920]
100507102	COX20P1	COX20 pseudogene 1 [Source:HGNC Symbol;Acc:HGNC:31435]
100507171	BOLA3-DT	BOLA3 divergent transcript [Source:HGNC Symbol;Acc:HGNC:42922]
100507217	CHASERR	CHD2 adjacent suppressive regulatory RNA [Source:HGNC Symbol;Acc:HGNC:48626]
100628315	DNM3OS	DNM3 opposite strand/antisense RNA [Source:HGNC Symbol;Acc:HGNC:41228]
100862728	UPK1A-AS1	UPK1A antisense RNA 1 [Source:HGNC Symbol;Acc:HGNC:40603]
100874027	TPRG1-AS2	TPRG1 antisense RNA 2 [Source:HGNC Symbol;Acc:HGNC:41062]
10133	OPTN	optineurin [Source:HGNC Symbol;Acc:HGNC:17142]
101559451	PELP1-DT	PELP1 divergent transcript [Source:HGNC Symbol;Acc:HGNC:55614]
101927021	ZFAND2A-DT	ZFAND2A divergent transcript [Source:HGNC Symbol;Acc:HGNC:41187]
101928120	ENSG00000271380	novel transcript, antisense to SHC1 and PYGO2
101928595	YPEL3-DT	YPEL3 divergent transcript [Source:HGNC Symbol;Acc:HGNC:55547]
101928978	LINC02994	long intergenic non-protein coding RNA 2994 [Source:HGNC Symbol;Acc:HGNC:56109]
101929221	INSYN1-AS1	INSYN1 antisense RNA 1 [Source:HGNC Symbol;Acc:HGNC:51422]
102467073	PDCD6-DT	PDCD6 divergent transcript [Source:HGNC Symbol;Acc:HGNC:55580]
10302	SNAPC5	small nuclear RNA activating complex polypeptide 5 [Source:HGNC Symbol;Acc:HGNC:15484]
10330	CNPY2	canopy FGF signaling regulator 2 [Source:HGNC Symbol;Acc:HGNC:13529]
10484	SEC23A	SEC23 homolog A, COPII coat complex component [Source:HGNC Symbol;Acc:HGNC:10701]
10485	MIR9-1HG	MIR9-1 host gene [Source:HGNC Symbol;Acc:HGNC:30780]
10492	SYNCRIP	synaptotagmin binding cytoplasmic RNA interacting protein [Source:HGNC Symbol;Acc:HGNC:16918]
104968399	MYL12-AS1	MYL12A and MYL12B antisense RNA 1 [Source:HGNC Symbol;Acc:HGNC:55331]
105371729	ENSG00000285677	Novel transcript, antisense to SSR2
105372482	ZNF8-DT	ZNF8 divergent transcript [Source:HGNC Symbol;Acc:HGNC:55280]
105373780	ENSG00000283839	novel transcript, antisense to ZNF804A
105376350	ENSG00000235281	novel transcript
105378672	EXO5-DT	EXO5 divergent transcript [Source:HGNC Symbol;Acc:HGNC:55647]
10653	SPINT2	serine peptidase inhibitor, Kunitz type 2 [Source:HGNC Symbol;Acc:HGNC:11247]
10715	CERS1	ceramide synthase 1 [Source:HGNC Symbol;Acc:HGNC:14253]
10771	ZMYND11	zinc finger MYND-type containing 11 [Source:HGNC Symbol;Acc:HGNC:16966]
107985246	CSRP1-AS1	CSRP1 antisense RNA 1 [Source:HGNC Symbol;Acc:HGNC:55856]
10939	AFG3L2	AFG3 like matrix AAA peptidase subunit 2 [Source:HGNC Symbol;Acc:HGNC:315]
109729141	TDRKH-AS1	TDRKH antisense RNA 1 [Source:HGNC Symbol;Acc:HGNC:40578]
11161	ERG28	ergosterol biosynthesis 28 homolog [Source:HGNC Symbol;Acc:HGNC:1187]
11171	STRAP	serine/threonine kinase receptor associated protein [Source:HGNC Symbol;Acc:HGNC:30796]
11228	RASSF8	Ras association domain family member 8 [Source:HGNC Symbol;Acc:HGNC:13232]
1123	CHN1	chimerin 1 [Source:HGNC Symbol;Acc:HGNC:1943]
112611	RWDD2A	RWD domain containing 2A [Source:HGNC Symbol;Acc:HGNC:21385]
11266	DUSP12	dual specificity phosphatase 12 [Source:HGNC Symbol;Acc:HGNC:3067]
114088	TRIM9	tripartite motif containing 9 [Source:HGNC Symbol;Acc:HGNC:16288]
114791	TUBGCP5	tubulin gamma complex component 5 [Source:HGNC Symbol;Acc:HGNC:18600]
115409989	RNVU1-29	RNA, variant U1 small nuclear 29 [Source:HGNC Symbol;Acc:HGNC:54433]
115677	NOSTRIN	nitric oxide synthase trafficking [Source:HGNC Symbol;Acc:HGNC:20203]
116228	COX20	cytochrome c oxidase assembly factor COX20 [Source:HGNC Symbol;Acc:HGNC:26970]
116461	TSEN15	tRNA splicing endonuclease subunit 15 [Source:HGNC Symbol;Acc:HGNC:16791]
118487	CHCHD1	coiled-coil-helix-coiled-coil-helix domain containing 1 [Source:HGNC Symbol;Acc:HGNC:23518]
118567325	ENSG00000288907	novel transcript, antisense to CHEK1
118597838	GOLPH3-DT	GOLPH3 divergent transcript [Source:HGNC Symbol;Acc:HGNC:55231]
121227	LRIG3	leucine rich repeats and immunoglobulin like domains 3 [Source:HGNC Symbol;Acc:HGNC:30991]
123688	HYKK	hydroxylysine kinase [Source:HGNC Symbol;Acc:HGNC:34403]
123706540	JTB-DT	JTB divergent transcript [Source:HGNC Symbol;Acc:HGNC:56047]
124817	CNTD1	cyclin N-terminal domain containing 1 [Source:HGNC Symbol;Acc:HGNC:26847]
124902382	SUV39H2-DT	SUV39H2 divergent transcript [Source:HGNC Symbol;Acc:HGNC:55188]
124904624	RNVU1-26	RNA, variant U1 small nuclear 26 [Source:HGNC Symbol;Acc:HGNC:54429]
124935	SLC43A2	solute carrier family 43 member 2 [Source:HGNC Symbol;Acc:HGNC:23087]
125111	GJD3	gap junction protein delta 3 [Source:HGNC Symbol;Acc:HGNC:19147]
126231	ZNF573	zinc finger protein 573 [Source:HGNC Symbol;Acc:HGNC:26420]
128061	C1orf131	chromosome 1 open reading frame 131 [Source:HGNC Symbol;Acc:HGNC:25332]
128077	LIX1L	limb and CNS expressed 1 like [Source:HGNC Symbol;Acc:HGNC:28715]
128387	TATDN3	TatD DNase domain containing 3 [Source:HGNC Symbol;Acc:HGNC:27010]
130752	MDH1B	malate dehydrogenase 1B [Source:HGNC Symbol;Acc:HGNC:17836]
132430	PABPC4L	poly(A) binding protein cytoplasmic 4 like [Source:HGNC Symbol;Acc:HGNC:31955]
132946	ARL9	ADP ribosylation factor like GTPase 9 [Source:HGNC Symbol;Acc:HGNC:23592]
133418	EMB	embigin [Source:HGNC Symbol;Acc:HGNC:30465]
133686	NADK2	NAD kinase 2, mitochondrial [Source:HGNC Symbol;Acc:HGNC:26404]
140825	NEURL2	neuralized E3 ubiquitin protein ligase 2 [Source:HGNC Symbol;Acc:HGNC:16156]
143662	MUC15	mucin 15, cell surface associated [Source:HGNC Symbol;Acc:HGNC:14956]
144363	ETFRF1	electron transfer flavoprotein regulatory factor 1 [Source:HGNC Symbol;Acc:HGNC:27052]
146395	GSG1L	GSG1 like [Source:HGNC Symbol;Acc:HGNC:28283]
148281	SYT6	synaptotagmin 6 [Source:HGNC Symbol;Acc:HGNC:18638]
148398	SAMD11	sterile alpha motif domain containing 11 [Source:HGNC Symbol;Acc:HGNC:28706]
150472	ZNG1B	Zn regulated GTPase metalloprotein activator 1B [Source:HGNC Symbol;Acc:HGNC:17907]
150726	FBXO41	F-box protein 41 [Source:HGNC Symbol;Acc:HGNC:29409]
157378	TMEM65	transmembrane protein 65 [Source:HGNC Symbol;Acc:HGNC:25203]
159296	NKX2-3	NK2 homeobox 3 [Source:HGNC Symbol;Acc:HGNC:7836]
1602	DACH1	dachshund family transcription factor 1 [Source:HGNC Symbol;Acc:HGNC:2663]
160518	DENND5B	DENN domain containing 5B [Source:HGNC Symbol;Acc:HGNC:28338]
160897	GPR180	G protein-coupled receptor 180 [Source:HGNC Symbol;Acc:HGNC:28899]
163255	ZNF540	zinc finger protein 540 [Source:HGNC Symbol;Acc:HGNC:25331]
163486	DENND1B	DENN domain containing 1B [Source:HGNC Symbol;Acc:HGNC:28404]
1652	DDT	D-dopachrome tautomerase [Source:HGNC Symbol;Acc:HGNC:2732]
170082	TCEANC	transcription elongation factor A N-terminal and central domain containing [Source:HGNC Symbol;Acc:HGNC:28277]
1953	MEGF6	multiple EGF like domains 6 [Source:HGNC Symbol;Acc:HGNC:3232]
201161	CENPV	centromere protein V [Source:HGNC Symbol;Acc:HGNC:29920]
2012	EMP1	epithelial membrane protein 1 [Source:HGNC Symbol;Acc:HGNC:3333]
201475	RAB12	RAB12, member RAS oncogene family [Source:HGNC Symbol;Acc:HGNC:31332]
204801	NLRP11	NLR family pyrin domain containing 11 [Source:HGNC Symbol;Acc:HGNC:22945]
205251	MTLN	mitoregulin [Source:HGNC Symbol;Acc:HGNC:27339]
2059	EPS8	epidermal growth factor receptor pathway substrate 8 [Source:HGNC Symbol;Acc:HGNC:3420]
2166	FAAH	fatty acid amide hydrolase [Source:HGNC Symbol;Acc:HGNC:3553]
222611	ADGRF2P	adhesion G protein-coupled receptor F2, pseudogene [Source:HGNC Symbol;Acc:HGNC:18991]
22835	ZFP30	ZFP30 zinc finger protein [Source:HGNC Symbol;Acc:HGNC:29555]
22944	KIN	Kin17 DNA and RNA binding protein [Source:HGNC Symbol;Acc:HGNC:6327]
23036	ZNF292	zinc finger protein 292 [Source:HGNC Symbol;Acc:HGNC:18410]
23256	SCFD1	sec1 family domain containing 1 [Source:HGNC Symbol;Acc:HGNC:20726]
23259	DDHD2	DDHD domain containing 2 [Source:HGNC Symbol;Acc:HGNC:29106]
23287	AGTPBP1	ATP/GTP binding carboxypeptidase 1 [Source:HGNC Symbol;Acc:HGNC:17258]
23301	EHBP1	EH domain binding protein 1 [Source:HGNC Symbol;Acc:HGNC:29144]
23322	RPGRIP1L	RPGRIP1 like [Source:HGNC Symbol;Acc:HGNC:29168]
23392	ECPAS	Ecm29 proteasome adaptor and scaffold [Source:HGNC Symbol;Acc:HGNC:29020]
23405	DICER1	dicer 1, ribonuclease III [Source:HGNC Symbol;Acc:HGNC:17098]
23469	PHF3	PHD finger protein 3 [Source:HGNC Symbol;Acc:HGNC:8921]
23576	DDAH1	dimethylarginine dimethylaminohydrolase 1 [Source:HGNC Symbol;Acc:HGNC:2715]
23588	KLHDC2	kelch domain containing 2 [Source:HGNC Symbol;Acc:HGNC:20231]
23623	RUSC1	RUN and SH3 domain containing 1 [Source:HGNC Symbol;Acc:HGNC:17153]
253782	CERS6	ceramide synthase 6 [Source:HGNC Symbol;Acc:HGNC:23826]
255324	EPGN	epithelial mitogen [Source:HGNC Symbol;Acc:HGNC:17470]
255928	SYT14	synaptotagmin 14 [Source:HGNC Symbol;Acc:HGNC:23143]
25936	NSL1	NSL1 component of MIS12 kinetochore complex [Source:HGNC Symbol;Acc:HGNC:24548]
25937	WWTR1	WW domain containing transcription regulator 1 [Source:HGNC Symbol;Acc:HGNC:24042]
25977	NECAP1	NECAP endocytosis associated 1 [Source:HGNC Symbol;Acc:HGNC:24539]
26049	FAM169A	family with sequence similarity 169 member A [Source:HGNC Symbol;Acc:HGNC:29138]
26127	FGFR1OP2	FGFR1 oncogene partner 2 [Source:HGNC Symbol;Acc:HGNC:23098]
261726	TIPRL	TOR signaling pathway regulator [Source:HGNC Symbol;Acc:HGNC:30231]
26263	FBXO22	F-box protein 22 [Source:HGNC Symbol;Acc:HGNC:13593]
26520	TIMM9	translocase of inner mitochondrial membrane 9 [Source:HGNC Symbol;Acc:HGNC:11819]
26585	GREM1	gremlin 1, DAN family BMP antagonist [Source:HGNC Symbol;Acc:HGNC:2001]
2665	GDI2	GDP dissociation inhibitor 2 [Source:HGNC Symbol;Acc:HGNC:4227]
26953	RANBP6	RAN binding protein 6 [Source:HGNC Symbol;Acc:HGNC:9851]
26996	GPR160	G protein-coupled receptor 160 [Source:HGNC Symbol;Acc:HGNC:23693]
2706	GJB2	gap junction protein beta 2 [Source:HGNC Symbol;Acc:HGNC:4284]
2823	GPM6A	glycoprotein M6A [Source:HGNC Symbol;Acc:HGNC:4460]
283537	SLC46A3	solute carrier family 46 member 3 [Source:HGNC Symbol;Acc:HGNC:27501]
2850	GPR27	G protein-coupled receptor 27 [Source:HGNC Symbol;Acc:HGNC:4482]
285154	CYP1B1-AS1	CYP1B1 antisense RNA 1 [Source:HGNC Symbol;Acc:HGNC:28543]
285195	SLC9A9	solute carrier family 9 member A9 [Source:HGNC Symbol;Acc:HGNC:20653]
285489	DOK7	docking protein 7 [Source:HGNC Symbol;Acc:HGNC:26594]
286499	FAM133A	family with sequence similarity 133 member A [Source:HGNC Symbol;Acc:HGNC:26748]
28755	TRAC	T cell receptor alpha constant [Source:HGNC Symbol;Acc:HGNC:12029]
28962	OSTM1	osteoclastogenesis associated transmembrane protein 1 [Source:HGNC Symbol;Acc:HGNC:21652]
29081	METTL5	methyltransferase 5, N6-adenosine [Source:HGNC Symbol;Acc:HGNC:25006]
29094	LGALSL	galectin like [Source:HGNC Symbol;Acc:HGNC:25012]
29903	CCDC106	coiled-coil domain containing 106 [Source:HGNC Symbol;Acc:HGNC:30181]
2992	GYG1	glycogenin 1 [Source:HGNC Symbol;Acc:HGNC:4699]
30061	SLC40A1	solute carrier family 40 member 1 [Source:HGNC Symbol;Acc:HGNC:10909]
317662	FAM149B1	family with sequence similarity 149 member B1 [Source:HGNC Symbol;Acc:HGNC:29162]
3209	HOXA13	homeobox A13 [Source:HGNC Symbol;Acc:HGNC:5102]
339318	ZNF181	zinc finger protein 181 [Source:HGNC Symbol;Acc:HGNC:12971]
344838	PAQR9	progestin and adipoQ receptor family member 9 [Source:HGNC Symbol;Acc:HGNC:30131]
359845	RFLNB	refilin B [Source:HGNC Symbol;Acc:HGNC:28705]
360023	ZBTB41	zinc finger and BTB domain containing 41 [Source:HGNC Symbol;Acc:HGNC:24819]
3638	INSIG1	insulin induced gene 1 [Source:HGNC Symbol;Acc:HGNC:6083]
3763	KCNJ6	potassium inwardly rectifying channel subfamily J member 6 [Source:HGNC Symbol;Acc:HGNC:6267]
376940	ZC3H6	zinc finger CCCH-type containing 6 [Source:HGNC Symbol;Acc:HGNC:24762]
386597	GRASLND	glycosaminoglycan regulatory associated long non-coding RNA [Source:HGNC Symbol;Acc:HGNC:30963]
387763	C11orf96	chromosome 11 open reading frame 96 [Source:HGNC Symbol;Acc:HGNC:38675]
388536	ZNF790	zinc finger protein 790 [Source:HGNC Symbol;Acc:HGNC:33114]
388714	FMO6P	flavin containing dimethylaniline monoxygenase 6, pseudogene [Source:HGNC Symbol;Acc:HGNC:24024]
388722	C1orf53	chromosome 1 open reading frame 53 [Source:HGNC Symbol;Acc:HGNC:30003]
388753	COA6	cytochrome c oxidase assembly factor 6 [Source:HGNC Symbol;Acc:HGNC:18025]
388789	SMIM26	small integral membrane protein 26 [Source:HGNC Symbol;Acc:HGNC:43430]
389119	INKA1	inka box actin regulator 1 [Source:HGNC Symbol;Acc:HGNC:32480]
389524	GTF2IRD2B	GTF2I repeat domain containing 2B [Source:HGNC Symbol;Acc:HGNC:33125]
401093	MBNL1-AS1	MBNL1 antisense RNA 1 [Source:HGNC Symbol;Acc:HGNC:44584]
403	ARL3	ADP ribosylation factor like GTPase 3 [Source:HGNC Symbol;Acc:HGNC:694]
414328	IDNK	IDNK gluconokinase [Source:HGNC Symbol;Acc:HGNC:31367]
4287	ATXN3	ataxin 3 [Source:HGNC Symbol;Acc:HGNC:7106]
4291	MLF1	myeloid leukemia factor 1 [Source:HGNC Symbol;Acc:HGNC:7125]
440078	FAM66C	family with sequence similarity 66 member C [Source:HGNC Symbol;Acc:HGNC:21644]
441046	GUSBP5	GUSB pseudogene 5 [Source:HGNC Symbol;Acc:HGNC:42319]
4511	MT-TC	mitochondrially encoded tRNA-Cys (UGU/C) [Source:HGNC Symbol;Acc:HGNC:7477]
4570	MT-TN	mitochondrially encoded tRNA-Asn (AAU/C) [Source:HGNC Symbol;Acc:HGNC:7493]
4646	MYO6	myosin VI [Source:HGNC Symbol;Acc:HGNC:7605]
4674	NAP1L2	nucleosome assembly protein 1 like 2 [Source:HGNC Symbol;Acc:HGNC:7638]
4730	NDUFV2P1	NADH:ubiquinone oxidoreductase core subunit V2 pseudogene 1 [Source:HGNC Symbol;Acc:HGNC:7718]
5066	PAM	peptidylglycine alpha-amidating monooxygenase [Source:HGNC Symbol;Acc:HGNC:8596]
51009	DERL2	derlin 2 [Source:HGNC Symbol;Acc:HGNC:17943]
51012	PRELID3B	PRELI domain containing 3B [Source:HGNC Symbol;Acc:HGNC:15892]
51018	RRP15	ribosomal RNA processing 15 homolog [Source:HGNC Symbol;Acc:HGNC:24255]
51026	GOLT1B	golgi transport 1B [Source:HGNC Symbol;Acc:HGNC:20175]
51097	SCCPDH	saccharopine dehydrogenase (putative) [Source:HGNC Symbol;Acc:HGNC:24275]
51098	IFT52	intraflagellar transport 52 [Source:HGNC Symbol;Acc:HGNC:15901]
51133	KCTD3	potassium channel tetramerization domain containing 3 [Source:HGNC Symbol;Acc:HGNC:21305]
51230	PHF20	PHD finger protein 20 [Source:HGNC Symbol;Acc:HGNC:16098]
5126	PCSK2	proprotein convertase subtilisin/kexin type 2 [Source:HGNC Symbol;Acc:HGNC:8744]
51290	ERGIC2	ERGIC and golgi 2 [Source:HGNC Symbol;Acc:HGNC:30208]
51348	KLRF1	killer cell lectin like receptor F1 [Source:HGNC Symbol;Acc:HGNC:13342]
51377	UCHL5	ubiquitin C-terminal hydrolase L5 [Source:HGNC Symbol;Acc:HGNC:19678]
51506	UFC1	ubiquitin-fold modifier conjugating enzyme 1 [Source:HGNC Symbol;Acc:HGNC:26941]
51714	SELENOT	selenoprotein T [Source:HGNC Symbol;Acc:HGNC:18136]
5184	PEPD	peptidase D [Source:HGNC Symbol;Acc:HGNC:8840]
5203	PFDN4	prefoldin subunit 4 [Source:HGNC Symbol;Acc:HGNC:8868]
5358	PLS3	plastin 3 [Source:HGNC Symbol;Acc:HGNC:9091]
53981	CPSF2	cleavage and polyadenylation specific factor 2 [Source:HGNC Symbol;Acc:HGNC:2325]
54112	GPR88	G protein-coupled receptor 88 [Source:HGNC Symbol;Acc:HGNC:4539]
54499	TMCO1	transmembrane and coiled-coil domains 1 [Source:HGNC Symbol;Acc:HGNC:18188]
54511	HMGCLL1	3-hydroxy-3-methylglutaryl-CoA lyase like 1 [Source:HGNC Symbol;Acc:HGNC:21359]
5475	PPEF1	protein phosphatase with EF-hand domain 1 [Source:HGNC Symbol;Acc:HGNC:9243]
54951	COMMD8	COMM domain containing 8 [Source:HGNC Symbol;Acc:HGNC:26036]
54953	ODR4	odr-4 GPCR localization factor homolog [Source:HGNC Symbol;Acc:HGNC:24299]
55024	BANK1	B cell scaffold protein with ankyrin repeats 1 [Source:HGNC Symbol;Acc:HGNC:18233]
55196	RESF1	retroelement silencing factor 1 [Source:HGNC Symbol;Acc:HGNC:25559]
55364	IMPACT	impact RWD domain protein [Source:HGNC Symbol;Acc:HGNC:20387]
55509	BATF3	basic leucine zipper ATF-like transcription factor 3 [Source:HGNC Symbol;Acc:HGNC:28915]
55709	KBTBD4	kelch repeat and BTB domain containing 4 [Source:HGNC Symbol;Acc:HGNC:23761]
55726	INTS13	integrator complex subunit 13 [Source:HGNC Symbol;Acc:HGNC:20174]
55754	TMEM30A	transmembrane protein 30A [Source:HGNC Symbol;Acc:HGNC:16667]
55757	UGGT2	UDP-glucose glycoprotein glucosyltransferase 2 [Source:HGNC Symbol;Acc:HGNC:15664]
55803	ADAP2	ArfGAP with dual PH domains 2 [Source:HGNC Symbol;Acc:HGNC:16487]
55847	CISD1	CDGSH iron sulfur domain 1 [Source:HGNC Symbol;Acc:HGNC:30880]
55863	TMEM126B	transmembrane protein 126B [Source:HGNC Symbol;Acc:HGNC:30883]
55871	ZNG1A	Zn regulated GTPase metalloprotein activator 1A [Source:HGNC Symbol;Acc:HGNC:17134]
56062	KLHL4	kelch like family member 4 [Source:HGNC Symbol;Acc:HGNC:6355]
56261	GPCPD1	glycerophosphocholine phosphodiesterase 1 [Source:HGNC Symbol;Acc:HGNC:26957]
56605	ERO1B	endoplasmic reticulum oxidoreductase 1 beta [Source:HGNC Symbol;Acc:HGNC:14355]
56950	SMYD2	SET and MYND domain containing 2 [Source:HGNC Symbol;Acc:HGNC:20982]
57147	SCYL3	SCY1 like pseudokinase 3 [Source:HGNC Symbol;Acc:HGNC:19285]
57150	SMIM8	small integral membrane protein 8 [Source:HGNC Symbol;Acc:HGNC:21401]
57188	ADAMTSL3	ADAMTS like 3 [Source:HGNC Symbol;Acc:HGNC:14633]
57407	NMRAL1	NmrA like redox sensor 1 [Source:HGNC Symbol;Acc:HGNC:24987]
57409	MIF4GD	MIF4G domain containing [Source:HGNC Symbol;Acc:HGNC:24030]
57447	NDRG2	NDRG family member 2 [Source:HGNC Symbol;Acc:HGNC:14460]
57560	IFT80	intraflagellar transport 80 [Source:HGNC Symbol;Acc:HGNC:29262]
58480	RHOU	ras homolog family member U [Source:HGNC Symbol;Acc:HGNC:17794]
58516	SINHCAF	SIN3-HDAC complex associated factor [Source:HGNC Symbol;Acc:HGNC:30702]
5965	RECQL	RecQ like helicase [Source:HGNC Symbol;Acc:HGNC:9948]
60529	ALX4	ALX homeobox 4 [Source:HGNC Symbol;Acc:HGNC:450]
6343	SCT	secretin [Source:HGNC Symbol;Acc:HGNC:10607]
63939	FAM217B	family with sequence similarity 217 member B [Source:HGNC Symbol;Acc:HGNC:16170]
64129	TINAGL1	tubulointerstitial nephritis antigen like 1 [Source:HGNC Symbol;Acc:HGNC:19168]
64130	LIN7B	lin-7 homolog B, crumbs cell polarity complex component [Source:HGNC Symbol;Acc:HGNC:17788]
642236	FRG1JP	FSHD region gene 1 family member J, pseudogene [Source:HGNC Symbol;Acc:HGNC:51768]
642946	FLVCR1-DT	FLVCR1 divergent transcript [Source:HGNC Symbol;Acc:HGNC:39077]
643723	LYPLAL1-DT	LYPLAL1 divergent transcript [Source:HGNC Symbol;Acc:HGNC:50560]
6451	SH3BGRL	SH3 domain binding glutamate rich protein like [Source:HGNC Symbol;Acc:HGNC:10823]
646270	ELL2P1	elongation factor for RNA polymerase II 2 pseudogene 1 [Source:HGNC Symbol;Acc:HGNC:39343]
64710	NUCKS1	nuclear casein kinase and cyclin dependent kinase substrate 1 [Source:HGNC Symbol;Acc:HGNC:29923]
647219	ASCL5	achaete-scute family bHLH transcription factor 5 [Source:HGNC Symbol;Acc:HGNC:33169]
64801	ARV1	ARV1 homolog, fatty acid homeostasis modulator [Source:HGNC Symbol;Acc:HGNC:29561]
64901	RANBP17	RAN binding protein 17 [Source:HGNC Symbol;Acc:HGNC:14428]
65008	MRPL1	mitochondrial ribosomal protein L1 [Source:HGNC Symbol;Acc:HGNC:14275]
6505	SLC1A1	solute carrier family 1 member 1 [Source:HGNC Symbol;Acc:HGNC:10939]
6581	SLC22A3	solute carrier family 22 member 3 [Source:HGNC Symbol;Acc:HGNC:10967]
6596	HLTF	helicase like transcription factor [Source:HGNC Symbol;Acc:HGNC:11099]
670	BPHL	biphenyl hydrolase like [Source:HGNC Symbol;Acc:HGNC:1094]
6785	ELOVL4	ELOVL fatty acid elongase 4 [Source:HGNC Symbol;Acc:HGNC:14415]
678655	CD27-AS1	CD27 antisense RNA 1 [Source:HGNC Symbol;Acc:HGNC:43896]
692247	LMNTD2-AS1	LMNTD2 antisense RNA 1 [Source:HGNC Symbol;Acc:HGNC:41204]
6990	DYNLT3	dynein light chain Tctex-type 3 [Source:HGNC Symbol;Acc:HGNC:11694]
708	C1QBP	complement C1q binding protein [Source:HGNC Symbol;Acc:HGNC:1243]
7257	TSNAX	translin associated factor X [Source:HGNC Symbol;Acc:HGNC:12380]
728116	ZBTB8B	zinc finger and BTB domain containing 8B [Source:HGNC Symbol;Acc:HGNC:37057]
728264	CARMN	cardiac mesoderm enhancer-associated non-coding RNA [Source:HGNC Symbol;Acc:HGNC:42872]
728755	MIR3171HG	MIR3171 host gene [Source:HGNC Symbol;Acc:HGNC:56193]
729156	GTF2IRD1P1	GTF2I repeat domain containing 1 pseudogene 1 [Source:HGNC Symbol;Acc:HGNC:44136]
729967	MORN2	MORN repeat containing 2 [Source:HGNC Symbol;Acc:HGNC:30166]
7351	UCP2	uncoupling protein 2 [Source:HGNC Symbol;Acc:HGNC:12518]
767599	SNORD114-21	small nucleolar RNA, C/D box 114-21 [Source:HGNC Symbol;Acc:HGNC:33009]
7775	ZNF232	zinc finger protein 232 [Source:HGNC Symbol;Acc:HGNC:13026]
78998	RHPN1-AS1	RHPN1 antisense RNA 1 (head to head) [Source:HGNC Symbol;Acc:HGNC:28457]
79038	ZFYVE21	zinc finger FYVE-type containing 21 [Source:HGNC Symbol;Acc:HGNC:20760]
79041	TMEM38A	transmembrane protein 38A [Source:HGNC Symbol;Acc:HGNC:28462]
79582	SPAG16	sperm associated antigen 16 [Source:HGNC Symbol;Acc:HGNC:23225]
79635	CCDC121	coiled-coil domain containing 121 [Source:HGNC Symbol;Acc:HGNC:25833]
79729	SH3D21	SH3 domain containing 21 [Source:HGNC Symbol;Acc:HGNC:26236]
79896	THNSL1	threonine synthase like 1 [Source:HGNC Symbol;Acc:HGNC:26160]
80144	FRAS1	Fraser extracellular matrix complex subunit 1 [Source:HGNC Symbol;Acc:HGNC:19185]
80167	ABHD18	abhydrolase domain containing 18 [Source:HGNC Symbol;Acc:HGNC:26111]
80298	MTERF2	mitochondrial transcription termination factor 2 [Source:HGNC Symbol;Acc:HGNC:30779]
80818	ZNF436	zinc finger protein 436 [Source:HGNC Symbol;Acc:HGNC:20814]
81611	ANP32E	acidic nuclear phosphoprotein 32 family member E [Source:HGNC Symbol;Acc:HGNC:16673]
81627	TRMT1L	tRNA methyltransferase 1 like [Source:HGNC Symbol;Acc:HGNC:16782]
83479	DDX59	DEAD-box helicase 59 [Source:HGNC Symbol;Acc:HGNC:25360]
83547	RILP	Rab interacting lysosomal protein [Source:HGNC Symbol;Acc:HGNC:30266]
83690	CRISPLD1	cysteine rich secretory protein LCCL domain containing 1 [Source:HGNC Symbol;Acc:HGNC:18206]
83719	YPEL3	yippee like 3 [Source:HGNC Symbol;Acc:HGNC:18327]
83939	EIF2A	eukaryotic translation initiation factor 2A [Source:HGNC Symbol;Acc:HGNC:3254]
83940	TATDN1	TatD DNase domain containing 1 [Source:HGNC Symbol;Acc:HGNC:24220]
84224	NBPF3	NBPF member 3 [Source:HGNC Symbol;Acc:HGNC:25076]
84255	SLC37A3	solute carrier family 37 member 3 [Source:HGNC Symbol;Acc:HGNC:20651]
84307	ZNF397	zinc finger protein 397 [Source:HGNC Symbol;Acc:HGNC:18818]
84320	ACBD6	acyl-CoA binding domain containing 6 [Source:HGNC Symbol;Acc:HGNC:23339]
84525	HOPX	HOP homeobox [Source:HGNC Symbol;Acc:HGNC:24961]
84557	MAP1LC3A	microtubule associated protein 1 light chain 3 alpha [Source:HGNC Symbol;Acc:HGNC:6838]
84775	ZNF607	zinc finger protein 607 [Source:HGNC Symbol;Acc:HGNC:28192]
84817	TXNDC17	thioredoxin domain containing 17 [Source:HGNC Symbol;Acc:HGNC:28218]
84826	SFT2D3	SFT2 domain containing 3 [Source:HGNC Symbol;Acc:HGNC:28767]
84848	MIR503HG	MIR503 host gene [Source:HGNC Symbol;Acc:HGNC:28258]
8497	PPFIA4	PTPRF interacting protein alpha 4 [Source:HGNC Symbol;Acc:HGNC:9248]
85004	RERG	RAS like estrogen regulated growth inhibitor [Source:HGNC Symbol;Acc:HGNC:15980]
85415	RHPN2	rhophilin Rho GTPase binding protein 2 [Source:HGNC Symbol;Acc:HGNC:19974]
85444	LRRCC1	leucine rich repeat and coiled-coil centrosomal protein 1 [Source:HGNC Symbol;Acc:HGNC:29373]
8732	RNGTT	RNA guanylyltransferase and 5'-phosphatase [Source:HGNC Symbol;Acc:HGNC:10073]
8774	NAPG	NSF attachment protein gamma [Source:HGNC Symbol;Acc:HGNC:7642]
8781	PSPHP1	phosphoserine phosphatase pseudogene 1 [Source:HGNC Symbol;Acc:HGNC:9578]
90843	TCEAL8	transcription elongation factor A like 8 [Source:HGNC Symbol;Acc:HGNC:28683]
9097	USP14	ubiquitin specific peptidase 14 [Source:HGNC Symbol;Acc:HGNC:12612]
92342	METTL18	methyltransferase 18, RPL3 N3(tau)-histidine [Source:HGNC Symbol;Acc:HGNC:28793]
92703	TMEM183A	transmembrane protein 183A [Source:HGNC Symbol;Acc:HGNC:20173]
93099	DMKN	dermokine [Source:HGNC Symbol;Acc:HGNC:25063]
9412	MED21	mediator complex subunit 21 [Source:HGNC Symbol;Acc:HGNC:11473]
9851	KIAA0753	KIAA0753 [Source:HGNC Symbol;Acc:HGNC:29110]
9976	CLEC2B	C-type lectin domain family 2 member B [Source:HGNC Symbol;Acc:HGNC:2053]
9994	CASP8AP2	caspase 8 associated protein 2 [Source:HGNC Symbol;Acc:HGNC:1510]

## Sheet: TableS5b_Fig7b_KEGG_G5_downreg
Overlap Results
Collection(s):	CP:KEGG_LEGACY
# overlaps shown:	20
# genesets in collections:	186
# genes in comparison (n):	474
# genes in universe (N):	42577
Gene Set Name	# Genes in Gene Set (K)	Description	# Genes in Overlap (k)	k/K	p-value	FDR q-value	log p-val
KEGG_PATHWAYS_IN_CANCER	325	Pathways in cancer	18	0.0554	3.46e-08	6.44e-06	7.46092
KEGG_TOLL_LIKE_RECEPTOR_SIGNALING_PATHWAY	102	Toll-like receptor signaling pathway	9	0.0882	2.23e-06	0.000182	5.6517
KEGG_PATHOGENIC_ESCHERICHIA_COLI_INFECTION	56	Pathogenic Escherichia coli infection	7	0.125	2.94e-06	0.000182	5.53165
KEGG_MAPK_SIGNALING_PATHWAY	267	MAPK signaling pathway	13	0.0487	1.11e-05	0.000517	4.95468
KEGG_FOCAL_ADHESION	199	Focal adhesion	11	0.0553	1.63e-05	0.000544	4.78781
KEGG_CHRONIC_MYELOID_LEUKEMIA	73	Chronic myeloid leukemia	7	0.0959	1.75e-05	0.000544	4.75696
KEGG_SMALL_CELL_LUNG_CANCER	84	Small cell lung cancer	7	0.0833	4.39e-05	0.00117	4.35754
KEGG_NOD_LIKE_RECEPTOR_SIGNALING_PATHWAY	62	NOD-like receptor signaling pathway	6	0.0968	6.69e-05	0.00156	4.17457
KEGG_BLADDER_CANCER	42	Bladder cancer	5	0.119	0.000101	0.0021	3.99568
KEGG_VIRAL_MYOCARDITIS	70	Viral myocarditis	6	0.0857	0.000132	0.00246	3.87943
KEGG_REGULATION_OF_ACTIN_CYTOSKELETON	213	Regulation of actin cytoskeleton	10	0.0469	0.000153	0.00258	3.81531
KEGG_B_CELL_RECEPTOR_SIGNALING_PATHWAY	75	B cell receptor signaling pathway	6	0.08	0.000194	0.00301	3.7122
KEGG_CYTOSOLIC_DNA_SENSING_PATHWAY	55	Cytosolic DNA-sensing pathway	5	0.0909	0.000368	0.00527	3.43415
KEGG_GAP_JUNCTION	90	Gap junction	6	0.0667	0.000522	0.00649	3.28233
KEGG_CELL_CYCLE	125	Cell cycle	7	0.056	0.000523	0.00649	3.2815
KEGG_ENDOCYTOSIS	181	Endocytosis	8	0.0442	0.00102	0.0118	2.9914
KEGG_PANCREATIC_CANCER	70	Pancreatic cancer	5	0.0714	0.00112	0.0122	2.95078
KEGG_RIG_I_LIKE_RECEPTOR_SIGNALING_PATHWAY	71	RIG-I-like receptor signaling pathway	5	0.0704	0.00119	0.0123	2.92445
KEGG_ADHERENS_JUNCTION	73	Adherens junction	5	0.0685	0.00135	0.0132	2.86967
KEGG_HEMATOPOIETIC_CELL_LINEAGE	87	Hematopoietic cell lineage	5	0.0575	0.00293	0.0256	2.53313
Gene/Gene Set Overlap Matrix
Entrez Gene Id	Gene Symbol	Gene Description	KEGG_PATHWAYS_IN_CANCER	KEGG_TOLL_LIKE_RECEPTOR_SIGNALING_PATHWAY	KEGG_PATHOGENIC_ESCHERICHIA_COLI_INFECTION	KEGG_MAPK_SIGNALING_PATHWAY	KEGG_FOCAL_ADHESION	KEGG_CHRONIC_MYELOID_LEUKEMIA	KEGG_SMALL_CELL_LUNG_CANCER	KEGG_NOD_LIKE_RECEPTOR_SIGNALING_PATHWAY	KEGG_BLADDER_CANCER	KEGG_VIRAL_MYOCARDITIS	KEGG_REGULATION_OF_ACTIN_CYTOSKELETON	KEGG_B_CELL_RECEPTOR_SIGNALING_PATHWAY	KEGG_CYTOSOLIC_DNA_SENSING_PATHWAY	KEGG_GAP_JUNCTION	KEGG_CELL_CYCLE	KEGG_ENDOCYTOSIS	KEGG_PANCREATIC_CANCER	KEGG_RIG_I_LIKE_RECEPTOR_SIGNALING_PATHWAY	KEGG_ADHERENS_JUNCTION	KEGG_HEMATOPOIETIC_CELL_LINEAGE
4790	NFKB1	nuclear factor kappa B subunit 1 [Source:HGNC Symbol;Acc:HGNC:7794]	KEGG_PATHWAYS_IN_CANCER	KEGG_TOLL_LIKE_RECEPTOR_SIGNALING_PATHWAY		KEGG_MAPK_SIGNALING_PATHWAY		KEGG_CHRONIC_MYELOID_LEUKEMIA	KEGG_SMALL_CELL_LUNG_CANCER	KEGG_NOD_LIKE_RECEPTOR_SIGNALING_PATHWAY				KEGG_B_CELL_RECEPTOR_SIGNALING_PATHWAY	KEGG_CYTOSOLIC_DNA_SENSING_PATHWAY				KEGG_PANCREATIC_CANCER	KEGG_RIG_I_LIKE_RECEPTOR_SIGNALING_PATHWAY
5605	MAP2K2	mitogen-activated protein kinase kinase 2 [Source:HGNC Symbol;Acc:HGNC:6842]	KEGG_PATHWAYS_IN_CANCER	KEGG_TOLL_LIKE_RECEPTOR_SIGNALING_PATHWAY		KEGG_MAPK_SIGNALING_PATHWAY		KEGG_CHRONIC_MYELOID_LEUKEMIA			KEGG_BLADDER_CANCER		KEGG_REGULATION_OF_ACTIN_CYTOSKELETON	KEGG_B_CELL_RECEPTOR_SIGNALING_PATHWAY		KEGG_GAP_JUNCTION
7189	TRAF6	TNF receptor associated factor 6 [Source:HGNC Symbol;Acc:HGNC:12036]	KEGG_PATHWAYS_IN_CANCER	KEGG_TOLL_LIKE_RECEPTOR_SIGNALING_PATHWAY		KEGG_MAPK_SIGNALING_PATHWAY			KEGG_SMALL_CELL_LUNG_CANCER	KEGG_NOD_LIKE_RECEPTOR_SIGNALING_PATHWAY								KEGG_ENDOCYTOSIS		KEGG_RIG_I_LIKE_RECEPTOR_SIGNALING_PATHWAY
3576	CXCL8	C-X-C motif chemokine ligand 8 [Source:HGNC Symbol;Acc:HGNC:6025]	KEGG_PATHWAYS_IN_CANCER	KEGG_TOLL_LIKE_RECEPTOR_SIGNALING_PATHWAY						KEGG_NOD_LIKE_RECEPTOR_SIGNALING_PATHWAY	KEGG_BLADDER_CANCER									KEGG_RIG_I_LIKE_RECEPTOR_SIGNALING_PATHWAY
25	ABL1	ABL proto-oncogene 1, non-receptor tyrosine kinase [Source:HGNC Symbol;Acc:HGNC:76]	KEGG_PATHWAYS_IN_CANCER		KEGG_PATHOGENIC_ESCHERICHIA_COLI_INFECTION			KEGG_CHRONIC_MYELOID_LEUKEMIA				KEGG_VIRAL_MYOCARDITIS					KEGG_CELL_CYCLE
2257	FGF12	fibroblast growth factor 12 [Source:HGNC Symbol;Acc:HGNC:3668]	KEGG_PATHWAYS_IN_CANCER			KEGG_MAPK_SIGNALING_PATHWAY							KEGG_REGULATION_OF_ACTIN_CYTOSKELETON
4791	NFKB2	nuclear factor kappa B subunit 2 [Source:HGNC Symbol;Acc:HGNC:7795]	KEGG_PATHWAYS_IN_CANCER			KEGG_MAPK_SIGNALING_PATHWAY
1288	COL4A6	collagen type IV alpha 6 chain [Source:HGNC Symbol;Acc:HGNC:2208]	KEGG_PATHWAYS_IN_CANCER				KEGG_FOCAL_ADHESION		KEGG_SMALL_CELL_LUNG_CANCER
3914	LAMB3	laminin subunit beta 3 [Source:HGNC Symbol;Acc:HGNC:6490]	KEGG_PATHWAYS_IN_CANCER				KEGG_FOCAL_ADHESION		KEGG_SMALL_CELL_LUNG_CANCER
7422	VEGFA	vascular endothelial growth factor A [Source:HGNC Symbol;Acc:HGNC:12680]	KEGG_PATHWAYS_IN_CANCER				KEGG_FOCAL_ADHESION				KEGG_BLADDER_CANCER								KEGG_PANCREATIC_CANCER
1871	E2F3	E2F transcription factor 3 [Source:HGNC Symbol;Acc:HGNC:3115]	KEGG_PATHWAYS_IN_CANCER					KEGG_CHRONIC_MYELOID_LEUKEMIA	KEGG_SMALL_CELL_LUNG_CANCER		KEGG_BLADDER_CANCER						KEGG_CELL_CYCLE		KEGG_PANCREATIC_CANCER
598	BCL2L1	BCL2 like 1 [Source:HGNC Symbol;Acc:HGNC:992]	KEGG_PATHWAYS_IN_CANCER					KEGG_CHRONIC_MYELOID_LEUKEMIA	KEGG_SMALL_CELL_LUNG_CANCER										KEGG_PANCREATIC_CANCER
4088	SMAD3	SMAD family member 3 [Source:HGNC Symbol;Acc:HGNC:6769]	KEGG_PATHWAYS_IN_CANCER					KEGG_CHRONIC_MYELOID_LEUKEMIA									KEGG_CELL_CYCLE		KEGG_PANCREATIC_CANCER		KEGG_ADHERENS_JUNCTION
6776	STAT5A	signal transducer and activator of transcription 5A [Source:HGNC Symbol;Acc:HGNC:11366]	KEGG_PATHWAYS_IN_CANCER					KEGG_CHRONIC_MYELOID_LEUKEMIA
6256	RXRA	retinoid X receptor alpha [Source:HGNC Symbol;Acc:HGNC:10477]	KEGG_PATHWAYS_IN_CANCER						KEGG_SMALL_CELL_LUNG_CANCER
1613	DAPK3	death associated protein kinase 3 [Source:HGNC Symbol;Acc:HGNC:2676]	KEGG_PATHWAYS_IN_CANCER								KEGG_BLADDER_CANCER
5467	PPARD	peroxisome proliferator activated receptor delta [Source:HGNC Symbol;Acc:HGNC:9235]	KEGG_PATHWAYS_IN_CANCER
7170	TPM3	tropomyosin 3 [Source:HGNC Symbol;Acc:HGNC:12012]	KEGG_PATHWAYS_IN_CANCER
929	CD14	CD14 molecule [Source:HGNC Symbol;Acc:HGNC:1628]		KEGG_TOLL_LIKE_RECEPTOR_SIGNALING_PATHWAY	KEGG_PATHOGENIC_ESCHERICHIA_COLI_INFECTION	KEGG_MAPK_SIGNALING_PATHWAY							KEGG_REGULATION_OF_ACTIN_CYTOSKELETON									KEGG_HEMATOPOIETIC_CELL_LINEAGE
6352	CCL5	C-C motif chemokine ligand 5 [Source:HGNC Symbol;Acc:HGNC:10632]		KEGG_TOLL_LIKE_RECEPTOR_SIGNALING_PATHWAY						KEGG_NOD_LIKE_RECEPTOR_SIGNALING_PATHWAY					KEGG_CYTOSOLIC_DNA_SENSING_PATHWAY
3665	IRF7	interferon regulatory factor 7 [Source:HGNC Symbol;Acc:HGNC:6122]		KEGG_TOLL_LIKE_RECEPTOR_SIGNALING_PATHWAY											KEGG_CYTOSOLIC_DNA_SENSING_PATHWAY					KEGG_RIG_I_LIKE_RECEPTOR_SIGNALING_PATHWAY
9641	IKBKE	inhibitor of nuclear factor kappa B kinase subunit epsilon [Source:HGNC Symbol;Acc:HGNC:14552]		KEGG_TOLL_LIKE_RECEPTOR_SIGNALING_PATHWAY											KEGG_CYTOSOLIC_DNA_SENSING_PATHWAY					KEGG_RIG_I_LIKE_RECEPTOR_SIGNALING_PATHWAY
148022	TICAM1	TIR domain containing adaptor molecule 1 [Source:HGNC Symbol;Acc:HGNC:18348]		KEGG_TOLL_LIKE_RECEPTOR_SIGNALING_PATHWAY
2534	FYN	FYN proto-oncogene, Src family tyrosine kinase [Source:HGNC Symbol;Acc:HGNC:4037]			KEGG_PATHOGENIC_ESCHERICHIA_COLI_INFECTION		KEGG_FOCAL_ADHESION					KEGG_VIRAL_MYOCARDITIS									KEGG_ADHERENS_JUNCTION
203068	TUBB	tubulin beta class I [Source:HGNC Symbol;Acc:HGNC:20778]			KEGG_PATHOGENIC_ESCHERICHIA_COLI_INFECTION											KEGG_GAP_JUNCTION
347733	TUBB2B	tubulin beta 2B class IIb [Source:HGNC Symbol;Acc:HGNC:30829]			KEGG_PATHOGENIC_ESCHERICHIA_COLI_INFECTION											KEGG_GAP_JUNCTION
7280	TUBB2A	tubulin beta 2A class IIa [Source:HGNC Symbol;Acc:HGNC:12412]			KEGG_PATHOGENIC_ESCHERICHIA_COLI_INFECTION											KEGG_GAP_JUNCTION
9181	ARHGEF2	Rho/Rac guanine nucleotide exchange factor 2 [Source:HGNC Symbol;Acc:HGNC:682]			KEGG_PATHOGENIC_ESCHERICHIA_COLI_INFECTION
2318	FLNC	filamin C [Source:HGNC Symbol;Acc:HGNC:3756]				KEGG_MAPK_SIGNALING_PATHWAY	KEGG_FOCAL_ADHESION
7867	MAPKAPK3	MAPK activated protein kinase 3 [Source:HGNC Symbol;Acc:HGNC:6888]				KEGG_MAPK_SIGNALING_PATHWAY
1850	DUSP8	dual specificity phosphatase 8 [Source:HGNC Symbol;Acc:HGNC:3074]				KEGG_MAPK_SIGNALING_PATHWAY
5971	RELB	RELB proto-oncogene, NF-kB subunit [Source:HGNC Symbol;Acc:HGNC:9956]				KEGG_MAPK_SIGNALING_PATHWAY
6722	SRF	serum response factor [Source:HGNC Symbol;Acc:HGNC:11291]				KEGG_MAPK_SIGNALING_PATHWAY
9448	MAP4K4	mitogen-activated protein kinase kinase kinase kinase 4 [Source:HGNC Symbol;Acc:HGNC:6866]				KEGG_MAPK_SIGNALING_PATHWAY
9693	RAPGEF2	Rap guanine nucleotide exchange factor 2 [Source:HGNC Symbol;Acc:HGNC:16854]				KEGG_MAPK_SIGNALING_PATHWAY
7410	VAV2	vav guanine nucleotide exchange factor 2 [Source:HGNC Symbol;Acc:HGNC:12658]					KEGG_FOCAL_ADHESION						KEGG_REGULATION_OF_ACTIN_CYTOSKELETON	KEGG_B_CELL_RECEPTOR_SIGNALING_PATHWAY
896	CCND3	cyclin D3 [Source:HGNC Symbol;Acc:HGNC:1585]					KEGG_FOCAL_ADHESION										KEGG_CELL_CYCLE
2889	RAPGEF1	Rap guanine nucleotide exchange factor 1 [Source:HGNC Symbol;Acc:HGNC:4568]					KEGG_FOCAL_ADHESION
2324	FLT4	fms related receptor tyrosine kinase 4 [Source:HGNC Symbol;Acc:HGNC:3767]					KEGG_FOCAL_ADHESION
1292	COL6A2	collagen type VI alpha 2 chain [Source:HGNC Symbol;Acc:HGNC:2212]					KEGG_FOCAL_ADHESION
7448	VTN	vitronectin [Source:HGNC Symbol;Acc:HGNC:12724]					KEGG_FOCAL_ADHESION
2920	CXCL2	C-X-C motif chemokine ligand 2 [Source:HGNC Symbol;Acc:HGNC:4603]								KEGG_NOD_LIKE_RECEPTOR_SIGNALING_PATHWAY
4210	MEFV	MEFV innate immunity regulator, pyrin [Source:HGNC Symbol;Acc:HGNC:6998]								KEGG_NOD_LIKE_RECEPTOR_SIGNALING_PATHWAY
3689	ITGB2	integrin subunit beta 2 [Source:HGNC Symbol;Acc:HGNC:6155]										KEGG_VIRAL_MYOCARDITIS	KEGG_REGULATION_OF_ACTIN_CYTOSKELETON
4627	MYH9	myosin heavy chain 9 [Source:HGNC Symbol;Acc:HGNC:7579]										KEGG_VIRAL_MYOCARDITIS	KEGG_REGULATION_OF_ACTIN_CYTOSKELETON
3133	HLA-E	major histocompatibility complex, class I, E [Source:HGNC Symbol;Acc:HGNC:4962]										KEGG_VIRAL_MYOCARDITIS						KEGG_ENDOCYTOSIS
3127	HLA-DRB5	major histocompatibility complex, class II, DR beta 5 [Source:HGNC Symbol;Acc:HGNC:4953]										KEGG_VIRAL_MYOCARDITIS										KEGG_HEMATOPOIETIC_CELL_LINEAGE
10458	BAIAP2	BAR/IMD domain containing adaptor protein 2 [Source:HGNC Symbol;Acc:HGNC:947]											KEGG_REGULATION_OF_ACTIN_CYTOSKELETON								KEGG_ADHERENS_JUNCTION
7074	TIAM1	TIAM Rac1 associated GEF 1 [Source:HGNC Symbol;Acc:HGNC:11805]											KEGG_REGULATION_OF_ACTIN_CYTOSKELETON
4478	MSN	moesin [Source:HGNC Symbol;Acc:HGNC:7373]											KEGG_REGULATION_OF_ACTIN_CYTOSKELETON
8874	ARHGEF7	Rho guanine nucleotide exchange factor 7 [Source:HGNC Symbol;Acc:HGNC:15607]											KEGG_REGULATION_OF_ACTIN_CYTOSKELETON
8519	IFITM1	interferon induced transmembrane protein 1 [Source:HGNC Symbol;Acc:HGNC:5412]												KEGG_B_CELL_RECEPTOR_SIGNALING_PATHWAY
974	CD79B	CD79b molecule [Source:HGNC Symbol;Acc:HGNC:1699]												KEGG_B_CELL_RECEPTOR_SIGNALING_PATHWAY
975	CD81	CD81 molecule [Source:HGNC Symbol;Acc:HGNC:1701]												KEGG_B_CELL_RECEPTOR_SIGNALING_PATHWAY
661	POLR3D	RNA polymerase III subunit D [Source:HGNC Symbol;Acc:HGNC:1080]													KEGG_CYTOSOLIC_DNA_SENSING_PATHWAY
1453	CSNK1D	casein kinase 1 delta [Source:HGNC Symbol;Acc:HGNC:2452]														KEGG_GAP_JUNCTION
3710	ITPR3	inositol 1,4,5-trisphosphate receptor type 3 [Source:HGNC Symbol;Acc:HGNC:6182]														KEGG_GAP_JUNCTION
4172	MCM3	minichromosome maintenance complex component 3 [Source:HGNC Symbol;Acc:HGNC:6945]															KEGG_CELL_CYCLE
8243	SMC1A	structural maintenance of chromosomes 1A [Source:HGNC Symbol;Acc:HGNC:11111]															KEGG_CELL_CYCLE
8555	CDC14B	cell division cycle 14B [Source:HGNC Symbol;Acc:HGNC:1719]															KEGG_CELL_CYCLE
1785	DNM2	dynamin 2 [Source:HGNC Symbol;Acc:HGNC:2974]																KEGG_ENDOCYTOSIS
10938	EHD1	EH domain containing 1 [Source:HGNC Symbol;Acc:HGNC:3242]																KEGG_ENDOCYTOSIS
23550	PSD4	pleckstrin and Sec7 domain containing 4 [Source:HGNC Symbol;Acc:HGNC:19096]																KEGG_ENDOCYTOSIS
26119	LDLRAP1	low density lipoprotein receptor adaptor protein 1 [Source:HGNC Symbol;Acc:HGNC:18640]																KEGG_ENDOCYTOSIS
55048	VPS37C	VPS37C subunit of ESCRT-I [Source:HGNC Symbol;Acc:HGNC:26097]																KEGG_ENDOCYTOSIS
9146	HGS	hepatocyte growth factor-regulated tyrosine kinase substrate [Source:HGNC Symbol;Acc:HGNC:4897]																KEGG_ENDOCYTOSIS
5770	PTPN1	protein tyrosine phosphatase non-receptor type 1 [Source:HGNC Symbol;Acc:HGNC:9642]																			KEGG_ADHERENS_JUNCTION
5797	PTPRM	protein tyrosine phosphatase receptor type M [Source:HGNC Symbol;Acc:HGNC:9675]																			KEGG_ADHERENS_JUNCTION
3563	IL3RA	interleukin 3 receptor subunit alpha [Source:HGNC Symbol;Acc:HGNC:6012]																				KEGG_HEMATOPOIETIC_CELL_LINEAGE
3589	IL11	interleukin 11 [Source:HGNC Symbol;Acc:HGNC:5966]																				KEGG_HEMATOPOIETIC_CELL_LINEAGE
1435	CSF1	colony stimulating factor 1 [Source:HGNC Symbol;Acc:HGNC:2432]																				KEGG_HEMATOPOIETIC_CELL_LINEAGE
396	ARHGDIA	Rho GDP dissociation inhibitor alpha [Source:HGNC Symbol;Acc:HGNC:678]
80301	PLEKHO2	pleckstrin homology domain containing O2 [Source:HGNC Symbol;Acc:HGNC:30026]
57521	RPTOR	regulatory associated protein of MTOR complex 1 [Source:HGNC Symbol;Acc:HGNC:30287]
2997	GYS1	glycogen synthase 1 [Source:HGNC Symbol;Acc:HGNC:4706]
2194	FASN	fatty acid synthase [Source:HGNC Symbol;Acc:HGNC:3594]
4277	MICB	MHC class I polypeptide-related sequence B [Source:HGNC Symbol;Acc:HGNC:7091]
2356	FPGS	folylpolyglutamate synthase [Source:HGNC Symbol;Acc:HGNC:3824]
2643	GCH1	GTP cyclohydrolase 1 [Source:HGNC Symbol;Acc:HGNC:4193]
8553	BHLHE40	basic helix-loop-helix family member e40 [Source:HGNC Symbol;Acc:HGNC:1046]
10555	AGPAT2	1-acylglycerol-3-phosphate O-acyltransferase 2 [Source:HGNC Symbol;Acc:HGNC:325]
84803	GPAT3	glycerol-3-phosphate acyltransferase 3 [Source:HGNC Symbol;Acc:HGNC:28157]
3931	LCAT	lecithin-cholesterol acyltransferase [Source:HGNC Symbol;Acc:HGNC:6522]
9489	PGS1	phosphatidylglycerophosphate synthase 1 [Source:HGNC Symbol;Acc:HGNC:30029]
823	CAPN1	calpain 1 [Source:HGNC Symbol;Acc:HGNC:1476]
4756	NEO1	neogenin 1 [Source:HGNC Symbol;Acc:HGNC:7754]
6891	TAP2	transporter 2, ATP binding cassette subfamily B member [Source:HGNC Symbol;Acc:HGNC:44]
6892	TAPBP	TAP binding protein [Source:HGNC Symbol;Acc:HGNC:11566]
27339	PRPF19	pre-mRNA processing factor 19 [Source:HGNC Symbol;Acc:HGNC:17896]
7317	UBA1	ubiquitin like modifier activating enzyme 1 [Source:HGNC Symbol;Acc:HGNC:12469]
22954	TRIM32	tripartite motif containing 32 [Source:HGNC Symbol;Acc:HGNC:16380]
63893	UBE2O	ubiquitin conjugating enzyme E2 O [Source:HGNC Symbol;Acc:HGNC:29554]
5528	PPP2R5D	protein phosphatase 2 regulatory subunit B'delta [Source:HGNC Symbol;Acc:HGNC:9312]
81839	VANGL1	VANGL planar cell polarity protein 1 [Source:HGNC Symbol;Acc:HGNC:15512]
4855	NOTCH4	notch receptor 4 [Source:HGNC Symbol;Acc:HGNC:7884]
2114	ETS2	ETS proto-oncogene 2, transcription factor [Source:HGNC Symbol;Acc:HGNC:3489]
5211	PFKL	phosphofructokinase, liver type [Source:HGNC Symbol;Acc:HGNC:8876]
226	ALDOA	aldolase, fructose-bisphosphate A [Source:HGNC Symbol;Acc:HGNC:414]
6494	SIPA1	signal-induced proliferation-associated 1 [Source:HGNC Symbol;Acc:HGNC:10885]
8309	ACOX2	acyl-CoA oxidase 2 [Source:HGNC Symbol;Acc:HGNC:120]
4864	NPC1	NPC intracellular cholesterol transporter 1 [Source:HGNC Symbol;Acc:HGNC:7897]
57192	MCOLN1	mucolipin TRP cation channel 1 [Source:HGNC Symbol;Acc:HGNC:13356]
7805	LAPTM5	lysosomal protein transmembrane 5 [Source:HGNC Symbol;Acc:HGNC:29612]
9374	PPT2	palmitoyl-protein thioesterase 2 [Source:HGNC Symbol;Acc:HGNC:9326]
56623	INPP5E	inositol polyphosphate-5-phosphatase E [Source:HGNC Symbol;Acc:HGNC:21474]
8871	SYNJ2	synaptojanin 2 [Source:HGNC Symbol;Acc:HGNC:11504]
10992	SF3B2	splicing factor 3b subunit 2 [Source:HGNC Symbol;Acc:HGNC:10769]
55696	RBM22	RNA binding motif protein 22 [Source:HGNC Symbol;Acc:HGNC:25503]
84950	PRPF38A	pre-mRNA processing factor 38A [Source:HGNC Symbol;Acc:HGNC:25930]
259307	IL4I1	interleukin 4 induced 1 [Source:HGNC Symbol;Acc:HGNC:19094]
1786	DNMT1	DNA methyltransferase 1 [Source:HGNC Symbol;Acc:HGNC:2976]
1948	EFNB2	ephrin B2 [Source:HGNC Symbol;Acc:HGNC:3227]
1969	EPHA2	EPH receptor A2 [Source:HGNC Symbol;Acc:HGNC:3386]
84153	RNASEH2C	ribonuclease H2 subunit C [Source:HGNC Symbol;Acc:HGNC:24116]
8564	KMO	kynurenine 3-monooxygenase [Source:HGNC Symbol;Acc:HGNC:6381]
9429	ABCG2	ATP binding cassette subfamily G member 2 (Junior blood group) [Source:HGNC Symbol;Acc:HGNC:74]
113878	DTX2	deltex E3 ubiquitin ligase 2 [Source:HGNC Symbol;Acc:HGNC:15973]
1909	EDNRA	endothelin receptor type A [Source:HGNC Symbol;Acc:HGNC:3179]
4536	MT-ND2	mitochondrially encoded NADH:ubiquinone oxidoreductase core subunit 2 [Source:HGNC Symbol;Acc:HGNC:7456]
2861	GPR37	G protein-coupled receptor 37 [Source:HGNC Symbol;Acc:HGNC:4494]
2152	F3	coagulation factor III, tissue factor [Source:HGNC Symbol;Acc:HGNC:3541]
5327	PLAT	plasminogen activator, tissue type [Source:HGNC Symbol;Acc:HGNC:9051]
9223	MAGI1	membrane associated guanylate kinase, WW and PDZ domain containing 1 [Source:HGNC Symbol;Acc:HGNC:946]
93643	TJAP1	tight junction associated protein 1 [Source:HGNC Symbol;Acc:HGNC:17949]
6648	SOD2	superoxide dismutase 2 [Source:HGNC Symbol;Acc:HGNC:11180]
476	ATP1A1	ATPase Na+/K+ transporting subunit alpha 1 [Source:HGNC Symbol;Acc:HGNC:799]
392255	GDF6	growth differentiation factor 6 [Source:HGNC Symbol;Acc:HGNC:4221]
1841	DTYMK	deoxythymidylate kinase [Source:HGNC Symbol;Acc:HGNC:3061]
6737	TRIM21	tripartite motif containing 21 [Source:HGNC Symbol;Acc:HGNC:11312]
25942	SIN3A	SIN3 transcription regulator family member A [Source:HGNC Symbol;Acc:HGNC:19353]
9635	CLCA2	chloride channel accessory 2 [Source:HGNC Symbol;Acc:HGNC:2016]
6204	RPS10	ribosomal protein S10 [Source:HGNC Symbol;Acc:HGNC:10383]
5705	PSMC5	proteasome 26S subunit, ATPase 5 [Source:HGNC Symbol;Acc:HGNC:9552]
84444	DOT1L	DOT1 like histone lysine methyltransferase [Source:HGNC Symbol;Acc:HGNC:24948]
57505	AARS2	alanyl-tRNA synthetase 2, mitochondrial [Source:HGNC Symbol;Acc:HGNC:21022]
10825	NEU3	neuraminidase 3 [Source:HGNC Symbol;Acc:HGNC:7760]
4968	OGG1	8-oxoguanine DNA glycosylase [Source:HGNC Symbol;Acc:HGNC:8125]
2731	GLDC	glycine decarboxylase [Source:HGNC Symbol;Acc:HGNC:4313]
442117	GALNTL6	polypeptide N-acetylgalactosaminyltransferase like 6 [Source:HGNC Symbol;Acc:HGNC:33844]
2137	EXTL3	exostosin like glycosyltransferase 3 [Source:HGNC Symbol;Acc:HGNC:3518]
10317	B3GALT5	beta-1,3-galactosyltransferase 5 [Source:HGNC Symbol;Acc:HGNC:920]
6730	SRP68	signal recognition particle 68 [Source:HGNC Symbol;Acc:HGNC:11302]
11332	ACOT7	acyl-CoA thioesterase 7 [Source:HGNC Symbol;Acc:HGNC:24157]
4047	LSS	lanosterol synthase [Source:HGNC Symbol;Acc:HGNC:6708]
100009676	ZBTB11-AS1	ZBTB11 antisense RNA 1 [Source:HGNC Symbol;Acc:HGNC:48573]
10003	NAALAD2	N-acetylated alpha-linked acidic dipeptidase 2 [Source:HGNC Symbol;Acc:HGNC:14526]
100131827	ZNF717	zinc finger protein 717 [Source:HGNC Symbol;Acc:HGNC:29448]
100133205	LINC00240	long intergenic non-protein coding RNA 240 [Source:HGNC Symbol;Acc:HGNC:18772]
100133612	LINC01134	long intergenic non-protein coding RNA 1134 [Source:HGNC Symbol;Acc:HGNC:49449]
100270867	RPS6P12	ribosomal protein S6 pseudogene 12 [Source:HGNC Symbol;Acc:HGNC:36375]
100506392	SLC16A1-AS1	SLC16A1 antisense RNA 1 [Source:HGNC Symbol;Acc:HGNC:49445]
100507420	LINC01605	long intergenic non-protein coding RNA 1605 [Source:HGNC Symbol;Acc:HGNC:51654]
10066	SCAMP2	secretory carrier membrane protein 2 [Source:HGNC Symbol;Acc:HGNC:10564]
10076	PTPRU	protein tyrosine phosphatase receptor type U [Source:HGNC Symbol;Acc:HGNC:9683]
100861519	GDNF-AS1	GDNF antisense RNA 1 [Source:HGNC Symbol;Acc:HGNC:43592]
100874207	ST3GAL6-AS1	ST3GAL6 antisense RNA 1 [Source:HGNC Symbol;Acc:HGNC:40828]
10174	SORBS3	sorbin and SH3 domain containing 3 [Source:HGNC Symbol;Acc:HGNC:30907]
101927280	LINC02208	long intergenic non-protein coding RNA 2208 [Source:HGNC Symbol;Acc:HGNC:52978]
101928969	RHOXF1-AS1	RHOXF1 antisense RNA 1 [Source:HGNC Symbol;Acc:HGNC:51582]
10226	PLIN3	perilipin 3 [Source:HGNC Symbol;Acc:HGNC:16893]
102724362	SPINT1-AS1	SPINT1 antisense RNA 1 [Source:HGNC Symbol;Acc:HGNC:53162]
10396	ATP8A1	ATPase phospholipid transporting 8A1 [Source:HGNC Symbol;Acc:HGNC:13531]
10432	RBM14	RNA binding motif protein 14 [Source:HGNC Symbol;Acc:HGNC:14219]
10444	ZER1	zyg-11 related cell cycle regulator [Source:HGNC Symbol;Acc:HGNC:30960]
10498	CARM1	coactivator associated arginine methyltransferase 1 [Source:HGNC Symbol;Acc:HGNC:23393]
10524	KAT5	lysine acetyltransferase 5 [Source:HGNC Symbol;Acc:HGNC:5275]
105372840	LINC01694	long intergenic non-protein coding RNA 1694 [Source:HGNC Symbol;Acc:HGNC:52481]
105373869	LINC01614	long intergenic non-protein coding RNA 1614 [Source:HGNC Symbol;Acc:HGNC:51847]
105374885	LINC02521	long intergenic non-protein coding RNA 2521 [Source:HGNC Symbol;Acc:HGNC:53560]
105376843	SNHG25	small nucleolar RNA host gene 25 [Source:HGNC Symbol;Acc:HGNC:51534]
105377378	ENSG00000288781	novel transcript
10589	DRAP1	DR1 associated protein 1 [Source:HGNC Symbol;Acc:HGNC:3019]
10869	USP19	ubiquitin specific peptidase 19 [Source:HGNC Symbol;Acc:HGNC:12617]
11070	TMEM115	transmembrane protein 115 [Source:HGNC Symbol;Acc:HGNC:30055]
11100	HNRNPUL1	heterogeneous nuclear ribonucleoprotein U like 1 [Source:HGNC Symbol;Acc:HGNC:17011]
11140	CDC37	cell division cycle 37, HSP90 cochaperone [Source:HGNC Symbol;Acc:HGNC:1735]
11182	SLC2A6	solute carrier family 2 member 6 [Source:HGNC Symbol;Acc:HGNC:11011]
11187	PKP3	plakophilin 3 [Source:HGNC Symbol;Acc:HGNC:9025]
112464	CAVIN3	caveolae associated protein 3 [Source:HGNC Symbol;Acc:HGNC:9400]
11270	NRM	nurim [Source:HGNC Symbol;Acc:HGNC:8003]
112802	KRT71	keratin 71 [Source:HGNC Symbol;Acc:HGNC:28927]
113829	SLC35A4	solute carrier family 35 member A4 [Source:HGNC Symbol;Acc:HGNC:20753]
114787	GPRIN1	G protein regulated inducer of neurite outgrowth 1 [Source:HGNC Symbol;Acc:HGNC:24835]
114788	CSMD3	CUB and Sushi multiple domains 3 [Source:HGNC Symbol;Acc:HGNC:19291]
114884	OSBPL10	oxysterol binding protein like 10 [Source:HGNC Symbol;Acc:HGNC:16395]
117246	FTSJ3	FtsJ RNA 2'-O-methyltransferase 3 [Source:HGNC Symbol;Acc:HGNC:17136]
118429	ANTXR2	ANTXR cell adhesion molecule 2 [Source:HGNC Symbol;Acc:HGNC:21732]
1192	CLIC1	chloride intracellular channel 1 [Source:HGNC Symbol;Acc:HGNC:2062]
1198	CLK3	CDC like kinase 3 [Source:HGNC Symbol;Acc:HGNC:2071]
124565	SLC38A10	solute carrier family 38 member 10 [Source:HGNC Symbol;Acc:HGNC:28237]
124739	USP43	ubiquitin specific peptidase 43 [Source:HGNC Symbol;Acc:HGNC:20072]
1264	CNN1	calponin 1 [Source:HGNC Symbol;Acc:HGNC:2155]
127002	ATXN7L2	ataxin 7 like 2 [Source:HGNC Symbol;Acc:HGNC:28713]
127544	RNF19B	ring finger protein 19B [Source:HGNC Symbol;Acc:HGNC:26886]
1305	COL13A1	collagen type XIII alpha 1 chain [Source:HGNC Symbol;Acc:HGNC:2190]
130512932	LINC03108	long intergenic non-protein coding RNA 3108 [Source:HGNC Symbol;Acc:HGNC:56844]
143678	FREY1	Frey regulator of sperm-oocyte fusion 1 [Source:HGNC Symbol;Acc:HGNC:37213]
146705	TEPSIN	TEPSIN adaptor related protein complex 4 accessory protein [Source:HGNC Symbol;Acc:HGNC:26458]
146712	B3GNTL1	UDP-GlcNAc:betaGal beta-1,3-N-acetylglucosaminyltransferase like 1 [Source:HGNC Symbol;Acc:HGNC:21727]
147372	CCBE1	collagen and calcium binding EGF domains 1 [Source:HGNC Symbol;Acc:HGNC:29426]
1486	CTBS	chitobiase [Source:HGNC Symbol;Acc:HGNC:2496]
148932	MOB3C	MOB kinase activator 3C [Source:HGNC Symbol;Acc:HGNC:29800]
152002	XXYLT1	xyloside xylosyltransferase 1 [Source:HGNC Symbol;Acc:HGNC:26639]
153443	SRFBP1	serum response factor binding protein 1 [Source:HGNC Symbol;Acc:HGNC:26333]
159195	USP54	ubiquitin specific peptidase 54 [Source:HGNC Symbol;Acc:HGNC:23513]
161357	MDGA2	MAM domain containing glycosylphosphatidylinositol anchor 2 [Source:HGNC Symbol;Acc:HGNC:19835]
162972	ZNF550	zinc finger protein 550 [Source:HGNC Symbol;Acc:HGNC:28643]
168400	DDX53	DEAD-box helicase 53 [Source:HGNC Symbol;Acc:HGNC:20083]
170954	PPP1R18	protein phosphatase 1 regulatory subunit 18 [Source:HGNC Symbol;Acc:HGNC:29413]
176	ACAN	aggrecan [Source:HGNC Symbol;Acc:HGNC:319]
1809	DPYSL3	dihydropyrimidinase like 3 [Source:HGNC Symbol;Acc:HGNC:3015]
1938	EEF2	eukaryotic translation elongation factor 2 [Source:HGNC Symbol;Acc:HGNC:3214]
1939	EIF2D	eukaryotic translation initiation factor 2D [Source:HGNC Symbol;Acc:HGNC:6583]
1959	EGR2	early growth response 2 [Source:HGNC Symbol;Acc:HGNC:3239]
2000	ELF4	E74 like ETS transcription factor 4 [Source:HGNC Symbol;Acc:HGNC:3319]
2011	MARK2	microtubule affinity regulating kinase 2 [Source:HGNC Symbol;Acc:HGNC:3332]
202	CRYBG1	crystallin beta-gamma domain containing 1 [Source:HGNC Symbol;Acc:HGNC:356]
207107	SFTA1P	surfactant associated 1, lncRNA [Source:HGNC Symbol;Acc:HGNC:18383]
2119	ETV5	ETS variant transcription factor 5 [Source:HGNC Symbol;Acc:HGNC:3494]
2140	EYA3	EYA transcriptional coactivator and phosphatase 3 [Source:HGNC Symbol;Acc:HGNC:3521]
2176	FANCC	FA complementation group C [Source:HGNC Symbol;Acc:HGNC:3584]
219855	SLC37A2	solute carrier family 37 member 2 [Source:HGNC Symbol;Acc:HGNC:20644]
221178	SPATA13	spermatogenesis associated 13 [Source:HGNC Symbol;Acc:HGNC:23222]
2262	GPC5	glypican 5 [Source:HGNC Symbol;Acc:HGNC:4453]
22904	SBNO2	strawberry notch homolog 2 [Source:HGNC Symbol;Acc:HGNC:29158]
23	ABCF1	ATP binding cassette subfamily F member 1 [Source:HGNC Symbol;Acc:HGNC:70]
23034	SAMD4A	sterile alpha motif domain containing 4A [Source:HGNC Symbol;Acc:HGNC:23023]
23129	PLXND1	plexin D1 [Source:HGNC Symbol;Acc:HGNC:9107]
23132	RAD54L2	RAD54 like 2 [Source:HGNC Symbol;Acc:HGNC:29123]
23139	MAST2	microtubule associated serine/threonine kinase 2 [Source:HGNC Symbol;Acc:HGNC:19035]
23207	PLEKHM2	pleckstrin homology and RUN domain containing M2 [Source:HGNC Symbol;Acc:HGNC:29131]
23210	JMJD6	jumonji domain containing 6, arginine demethylase and lysine hydroxylase [Source:HGNC Symbol;Acc:HGNC:19355]
23268	DNMBP	dynamin binding protein [Source:HGNC Symbol;Acc:HGNC:30373]
23304	UBR2	ubiquitin protein ligase E3 component n-recognin 2 [Source:HGNC Symbol;Acc:HGNC:21289]
23345	SYNE1	spectrin repeat containing nuclear envelope protein 1 [Source:HGNC Symbol;Acc:HGNC:17089]
23370	ARHGEF18	Rho/Rac guanine nucleotide exchange factor 18 [Source:HGNC Symbol;Acc:HGNC:17090]
23511	NUP188	nucleoporin 188 [Source:HGNC Symbol;Acc:HGNC:17859]
23558	WBP2	WW domain binding protein 2 [Source:HGNC Symbol;Acc:HGNC:12738]
23648	SSBP3	single stranded DNA binding protein 3 [Source:HGNC Symbol;Acc:HGNC:15674]
23676	SMPX	small muscle protein X-linked [Source:HGNC Symbol;Acc:HGNC:11122]
23677	SH3BP4	SH3 domain binding protein 4 [Source:HGNC Symbol;Acc:HGNC:10826]
2537	IFI6	interferon alpha inducible protein 6 [Source:HGNC Symbol;Acc:HGNC:4054]
254102	EHBP1L1	EH domain binding protein 1 like 1 [Source:HGNC Symbol;Acc:HGNC:30682]
256764	WDR72	WD repeat domain 72 [Source:HGNC Symbol;Acc:HGNC:26790]
257364	SNX33	sorting nexin 33 [Source:HGNC Symbol;Acc:HGNC:28468]
25792	CIZ1	CDKN1A interacting zinc finger protein 1 [Source:HGNC Symbol;Acc:HGNC:16744]
25841	ABTB2	ankyrin repeat and BTB domain containing 2 [Source:HGNC Symbol;Acc:HGNC:23842]
25894	PLEKHG4	pleckstrin homology and RhoGEF domain containing G4 [Source:HGNC Symbol;Acc:HGNC:24501]
25920	NELFB	negative elongation factor complex member B [Source:HGNC Symbol;Acc:HGNC:24324]
25987	TSKU	tsukushi, small leucine rich proteoglycan [Source:HGNC Symbol;Acc:HGNC:28850]
26086	GPSM1	G protein signaling modulator 1 [Source:HGNC Symbol;Acc:HGNC:17858]
2626	GATA4	GATA binding protein 4 [Source:HGNC Symbol;Acc:HGNC:4173]
26353	HSPB8	heat shock protein family B (small) member 8 [Source:HGNC Symbol;Acc:HGNC:30171]
2649	NR6A1	nuclear receptor subfamily 6 group A member 1 [Source:HGNC Symbol;Acc:HGNC:7985]
26502	NARF	nuclear prelamin A recognition factor [Source:HGNC Symbol;Acc:HGNC:29916]
27010	TPK1	thiamin pyrophosphokinase 1 [Source:HGNC Symbol;Acc:HGNC:17358]
27154	BRPF3	bromodomain and PHD finger containing 3 [Source:HGNC Symbol;Acc:HGNC:14256]
2733	GLE1	GLE1 RNA export mediator [Source:HGNC Symbol;Acc:HGNC:4315]
283373	ANKRD52	ankyrin repeat domain 52 [Source:HGNC Symbol;Acc:HGNC:26614]
284119	CAVIN1	caveolae associated protein 1 [Source:HGNC Symbol;Acc:HGNC:9688]
286	ANK1	ankyrin 1 [Source:HGNC Symbol;Acc:HGNC:492]
28986	MAGEH1	MAGE family member H1 [Source:HGNC Symbol;Acc:HGNC:24092]
29953	TRHDE	thyrotropin releasing hormone degrading enzyme [Source:HGNC Symbol;Acc:HGNC:30748]
3054	HCFC1	host cell factor C1 [Source:HGNC Symbol;Acc:HGNC:4839]
30827	CXXC1	CXXC finger protein 1 [Source:HGNC Symbol;Acc:HGNC:24343]
3136	HLA-H	major histocompatibility complex, class I, H (pseudogene) [Source:HGNC Symbol;Acc:HGNC:4965]
3241	HPCAL1	hippocalcin like 1 [Source:HGNC Symbol;Acc:HGNC:5145]
327	APEH	acylaminoacyl-peptide hydrolase [Source:HGNC Symbol;Acc:HGNC:586]
3396	MRPL58	mitochondrial ribosomal protein L58 [Source:HGNC Symbol;Acc:HGNC:5359]
339665	SLC35E4	solute carrier family 35 member E4 [Source:HGNC Symbol;Acc:HGNC:17058]
345651	ACTBL2	actin beta like 2 [Source:HGNC Symbol;Acc:HGNC:17780]
348013	TMEM255B	transmembrane protein 255B [Source:HGNC Symbol;Acc:HGNC:28297]
3487	IGFBP4	insulin like growth factor binding protein 4 [Source:HGNC Symbol;Acc:HGNC:5473]
357	SHROOM2	shroom family member 2 [Source:HGNC Symbol;Acc:HGNC:630]
3619	INCENP	inner centromere protein [Source:HGNC Symbol;Acc:HGNC:6058]
3659	IRF1	interferon regulatory factor 1 [Source:HGNC Symbol;Acc:HGNC:6116]
3720	JARID2	jumonji and AT-rich interaction domain containing 2 [Source:HGNC Symbol;Acc:HGNC:6196]
3833	KIFC1	kinesin family member C1 [Source:HGNC Symbol;Acc:HGNC:6389]
388407	LINC02875	long intergenic non-protein coding RNA 2875 [Source:HGNC Symbol;Acc:HGNC:32699]
388558	ZNF808	zinc finger protein 808 [Source:HGNC Symbol;Acc:HGNC:33230]
388685	LINC01138	long intergenic non-protein coding RNA 1138 [Source:HGNC Symbol;Acc:HGNC:49454]
390205	LRRC10B	leucine rich repeat containing 10B [Source:HGNC Symbol;Acc:HGNC:37215]
391	RHOG	ras homolog family member G [Source:HGNC Symbol;Acc:HGNC:672]
399665	EEIG1	estrogen-induced osteoclastogenesis regulator 1 [Source:HGNC Symbol;Acc:HGNC:31419]
401335	LINC02902	long intergenic non-protein coding RNA 2902 [Source:HGNC Symbol;Acc:HGNC:34432]
401647	GOLGA7B	golgin A7 family member B [Source:HGNC Symbol;Acc:HGNC:31668]
4034	LRCH4	leucine rich repeats and calponin homology domain containing 4 [Source:HGNC Symbol;Acc:HGNC:6691]
4038	LRP4	LDL receptor related protein 4 [Source:HGNC Symbol;Acc:HGNC:6696]
404093	CUEDC1	CUE domain containing 1 [Source:HGNC Symbol;Acc:HGNC:31350]
4097	MAFG	MAF bZIP transcription factor G [Source:HGNC Symbol;Acc:HGNC:6781]
4107	MAGEA8	MAGE family member A8 [Source:HGNC Symbol;Acc:HGNC:6806]
4134	MAP4	microtubule associated protein 4 [Source:HGNC Symbol;Acc:HGNC:6862]
4145	MATK	megakaryocyte-associated tyrosine kinase [Source:HGNC Symbol;Acc:HGNC:6906]
4221	MEN1	menin 1 [Source:HGNC Symbol;Acc:HGNC:7010]
4232	MEST	mesoderm specific transcript [Source:HGNC Symbol;Acc:HGNC:7028]
4337	MOCS1	molybdenum cofactor synthesis 1 [Source:HGNC Symbol;Acc:HGNC:7190]
440416	CCDC144NL-AS1	CCDC144NL antisense RNA 1 [Source:HGNC Symbol;Acc:HGNC:51340]
4493	MT1E	metallothionein 1E [Source:HGNC Symbol;Acc:HGNC:7397]
4549	MT-RNR1	mitochondrially encoded 12S rRNA [Source:HGNC Symbol;Acc:HGNC:7470]
4550	MT-RNR2	mitochondrially encoded 16S rRNA [Source:HGNC Symbol;Acc:HGNC:7471]
4692	NDN	necdin, MAGE family member [Source:HGNC Symbol;Acc:HGNC:7675]
4814	NINJ1	ninjurin 1 [Source:HGNC Symbol;Acc:HGNC:7824]
5045	FURIN	furin, paired basic amino acid cleaving enzyme [Source:HGNC Symbol;Acc:HGNC:8568]
51204	TACO1	translational activator of cytochrome c oxidase I [Source:HGNC Symbol;Acc:HGNC:24316]
51296	SLC15A3	solute carrier family 15 member 3 [Source:HGNC Symbol;Acc:HGNC:18068]
51651	PTRH2	peptidyl-tRNA hydrolase 2 [Source:HGNC Symbol;Acc:HGNC:24265]
5251	PHEX	phosphate regulating endopeptidase X-linked [Source:HGNC Symbol;Acc:HGNC:8918]
5316	PKNOX1	PBX/knotted 1 homeobox 1 [Source:HGNC Symbol;Acc:HGNC:9022]
53838	C11orf24	chromosome 11 open reading frame 24 [Source:HGNC Symbol;Acc:HGNC:1174]
54020	SLC37A1	solute carrier family 37 member 1 [Source:HGNC Symbol;Acc:HGNC:11024]
54101	RIPK4	receptor interacting serine/threonine kinase 4 [Source:HGNC Symbol;Acc:HGNC:496]
5429	POLH	DNA polymerase eta [Source:HGNC Symbol;Acc:HGNC:9181]
54438	GFOD1	Gfo/Idh/MocA-like oxidoreductase domain containing 1 [Source:HGNC Symbol;Acc:HGNC:21096]
54555	DDX49	DEAD-box helicase 49 [Source:HGNC Symbol;Acc:HGNC:18684]
54625	PARP14	poly(ADP-ribose) polymerase family member 14 [Source:HGNC Symbol;Acc:HGNC:29232]
54662	TBC1D13	TBC1 domain family member 13 [Source:HGNC Symbol;Acc:HGNC:25571]
54676	GTPBP2	GTP binding protein 2 [Source:HGNC Symbol;Acc:HGNC:4670]
54726	OTUD4	OTU deubiquitinase 4 [Source:HGNC Symbol;Acc:HGNC:24949]
54839	LRRC49	leucine rich repeat containing 49 [Source:HGNC Symbol;Acc:HGNC:25965]
55095	SAMD4B	sterile alpha motif domain containing 4B [Source:HGNC Symbol;Acc:HGNC:25492]
55170	PRMT6	protein arginine methyltransferase 6 [Source:HGNC Symbol;Acc:HGNC:18241]
55171	TBCCD1	TBCC domain containing 1 [Source:HGNC Symbol;Acc:HGNC:25546]
55174	INTS10	integrator complex subunit 10 [Source:HGNC Symbol;Acc:HGNC:25548]
55182	RNF220	ring finger protein 220 [Source:HGNC Symbol;Acc:HGNC:25552]
55254	TMEM39A	transmembrane protein 39A [Source:HGNC Symbol;Acc:HGNC:25600]
55320	MIS18BP1	MIS18 binding protein 1 [Source:HGNC Symbol;Acc:HGNC:20190]
55324	ABCF3	ATP binding cassette subfamily F member 3 [Source:HGNC Symbol;Acc:HGNC:72]
55362	TMEM63B	transmembrane protein 63B [Source:HGNC Symbol;Acc:HGNC:17735]
55612	FERMT1	FERM domain containing kindlin 1 [Source:HGNC Symbol;Acc:HGNC:15889]
55619	DOCK10	dedicator of cytokinesis 10 [Source:HGNC Symbol;Acc:HGNC:23479]
55635	DEPDC1	DEP domain containing 1 [Source:HGNC Symbol;Acc:HGNC:22949]
55668	GPATCH2L	G-patch domain containing 2 like [Source:HGNC Symbol;Acc:HGNC:20210]
55756	INTS9	integrator complex subunit 9 [Source:HGNC Symbol;Acc:HGNC:25592]
55764	IFT122	intraflagellar transport 122 [Source:HGNC Symbol;Acc:HGNC:13556]
5587	PRKD1	protein kinase D1 [Source:HGNC Symbol;Acc:HGNC:9407]
5589	PRKCSH	protein kinase C substrate 80K-H [Source:HGNC Symbol;Acc:HGNC:9411]
55909	BIN3	bridging integrator 3 [Source:HGNC Symbol;Acc:HGNC:1054]
55920	RCC2	regulator of chromosome condensation 2 [Source:HGNC Symbol;Acc:HGNC:30297]
56243	KIAA1217	KIAA1217 [Source:HGNC Symbol;Acc:HGNC:25428]
56704	JPH1	junctophilin 1 [Source:HGNC Symbol;Acc:HGNC:14201]
5673	PSG5	pregnancy specific beta-1-glycoprotein 5 [Source:HGNC Symbol;Acc:HGNC:9522]
57057	TBX20	T-box transcription factor 20 [Source:HGNC Symbol;Acc:HGNC:11598]
57109	REXO4	REX4 homolog, 3'-5' exonuclease [Source:HGNC Symbol;Acc:HGNC:12820]
57130	ATP13A1	ATPase 13A1 [Source:HGNC Symbol;Acc:HGNC:24215]
57140	RNPEPL1	arginyl aminopeptidase like 1 [Source:HGNC Symbol;Acc:HGNC:10079]
57161	PELI2	pellino E3 ubiquitin protein ligase family member 2 [Source:HGNC Symbol;Acc:HGNC:8828]
57169	ZNFX1	zinc finger NFX1-type containing 1 [Source:HGNC Symbol;Acc:HGNC:29271]
57514	ARHGAP31	Rho GTPase activating protein 31 [Source:HGNC Symbol;Acc:HGNC:29216]
57661	PHRF1	PHD and ring finger domains 1 [Source:HGNC Symbol;Acc:HGNC:24351]
5794	PTPRH	protein tyrosine phosphatase receptor type H [Source:HGNC Symbol;Acc:HGNC:9672]
58488	PCTP	phosphatidylcholine transfer protein [Source:HGNC Symbol;Acc:HGNC:8752]
5976	UPF1	UPF1 RNA helicase and ATPase [Source:HGNC Symbol;Acc:HGNC:9962]
6101	RP1	RP1 axonemal microtubule associated [Source:HGNC Symbol;Acc:HGNC:10263]
6242	RTKN	rhotekin [Source:HGNC Symbol;Acc:HGNC:10466]
6294	SAFB	scaffold attachment factor B [Source:HGNC Symbol;Acc:HGNC:10520]
6328	SCN3A	sodium voltage-gated channel alpha subunit 3 [Source:HGNC Symbol;Acc:HGNC:10590]
6331	SCN5A	sodium voltage-gated channel alpha subunit 5 [Source:HGNC Symbol;Acc:HGNC:10593]
63899	NSUN3	NOP2/Sun RNA methyltransferase 3 [Source:HGNC Symbol;Acc:HGNC:26208]
6396	SEC13	SEC13 homolog, nuclear pore and COPII coat complex component [Source:HGNC Symbol;Acc:HGNC:10697]
64093	SMOC1	SPARC related modular calcium binding 1 [Source:HGNC Symbol;Acc:HGNC:20318]
64115	VSIR	V-set immunoregulatory receptor [Source:HGNC Symbol;Acc:HGNC:30085]
642968	FAM163B	family with sequence similarity 163 member B [Source:HGNC Symbol;Acc:HGNC:33277]
64319	FBRS	fibrosin [Source:HGNC Symbol;Acc:HGNC:20442]
645548	HSPD1P6	heat shock protein family D (Hsp60) member 1 pseudogene 6 [Source:HGNC Symbol;Acc:HGNC:5267]
64748	PLPPR2	phospholipid phosphatase related 2 [Source:HGNC Symbol;Acc:HGNC:29566]
64771	ILRUN	inflammation and lipid regulator with UBA-like and NBR1-like domains [Source:HGNC Symbol;Acc:HGNC:21215]
64794	DDX31	DEAD-box helicase 31 [Source:HGNC Symbol;Acc:HGNC:16715]
64855	NIBAN2	niban apoptosis regulator 2 [Source:HGNC Symbol;Acc:HGNC:25282]
64858	DCLRE1B	DNA cross-link repair 1B [Source:HGNC Symbol;Acc:HGNC:17641]
6525	SMTN	smoothelin [Source:HGNC Symbol;Acc:HGNC:11126]
654433	PAX8-AS1	PAX8 antisense RNA 1 [Source:HGNC Symbol;Acc:HGNC:49271]
6590	SLPI	secretory leukocyte peptidase inhibitor [Source:HGNC Symbol;Acc:HGNC:11092]
65998	ZFTA	zinc finger translocation associated [Source:HGNC Symbol;Acc:HGNC:28449]
66000	TMEM108	transmembrane protein 108 [Source:HGNC Symbol;Acc:HGNC:28451]
6602	SMARCD1	SWI/SNF related, matrix associated, actin dependent regulator of chromatin, subfamily d, member 1 [Source:HGNC Symbol;Acc:HGNC:11106]
6603	SMARCD2	SWI/SNF related, matrix associated, actin dependent regulator of chromatin, subfamily d, member 2 [Source:HGNC Symbol;Acc:HGNC:11107]
666	BOK	BCL2 family apoptosis regulator BOK [Source:HGNC Symbol;Acc:HGNC:1087]
684	BST2	bone marrow stromal cell antigen 2 [Source:HGNC Symbol;Acc:HGNC:1119]
6904	TBCD	tubulin folding cofactor D [Source:HGNC Symbol;Acc:HGNC:11581]
6926	TBX3	T-box transcription factor 3 [Source:HGNC Symbol;Acc:HGNC:11602]
6949	TCOF1	treacle ribosome biogenesis factor 1 [Source:HGNC Symbol;Acc:HGNC:11654]
7020	TFAP2A	transcription factor AP-2 alpha [Source:HGNC Symbol;Acc:HGNC:11742]
705	BYSL	bystin like [Source:HGNC Symbol;Acc:HGNC:1157]
7071	KLF10	KLF transcription factor 10 [Source:HGNC Symbol;Acc:HGNC:11810]
7079	TIMP4	TIMP metallopeptidase inhibitor 4 [Source:HGNC Symbol;Acc:HGNC:11823]
7091	TLE4	TLE family member 4, transcriptional corepressor [Source:HGNC Symbol;Acc:HGNC:11840]
7127	TNFAIP2	TNF alpha induced protein 2 [Source:HGNC Symbol;Acc:HGNC:11895]
726	CAPN5	calpain 5 [Source:HGNC Symbol;Acc:HGNC:1482]
7268	TTC4	tetratricopeptide repeat domain 4 [Source:HGNC Symbol;Acc:HGNC:12394]
728294	D2HGDH	D-2-hydroxyglutarate dehydrogenase [Source:HGNC Symbol;Acc:HGNC:28358]
7761	ZNF214	zinc finger protein 214 [Source:HGNC Symbol;Acc:HGNC:13006]
7764	ZNF217	zinc finger protein 217 [Source:HGNC Symbol;Acc:HGNC:13009]
7866	IFRD2	interferon related developmental regulator 2 [Source:HGNC Symbol;Acc:HGNC:5457]
79080	CCDC86	coiled-coil domain containing 86 [Source:HGNC Symbol;Acc:HGNC:28359]
79084	WDR77	WD repeat domain 77 [Source:HGNC Symbol;Acc:HGNC:29652]
79094	CHAC1	ChaC glutathione specific gamma-glutamylcyclotransferase 1 [Source:HGNC Symbol;Acc:HGNC:28680]
7916	PRRC2A	proline rich coiled-coil 2A [Source:HGNC Symbol;Acc:HGNC:13918]
7917	BAG6	BAG cochaperone 6 [Source:HGNC Symbol;Acc:HGNC:13919]
79180	EFHD2	EF-hand domain family member D2 [Source:HGNC Symbol;Acc:HGNC:28670]
7922	SLC39A7	solute carrier family 39 member 7 [Source:HGNC Symbol;Acc:HGNC:4927]
79618	HMBOX1	homeobox containing 1 [Source:HGNC Symbol;Acc:HGNC:26137]
79642	ARSJ	arylsulfatase family member J [Source:HGNC Symbol;Acc:HGNC:26286]
79650	USB1	U6 snRNA biogenesis phosphodiesterase 1 [Source:HGNC Symbol;Acc:HGNC:25792]
79651	RHBDF2	rhomboid 5 homolog 2 [Source:HGNC Symbol;Acc:HGNC:20788]
79674	VEPH1	ventricular zone expressed PH domain containing 1 [Source:HGNC Symbol;Acc:HGNC:25735]
79845	RNF122	ring finger protein 122 [Source:HGNC Symbol;Acc:HGNC:21147]
79986	ZNF702P	zinc finger protein 702, pseudogene [Source:HGNC Symbol;Acc:HGNC:25775]
8000	PSCA	prostate stem cell antigen [Source:HGNC Symbol;Acc:HGNC:9500]
80071	CCDC15	coiled-coil domain containing 15 [Source:HGNC Symbol;Acc:HGNC:25798]
80099	PKD1L1-AS1	PKD1L1 antisense RNA 1 [Source:HGNC Symbol;Acc:HGNC:21911]
8013	NR4A3	nuclear receptor subfamily 4 group A member 3 [Source:HGNC Symbol;Acc:HGNC:7982]
80346	REEP4	receptor accessory protein 4 [Source:HGNC Symbol;Acc:HGNC:26176]
80774	LIMD2	LIM domain containing 2 [Source:HGNC Symbol;Acc:HGNC:28142]
80833	APOL3	apolipoprotein L3 [Source:HGNC Symbol;Acc:HGNC:14868]
80853	KDM7A	lysine demethylase 7A [Source:HGNC Symbol;Acc:HGNC:22224]
81034	SLC25A32	solute carrier family 25 member 32 [Source:HGNC Symbol;Acc:HGNC:29683]
8140	SLC7A5	solute carrier family 7 member 5 [Source:HGNC Symbol;Acc:HGNC:11063]
81603	TRIM8	tripartite motif containing 8 [Source:HGNC Symbol;Acc:HGNC:15579]
81605	URM1	ubiquitin related modifier 1 [Source:HGNC Symbol;Acc:HGNC:28378]
8165	AKAP1	A-kinase anchoring protein 1 [Source:HGNC Symbol;Acc:HGNC:367]
8178	ELL	elongation factor for RNA polymerase II [Source:HGNC Symbol;Acc:HGNC:23114]
81876	RAB1B	RAB1B, member RAS oncogene family [Source:HGNC Symbol;Acc:HGNC:18370]
8242	KDM5C	lysine demethylase 5C [Source:HGNC Symbol;Acc:HGNC:11114]
828	CAPS	calcyphosine [Source:HGNC Symbol;Acc:HGNC:1487]
83468	GLT8D2	glycosyltransferase 8 domain containing 2 [Source:HGNC Symbol;Acc:HGNC:24890]
83648	FAM167A	family with sequence similarity 167 member A [Source:HGNC Symbol;Acc:HGNC:15549]
83716	CRISPLD2	cysteine rich secretory protein LCCL domain containing 2 [Source:HGNC Symbol;Acc:HGNC:25248]
83931	STK40	serine/threonine kinase 40 [Source:HGNC Symbol;Acc:HGNC:21373]
84166	NLRC5	NLR family CARD domain containing 5 [Source:HGNC Symbol;Acc:HGNC:29933]
84187	TMEM164	transmembrane protein 164 [Source:HGNC Symbol;Acc:HGNC:26217]
84221	SPATC1L	spermatogenesis and centriole associated 1 like [Source:HGNC Symbol;Acc:HGNC:1298]
8427	ZNF282	zinc finger protein 282 [Source:HGNC Symbol;Acc:HGNC:13076]
845	CASQ2	calsequestrin 2 [Source:HGNC Symbol;Acc:HGNC:1513]
84527	ZNF559	zinc finger protein 559 [Source:HGNC Symbol;Acc:HGNC:28197]
8458	TTF2	transcription termination factor 2 [Source:HGNC Symbol;Acc:HGNC:12398]
84632	AFAP1L2	actin filament associated protein 1 like 2 [Source:HGNC Symbol;Acc:HGNC:25901]
84726	PRRC2B	proline rich coiled-coil 2B [Source:HGNC Symbol;Acc:HGNC:28121]
84818	IL17RC	interleukin 17 receptor C [Source:HGNC Symbol;Acc:HGNC:18358]
85026	ARRDC1-AS1	ARRDC1 antisense RNA 1 [Source:HGNC Symbol;Acc:HGNC:23395]
85301	COL27A1	collagen type XXVII alpha 1 chain [Source:HGNC Symbol;Acc:HGNC:22986]
8536	CAMK1	calcium/calmodulin dependent protein kinase I [Source:HGNC Symbol;Acc:HGNC:1459]
8542	APOL1	apolipoprotein L1 [Source:HGNC Symbol;Acc:HGNC:618]
85441	HELZ2	helicase with zinc finger 2 [Source:HGNC Symbol;Acc:HGNC:30021]
85450	ITPRIP	inositol 1,4,5-trisphosphate receptor interacting protein [Source:HGNC Symbol;Acc:HGNC:29370]
85460	ZNF518B	zinc finger protein 518B [Source:HGNC Symbol;Acc:HGNC:29365]
8609	KLF7	KLF transcription factor 7 [Source:HGNC Symbol;Acc:HGNC:6350]
8645	KCNK5	potassium two pore domain channel subfamily K member 5 [Source:HGNC Symbol;Acc:HGNC:6280]
8710	SERPINB7	serpin family B member 7 [Source:HGNC Symbol;Acc:HGNC:13902]
8870	IER3	immediate early response 3 [Source:HGNC Symbol;Acc:HGNC:5392]
8971	H1-10	H1.10 linker histone [Source:HGNC Symbol;Acc:HGNC:4722]
90102	PHLDB2	pleckstrin homology like domain family B member 2 [Source:HGNC Symbol;Acc:HGNC:29573]
90407	TMEM41A	transmembrane protein 41A [Source:HGNC Symbol;Acc:HGNC:30544]
91039	DPP9	dipeptidyl peptidase 9 [Source:HGNC Symbol;Acc:HGNC:18648]
91056	AP5B1	adaptor related protein complex 5 subunit beta 1 [Source:HGNC Symbol;Acc:HGNC:25104]
92002	CCNQ	cyclin Q [Source:HGNC Symbol;Acc:HGNC:28434]
9258	MFHAS1	multifunctional ROCO family signaling regulator 1 [Source:HGNC Symbol;Acc:HGNC:16982]
9266	CYTH2	cytohesin 2 [Source:HGNC Symbol;Acc:HGNC:9502]
92737	DNER	delta/notch like EGF repeat containing [Source:HGNC Symbol;Acc:HGNC:24456]
9289	ADGRG1	adhesion G protein-coupled receptor G1 [Source:HGNC Symbol;Acc:HGNC:4512]
92949	ADAMTSL1	ADAMTS like 1 [Source:HGNC Symbol;Acc:HGNC:14632]
9328	GTF3C5	general transcription factor IIIC subunit 5 [Source:HGNC Symbol;Acc:HGNC:4668]
94161	SNORD46	small nucleolar RNA, C/D box 46 [Source:HGNC Symbol;Acc:HGNC:10186]
9441	MED26	mediator complex subunit 26 [Source:HGNC Symbol;Acc:HGNC:2376]
9442	MED27	mediator complex subunit 27 [Source:HGNC Symbol;Acc:HGNC:2377]
9454	HOMER3	homer scaffold protein 3 [Source:HGNC Symbol;Acc:HGNC:17514]
9592	IER2	immediate early response 2 [Source:HGNC Symbol;Acc:HGNC:28871]
9654	TTLL4	tubulin tyrosine ligase like 4 [Source:HGNC Symbol;Acc:HGNC:28976]
9674	KIAA0040	KIAA0040 [Source:HGNC Symbol;Acc:HGNC:28950]
9686	VGLL4	vestigial like family member 4 [Source:HGNC Symbol;Acc:HGNC:28966]
9825	SPATA2	spermatogenesis associated 2 [Source:HGNC Symbol;Acc:HGNC:14681]
9858	PPP1R26	protein phosphatase 1 regulatory subunit 26 [Source:HGNC Symbol;Acc:HGNC:29089]
9860	LRIG2	leucine rich repeats and immunoglobulin like domains 2 [Source:HGNC Symbol;Acc:HGNC:20889]
9923	ZBTB40	zinc finger and BTB domain containing 40 [Source:HGNC Symbol;Acc:HGNC:29045]
9972	NUP153	nucleoporin 153 [Source:HGNC Symbol;Acc:HGNC:8062]
